# Supplementary material for: Uncovering phenotypic inheritance from single cells with Microcolony-seq
Source: Cell. 2025 Sep 18;188(19):5313–5331.e18. doi: 10.1016/j.cell.2025.08.001 (PMC12456302; doi:10.1016/j.cell.2025.08.001)
Supplement: Table S1. RNA-seq mapping information and oligos, related to Figures 1, 3, 4, and 5 and STAR Methods — RNA-seq reads sheet: Included are the numbers of total reads, processed and mapped reads for all Microcolony-seq sequencing libraries included in this study. Strict mapping included only reads that were mapped uniquely to one genomic location. Oligos sheet: List of oligonucleotides used in this study. [file mmc1.xlsx]

## Sheet: RNA-seq reads
Library name	Total # of reads	# of reads after processing	Processed reads/Total reads	# of mapped reads (filtered from BAM)	Mapped reads/Processed reads	# of mapped reads (strict)	Multiple read counts	Multiple / (multiple + strict)	Antisense read counts	Intergenic region read counts	# of reads from original counts file	strict count / direct count
Microcolony-seq no. 1
EPEC_WT_Avirulent_Bio_1	15675166	14442072	0.9213	13154653	0.9109	12836173	318480	0.0242	175475	430155	13362474	0.9606
EPEC_WT_Avirulent_Bio_2	12768841	11893203	0.9314	10716356	0.901	10404805	311551	0.0291	174124	476722	10928774	0.9521
EPEC_WT_Avirulent_Bio_3	18255797	17167272	0.9404	15665868	0.9125	15244212	421656	0.0269	188077	608956	15963693	0.9549
EPEC_WT_Avirulent_Bio_4	20515709	18528281	0.9031	16659867	0.8992	16208403	451464	0.0271	210197	703111	16989580	0.954
EPEC_WT_Avirulent_Tech_1	22572905	20683620	0.9163	18799677	0.9089	18378223	421454	0.0224	167332	613695	19073989	0.9635
EPEC_WT_Avirulent_Tech_2	8233811	7702734	0.9355	6984628	0.9068	6787889	196739	0.0282	70134	225322	7119306	0.9534
EPEC_WT_Avirulent_Tech_3	11092874	9396117	0.847	8107823	0.8629	7952942	154881	0.0191	76574	239006	8216922	0.9679
EPEC_WT_Avirulent_Tech_4	20976097	19407006	0.9252	17865812	0.9206	17455676	410136	0.023	190889	540896	18136072	0.9625
EPEC_WT_Virulent_Bio_1	37333230	32713348	0.8763	29637589	0.906	28943350	694239	0.0234	327674	986047	30101547	0.9615
EPEC_WT_Virulent_Bio_2	36554584	32569704	0.891	29636776	0.9099	28935294	701482	0.0237	339449	999160	30117213	0.9608
EPEC_WT_Virulent_Bio_3	26906505	24344792	0.9048	21938650	0.9012	21327219	611431	0.0279	283923	914060	22348543	0.9543
EPEC_WT_Virulent_Bio_4	16875172	15713758	0.9312	14239041	0.9062	13833202	405839	0.0285	204721	589668	14508870	0.9534
EPEC_WT_Virulent_Tech_1	7385242	6929089	0.9382	6334700	0.9142	6209243	125457	0.0198	65324	191723	6412662	0.9683
EPEC_WT_Virulent_Tech_2	4287766	3806791	0.8878	3201608	0.841	3132429	69179	0.0216	49037	100673	3244762	0.9654
EPEC_WT_Virulent_Tech_3	3163448	2923941	0.9243	2678253	0.916	2619199	59054	0.022	51604	73908	2716899	0.964
EPEC_WT_Virulent_Tech_4	4023665	3671636	0.9125	3268148	0.8901	3196283	71865	0.022	49242	90871	3312982	0.9648
Microcolony-seq no. 2
EPEC_WT_Avirulent_Butyrate_1	15914271	13703291	0.8611	12619022	0.9209	12310126	308896	0.0245	149984	506635	12829471	0.9595
EPEC_WT_Avirulent_Butyrate_2	12194464	10766011	0.8829	10051072	0.9336	9792705	258367	0.0257	142480	432622	10226046	0.9576
EPEC_WT_Avirulent_Butyrate_3	13387824	11721805	0.8756	10815819	0.9227	10522170	293649	0.0271	135912	490654	11008252	0.9558
EPEC_WT_Avirulent_Butyrate_4	23488960	19976114	0.8504	18423605	0.9223	17964187	459418	0.0249	214026	811181	18744135	0.9584
EPEC_WT_Avirulent_Stool_1	11500230	9764999	0.8491	9018252	0.9235	8802433	215819	0.0239	122628	474929	9150383	0.962
EPEC_WT_Avirulent_Stool_2	5598445	5071179	0.9058	4712182	0.9292	4592148	120034	0.0255	72849	231649	4790011	0.9587
EPEC_WT_Avirulent_Stool_3	19395809	16108622	0.8305	14933521	0.9271	14620223	313298	0.021	184824	662793	15131873	0.9662
EPEC_WT_Avirulent_Stool_4	12602149	11243900	0.8922	10471982	0.9313	10238117	233865	0.0223	229289	463385	10623056	0.9638
EPEC_WT_Virulent_Butyrate_1	23059939	18203751	0.7894	16716869	0.9183	16336209	380660	0.0228	199398	707128	16982093	0.962
EPEC_WT_Virulent_Butyrate_2	26497859	21796500	0.8226	20083310	0.9214	19631289	452021	0.0225	252938	873185	20398350	0.9624
EPEC_WT_Virulent_Butyrate_3	23414624	20173060	0.8616	18625432	0.9233	18102209	523223	0.0281	242292	867037	18997748	0.9529
EPEC_WT_Virulent_Butyrate_4	15584213	14003093	0.8985	13030157	0.9305	12706925	323232	0.0248	161439	525284	13254761	0.9587
EPEC_WT_Virulent_Stool_1	3159360	2419837	0.7659	2213682	0.9148	2159162	54520	0.0246	36805	112778	2247005	0.9609
EPEC_WT_Virulent_Stool_2	5150668	3879693	0.7532	3007692	0.7752	2931524	76168	0.0253	62977	152810	3054283	0.9598
EPEC_WT_Virulent_Stool_3	4185664	3556288	0.8496	3158149	0.888	3068191	89958	0.0285	59410	167431	3211095	0.9555
EPEC_WT_Virulent_Stool_4	3076546	2659230	0.8644	2380272	0.8951	2319719	60553	0.0254	45962	120181	2417150	0.9597
Microcolony-seq no. 3
EPEC_WT_oxyrase_Avirulent_1	16914638	14605793	0.8635	13544174	0.9273	13154349	389825	0.0288	165723	549123	13855828	0.9494
EPEC_WT_oxyrase_Avirulent_2	8599249	7468655	0.8685	6885361	0.9219	6617785	267576	0.0389	122713	368220	7101743	0.9319
EPEC_WT_oxyrase_Avirulent_3	25001048	19697761	0.7879	17999671	0.9138	17558462	441209	0.0245	208595	704706	18350526	0.9568
EPEC_WT_oxyrase_Avirulent_4	19149945	16433505	0.8581	15162103	0.9226	14742082	420021	0.0277	197395	592227	15503851	0.9509
EPEC_WT_oxyrase_Virulent_1	45196658	36286118	0.8028	33398985	0.9204	32662777	736208	0.022	355520	1031233	34006437	0.9605
EPEC_WT_oxyrase_Virulent_10	11084437	9210936	0.831	8267811	0.8976	8002537	265274	0.0321	128716	351227	8477846	0.9439
EPEC_WT_oxyrase_Virulent_11	9545111	8231064	0.8623	7573257	0.9201	7310259	262998	0.0347	116670	420412	7779913	0.9396
EPEC_WT_oxyrase_Virulent_12	8039423	6909838	0.8595	6310071	0.9132	6089471	220600	0.035	113274	277879	6478314	0.94
EPEC_WT_oxyrase_Virulent_2	34981597	28958164	0.8278	26676569	0.9212	26069287	607282	0.0228	289733	950871	27161002	0.9598
EPEC_WT_oxyrase_Virulent_3	35263109	30267286	0.8583	28109204	0.9287	27303522	805682	0.0287	361380	1108046	28764989	0.9492
EPEC_WT_oxyrase_Virulent_4	25417165	22056784	0.8678	20649855	0.9362	20066641	583214	0.0282	236346	817443	21116172	0.9503
EPEC_WT_oxyrase_Virulent_5	16715445	14126990	0.8451	12823663	0.9077	12423588	400075	0.0312	189695	597014	13156110	0.9443
EPEC_WT_oxyrase_Virulent_6	20192861	17251200	0.8543	15975825	0.9261	15446339	529486	0.0331	237221	718724	16405031	0.9416
EPEC_WT_oxyrase_Virulent_7	32868009	28665467	0.8721	26526486	0.9254	25803785	722701	0.0272	341991	1172902	27078944	0.9529
EPEC_WT_oxyrase_Virulent_8	24507785	21119046	0.8617	19353063	0.9164	18840687	512376	0.0265	237416	865890	19750835	0.9539
EPEC_WT_oxyrase_Virulent_9	9671214	8271025	0.8552	7667476	0.927	7405875	261601	0.0341	108696	353244	7879652	0.9399
Microcolony-seq no. 4
UTI_1	18379989	16210087	0.8819	14692872	0.9064	14302304	390568	0.0266	203089	414822	15011654	0.9527
UTI_11	17066008	15918560	0.9328	14687646	0.9227	14307447	380199	0.0259	131355	401161	14988597	0.9546
UTI_13	14468763	13403717	0.9264	12305822	0.9181	12012577	293245	0.0238	115862	309445	12533443	0.9584
UTI_14	29556850	26154153	0.8849	24070760	0.9203	23431851	638909	0.0265	188809	631180	24578104	0.9534
UTI_15	12201891	11370847	0.9319	10323592	0.9079	10026937	296655	0.0287	152698	316237	10555232	0.9499
UTI_16	18273927	16958037	0.928	15643099	0.9225	15247431	395668	0.0253	175004	457244	15961514	0.9553
UTI_17	8692866	8261751	0.9504	7587216	0.9184	7393048	194168	0.0256	73748	199384	7734832	0.9558
UTI_2	20345730	18277344	0.8983	16788892	0.9186	16337167	451725	0.0269	239729	498110	17148786	0.9527
UTI_20	8687489	7592574	0.874	6624919	0.8726	6447191	177728	0.0268	69553	204246	6768929	0.9525
UTI_21	16773212	15269923	0.9104	13965935	0.9146	13688608	277327	0.0199	130355	287439	14183122	0.9651
UTI_24	6760308	6296351	0.9314	5742507	0.912	5583654	158853	0.0277	60711	177971	5867685	0.9516
UTI_25	12440351	11537998	0.9275	10643431	0.9225	10437333	206098	0.0194	100481	208040	10800207	0.9664
UTI_27	13420694	12244307	0.9123	11299704	0.9229	10982770	316934	0.028	139943	305828	11552220	0.9507
UTI_28	19802171	18091794	0.9136	16598194	0.9174	16214309	383885	0.0231	211127	411921	16899655	0.9594
UTI_29	12937741	12014201	0.9286	10999134	0.9155	10691066	308068	0.028	144137	322550	11243969	0.9508
UTI_3	4743223	4296145	0.9057	3856257	0.8976	3748352	107905	0.028	118815	123248	3941667	0.951
UTI_30	14729688	13885148	0.9427	12986513	0.9353	12799743	186770	0.0144	64843	194402	13129818	0.9749
UTI_31	19315410	18019422	0.9329	16883497	0.937	16663913	219584	0.013	74225	218102	17050169	0.9773
UTI_32	13430401	12579842	0.9367	11766386	0.9353	11620023	146363	0.0124	59843	165382	11877756	0.9783
UTI_33	16648837	15586647	0.9362	14641330	0.9394	14439708	201622	0.0138	69473	206842	14794257	0.976
UTI_4	25716246	23516176	0.9144	21624997	0.9196	21080359	544638	0.0252	206563	572833	22056826	0.9557
UTI_5	9131138	8632986	0.9454	7950153	0.9209	7698594	251559	0.0316	130276	242635	8148334	0.9448
UTI_7	22609964	20714211	0.9162	19155341	0.9247	18647336	508005	0.0265	211081	542402	19565565	0.9531
UTI_9	9640581	8991871	0.9327	8178448	0.9095	7920420	258028	0.0315	181635	250432	8383905	0.9447

## Sheet: Oligos
List of oligonucleotides that were used in this study. Related to STAR Methods section. Sequences are given in 5' --> 3' direction. P denotes a 5' monophosphate and ddC denotes a 3' dideoxy cytosine.
Oligo name	sequence	Comment
rRNA depletion
Biotin 23S_1	/5Biosg/AC CTT TCC CTC ACG GTA CTG GTT CGC TAT CGG TCA	Used for all studied bacteria
Biotin 23S_2	/5Biosg/AG TCG CTG GCT CAT TAT ACA AAA GGT ACG CCG TCA CC	Used for all studied bacteria
Biotin 23S_3	/5Biosg/TC GGG GAG AAC CAG CTA TCT CCG GGT TTG ATT GGC	Used for all studied bacteria
Biotin 23S_4	/5Biosg/GT GGC TGC TTC TAA GCC AAC ATC CTG	Used for all studied bacteria
Biotin 23S_5	/5Biosg/GG GTA CAG GAA TAT TAA CCT GAT TTC CAT CGA CTA CGC C	Used for all studied bacteria
Biotin 23S_6	/5Biosg/CA CCT GTG TCG GTT TGG GGT ACG GT	Used for all studied bacteria
Biotin 23S_7	/5Biosg/TC GTG CGG GTC GGA ACT TAC CCG ACA AG	Used for all studied bacteria
Biotin 23S_8	/5Biosg/GA GCC GAC ATC GAG GTG CCA AAC A	Used for all studied bacteria
Biotin 23S_9	/5Biosg/CG GCG GAT AGG GAC CGA ACT GTC TCA CGA C	Used for all studied bacteria
Biotin 16S_1	/5Biosg/CC GCT CGA CTT GCA TGT GTT AAG CAT GCC GAC AGC GTT CG	Used for all studied bacteria
Biotin 16S_2	/5Biosg/CC CAT TGT GCA AGA TTC CCT ACT GCT GCC TCC CGT	Used for all studied bacteria
Biotin 16S_3	/5Biosg/AC CGC GGC TGC TGG CAC GGA GT	Used for all studied bacteria
Biotin 16S_4	/5Biosg/AC GGC GTG GAC TAC CAG GGT AT	Used for all studied bacteria
Biotin 16S_5	/5Biosg/TC CAC ATG CTC CAC CGC TTG TGC GGG CCC CCG	Used for all studied bacteria
Biotin 16S_6	/5Biosg/AC CCA ACA TCT CAC AAC ACG AGC TGA CGA CA	Used for all studied bacteria
Biotin 16S_7	/5Biosg/GG GCA GTG TGT ACA AGG CCC GGG A	Used for all studied bacteria
Biotin 16S_8	/5Biosg/AA GGA GGT GAT CCA GCC GCA G	Used for all studied bacteria
Biotin 23S_GN1	/5Biosg/CA CGT CCT TCA TCG CCT TTT ACT GCC AAG GCA TCC	Used for EPEC and UPEC libraries
Biotin 23S_GN2	/5Biosg/CC ACA CCC GGC CTA TCA ACG TGG TGG TCT TCG ACG	Used for EPEC and UPEC libraries
Biotin 5S_EcPa_1	/5Biosg/GT TCG GGA AGG GGT CAG GTG GGT CCA ACG CGC TA	Used for EPEC and UPEC libraries
Biotin 5S_EcPa_2	/5Biosg/AG ACC CCA CAC TAC CAT CGG CGA TAC GTC G	Used for EPEC and UPEC libraries
Biotin 23S_GP1	/5Biosg/ATGCCAAGGCATCCACCATGCGCCCT	Used for S. aureus libraries
Biotin 23S_GP2	/5Biosg/TATCCTGTCCGCACGTGGCTACCCAGCG	Used for S. aureus libraries
Biotin 5S_Sa_1	/5Biosg/GCATGGGAACAGGTGTGACCTCCTTGCTAT	Used for S. aureus libraries
Biotin 5S_Sa_2	/5Biosg/GCGGAACGTAAGTTCGACTACCATCGACGCT	Used for S. aureus libraries
Library preparation
3' adapter BC1	P-AACATTATTAGATCGGAAGAGCGTCGTGTA-ddC
3' adapter BC10	P-ACCCTCGGCAGATCGGAAGAGCGTCGTGTA-ddC
3' adapter BC11	P-ACCGGTACCAGATCGGAAGAGCGTCGTGTA-ddC
3' adapter BC12	P-ACGGAGGGCAGATCGGAAGAGCGTCGTGTA-ddC
3' adapter BC15	P-ACTCTAACTAGATCGGAAGAGCGTCGTGTA-ddC
3' adapter BC16	P-ACTGGATCGAGATCGGAAGAGCGTCGTGTA-ddC
3' adapter BC17	P-AGCAGCCACAGATCGGAAGAGCGTCGTGTA-ddC
3' adapter BC18	P-AGAGATTGTAGATCGGAAGAGCGTCGTGTA-ddC
3' adapter BC19	P-AGAGCCATCAGATCGGAAGAGCGTCGTGTA-ddC
3' adapter BC2	P-AAAGTGTTGAGATCGGAAGAGCGTCGTGTA-ddC
3' adapter BC22	P-AGTCTGGCGAGATCGGAAGAGCGTCGTGTA-ddC
3' adapter BC23	P-AGGTCCTCTAGATCGGAAGAGCGTCGTGTA-ddC
3' adapter BC24	P-ACGGCACTTAGATCGGAAGAGCGTCGTGTA-ddC
3' adapter BC25	P-ATACAACATAGATCGGAAGAGCGTCGTGTA-ddC
3' adapter BC26	P-ATCCCGCGGAGATCGGAAGAGCGTCGTGTA-ddC
3' adapter BC27	P-ATCATCGTGAGATCGGAAGAGCGTCGTGTA-ddC
3' adapter BC28	P-ATACAGATGAGATCGGAAGAGCGTCGTGTA-ddC
3' adapter BC3	P-AAGAATTATAGATCGGAAGAGCGTCGTGTA-ddC
3' adapter BC4	P-AATATGGACAGATCGGAAGAGCGTCGTGTA-ddC
3' adapter BC5	P-AATCACTTGAGATCGGAAGAGCGTCGTGTA-ddC
3' adapter BC6	P-ACCAAGTCGAGATCGGAAGAGCGTCGTGTA-ddC
3' adapter BC7	P-ACAACTCGCAGATCGGAAGAGCGTCGTGTA-ddC
3' adapter BC8	P-ACCCGTCTTAGATCGGAAGAGCGTCGTGTA-ddC
3' adapter BC9	P-ACCCTACAGAGATCGGAAGAGCGTCGTGTA-ddC
AR2	TACACGACGCTCTTCCGAT
3Tr3	P-AGATCGGAAGAGCACACGTCTG-ddC
P5 enrichment	AATGATACGGCGACCACCGAGATCTACACTCTTTCCCTACACGACGCTCTTCCGATCT
P7 Enrichment BC1	CAAGCAGAAGACGGCATACGAGATTCGTGTGCGTGACTGGAGTTCAGACGTGTGCTCTTCCGATCT
PCR
lrhA-F	GTGCACAGCATTAACCAGCTCAGTATGA
lrhA-R	GACATAAGCCAGTCGCCAGGGAATAT
FimS	TCACATCACCTCCGCTATATGT
FimE-Fwd	GTAACGCAGACTCATCCTCAT
FimA-Rev	TGATCAACAGAGCCTGCATCA
EPEC strain construction
936	GTCAGTGAGCGAGGAAGCGGAAG
5651	TTACCAATGCTTAATCAGTGAGGCACC
6312	GGTGCCTCACTGATTAAGCATTGGTAAGCTGACTTCAGGTGCTACATTTGAAGAG
6313	CCGCTTCCTCGCTCACTGACTCG
6466	GATCCCATGGTACGCGTGCTAG
7105	GGTCAGTGCGTCCTGCTGATG
7632	TATCTACAAATGAGATATGCTCAATTATAGAATTTATTCCACTAAACTATATGCAAAGCAGTGTAGGCTGGAGCTGCTTC
7633	CCCGGAGAAAGTATGGGCTGGCTAAAGTGTAGCGGCATTAAGAGCAGTTATTGGTCCATATGAATATCCTCCTTAGTTCC
7636	AAGGCGGACCAACAACGGAATGATGCAAATATAAAGATTCGATACTCATTAAAATACGACTACAAAGACCATGACGGTGA
7640	CAGCAGGACGCACTGACCGACCAGATAAAACACTCTCCAGGAAAACCG
7641	CTAGCACGCGTACCATGGGATCGTGTAGCGGCATTAAGAGCAG
5861	GATAACGATGGAAGGAGGCGGTGATATTCTTTCTGAATCAAAAAGAGCACCAGACTACAAAGACCATGACGGTG
5862	AATTACCTTTGTTTATAGTAGTGTATGTATCATTTTTTTACTTGATAACATGGTCCATATGAATATCCTCCTTAG
