# Supplementary material for: Uncovering phenotypic inheritance from single cells with Microcolony-seq
Source: Cell. 2025 Sep 18;188(19):5313–5331.e18. doi: 10.1016/j.cell.2025.08.001 (PMC12456302; doi:10.1016/j.cell.2025.08.001)
Supplement: Table S2. Differential expression analysis between VirEPEC and AvirEPEC microcolonies and putative virulence genes in EPEC, related to Figures 1 and 2 — Virulent vs Avirulent sheet: Included are genes that were significantly changed between VirEPEC and AvirEPEC microcolonies (padj < 0.1) in one of the growth conditions. For each gene and for each growth condition, the mean expression between all microcolonies (basemean), the log2FoldChange, and padj calculated by DESeq254 were indicated, and columns were color coded by condition: green, yellow, purple and pink for aerobic, butyrate, infant stool metabolites and anaerobic, respectively. The change in expression of each gene was evaluated using two criteria: only padj (padj < 0.1) and padj (padj < 0.1) together with log2foldchange (|LFC| > 1). Columns K and L indicate the number of conditions in which each gene's expression changed according to these filtering parameters. The column named “Prophage/integrative element?” contains information about the location on each gene: core indicates that the gene is encoded on the main chromosome NC_011601, and non-core indicates that the gene is encoded on one of the three plasmids (NC_011602, NC_011603 [pEAF], and EU580135.1). Other categories are encoded on NC_011601 and are listed according to Iguchi et al.57 Column AN “Variable in technical VirEPEC and AvirEPEC aerobic cond.” contains “1” for genes variable in technical replicates under aerobic condition. Putative virulence genes in EPEC in the aerobic condition sheet: Putative virulence genes based on the comparison between VirEPEC and AvirEPEC microcolonies in the aerobic growth condition (padj < 0.1 & log2FoldChange > 1).54 The genes highlighted in yellow were identified according to the stringent criterion (padj < 0.1 & log2FoldChange > 2). Core and non-core indicate if the gene is encoded on the main chromosome NC_011601 or on the NC_011603 plasmid, respectively. Putative virulence-related genes in EPEC identified in two or more of the tested growth conditions sheet: Virulence associated or putative virulence genes identified in two, three, or four of the tested growth [file mmc2.xlsx]

## Sheet: Virulent vs Avirulent padj<0.1 
Gene symbol	Gene name	Chromosome	Type	Start	End	Strand	Product	Conservation with E. coli K-12 MG1655	Prophage/ integrative element? (According to Iguchi et al., 2009)	Number of conditions changed? ( padj < 0.1)	Number of conditions changed? (|LFC| > 1 & padj < 0.1)	baseMean (aerobic LB)	log2FoldChange (aerobic LB)	padj (aerobic LB)	Aerobic LB changed? ( padj < 0.1)	Aerobic LB changed? (|LFC| > 1 & padj < 0.1)	baseMean (Butyrate)	log2FoldChange (Butyrate)	padj (Butyrate)	Butyrate changed? (padj < 0.1)	Butyrate changed? (|LFC| > 1 & padj < 0.1)	baseMean (Infant tool metabolites)	log2FoldChange (Infant tool metabolites)	padj (Infant tool metabolites)	Infant tool metabolites changed? (padj < 0.1)	Infant tool metabolites changed? (|LFC| > 1 & padj < 0.1)	baseMean (anaerobic)	log2FoldChange (anaerobic)	padj (anaerobic)	Anaerobic changed? (padj < 0.1)	Anaerobic changed? (|LFC| > 1 & padj < 0.1)	Fimbrial biosynthesis gene? (According to Iguchi et al., 2009)	Activated by Ler? (According to Bingle et al., 2014)	Flagellar gene?	Iron metabolism	T3SS/BFP/perABC?	Other virulence system?	New putative virulence gene?	Variable in technical VirEPEC and AvirEPEC aerobic cond.	G4C capsule polysaccharide	Reference
E2348_P1_004	bfpG	NC_011603	CDS	3274	3675	+	lipoprotein	0	non-core	4	3	1315.93	3.34861	1.48648e-82	1	1	247.183	0.843401	6.47029e-06	1		223.168	3.72448	2.53e-48	1	1	478.881	3.91909	1.1476e-42	1	1	1				1
E2348_P1_007	bfpU	NC_011603	CDS	6523	7017	+	periplasmic protein	0	non-core	4	3	1594.35	3.10387	6.70839e-67	1	1	159.027	0.832469	8.80297e-05	1		224.681	3.70196	4.13e-60	1	1	495.568	3.73993	1.21636e-40	1	1	1				1
E2348_P1_013	bfpI	NC_011603	CDS	11880	12425	+	prepilin	0	non-core	4	3	351.498	3.0742	1.69459e-50	1	1	52.1086	0.881391	0.00220913	1		107.805	2.53955	8.18e-16	1	1	113.94	2.62191	1.16079e-10	1	1	1				1
E2348_P1_015	bfpK	NC_011603	CDS	12963	13451	+	prepilin	0	non-core	4	3	307.14	3.05086	5.80253e-56	1	1	53.4301	0.993383	0.000286507	1		102.559	3.05849	2.81e-42	1	1	116.665	2.63581	6.94572e-26	1	1	1				1
E2348_P1_005	bfpB	NC_011603	CDS	3682	5340	+	lipoprotein	0	non-core	4	3	5270.5	3.02452	2.4649e-62	1	1	575.044	0.75014	0.000176379	1		647.555	3.73332	7.62e-89	1	1	1619.37	3.86285	9.76488e-59	1	1	1				1
E2348_P1_006	bfpC	NC_011603	CDS	5337	6545	+	predicted protein	0	non-core	4	3	3757.17	3.01137	7.76265e-109	1	1	358.8	0.804434	3.15728e-06	1		470.79	3.65495	6.26e-69	1	1	989.383	3.62058	3.89639e-37	1	1	1				1
E2348_P1_008	bfpD	NC_011603	CDS	7024	8631	+	nucleotide binding protein	0	non-core	4	3	5419.97	2.95	8.98184e-93	1	1	572.888	0.693991	0.000152104	1		846.001	3.85649	2.03e-95	1	1	1647.14	3.66516	3.06708e-76	1	1	1				1
E2348_P1_016	bfpL	NC_011603	CDS	13454	13903	+	inner membrane protein	0	non-core	4	3	756.223	2.88834	5.63542e-66	1	1	73.8252	0.576261	0.0304484	1		147.429	2.76307	1.97e-26	1	1	242.437	2.77039	9.42382e-14	1	1	1				1
E2348C_3936	espA	NC_011601	CDS	4107073	4107651	-	translocon EspA	0	LEE	4	4	2002.3	2.8643	2.76215e-109	1	1	2111.5	1.20758	6.91745e-19	1	1	411.492	3.34625	1.72e-24	1	1	557.835	3.14814	2.33786e-43	1	1	0	1			1
E2348C_3933	cesD2	NC_011601	CDS	4104518	4104925	-	chaperone CesD2	0	LEE	4	4	2597.4	2.83302	4.71498e-77	1	1	2824.93	1.42244	2.28522e-12	1	1	333.037	2.39414	1.65e-26	1	1	735.491	2.70775	7.74447e-09	1	1	0	1			1
E2348C_3931	escG	NC_011601	CDS	4103976	4104254	-	component of T3SS	0	LEE	4	4	399.877	2.82653	2.41176e-73	1	1	497.767	1.07004	8.39701e-17	1	1	124.595	3.24342	1.58e-25	1	1	106.037	2.78494	2.13961e-15	1	1	0	1			1
E2348_P1_009	bfpE	NC_011603	CDS	8638	9696	+	transmembrane protein	0	non-core	4	3	2720.96	2.78559	3.04782e-67	1	1	322.954	0.543218	0.0018418	1		433.317	3.13265	4.3e-44	1	1	730.653	3.37148	2.72637e-36	1	1	1				1
E2348_P1_003	bfpA	NC_011603	CDS	2646	3227	+	major pilin structural unit bundlin	0	non-core	4	4	17470.7	2.77327	1.27677e-125	1	1	4001.08	1.173	2.47508e-18	1	1	3297.25	3.73532	1.3e-50	1	1	4670.51	3.84115	2.61429e-66	1	1	1				1
E2348_P1_014	bfpJ	NC_011603	CDS	12422	12973	+	prepilin	0	non-core	4	4	859.194	2.76709	1.46346e-67	1	1	106.756	1.00066	3.02555e-07	1	1	215.45	2.87887	1.29e-26	1	1	283.746	2.61739	3.47461e-16	1	1	1				1
E2348_P1_011	bfpP	NC_011603	CDS	10682	11431	+	prepilin peptidase	0	non-core	4	3	907.564	2.76225	2.87799e-91	1	1	135.063	0.950065	2.28241e-08	1		241.276	3.0844	4.37e-55	1	1	255.944	2.5091	8.30819e-39	1	1	1				1
E2348C_3959	etgA	NC_011601	CDS	4128568	4129026	+	lytic transglycosylase (LT) homologue invovled in T3SS (Garcia-Gomez et al., 2011)	0	LEE	4	3	88.4088	2.73995	2.11544e-28	1	1	74.1418	0.8421	6.48798e-05	1		28.1976	1.77929	1.81e-07	1	1	55.6043	2.03269	8.95763e-10	1	1	0	1			1
E2348C_3971	rorf1	NC_011601	CDS	4136517	4137335	+	predicted protein	0	LEE	3	2	36.6318	2.73979	6.69622e-14	1	1	21.0521	0.780646	0.0801013	1		5.89767	2.02065	0.0135663			17.2995	2.01534	0.000619351	1	1	0	1			1
E2348C_3934	espB	NC_011601	CDS	4104932	4105897	-	translocon EspB	0	LEE	4	4	4947.62	2.69648	3.22394e-102	1	1	4086.76	1.21262	1.00756e-21	1	1	703.408	2.76943	1.13e-25	1	1	1537.54	2.93316	2.18852e-34	1	1	0	1			1
E2348C_3935	espD	NC_011601	CDS	4105918	4107060	-	translocon EspD	0	LEE	4	4	3357.66	2.65547	2.40884e-103	1	1	3153.72	1.2798	4.1891e-24	1	1	606.999	3.24271	5.05e-31	1	1	942.703	3.10865	3.5471e-53	1	1	0	1			1
E2348C_3930	espF	NC_011601	CDS	4103271	4103891	-	LEE-encoded effector EspF	0	LEE	4	4	2321.74	2.60251	1.46111e-85	1	1	1942.41	1.17803	4.5231e-13	1	1	482.334	3.12466	1.57e-20	1	1	639.923	3.17103	8.83246e-43	1	1	0	1			1
E2348_P1_010	bfpF	NC_011603	CDS	9680	10675	+	nucleotide binding protein	0	non-core	4	3	3382.07	2.60036	4.60363e-77	1	1	394.461	0.779591	1.8783e-07	1		635.136	3.23687	4.97e-68	1	1	1001.59	2.50557	2.94552e-42	1	1	1				1
E2348C_3940	cesT	NC_011601	CDS	4113222	4113692	-	chaperone CesT	0	LEE	4	4	2329.89	2.55932	4.67615e-128	1	1	1717.36	1.25671	7.03731e-16	1	1	532.273	3.2827	1.1e-24	1	1	672.951	3.24522	1.48615e-62	1	1	0	1			1
E2348_P1_021	perB	NC_011603	CDS	18048	18437	+	transcriptional regulator	0	non-core	4	4	1398.97	2.54618	5.10277e-57	1	1	597.826	1.1936	6.13504e-21	1	1	177.235	2.81387	7.29e-45	1	1	405.892	3.63395	4.92254e-45	1	1	0				1
E2348C_3932	escF	NC_011601	CDS	4104260	4104481	-	T3SS structure protein EscF	0	LEE	4	4	296.403	2.54445	1.26685e-47	1	1	335.799	1.08416	1.93477e-20	1	1	61.1957	2.86285	2.24e-24	1	1	85.3169	2.68498	6.95825e-11	1	1	0	1			1
E2348_P1_024	pilW	NC_011603		21676	22255	-	Putative virulence gene	0		4	3	7161.13	2.53416	1.29618e-103	1	1	2209.53	0.980415	4.36707e-29	1		994.648	3.28799	7.6294e-27	1	1	1746.57	3.35836	2.87375e-59	1	1							1			Identified in this study
E2348C_3939	eaeA	NC_011601	CDS	4110343	4113162	-	intimin EaeA	0	LEE	4	4	11806.8	2.53235	2.22184e-101	1	1	7677.58	1.44216	2.33428e-21	1	1	2355	3.22149	9.25e-30	1	1	3166.4	3.08301	4.8252e-84	1	1	0	1			1
E2348C_3953	escJ	NC_011601	CDS	4124108	4124680	+	T3SS structure protein EscJ	0	LEE	4	4	778.368	2.5114	1.16526e-103	1	1	718.575	1.53559	9.51235e-18	1	1	208.602	3.23642	7.35e-24	1	1	259.013	3.02619	4.5264e-49	1	1	0	1			1
E2348C_3942	map	NC_011601	CDS	4115809	4116420	-	LEE-encoded effector Map	0	LEE	4	4	791.933	2.49368	5.82668e-81	1	1	868.039	1.30464	4.15976e-34	1	1	230.369	3.06141	6.56e-16	1	1	238.971	2.85282	2.66301e-31	1	1	0	1			1
E2348_P1_020	perA	NC_011603	CDS	17176	18000	+	transcriptional activator of the bfp operon	0	non-core	4	3	2139.12	2.49334	6.27572e-87	1	1	1439.86	0.955317	1.92091e-20	1		337.135	3.01188	7.71e-23	1	1	611.504	3.08183	3.16613e-38	1	1	0				1
E2348C_3943	cesF	NC_011601	CDS	4116695	4117057	+	chaperone CesF	0	LEE	4	3	1421.23	2.46049	4.38556e-133	1	1	957.852	0.932624	4.14429e-15	1		218.266	2.89896	2e-15	1	1	467.666	2.43504	1.02847e-24	1	1	0	1			1
E2348C_3963	escR	NC_011601	CDS	4131098	4131751	-	T3SS structure protein EscR	0	LEE	4	4	142.229	2.43695	9.65264e-27	1	1	71.2578	1.82646	1.23959e-14	1	1	33.9608	3.27643	4.31e-21	1	1	44.5279	2.94108	3.26329e-12	1	1	0	1			1
E2348C_3941	tir	NC_011601	CDS	4113830	4115482	-	translocated intimin receptor Tir	0	LEE	4	4	8882.23	2.42287	6.81945e-79	1	1	6203.04	1.38737	1.94743e-18	1	1	2269.73	3.19754	1.82e-38	1	1	2641.24	2.71693	4.1605e-132	1	1	0	1			1
E2348C_3956	cesD	NC_011601	CDS	4126693	4127148	+	chaperone CesD	0	LEE	4	4	689.433	2.40513	3.29295e-73	1	1	698.184	1.52844	1.11634e-18	1	1	177.458	3.36697	2.24e-25	1	1	223.005	3.53807	6.12179e-27	1	1	0	1			1
E2348C_3947	escO	NC_011601	CDS	4119085	4119462	-	predicted protein	0	LEE	4	4	273.292	2.4044	1.86264e-59	1	1	285.606	1.44307	1.70027e-26	1	1	66.728	3.29954	7.17e-16	1	1	67.9281	1.89218	5.11035e-10	1	1	0	1			1
E2348C_3937	sepL	NC_011601	CDS	4107708	4108763	-	secretion switching protein SepL	0	LEE	4	4	3760.75	2.39168	4.76567e-56	1	1	4189.35	1.11179	3.41865e-18	1	1	1422.21	3.67159	1.66e-39	1	1	1150.43	2.6593	2.68199e-58	1	1	0	1			1
E2348C_3955	escC	NC_011601	CDS	4125141	4126679	+	T3SS structure protein EscC	0	LEE	4	4	1533.76	2.39116	3.67883e-56	1	1	1193.91	1.47081	1.97463e-24	1	1	304.777	3.19791	3.91e-38	1	1	476.539	3.20826	1.13937e-88	1	1	0	1			1
E2348_P1_022	perC	NC_011603	CDS	18487	18756	+	transcriptional regulator	0	non-core	4	4	1481.37	2.36967	3.15561e-41	1	1	703.589	1.17708	7.77998e-28	1	1	326.648	3.08836	3.79e-25	1	1	593.801	3.61411	2.79902e-50	1	1	0				1
E2348C_3952	escI	NC_011601	CDS	4123677	4124105	+	chaperone of T3SS Rorf8	0	LEE	4	4	1559.6	2.36919	6.47727e-51	1	1	1223.26	1.35266	3.52931e-14	1	1	487.655	3.36713	2.21e-29	1	1	541.054	2.86117	5.24574e-64	1	1	0	1			1
E2348C_3950	mpc	NC_011601	CDS	4122813	4123166	-	regulator Mpc (cesL)	0	LEE	4	4	1162.99	2.34987	3.28422e-65	1	1	1023.7	1.29412	7.59982e-20	1	1	213.134	3.38553	9.45e-26	1	1	338.057	2.87615	2.85705e-31	1	1	0	1			1
E2348C_3968	ler	NC_011601	CDS	4133552	4133941	-	transcription regulator Ler	0	LEE	4	4	1284.03	2.34326	2.72409e-101	1	1	560.046	1.36912	6.54144e-21	1	1	342.1	3.16361	2.24e-82	1	1	687.674	3.16125	6.9219e-55	1	1	0	1			1
E2348C_3948	escN	NC_011601	CDS	4119465	4120805	-	translocator EscN	0	LEE	4	4	1704.83	2.34042	5.70028e-95	1	1	1508.19	1.26228	8.6976e-47	1	1	434.082	3.19946	1.6e-33	1	1	445.033	2.27125	7.03299e-57	1	1	0	1			1
E2348C_3946	escP	NC_011601	CDS	4118676	4119092	-	predicted protein	0	LEE	4	4	484.626	2.32066	1.09134e-68	1	1	492.314	1.29602	1.23791e-10	1	1	118.787	2.97018	4.99e-20	1	1	124.155	2.37381	5.6061e-29	1	1	0	1			1
E2348_P1_012	bfpH	NC_011603	CDS	11413	11859	+	lipoprotein	0	non-core	4	4	1665.88	2.3154	5.17666e-36	1	1	341.832	1.22502	1.83047e-12	1	1	938.585	3.68649	1.17e-28	1	1	763.335	2.17558	3.57651e-24	1	1	1				1			1
E2348C_3951	espZ	NC_011601	CDS	4123351	4123647	+	LEE-encoded effector EspZ	0	LEE	4	4	1774.77	2.30637	9.86043e-110	1	1	1555.74	1.3439	4.65417e-14	1	1	527.141	3.13202	2.12e-30	1	1	583.595	2.47155	3.13879e-29	1	1	0	1			1
E2348C_2915	espC	NC_011601	CDS	3005494	3009411	-	extracellular serine protease EspC	0	IE5	4	4	2833.22	2.2836	1.42982e-93	1	1	2244.65	1.37792	9.47502e-22	1	1	733.621	2.78788	2.2e-60	1	1	1110.5	2.05463	3.04268e-29	1	1	0	1			1
E2348C_3965	cesB	NC_011601	CDS	4132396	4132995	-	component of T3SS	0	LEE	4	4	443.621	2.27622	8.01027e-74	1	1	222.755	1.58982	6.91745e-19	1	1	162.005	3.28337	1.49e-53	1	1	171.163	2.86375	1.52737e-27	1	1	0	1			1
E2348C_3945	sepQ	NC_011601	CDS	4117796	4118713	-	T3SS structure protein SepQ	0	LEE	4	4	1221.14	2.26444	4.65705e-81	1	1	1259.84	1.43099	1.11634e-18	1	1	360.526	3.01694	2.93e-40	1	1	326.787	2.38805	4.7903e-36	1	1	0	1			1
E2348C_3938	escD	NC_011601	CDS	4108906	4110126	+	T3SS structure protein EscD	0	LEE	4	4	1392.09	2.23593	5.18152e-59	1	1	1186.72	1.13021	1.04458e-18	1	1	332.936	3.14393	1.34e-17	1	1	383.889	2.29628	4.55832e-28	1	1	0	1			1
E2348C_3967	escE	NC_011601	CDS	4133319	4133537	-	component of T3SS	0	LEE	4	4	629.75	2.23336	1.47628e-23	1	1	299.716	1.52636	2.06215e-16	1	1	186.148	2.88985	5.24e-26	1	1	287.937	3.0275	1.35064e-35	1	1	0	1			1
E2348C_3961	escT	NC_011601	CDS	4130053	4130829	-	T3SS structure protein EscT	0	LEE	4	4	225.465	2.22857	5.21821e-33	1	1	108.59	1.45621	6.6582e-08	1	1	72.0227	3.23233	2.32e-34	1	1	91.6824	3.19806	1.57849e-17	1	1	0	1			1
E2348C_3944	espH	NC_011601	CDS	4117259	4117765	-	LEE-encoded effector EspH	0	LEE	4	4	1257.95	2.22551	6.58885e-69	1	1	1516.15	1.35716	3.24425e-17	1	1	412.912	2.73384	6.46e-38	1	1	369.538	2.13805	1.80053e-24	1	1	0	1			1
E2348C_3966	cesA	NC_011601	CDS	4132992	4133315	-	component of T3SS	0	LEE	4	4	696.031	2.21941	3.2542e-56	1	1	315.439	1.51573	1.53189e-18	1	1	252.71	3.01725	5e-34	1	1	311.589	3.33636	2.0126e-43	1	1	0	1			1
E2348C_3964	escL	NC_011601	CDS	4131756	4132451	-	component of T3SS	0	LEE	4	4	482.014	2.21305	7.82618e-60	1	1	251.548	1.22023	3.00489e-11	1	1	171.645	3.31103	1.05e-32	1	1	239.738	3.27083	2.59295e-36	1	1	0	1			1
E2348C_3960	escU	NC_011601	CDS	4129023	4130060	-	T3SS structure protein EscU	0	LEE	4	4	600.741	2.20721	1.17694e-43	1	1	258.235	1.50185	5.4138e-16	1	1	202.851	3.59059	4.04e-44	1	1	261.966	2.80545	2.21372e-43	1	1	0	1			1
E2348C_3949	escV	NC_011601	CDS	4120789	4122816	-	translocator EscV	0	LEE	4	4	1839.9	2.19682	1.06912e-64	1	1	1951.99	1.27758	3.32033e-27	1	1	451.427	3.14065	8.32e-27	1	1	479.103	2.48012	3.57594e-41	1	1	0	1			1
E2348C_3957	grlA	NC_011601	CDS	4127532	4127945	-	positive regulator GrlA	0	LEE	4	4	413.725	2.1965	1.77719e-36	1	1	526.884	1.24347	2.39697e-14	1	1	261.484	2.46258	6.41e-46	1	1	321.438	1.75198	6.79929e-22	1	1	0	1			1
E2348C_3954	sepD	NC_011601	CDS	4124686	4125141	+	secretion switching protein SepD	0	LEE	4	4	360.165	2.19475	9.08818e-46	1	1	348.839	1.37681	9.10201e-12	1	1	78.9355	3.11316	2.55e-13	1	1	109.858	2.63331	2.80024e-20	1	1	0	1			1
E2348C_0684	E2348C_0684	NC_011601	CDS	737820	738779	-	SfpA (systemic factor protein A)-like protein	0	PP2	4	4	528.077	2.15611	1.93033e-39	1	1	786.588	1.23148	3.153e-13	1	1	251.569	2.34798	1.66e-33	1	1	327.957	2.20819	8.17013e-40	1	1	0	1				1
E2348C_3958	grlR	NC_011601	CDS	4128001	4128372	-	negative regulator GrlR	0	LEE	4	4	236.299	2.08353	5.59571e-46	1	1	350.387	1.02389	1.25713e-09	1	1	154.222	2.47327	4.03e-27	1	1	148.384	1.46432	1.65346e-19	1	1	0	1			1
E2348C_2920	E2348C_2920	NC_011601	CDS	3013792	3013992	-	predicted protein	0	IE5	3	3	27.0482	1.86612	6.30574e-06	1	1	24.8658	1.11793	0.00248757	1	1	8.27775	2.85514	0.000201093			14.9546	1.61966	0.026966	1	1	0	1				1
E2348C_3962	escS	NC_011601	CDS	4130829	4131098	-	T3SS structure protein EscS	0	LEE	4	4	86.1774	1.82304	3.29059e-15	1	1	40.0769	1.71366	8.13585e-10	1	1	23.989	3.14994	4.78e-16	1	1	23.2719	2.72936	5.98319e-07	1	1	0	1			1
E2348C_3177	E2348C_3177	NC_011601	CDS	3298402	3299109	+	predicted lipoprotein	0	core	2	1	15.8349	1.79129	0.000590261	1	1	24.0113	-0.0519152	0.945019			8.98142	-0.639814	0.606366			31.1467	0.930991	0.0254278	1		0						1
E2348C_1578	yncJ	NC_011601	CDS	1624755	1624985	-	predicted protein	1	core	3	2	50.3123	1.67199	7.35891e-09	1	1	24.5891	0.76336	0.056024	1		17.301	2.10421	2.02e-06	1	1	30.9214	0.66827	0.335458			0						1
E2348C_1289	ymgG	NC_011601	CDS	1329912	1330256	-	predicted protein	1	core	3	3	30.7236	1.64616	0.000597963	1	1	49.716	1.11157	0.000818273	1	1	33.298	2.26531	7.73e-12	1	1	27.9716	0.348836	0.575938			0						1
E2348C_3970	espG	NC_011601	CDS	4135193	4136389	+	LEE-encoded effector EspG	0	LEE	4	3	184.419	1.56548	1.84515e-15	1	1	106.469	0.757975	0.000317104	1		50.5916	1.10906	0.00925772	1	1	106.136	1.02749	0.00154392	1	1	0	1			1
E2348C_0081	leuO	NC_011601	CDS	90485	91429	+	DNA-binding transcriptional activator	1	core	3	2	199.363	1.5381	6.744e-24	1	1	122.932	0.664878	0.000275872	1		26.2735	1.32136	0.000492793	1	1	51.7617	0.0975136	0.922349			0	1				1
E2348C_0080	leuL	NC_011601	CDS	89740	89826	-	leu operon leader peptide	1	core	1	1	128.874	1.44787	4.7006e-11	1	1	103.949	0.379595	0.121812			25.2507	0.365846	0.562618			64.6662	-0.211681	0.806159			0						1
E2348C_3141	yqfG	NC_011601	CDS	3261466	3261591	+	predicted protein	1	core	1	1	10.2842	1.43969	0.0373622	1	1	9.93276	-1.46553	0.065486			0.591596	-1.47426	NA			8.35764	0.273286	0.907545			0						1
E2348CN_0013	cpxQ	NC_011601	sRNA	4421456	4421512	+			core	1	1	8240.68	1.4032	1.05864e-09	1	1	5224.71	1.1118	0.212389			589.597	-0.59388	0.237339			816.941	0.719844	0.507631			0						1	1
E2348C_0250	ecpR	NC_011601	CDS	281184	281774	-	predicted regulator	1	core	3	2	28.6421	1.39393	0.000753427	1	1	81.9502	0.523363	0.0378523	1		15.6494	2.00896	5.88e-05	1	1	27.1349	0.288057	0.751896			1					1
E2348C_1442	E2348C_1442	NC_011601	CDS	1473581	1474903	-	T3SS secreted effector NleA/EspI homolog	0	PP6	2	1	779.85	1.35629	1.24287e-30	1	1	563.496	0.198596	0.405745			67.7416	-0.0901595	0.953673			1316.69	0.625161	6.88698e-08	1		0	1			1
E2348C_3835	sgbU	NC_011601	CDS	4002552	4003412	+	predicted L-xylulose 5-phosphate 3-epimerase	1	core	1	1	13.612	1.34245	0.041277	1	1	5.4818	0.525545	0.664617			4.079	-1.02367	NA			7.22723	-0.0671248	NA			0						1
E2348C_0723	E2348C_0723	NC_011601	CDS	770711	771364	-	T3SS secreted effector EspJ homolog	0	PP2	1	1	135.492	1.292	7.47226e-14	1	1	92.041	0.249797	0.400303			41.8744	0.316187	0.540254			96.0335	0.436147	0.230828			0	1			1
E2348C_0076	leuD	NC_011601	CDS	84966	85571	-	3-isopropylmalate isomerase subunit	0.990099	core	2	2	25.7423	1.27813	0.0011587	1	1	37.2148	-0.0468795	0.945345			15.7904	1.2387	0.0358311	1	1	28.4937	0.204061	0.897122			0						1
E2348C_1777	ydiB	NC_011601	CDS	1845214	1846080	+	quinate/shikimate 5-dehydrogenase - NAD(P)-binding	1	core	1	1	12.996	1.27647	0.0738512	1	1	8.01046	0.403023	0.700577			3.26289	0.301991	NA			12.1494	0.614296	0.636714			0						1
E2348_P1_077	E2348_P1_077	NC_011603	CDS	68674	69183	+	putative lytic transglycosylase	0	non-core	1	1	14.8857	1.2383	0.0462859	1	1	14.449	0.312918	0.686951			10.827	0.15198	0.894854			31.57	-0.657205	0.176002			0						1
E2348C_1288	ymgD	NC_011601	CDS	1329573	1329902	-	predicted protein	1	core	3	2	111.914	1.22885	2.90198e-09	1	1	115.477	0.794676	0.00365795	1		50.6925	1.8126	1.15e-09	1	1	66.3861	-0.0343276	0.968597			0						1
E2348C_3987	ivbL	NC_011601	CDS	4153114	4153212	-	ilvB operon leader peptide	1	core	1	1	2891.7	1.21428	0.00996432	1	1	1491.89	0.505268	0.378192			186.492	-0.463559	0.390577			1328.51	-0.138778	0.881428			0						1
E2348C_3786	E2348C_3786	NC_011601	CDS	3949470	3949781	-	predicted protein	0	core	3	1	94.3509	1.20242	9.96238e-07	1	1	55.758	0.589991	0.0218654	1		39.7738	0.943087	0.00456298	1		64.1218	0.201448	0.775582			0						1
E2348C_2112	E2348C_2112	NC_011601	CDS	2165495	2166349	-	predicted protein	0	IE3	3	2	123.535	1.18902	3.29562e-05	1	1	103.595	0.405882	0.103974			50.3509	0.629439	0.047123	1		119.333	1.0653	3.00935e-06	1	1	0	1				1
E2348_P1_097	E2348_P1_097	NC_011603	CDS	85076	85885	+	putative glutamate racemase	0	non-core	2	1	33.1674	1.17254	0.000446919	1	1	25.1652	0.568842	0.256405			10.522	0.198115	0.863953			36.7313	0.940799	0.0385782	1		0						1
E2348C_4226	yiiS	NC_011601	CDS	4428092	4428391	+	predicted protein	1	core	4	2	349.016	1.16038	6.26177e-14	1	1	296.258	0.732405	4.18592e-05	1		60.828	1.05742	0.0146108	1	1	370.078	0.888554	0.000756657	1		0						1
E2348C_0065	araC	NC_011601	CDS	72264	73109	+	DNA-binding transcriptional dual regulator	1	core	1	1	67.606	1.15998	7.31171e-07	1	1	74.9619	0.199561	0.568947			43.2625	0.191504	0.733705			75.7516	0.272519	0.595459			0					1				Santiagoet al., PLoS Pathogens, 2017
E2348C_0315	yaiY	NC_011601	CDS	358181	358489	-	predicted inner membrane protein	1	core	2	1	98.1324	1.1449	2.77416e-08	1	1	143.289	0.25575	0.274174			8.97271	1.25207	0.0818874			50.0644	-0.64177	0.0889703	1		0						1
E2348C_4273	E2348C_4273	NC_011601	CDS	4483649	4484863	+	predicted dehydratase	0	core	1	1	20.9409	1.14391	0.0293966	1	1	12.2911	0.638026	0.45887			6.68663	-0.154156	0.924815			7.04833	0.363984	NA			0						1
E2348C_ncR22	rprA	NC_011601	sRNA	1841797	1841902	+	positive regulatory sRNA for RpoS translation; non-essential gene	1	core	2	2	409.155	1.12683	1.57167e-07	1	1	1006.06	0.503596	0.540505			84.97	1.16815	0.00275293	1	1	87.1087	-0.450395	0.48077			0						1	1
E2348C_0248	ecpB	NC_011601	CDS	279798	280466	-	predicted chaperone	1	core	2	2	80.2714	1.11335	0.000947137	1	1	223.216	-0.0916173	0.879354			31.3967	2.00734	5.89e-05	1	1	56.1198	0.274765	0.65354			1					1
E2348C_1342	chaC	NC_011601	CDS	1380464	1381159	+	regulatory protein for cation transport	1	core	1	1	625.307	1.10892	6.23987e-20	1	1	300.636	0.0872052	0.73051			41.5963	0.416123	0.406794			191.514	0.45729	0.120765			0						1
E2348C_3190	E2348C_3190	NC_011601	CDS	3311563	3312294	-	predicted protein	0	core	1	1	22.3511	1.10496	0.0150333	1	1	27.7916	0.301189	0.542721			14.5385	0.200848	0.849423			19.4249	0.235166	0.823331			0						1
E2348C_0290	prpR	NC_011601	CDS	325561	327147	-	DNA-binding transcriptional activator	1	core	2	2	56.5533	1.10406	0.000950762	1	1	75.0926	-1.08933	3.17976e-06	1	1	6.60226	0.826467	0.541168			17.239	-0.038883	0.981599			0						1
E2348C_3979	yicO	NC_011601	CDS	4142561	4143895	-	predicted xanthine/uracil permase	1	core	1	1	19.5319	1.097	0.0361869	1	1	20.4339	-0.00779485	0.99266			6.50151	0.699566	0.554978			15.825	0.144734	0.928457			0						1
E2348C_0249	ecpA	NC_011601	CDS	280523	281110	-	fimbrillin precursor	1	core	3	2	337.17	1.07427	7.78243e-14	1	1	1519.05	-0.346074	0.394488			147.088	1.55955	1.56e-14	1	1	367.558	0.468657	0.0996431	1		1					1
E2348C_3787	E2348C_3787	NC_011601	CDS	3949766	3950089	-	predicted transcriptional regulator - XRE family	0	core	2	1	94.0698	1.06033	6.70247e-07	1	1	67.0756	0.290576	0.510794			37.4938	0.920762	0.00905541	1		66.2145	0.334317	0.470923			0						1
E2348C_0727	bioB	NC_011601	CDS	775070	776110	+	biotin synthase	1	core	1	1	19.5053	1.05199	0.0347809	1	1	16.1218	-0.210101	0.783244			7.8416	0.671419	0.607188			10.4138	-0.777616	0.688857			0						1
E2348_P1_083	E2348_P1_083	NC_011603	CDS	73574	74935	-	predicted protein	0	non-core	1	1	14.6445	1.04611	0.0639156	1	1	42.8441	0.162293	0.758086			8.56427	-0.824843	0.463941			19.5634	0.118294	0.924241			0						1
E2348C_2918	E2348C_2918	NC_011601	CDS	3011977	3012462	+	predicted protein	0	IE5	3	3	22.2932	1.04302	0.0263802	1	1	24.9534	1.3019	0.000339383	1	1	16.512	0.454909	0.549012			15.2911	1.49677	0.0144125	1	1	0	1				1
E2348C_2228	atlT	NC_011601	CDS	2292205	2293482	-	D-arabitol membrane transporter	0	core	1	1	23.3271	1.0125	0.021316	1	1	23.0456	-0.131872	0.835663			8.06289	0.192722	0.885888			19.0364	-0.873844	0.405441			0						1
E2348C_2943	proW	NC_011601	CDS	3033743	3034807	+	high-affinity transport system for glycine betaine and proline; membrane component of ABC superfamily	1	core	2	1	489.734	-1.00398	3.73575e-09	1	1	1202.53	-0.34018	0.125819			139.195	-0.724232	0.0134765	1		140.399	-0.12179	0.847708			0
E2348C_4612	E2348C_4612	NC_011601	CDS	4870147	4872201	+	McrB family protein - predicted GTPase subunit of restriction endonuclease	0	core	3	1	1108.75	-1.00738	2.6896e-26	1	1	616.492	-0.60267	3.95956e-07	1		526.906	-0.804875	5.57e-06	1		696.547	-0.128384	0.550311			0
E2348C_2770	E2348C_2770	NC_011601	CDS	2844437	2844670	-	predicted protein	0	PP10	1	1	29.4028	-1.02108	0.0153658	1	1	35.735	0.0027797	0.997836			8.43311	-1.91917	0.0744836			25.2363	-0.558684	0.415705			0
E2348C_2942	proV	NC_011601	CDS	3032548	3033750	+	glycine betaine transporter subunit	1	core	2	1	653.556	-1.02161	3.12576e-11	1	1	1713.45	-0.326202	0.20067			246.608	-0.65989	0.000701368	1		289.355	-0.0521124	0.934419			0
E2348C_0283	yahG	NC_011601	CDS	317971	319389	+	predicted protein	1	core	1	1	15.0437	-1.02636	0.0900453	1	1	9.75562	-0.378665	0.678015			4.11121	-1.19137	NA			17.5583	0.271286	0.812725			0
E2348C_0273	betA	NC_011601	CDS	305220	306890	-	choline dehydrogenase - flavoprotein	1	core	2	1	1867.1	-1.06845	3.57283e-09	1	1	1188.98	0.109637	0.596659			578.2	-0.410963	0.0104282	1		1469.23	0.169855	0.657597			0
E2348C_1286	ymgF	NC_011601	CDS	1327381	1327599	+	predicted protein	1	core	1	1	20.9748	-1.07241	0.0432035	1	1	30.3704	-0.203612	0.743872			17.2184	-0.65391	0.383468			30.2603	0.218324	0.895213			0
E2348CN_0020	flgO	NC_011601	sRNA	1224501	1224575	+			core	2	2	37.732	-1.07808	0.00522678	1	1	5.24356	0.0287886	0.985322			24.0125	-6.76787	1.23e-06	1	1	2.56413	1.84455	NA			0
E2348C_4613	E2348C_4613	NC_011601	CDS	4872198	4873508	+	McrC family protein - predicted McrBC 5-methylcytosine restriction system component	0	core	3	1	411.964	-1.08788	1.35394e-12	1	1	274.798	-0.458437	0.000183265	1		214.899	-0.598043	0.0264611	1		311.954	-0.211097	0.355637			0
E2348C_2568	yfdX	NC_011601	CDS	2650179	2650811	-	predicted protein	1	core	1	1	10.9277	-1.13161	0.0892453	1	1	10.2074	0.730675	0.346323			9.8195	-1.63719	0.0830861			9.92611	0.355019	0.786495			0
E2348C_1068	efeO	NC_011601	CDS	1114992	1116119	+	ferrous iron transport system protein EfeO	1	core	2	2	488.337	-1.14527	8.69714e-08	1	1	154.622	-1.23876	0.00106737	1	1	32.7763	-0.0411309	0.952202			348.427	0.0282387	0.972758			0			1
E2348C_1281	ycgZ	NC_011601	CDS	1324852	1325088	+	putative two-component system connector protein YcgZ	1	core	2	2	40.5108	-1.16519	0.000169126	1	1	160.087	-1.41288	3.0179e-11	1	1	11.3547	0.302618	0.77829			21.4196	0.366729	0.620559			0
E2348C_1067	efeU	NC_011601	CDS	1114104	1114934	+	predicted high-affinity Fe2+/Pb2+ permease	1	core	2	2	177.119	-1.19091	3.95121e-08	1	1	94.1194	-1.40837	1.57876e-05	1	1	19.7937	0.09245	0.921143			138.445	-0.299138	0.53476			0			1
E2348C_1340	chaA	NC_011601	CDS	1378706	1379806	-	calcium/sodium: proton antiporter	1	core	2	1	541.655	-1.19665	2.0811e-11	1	1	491.869	-0.267887	0.169096			381.749	-0.690141	0.000111559	1		367.423	0.192477	0.640737			0
E2348C_1069	efeB	NC_011601	CDS	1116125	1117396	+	heme-containing peroxidase/deferrochelatase	1	core	2	2	316.565	-1.23501	2.50507e-08	1	1	118.707	-1.04889	0.000286507	1	1	25.3096	-0.170146	0.831567			250.921	-0.0650735	0.912556			0			1
E2348C_1313	ycgR	NC_011601	CDS	1350032	1350766	-	protein involved in flagellar function	1	core	3	3	19.7196	-1.29105	0.0174935	1	1	12.9123	-0.567828	0.4389			36.133	-3.27647	3.34e-08	1	1	27.9205	-1.0596	0.0981365	1	1	0		1
E2348C_2003	flhA	NC_011601	CDS	2061087	2063165	-	predicted flagellar export pore protein FlhA	1	core	2	2	104.278	-1.49913	5.59338e-17	1	1	29.0319	-0.169379	0.755718			100.275	-2.14241	1.06e-06	1	1	222.096	-0.252733	0.375283			0		1
E2348C_1507	ycjS	NC_011601	CDS	1544065	1545120	+	predicted oxidoreductase - NADH-binding	1	core	1	1	12.2032	-1.53989	0.021462	1	1	5.37018	-0.00943744	0.996526			4.4504	0.955026	NA			8.29391	-0.411782	0.749137			0
E2348C_2015	flhD	NC_011601	CDS	2074574	2074924	-	DNA-binding transcriptional dual regulator with FlhC	1	core	3	3	170.475	-1.5843	3.86801e-26	1	1	67.9684	-1.31838	3.56763e-09	1	1	87.136	-1.57455	4.95e-07	1	1	314.619	-0.148444	0.606998			0		1
E2348C_2014	flhC	NC_011601	CDS	2073993	2074571	-	DNA-binding transcriptional dual regulator with FlhD	1	core	3	3	183.929	-1.79158	6.67807e-26	1	1	72.7741	-1.68583	1.07632e-13	1	1	90.1197	-1.36771	7.39e-07	1	1	378.48	-0.21973	0.598588			0		1
E2348C_2880	E2348C_2880	NC_011601	CDS	2976324	2977253	-	predicted protein	0	PP11	1	1	10.2207	-1.80948	0.0161665	1	1	7.18739	0.350409	0.749601			10.4997	-1.12604	0.257625			13.9076	-0.196863	0.90147			0
E2348C_2922	glaH	NC_011601	CDS	3014849	3015826	+	glutarate dioxygenase GlaH	1	core	2	2	43.3232	-1.82314	1.20943e-08	1	1	18.2084	-1.58839	0.000286507	1	1	4.8537	-1.83097	NA			21.6771	1.02708	0.151476			0
E2348C_2006	cheY	NC_011601	CDS	2065150	2065539	-	chemotaxis regulator transmitting signal to flagellar motor component	1	core	4	4	48.1468	-1.90868	0.000141773	1	1	11.8217	-1.51645	0.00645744	1	1	78.3923	-3.22649	3.7e-15	1	1	44.4118	-1.06508	0.00388346	1	1	0		1
E2348C_1170	flgI	NC_011601	CDS	1219786	1220883	+	predicted flagellar basal body protein	1	core	2	2	38.317	-1.97068	1.36578e-07	1	1	11.7481	-0.303181	0.73051			58.6138	-1.48381	0.00662844	1	1	100.534	-0.458074	0.296499			0		1
E2348C_4438	rdcB	NC_011601	CDS	4679144	4680022	+	regulator of diguanylate cyclase RdcB	1	core	3	3	58.7358	-2.01843	1.10435e-11	1	1	28.6645	-0.655451	0.131692			100.725	-2.53337	1.06e-11	1	1	83.1951	-1.57534	1.979e-08	1	1	0
E2348C_2039	fliZ	NC_011601	CDS	2097983	2098534	-	predicted regulator of FliA activity	1	core	4	2	105.851	-2.03001	2.0235e-21	1	1	31.5927	-0.654744	0.0686476	1		140.926	-2.53981	2.18e-11	1	1	185.874	-0.779308	0.0280803	1		0		1
E2348C_2009	tar	NC_011601	CDS	2067757	2069418	-	methyl-accepting chemotaxis protein II	1	core	4	4	183.019	-2.04005	4.22428e-13	1	1	37.7809	-2.01906	9.36088e-08	1	1	283.888	-2.78108	4.21e-33	1	1	223.483	-1.28482	1.04835e-09	1	1	0		1
E2348C_2056	fliJ	NC_011601	CDS	2114389	2114832	+	flagellar protein	1	core	2	2	13.3421	-2.20656	0.000181275	1	1	1.10151	-1.32277	NA			20.551	-3.61309	0.000245004	1	1	36.335	-0.144706	0.903995			0		1
E2348C_2061	fliO	NC_011601	CDS	2117947	2118312	+	flagellar biosynthesis protein	1	core	2	2	59.2699	-2.26211	8.26024e-15	1	1	9.33142	-0.81756	0.237325			60.6005	-2.01121	5.87e-06	1	1	120.782	-0.0556514	0.929945			0		1
E2348C_2063	fliQ	NC_011601	CDS	2119059	2119328	+	flagellar biosynthesis protein	1	core	2	2	10.8464	-2.27179	0.0226104	1	1	2.55557	-1.40747	NA			18.1234	-3.10582	0.00144576	1	1	21.0099	-0.674321	0.236203			0		1
E2348C_1171	flgJ	NC_011601	CDS	1220883	1221824	+	muramidase FlgJ	1	core	2	2	65.4687	-2.3825	3.42872e-21	1	1	18.0803	-0.499829	0.399078			92.5844	-1.50764	0.00195777	1	1	161.106	-0.574219	0.103668			0		1
E2348C_2010	cheW	NC_011601	CDS	2069563	2070066	-	purine-binding chemotaxis protein	1	core	4	4	87.5685	-2.41945	1.05587e-27	1	1	29.5745	-1.68437	4.00711e-08	1	1	176.603	-2.90751	1.09e-18	1	1	97.5301	-1.26412	1.4965e-07	1	1	0		1
E2348C_4651	tsr	NC_011601	CDS	4912589	4914253	+	methyl-accepting chemotaxis protein I - serine sensor receptor	1	core	4	2	393.57	-2.47178	1.22444e-40	1	1	145.691	-0.794385	4.33519e-07	1		783.125	-2.74059	7e-29	1	1	379.287	-0.967203	6.86037e-08	1		0		1
E2348C_2004	flhB	NC_011601	CDS	2063158	2064306	-	predicted flagellar export pore protein FlhB	1	core	4	2	62.7932	-2.51808	1.01079e-10	1	1	14.65	-0.889294	0.0712433	1		95.8899	-2.10522	2.25e-07	1	1	156.915	-0.570304	0.038829	1		0		1
E2348C_1169	flgH	NC_011601	CDS	1219076	1219774	+	flagellar protein of basal-body outer-membrane L ring	1	core	4	4	45.3313	-2.55965	1.16829e-15	1	1	10.7199	-1.15887	0.0542835	1	1	69.7659	-2.72263	1.4e-09	1	1	120.161	-1.12727	0.0185053	1	1	0		1
E2348C_1173	flgL	NC_011601	CDS	1223545	1224498	+	flagellar hook-filament junction protein	1	core	4	2	119.21	-2.57399	1.9992e-30	1	1	35.6258	-0.925782	0.0107647	1		202.608	-2.87243	1.8e-19	1	1	182.404	-0.989021	1.00133e-09	1		0		1
E2348C_1162	flgA	NC_011601	CDS	1213719	1214378	-	assembly protein for flagellar basal-bodyperiplasmic P ring	1	core	2	2	159.504	-2.58828	1.61744e-35	1	1	18.1995	-0.409649	0.61953			103.195	-2.05232	8.57e-07	1	1	340.568	-0.222701	0.610785			0		1
E2348C_2064	fliR	NC_011601	CDS	2119337	2120122	+	flagellar export pore protein	1	core	2	2	27.7396	-2.61943	3.71291e-09	1	1	4.14357	-1.38205	0.198111			26.2651	-2.47181	3.68e-05	1	1	70.5218	-0.402476	0.49012			0		1
E2348C_2055	fliI	NC_011601	CDS	2112997	2114370	+	flagellum-specific ATP synthase FliI	1	core	3	2	55.5906	-2.63067	1.47964e-11	1	1	13.6782	-0.920725	0.0783598	1		89.7301	-2.84651	1.5e-09	1	1	132.86	-0.299075	0.610526			0		1
E2348C_1160	flgN	NC_011601	CDS	1212929	1213345	-	export chaperone for FlgK and FlgL	1	core	4	4	196.207	-2.65964	3.15561e-41	1	1	60.2805	-1.68211	2.76471e-09	1	1	282.014	-2.58606	2.58e-25	1	1	313.694	-1.01117	3.28635e-07	1	1	0		1
E2348C_1168	flgG	NC_011601	CDS	1218241	1219023	+	flagellar component of cell-distal portion of basal-body rod	1	core	4	3	197.499	-2.66511	1.60691e-55	1	1	35.498	-1.01366	0.00868579	1	1	218.291	-1.93051	5.96e-10	1	1	358.657	-0.544903	0.0286057	1		0		1
E2348C_1172	flgK	NC_011601	CDS	1221890	1223533	+	flagellar hook-filament junction protein 1	1	core	4	3	232.805	-2.68899	1.7839e-62	1	1	55.4562	-0.994605	0.00178922	1		477.091	-2.68271	5.76e-19	1	1	392.202	-1.08527	7.80736e-09	1	1	0		1
E2348C_2053	fliG	NC_011601	CDS	2111323	2112318	+	flagellar motor switching and energizing component protein FliG	1	core	2	2	79.1339	-2.72814	4.14188e-31	1	1	17.8563	-0.240347	0.763564			101.317	-2.20677	2.45e-07	1	1	240.509	-0.316984	0.451546			0		1
E2348C_2054	fliH	NC_011601	CDS	2112311	2112997	+	flagellar biosynthesis protein FliH	1	core	2	2	81.3666	-2.78095	2.23802e-18	1	1	14.1552	-0.797243	0.218482			72.5545	-2.03865	2e-05	1	1	206.785	-0.172799	0.774214			0		1
E2348C_2059	fliM	NC_011601	CDS	2116530	2117534	+	flagellar motor switching and energizing component	1	core	2	2	65.6577	-2.89624	1.17093e-23	1	1	11.1742	-0.672315	0.39202			103.177	-2.06594	2.8e-07	1	1	153.212	-0.296164	0.553696			0		1
E2348C_2040	fliA	NC_011601	CDS	2098580	2099299	-	RNA polymerase - sigma 28 (sigma F) factor	1	core	4	2	156.041	-2.90666	2.39629e-51	1	1	27.6247	-0.740375	0.0877475	1		220.139	-2.22917	8.39e-11	1	1	373.214	-0.567552	0.00102916	1		0		1
E2348C_1166	flgE	NC_011601	CDS	1216089	1217294	+	flagellar hook protein	1	core	4	3	146.97	-2.94281	5.24154e-53	1	1	21.3605	-1.22959	0.000995687	1	1	210.588	-2.10185	4.01e-08	1	1	353.363	-0.525809	0.00074488	1		0		1
E2348C_2025	yecR	NC_011601	CDS	2085732	2086055	+	lipoprotein YecR. Expression of yecR was shown to be regulated by the FlhDC flagellar transcriptional regulator [Stafford05].	1	core	2	2	22.7706	-2.94476	6.09641e-09	1	1	7.04324	-0.600597	0.499152			32.9973	-2.2802	1.96e-05	1	1	89.0253	-0.42228	0.309422			0
E2348C_2060	fliN	NC_011601	CDS	2117531	2117944	+	flagellar motor switching and energizing component FliN	1	core	2	2	33.5046	-3.02615	1.84515e-15	1	1	4.47931	-1.16645	0.351658			42.8552	-2.58168	5.21e-05	1	1	87.4066	-0.197652	0.728914			0		1
E2348C_2051	fliE	NC_011601	CDS	2109143	2109457	-	flagellar basal-body component	1	core	2	2	18.7798	-3.08919	1.36465e-10	1	1	2.13564	-0.928966	NA			28.8228	-2.27629	0.000966888	1	1	74.765	-0.162996	0.837315			0		1
E2348C_2042	fliD	NC_011601	CDS	2101532	2102938	+	flagellar filament capping protein	1	core	4	4	197.056	-3.15222	9.15663e-72	1	1	51.9556	-2.22656	5.19575e-16	1	1	510.037	-2.94966	3.18e-21	1	1	310.837	-1.1997	3.52789e-12	1	1	0		1
E2348C_1167	flgF	NC_011601	CDS	1217314	1218069	+	flagellar component of cell-proximal portion of basal-body rod	1	core	4	3	78.8871	-3.17721	4.59276e-22	1	1	12.4855	-1.47547	0.0046687	1	1	109.38	-1.85206	3.86e-06	1	1	183.604	-0.941349	0.00341142	1		0		1
E2348C_2052	fliF	NC_011601	CDS	2109672	2111330	+	flagellar basal-body MS-ring and collar protein	1	core	3	3	125.447	-3.20639	1.18655e-51	1	1	16.8654	-1.25401	0.00883206	1	1	176.888	-2.77391	9.58e-13	1	1	360.213	-0.0536764	0.922183			0		1
E2348C_2011	cheA	NC_011601	CDS	2070087	2072051	-	fused chemotactic sensory histidine kinase in two-component regulatory system with CheB and CheY: sensory histidine kinase/signal sensing protein	1	core	4	4	195.861	-3.24916	2.37951e-53	1	1	49.4539	-2.31362	6.02884e-16	1	1	408.962	-3.05733	5.51e-27	1	1	251.365	-1.31947	1.30103e-08	1	1	0		1
E2348C_2044	fliT	NC_011601	CDS	2103373	2103738	+	predicted chaperone FliT	1	core	4	4	83.5138	-3.26851	2.14406e-41	1	1	26.6879	-1.56466	5.53775e-06	1	1	165.582	-2.90423	1.84e-24	1	1	173.032	-1.23151	2.53602e-06	1	1	0		1
E2348C_2005	cheZ	NC_011601	CDS	2064495	2065139	-	chemotaxis regulator - protein phosphatase for CheY	1	core	4	3	118.105	-3.30919	7.55731e-38	1	1	24.7866	-0.90733	0.0300367	1		195.37	-3.03083	1e-19	1	1	136.007	-1.44485	1.15178e-05	1	1	0		1
E2348C_2062	fliP	NC_011601	CDS	2118312	2119049	+	flagellar biosynthesis protein FliP	1	core	2	2	37.7213	-3.4191	8.93151e-19	1	1	4.69789	-0.764341	0.636476			47.5563	-2.14473	0.000154263	1	1	70.9815	-0.189641	0.753197			0		1
E2348C_2058	fliL	NC_011601	CDS	2116061	2116525	+	flagellar biosynthesis protein	1	core	3	3	88.8394	-3.42264	4.41682e-37	1	1	13.4773	-1.85823	0.00468965	1	1	141.228	-2.53971	2.08e-10	1	1	372.493	-0.370087	0.319528			0		1
E2348C_2057	fliK	NC_011601	CDS	2114829	2115956	+	flagellar hook-length control protein FliK	1	core	2	2	47.0919	-3.43495	1.1613e-28	1	1	8.73156	-1.07211	0.11953			75.5834	-3.1049	2.88e-09	1	1	131.586	-0.208211	0.726978			0		1
E2348C_1165	flgD	NC_011601	CDS	1215369	1216064	+	flagellar hook assembly protein	1	core	3	2	88.2696	-3.43538	3.28525e-42	1	1	11.643	-1.01153	0.212389			120.289	-2.299	2.23e-08	1	1	219.1	-0.615848	0.0020416	1		0		1
E2348C_2007	cheB	NC_011601	CDS	2065554	2066603	-	fused chemotaxis regulator: protein-glutamate methylesterase in two-component regulatory system with CheA	1	core	4	4	55.017	-3.45649	9.7233e-27	1	1	15.1528	-1.71503	0.00154495	1	1	111.629	-2.9385	3.11e-17	1	1	75.4674	-2.03238	8.15958e-19	1	1	0		1
E2348C_2008	cheR	NC_011601	CDS	2066606	2067466	-	chemotaxis regulator - protein-glutamate methyltransferase	1	core	4	4	65.101	-3.56686	1.18242e-35	1	1	18.8461	-1.44293	0.00040511	1	1	119.354	-3.43834	7.14e-21	1	1	70.886	-1.61588	2.90913e-05	1	1	0		1
E2348C_2043	fliS	NC_011601	CDS	2102963	2103373	+	flagellar protein potentiates polymerization	1	core	4	3	30.0151	-3.62503	6.77512e-17	1	1	10.0058	-2.53087	3.58463e-05	1	1	79.3218	-3.31204	3.19e-13	1	1	77.0804	-0.845063	0.00156611	1		0		1
E2348C_2013	motA	NC_011601	CDS	2072979	2073866	-	proton conductor component MotA of flagella motor	1	core	4	4	135.997	-3.65286	8.19551e-14	1	1	25.0166	-2.10433	5.89937e-10	1	1	251.189	-2.58419	7.57e-15	1	1	148.136	-1.43187	4.59197e-09	1	1	0		1
E2348C_1163	flgB	NC_011601	CDS	1214533	1214949	+	flagellar component of cell-proximal portion of basal-body rod	1	core	2	2	49.1958	-3.69475	1.02927e-26	1	1	6.69677	-1.45015	0.0749499			75.6704	-2.61492	1.14e-09	1	1	172.66	-0.356992	0.355824			0		1
E2348C_2012	motB	NC_011601	CDS	2072056	2072982	-	protein that enables flagellar motor rotation	1	core	4	4	144.344	-3.84944	8.38832e-66	1	1	33.9638	-1.75715	2.75011e-09	1	1	291.578	-3.22904	8.03e-19	1	1	194.599	-1.6678	1.91503e-18	1	1	0		1					1
E2348C_1164	flgC	NC_011601	CDS	1214953	1215357	+	flagellar component of cell-proximal portion of basal-body rod	1	core	2	2	31.6084	-3.87446	1.1069e-19	1	1	3.96215	-1.59896	0.270477			48.1842	-1.93809	0.000144542	1	1	108.181	-0.511441	0.229402			0		1
E2348C_3767	yhjH	NC_011601	CDS	3923839	3924606	-	EAL domain containing protein involved inflagellar function	1	core	4	4	110.697	-3.96267	3.67681e-45	1	1	23.2068	-2.12117	1.26955e-08	1	1	295.978	-2.47038	1.14e-16	1	1	325.937	-1.44724	1.49917e-17	1	1	0		1					1
E2348C_2041	fliC	NC_011601	CDS	2099620	2101266	-	flagellar filament structural protein (flagellin)	0.463874	core	4	4	1793.81	-4.68375	2.35241e-183	1	1	243.915	-2.74669	2.99625e-41	1	1	4018.78	-3.27871	5.28e-33	1	1	1976.9	-1.50296	2.82013e-17	1	1	0		1
E2348CN_0021	fliX	NC_011601	sRNA	2099422	2099614	-			core	4	4	916.92	-5.11991	1.10252e-185	1	1	155.963	-2.88779	4.00803e-50	1	1	2161.67	-2.88951	1.78e-38	1	1	619.908	-1.84614	1.73838e-07	1	1	0		1
E2348C_2240	gatZ	NC_011601	CDS	2304004	2305266	-	D-tagatose 1 -6-bisphosphate aldolase 2 - subunit	1	core	1	1	132.369	2.98513	NA			14.3176	-0.836813	0.114153			6.30366	-0.162014	0.930081			18.614	1.00608	0.0975272	1	1	0
E2348C_0078	leuB	NC_011601	CDS	86985	88076	-	3-isopropylmalate dehydrogenase	1	core	1	0	79.3008	0.989377	0.00273404	1		70.6195	0.231844	0.505062			44.6474	0.458144	0.27632			56.1544	-0.0563502	0.960566			0
E2348C_ncR48	omrB	NC_011601	sRNA	3213612	3213687	-	sRNA - down regulates OM proteins; positively regulated by OmpR/EnvZ; binds Hfq	1	core	2	1	3267.22	0.98416	3.70475e-05	1		3254.11	1.09255	0.0727627	1	1	367.18	-0.09861	0.853001			433.972	0.33551	0.651234			0
E2348C_1341	chaB	NC_011601	CDS	1380076	1380306	+	predicted cation regulator	1	core	3	0	255.799	0.966525	6.08724e-12	1		110.814	0.359128	0.0939334	1		17.8652	0.54241	0.403643			68.5194	0.765879	0.0566009	1		0
E2348C_2700	ypfG	NC_011601	CDS	2771322	2772365	-	predicted protein	1	core	3	1	377.947	0.959285	1.25108e-08	1		414.286	0.617059	6.12646e-08	1		77.6693	1.10592	0.000195834	1	1	311.54	-0.336363	0.231382			0
E2348C_4227	uspD	NC_011601	CDS	4428418	4428846	+	stress-induced protein	1	core	4	0	372.818	0.959279	1.49007e-06	1		302.24	0.698136	4.35136e-06	1		68.4786	0.894379	0.0193135	1		265.278	0.630001	0.000273167	1		0
E2348C_ncR47	omrA	NC_011601	sRNA	3213403	3213490	-	sRNA - down regulates OM proteins; positively regulated by OmpR/EnvZ; binds Hfq	1	core	1	0	448.544	0.956304	0.0422524	1		342.487	0.863857	0.119844			46.8137	0.242843	0.762317			76.0724	0.0633471	0.962468			0
E2348C_2610	cysP	NC_011601	CDS	2696481	2697497	-	thiosulfate transporter subunit	1	core	3	1	380.611	0.955079	2.78272e-11	1		483.405	0.0156312	0.946404			85.903	0.556447	0.0499847	1		422.523	2.03854	1.24086e-21	1	1	0	1				1
E2348C_0217	ivy	NC_011601	CDS	248211	248684	+	inhibitor of vertebrate C-lysozyme	1	core	3	0	495.693	0.946502	1.27891e-14	1		468.402	0.492122	0.00724967	1		76.6444	0.677504	0.0308288	1		330.848	-0.0907352	0.903995			0
E2348C_2241	gatY	NC_011601	CDS	2305295	2306149	-	D-tagatose 1 -6-bisphosphate aldolase 2 - catalytic subunit	1	core	1	0	15.9325	0.945967	0.0948912	1		12.2229	0.0187683	0.98756			1.33606	-1.27569	NA			7.26965	1.21723	NA			0
E2348C_4444	adiY	NC_011601	CDS	4686952	4687713	-	DNA-binding transcriptional activator	1	core	3	1	35.9397	0.933833	0.017748	1		26.8387	-0.529111	0.32246			13.6625	-1.67489	0.092047	1	1	63.3719	0.707522	0.0734655	1		0
E2348C_1205	ycfS	NC_011601	CDS	1253756	1254718	-	predicted protein	1	core	4	0	1333.83	0.928424	3.69871e-14	1		805.221	0.38434	0.0484002	1		337.169	0.695861	0.000159684	1		305.36	0.526492	0.0161036	1		0
E2348C_3022	cysD	NC_011601	CDS	3110336	3111244	-	sulfate adenylyltransferase - subunit 2	1	core	2	1	233.402	0.925708	1.3804e-05	1		192.794	-0.220802	0.241836			43.7331	0.532414	0.326557			357.478	2.56576	2.00564e-35	1	1	0	1
E2348C_2681	E2348C_2681	NC_011601	CDS	2750505	2750921	-	predicted tail fiber assembly protein	0	PP9	1	0	35.5827	0.923945	0.00939153	1		31.5591	-0.346508	0.462512			9.03475	0.290672	0.814995			53.9582	-0.113322	0.907545			0
E2348C_2691	eutM	NC_011601	CDS	2761764	2762057	-	predicted carboxysome structural protein - ethanolamine utilization protein	1	core	1	0	70.0803	0.923536	0.000415075	1		26.383	-0.0318606	0.965456			10.4743	-0.24734	0.859445			30.3544	0.112467	0.926635			0
E2348C_3818	xylF	NC_011601	CDS	3983608	3984600	+	D-xylose transporter subunit	1	core	2	1	27.996	0.921059	0.0340551	1		17.1755	-0.542994	0.453568			7.17596	-0.887336	0.615759			26.3376	-1.04161	0.0326341	1	1	0
E2348C_ncR19	rydC	NC_011601	sRNA	1604829	1604892	-	sRNA - regulator of yejABEF	1	core	1	0	228.237	0.912205	0.00237901	1		312.17	-0.367858	0.398633			99.6808	-0.20431	0.738859			302.739	0.406667	0.592689			0
E2348C_3108	lysA	NC_011601	CDS	3214939	3216201	-	diaminopimelate decarboxylase - PLP-binding	1	core	3	1	144.148	0.90615	2.42262e-06	1		108.241	0.809641	0.00120562	1		74.3195	1.93601	8.6e-19	1	1	59.5955	0.300583	0.537439			0						1
E2348C_1011	E2348C_1011	NC_011601	CDS	1058356	1058979	+	predicted late gene regulator	0	PP4	1	0	18.7382	0.898778	0.12827			30.5358	0.76451	0.0540231	1		6.34816	-0.401384	0.786654			16.0592	-0.829526	0.359222			0
E2348C_0516	citF	NC_011601	CDS	577436	578968	-	citrate lyase - citrate-ACP transferase (alpha) subunit	1	core	1	0	14.352	0.896332	0.202013			27.6915	0.856845	0.0166036	1		14.896	0.408432	0.623649			29.9075	0.267799	0.735942			0
E2348C_0153	E2348C_0153	NC_011601	CDS	173313	173879	+	predicted fimbrial protein	0	core	4	1	152.675	0.866964	4.47042e-07	1		138.703	0.729478	5.45433e-05	1		66.7999	1.40683	2.87e-06	1	1	131.077	0.564413	0.0706579	1		1	1				1
E2348C_0269	ykgF	NC_011601	CDS	302149	303576	+	predicted amino acid dehydrogenase with NAD(P)-binding domain and ferridoxin-like domain	1	core	1	0	98.8023	0.854964	0.000149985	1		276.026	-0.180771	0.56367			39.7424	-0.218815	0.703313			135.478	0.118437	0.84491			0
E2348C_2706	acrD	NC_011601	CDS	2782674	2785787	+	aminoglycoside/multidrug efflux system	1	core	4	1	476.744	0.83575	6.66226e-11	1		343.069	0.388085	0.00282786	1		153.282	1.30959	6.13e-15	1	1	182.177	0.622039	0.0197882	1		0					1
E2348C_1889	gdhA	NC_011601	CDS	1948118	1949461	+	glutamate dehydrogenase - NADP-specific	1	core	4	1	1599.64	0.829611	1.76051e-12	1		1034.14	0.256293	0.09287	1		377.807	1.5201	1.9e-17	1	1	742.074	0.534726	0.000673427	1		0					1				Gazioglu et al., Infect Immun . 2021
E2348C_3021	cysN	NC_011601	CDS	3108907	3110334	-	sulfate adenylyltransferase - subunit 1	1	core	3	1	310.022	0.822977	2.39287e-07	1		299.767	-0.360814	0.0225618	1		58.9942	0.336024	0.532206			551.498	1.92287	6.37624e-19	1	1	0	1
E2348C_2583	ypeC	NC_011601	CDS	2667410	2667736	+	predicted protein	1	core	3	1	590.354	0.814772	5.6225e-09	1		576.512	0.663867	5.4966e-06	1		113.223	1.01366	0.00239836	1	1	360.163	-0.0461665	0.934405			0
E2348C_2520	E2348C_2520	NC_011601	CDS	2612904	2613422	-	predicted late gene regulator	0	PP8	1	1	11.0695	0.808422	0.394993			11.7381	1.13276	0.0714505	1	1	4.00623	0.177101	NA			10.0776	0.590056	0.595459			0						1
E2348C_3411	garR	NC_011601	CDS	3554759	3555649	-	tartronate semialdehyde reductase	1	core	1	0	55.3287	0.806248	0.00768563	1		95.7714	-0.0518209	0.920414			11.4145	-0.956892	0.30445			68.4611	0.217971	0.748154			0
E2348C_1971	yebE	NC_011601	CDS	2028019	2028678	-	predicted protein	1	core	3	1	1075.66	0.805048	5.78456e-10	1		1252.55	0.822485	2.54488e-05	1		351.224	1.17893	9.31e-11	1	1	394.925	0.574153	0.104724			0					1				Maroncle et al., Infect Immun. 2002
E2348C_3928	yicI	NC_011601	CDS	4098275	4100593	-	predicted alpha-glucosidase	1	core	2	0	211.797	0.804184	1.60673e-06	1		158.425	0.393773	0.0201057	1		63.3475	0.223278	0.624822			117.693	0.392908	0.229402			0
E2348C_0305	tauA	NC_011601	CDS	345698	346660	+	taurine transporter subunit TauA	1	core	1	1	17.2289	0.800561	0.209324			19.2206	0.263106	0.689188			5.73247	0.521838	NA			102.5	3.19021	1.15781e-12	1	1	0						1
E2348C_1028	E2348C_1028	NC_011601	CDS	1071310	1072053	+	predicted major tail protein	0	PP4	2	0	33.2316	0.792038	0.040745	1		42.5702	0.653023	0.0457943	1		8.63786	0.818026	0.342911			22.0508	0.243513	0.828149			0
E2348C_2609	cysU	NC_011601	CDS	2695648	2696481	-	sulfate - thiosulfate transport system permease T protein; membrane component of ABC superfamily	1	core	2	1	311.775	0.788414	2.32472e-05	1		368.48	-0.0289004	0.925745			52.9276	0.336359	0.522703			366.864	2.36707	2.63723e-38	1	1	0	1
E2348C_3641	nudE	NC_011601	CDS	3774292	3774852	-	ADP-ribose diphosphatase	1	core	4	0	1395.05	0.786889	5.19414e-22	1		1018.69	0.348989	0.00800083	1		466.63	0.734519	9.87e-07	1		839.998	0.37433	0.00137085	1		0
E2348C_4076	ilvC	NC_011601	CDS	4254536	4256011	+	ketol-acid reductoisomerase - NAD(P)-binding	1	core	3	0	388.317	0.782165	1.49007e-06	1		1443.98	0.851602	5.00433e-09	1		182.672	0.878511	2.57e-05	1		469.141	0.281797	0.447928			0
E2348C_0247	ecpC	NC_011601	CDS	277247	279772	-	predicted outer membrane usher protein	1	core	2	1	139.911	0.77568	2.97027e-05	1		284.483	0.0386136	0.919651			46.1895	1.70832	4.57e-05	1	1	93.9785	0.294822	0.450396			1					1
E2348C_1358	E2348C_1358	NC_011601	CDS	1400262	1401353	+	predicted protein	0	core	1	0	50.6102	0.771138	0.0134999	1		37.3618	-0.0443377	0.93932			11.8272	0.103924	0.929782			49.1732	0.193077	0.765497			0
E2348C_3745	chuW	NC_011601	CDS	3896506	3897843	+	putative coproporphyrinogen oxidase	0	core	2	1	124.064	0.769085	0.000739076	1		48.1362	-1.52893	0.00112074	1	1	5.90442	-0.407263	0.796129			56.4234	-0.15588	0.855117			0
E2348C_1726	ydhA	NC_011601	CDS	1793883	1794206	-	predicted lipoprotein	1	core	3	1	164.786	0.768187	0.00026417	1		191.572	0.438	0.0140517	1		49.8778	1.36573	1.13e-05	1	1	167.824	-0.175489	0.74696			0
E2348C_1065	putA	NC_011601	CDS	1107991	1111953	-	fused DNA-binding transcriptional regulator/proline dehydrogenase/pyrroline-5-carboxylatede hydrogenase	1	core	3	0	1072.42	0.759348	1.21546e-05	1		618.123	-0.930572	0.00241633	1		117.589	0.451178	0.183032			237.119	0.601258	0.0474583	1		0
E2348C_3642	yrfF	NC_011601	CDS	3775172	3777307	+	predicted inner membrane protein	1	core	3	1	1259.39	0.755444	4.88944e-09	1		1639.43	0.498098	7.23657e-05	1		425.593	0.995026	1.85e-07	1	1	923.583	0.0862676	0.851287			0					1				Miskinyte et al., PLoS Pathog., 2013
E2348C_2607	cysA	NC_011601	CDS	2693686	2694783	-	sulfate/thiosulfate transporter subunit	1	core	3	1	552.892	0.752768	5.95309e-11	1		631.775	0.167815	0.232979			120.976	0.815559	0.00112403	1		780.299	2.01247	2.02698e-51	1	1	0	1				1
E2348C_3243	gspJ	NC_011601	CDS	3370866	3371471	-	putative type II secretion protein	0	core	1	1	15.9866	0.737085	0.424878			7.73287	-0.249987	0.866331			6.50117	-0.45293	0.752653			22.5816	1.52987	0.0103188	1	1	0
E2348C_1553	aldA	NC_011601	CDS	1601617	1603056	+	aldehyde dehydrogenase A - NAD-linked	1	core	2	0	152.755	0.728559	9.64397e-05	1		137.996	-0.607378	0.0719705	1		45.952	-0.33736	0.613031			95.6081	-0.334975	0.325993			0
E2348_P1_096	E2348_P1_096	NC_011603	CDS	83582	85042	+	putative glutamate:gamma-aminobutyrate antiporter	0	non-core	2	2	20.0158	0.722645	0.212397			12.7791	0.541925	0.499927			10.3507	2.26411	0.000548681	1	1	17.1617	1.39926	0.0248797	1	1	0						1
E2348C_2787	E2348C_2787	NC_011601	CDS	2860904	2863039	-	intimin-like protein	0	IE4	3	1	196.249	0.714776	0.00254575	1		240.532	0.799956	1.1168e-08	1		99.2425	1.65707	3.03e-16	1	1	96.3763	0.0542184	0.933578			0
E2348C_2377	yfaL	NC_011601	CDS	2467648	2471406	-	adhesin YfaL	0.633945	core	2	0	160.663	0.713031	5.17227e-05	1		105.064	0.295673	0.296806			49.974	0.806516	0.0181575	1		132.464	0.304019	0.36981			0
E2348C_2192	wcaI	NC_011601	CDS	2244674	2245897	-	predicted glycosyl transferase	1	core	1	1	12.9737	0.710678	0.402173			27.5729	1.46881	1.27527e-05	1	1	4.53903	-0.424944	NA			6.90915	0.0418	NA			0
E2348C_4218	cpxP	NC_011601	CDS	4420946	4421446	+	periplasmic protein combats stress	1	core	4	0	12639.4	0.707336	7.93114e-07	1		11460.6	0.779276	3.06557e-10	1		4026.62	0.73144	4.54e-07	1		4715.68	0.891679	2.10903e-06	1		0
E2348C_1018	E2348C_1018	NC_011601	CDS	1062216	1062740	+	predicted protein	0	PP4	1	1	15.6439	0.702941	0.306878			38.5354	1.68548	6.51468e-05	1	1	5.99705	0.460776	0.757439			16.2374	0.0893988	0.962468			0						1
E2348C_1475	osmB	NC_011601	CDS	1509687	1509905	-	lipoprotein	1	core	4	1	210.062	0.699722	0.000746579	1		410.649	0.7283	4.06165e-07	1		64.2811	1.73601	9.55e-10	1	1	140.452	-0.46793	0.0901947	1		0
E2348C_1146	yceI	NC_011601	CDS	1201412	1201987	-	predicted protein	1	core	2	1	301.722	0.696451	2.74319e-05	1		296.705	-0.0184578	0.958315			94.0732	1.25378	8.42e-07	1	1	138.567	0.409028	0.297184			0
E2348C_0466	ompT	NC_011601	CDS	517938	518891	-	putative outer membrane protease precursor OmpT	1	PP1	2	0	85.1486	0.695056	0.00646081	1		44.195	0.242236	0.609403			28.4069	0.427257	0.441219			81.8876	0.989987	0.0131979	1		0							1
E2348C_1704	hdhA	NC_011601	CDS	1772373	1773140	-	7-alpha-hydroxysteroid dehydrogenase - NAD-dependent	1	core	1	0	68.9853	0.694925	0.0349462	1		81.8492	-0.130839	0.724663			26.1034	-0.0171035	0.982091			44.4927	0.360015	0.693189			0
E2348C_1353	E2348C_1353	NC_011601	CDS	1395476	1396492	+	predicted dehydrogenase	0	core	1	0	36.8625	0.682704	0.0711032	1		25.311	-0.120241	0.866461			9.05435	0.289675	0.830212			40.1331	-0.110983	0.882079			0
E2348C_3031	ygcP	NC_011601	CDS	3120792	3121367	+	predicted anti-terminator regulatory protein	1	core	1	0	39.3913	0.681621	0.0808308	1		47.7381	0.0647004	0.903412			8.73059	-0.468452	0.738223			32.2136	0.114372	0.912556			0
E2348C_2934	ygaC	NC_011601	CDS	3025511	3025855	-	predicted protein	1	core	2	0	55.0922	0.67705	0.0328635	1		90.6458	0.475168	0.0472023	1		11.9051	0.826645	0.260871			41.3506	0.463994	0.503133			0
E2348C_3380	alx	NC_011601	CDS	3522674	3523639	+	predicted inner membrane protein	1	core	2	0	291.112	0.672956	0.00330431	1		250.026	0.130971	0.649429			762.649	-0.23854	0.377115			191.822	0.712822	0.000203084	1		0
E2348C_2608	cysW	NC_011601	CDS	2694773	2695648	-	sulfate transport system permease W protein; membrane component of ABC superfamily	1	core	2	1	184.877	0.670337	1.84582e-05	1		216.524	-0.0825833	0.724108			36.7581	0.594974	0.154506			254.808	1.87403	1.77171e-22	1	1	0	1
E2348C_3742	chuS	NC_011601	CDS	3891829	3892857	-	putative heme/hemoglobin transport protein	0	core	2	0	4459.44	0.669844	9.92431e-07	1		1377.18	-0.849705	0.00838074	1		46.845	0.260026	0.662837			3244.86	0.462733	0.211807			0
E2348C_1020	E2348C_1020	NC_011601	CDS	1063842	1065944	+	predicted terminase large subunit	0	PP4	1	0	32.4602	0.665906	0.105663			55.8806	0.87534	0.00349575	1		11.6045	0.742632	0.389337			30.6605	0.227015	0.84491			0
E2348C_2198	wcaD	NC_011601	CDS	2249813	2251030	-	predicted colanic acid polymerase	1	core	1	1	10.4536	0.66244	0.494835			20.2844	1.41894	0.000346349	1	1	4.09045	0.561462	NA			10.5026	0.0826929	0.9647			0						1
E2348C_2614	murP	NC_011601	CDS	2701186	2702610	+	fused predicted PTS enzymes: IIB component/IIC component	1	core	2	0	83.9368	0.65927	0.00722915	1		87.8801	0.23284	0.410156			41.6985	0.683841	0.0943121	1		74.4614	0.0923673	0.902682			0
E2348C_0434	ybbA	NC_011601	CDS	483184	483870	+	predicted transporter subunit: ATP-binding component of ABC superfamily	1	core	2	0	258.455	0.659151	3.61692e-05	1		240.329	0.450077	0.0124491	1		93.2424	0.241295	0.562514			142.006	0.408335	0.156082			0
E2348C_1013	E2348C_1013	NC_011601	CDS	1060300	1060698	-	predicted protein	0	PP4	1	0	716.249	0.64982	0.0247562	1		452.217	-0.231891	0.393657			95.389	0.620322	0.186433			451.643	-0.257714	0.660689			0
E2348C_3315	qseB	NC_011601	CDS	3450595	3451254	+	DNA-binding response regulator in two-component regulatory system with QseC	1	core	2	1	94.1274	0.646735	0.0196112	1		88.1481	0.247929	0.400303			42.547	1.23912	9.54e-05	1	1	76.1984	0.357231	0.553182			0					1				Zhu et al., Trends in Micro., 2023
E2348C_ncR25	ryeA	NC_011601	sRNA	2022040	2022288	+	sRNA - function unknown	1	core	1	0	372.396	0.644498	0.000737094	1		292.623	0.0478383	0.894576			40.8907	0.216292	0.757439			259.945	-0.442351	0.294173			0
E2348C_0812	E2348C_0812	NC_011601	CDS	862646	862981	-	predicted protein	0	PP3	2	1	173.946	0.64305	0.000834808	1		132.645	0.180633	0.424123			68.5208	1.05356	0.00147834	1	1	194.651	0.116306	0.771346			0						1
E2348C_ncR14	rdlA	NC_011601	sRNA	1378349	1378415	+	antisense sRNA RdlA affects LdrA translation	1	core	1	0	187.199	0.642659	0.0461131	1		67.3193	-0.00103992	0.998941			20.5769	0.294327	0.760911			154.671	0.523955	0.697032			0							1
E2348C_3717	nikA	NC_011601	CDS	3864040	3865614	+	nickel transporter subunit	1	core	2	0	132.444	0.639412	0.00260421	1		129.858	0.0408551	0.919651			35.054	-0.476022	0.414498			1042.91	0.353138	0.0446577	1		0
E2348C_4341	yjbE	NC_011601	CDS	4572397	4572639	+	predicted protein	1	core	1	0	31.3332	0.636027	0.182417			31.6486	0.61683	0.085473	1		5.30679	-0.785721	NA			12.0639	0.247928	0.90147			0
E2348C_3812	ysaB	NC_011601	CDS	3977891	3978190	-	predicted protein	1	core	1	0	93.3908	0.635019	0.013067	1		75.1977	0.389193	0.156807			14.1898	0.331973	0.712706			43.8078	0.0604632	0.93657			0
E2348_P1_mR_1	E2348_P1_mR_1	NC_011603	ncRNA	32050	32141	+	antisesce sRNA - regulates copy number through inhibition of replication inhibitor protein synthesis	0	non-core	1	0	433.186	0.629766	0.000329024	1		441.188	0.336397	0.347717			171.933	-0.108559	0.849516			265.328	-0.685141	0.245815			0
E2348C_0669	E2348C_0669	NC_011601	CDS	728639	728863	-	predicted protein	0	PP2	2	0	15.994	0.629227	0.37012			77.0729	0.686913	0.0952248	1		6.60636	-0.273313	0.862027			131.517	-0.79468	0.00366772	1		0
E2348C_3076	ygdI	NC_011601	CDS	3174867	3175094	-	predicted protein	1	core	2	0	2872.02	0.629026	1.91916e-10	1		4545.18	0.287654	0.225868			178.391	0.361026	0.543909			746.018	0.472518	0.00892967	1		0
E2348C_3996	ibpB	NC_011601	CDS	4162243	4162671	-	heat shock chaperone	1	core	2	0	541.656	0.628499	0.0011973	1		822.871	-0.0468759	0.928364			4066.36	-0.833918	2.49e-05	1		724.115	0.0350845	0.945022			0
E2348C_0481	ybdK	NC_011601	CDS	538681	539799	-	gamma-glutamyl: cysteine ligase	1	core	2	0	635.336	0.628367	1.50555e-05	1		817.105	0.410905	0.00230422	1		81.1486	0.415532	0.282685			360.934	-0.163331	0.572887			0
E2348C_3791	dppB	NC_011601	CDS	3953230	3954249	-	dipeptide transporter	1	core	1	0	181.711	0.626216	5.85631e-05	1		97.8917	-0.31861	0.330903			17.5645	0.337777	0.685083			113.955	-0.042065	0.939474			0
E2348C_3790	dppC	NC_011601	CDS	3952318	3953220	-	dipeptide transporter	1	core	1	0	84.8359	0.621379	0.0119374	1		50.8575	-0.413314	0.201584			10.0378	0.072474	0.952202			34.5116	-0.194859	0.888023			0
E2348C_0077	leuC	NC_011601	CDS	85582	86982	-	3-isopropylmalate isomerase subunit - dehydratase component	1	core	2	0	104.167	0.620742	0.00676021	1		119.118	0.29975	0.324065			50.3986	0.83928	0.0155831	1		74.7836	0.0252243	0.981847			0
E2348C_1445	E2348C_1445	NC_011601	CDS	1477701	1478270	+	T3SS secreted effector NleF homolog	0	PP6	2	1	412.522	0.614735	4.65608e-07	1		252.533	0.166268	0.531694			86.5501	1.01625	4.16e-06	1	1	255.866	0.0326915	0.970724			0	1				1
E2348C_2296	mglB	NC_011601	CDS	2370156	2371154	-	methyl-galactoside transporter subunit	1	core	2	1	1147.62	0.61358	0.000406457	1		757.689	-0.831126	0.106438			102.863	-1.21242	0.000148857	1	1	410.964	-0.17176	0.714299			0
E2348C_3385	uxaC	NC_011601	CDS	3528907	3530319	-	uronate isomerase	1	core	2	0	291.002	0.611759	0.000139838	1		704.219	0.594177	6.52664e-05	1		70.4112	-0.193865	0.702199			282.794	0.316375	0.151908			0
E2348C_3323	E2348C_3323	NC_011601	CDS	3457549	3458358	-	predicted ABC-type iron-siderophore transport system ATP-binding protein	0	core	1	0	112.146	0.607987	0.00892336	1		41.4401	-0.374423	0.375716			14.9467	0.268195	0.79364			52.6986	0.0895291	0.920475			0
E2348C_4164	mobA	NC_011601	CDS	4357528	4358112	-	molybdopterin-guanine dinucleotide synthase MobA	1	core	1	0	89.4167	0.607572	0.00608595	1		45.5055	0.113231	0.866331			12.6814	-0.953662	0.349444			55.1908	0.407942	0.314061			0
E2348C_1829	E2348C_1829	NC_011601	CDS	1892622	1893233	-	predicted tail fibre assembly protein	0	PP7	1	0	71.6069	0.605615	0.0685437	1		46.5461	-0.558872	0.125819			19.9809	-0.168199	0.851413			89.3463	0.406983	0.350643			0
E2348C_0082	ilvI	NC_011601	CDS	91747	93471	+	acetolactate synthase III - large subunit	1	core	1	0	145.02	0.604576	0.00424006	1		206.659	-0.0124575	0.970817			44.2292	0.447097	0.300776			166.191	-0.185327	0.606998			0
E2348C_3286	yghX	NC_011601	CDS	3419658	3420545	-	predicted hydrolase	1	core	1	1	108.791	0.603304	0.190603			63.9154	-0.361438	0.388982			9.76238	0.166832	0.898033			51.7095	-1.11405	0.00419408	1	1	0
E2348C_1496	pspA	NC_011601	CDS	1535311	1535979	+	regulatory protein for phage-shock-protein operon	1	core	2	0	178.331	0.599292	0.000200905	1		278.018	-0.0770482	0.755005			275.609	-0.143408	0.745044			257.695	0.636626	0.00192873	1		0							1
E2348C_0501	ybdD	NC_011601	CDS	562993	563190	+	predicted protein	1	core	2	0	83.8513	0.59738	0.0217199	1		65.297	-0.708128	0.00755204	1		13.7249	-0.961167	0.271379			62.2251	-0.295284	0.588249			0
E2348C_2105	E2348C_2105	NC_011601	CDS	2157558	2158490	-	predicted protein	0	IE3	2	0	131.652	0.597301	0.00889889	1		134.12	0.372525	0.0644802	1		49.9086	0.584802	0.149085			129.345	0.420269	0.48421			0	1
E2348C_1552	ydcF	NC_011601	CDS	1600620	1601420	+	predicted protein	1	core	2	0	87.7305	0.596207	0.0431884	1		121.506	0.520815	0.0400919	1		24.9107	-0.0496143	0.952202			67.7788	0.0636615	0.922349			0
E2348C_2916	E2348C_2916	NC_011601	CDS	3009981	3011153	-	T3SS secreted effector EspG homolog	0	IE5	3	0	116.082	0.593999	0.0139247	1		154.03	0.813505	3.28985e-06	1		86.7147	0.820917	0.0170102	1		71.3667	0.387231	0.453659			0	1
E2348C_1621	pqqL	NC_011601	CDS	1675053	1677836	-	predicted peptidase	1	core	2	0	275.299	0.592242	0.011271	1		80.7767	-0.749521	0.0225618	1		21.8861	0.645503	0.438633			287.718	0.0564665	0.929269			0
E2348C_0306	tauB	NC_011601	CDS	346673	347440	+	taurine transporter subunit TauB	1	core	1	1	55.8409	0.591772	0.102417			44.3581	0.406031	0.330903			11.1825	-0.373578	0.727671			100.361	1.8373	5.52032e-06	1	1	0
E2348C_1019	E2348C_1019	NC_011601	CDS	1063348	1063842	+	predicted protein	0	PP4	1	1	11.3326	0.58926	0.530849			17.2643	1.07203	0.017917	1	1	3.81834	-0.927103	NA			9.21059	0.24062	0.872573			0
E2348C_1194	fhuE	NC_011601	CDS	1243690	1245879	-	ferric-rhodotorulic acid outer membrane transporter	1	core	2	0	360.478	0.584875	0.000829946	1		247.182	-0.628272	0.000539679	1		19.7298	0.413661	0.607188			121.706	0.194238	0.706204			0
E2348C_4199	E2348C_4199	NC_011601	CDS	4397641	4399476	+	predicted heat shock protein (Hsp90-family)	0	core	1	0	40.8508	0.582246	0.191666			45.4008	0.545157	0.0785763	1		16.8911	-0.0361174	0.966925			26.7724	-0.261468	0.798667			0
E2348C_1788	ydiA	NC_011601	CDS	1858871	1859704	+	predicted protein	1	core	1	0	272.691	0.582202	0.000143234	1		241.511	-0.164541	0.544761			59.9674	0.145708	0.791347			253.689	0.0319642	0.93657			0
E2348C_0981	E2348C_0981	NC_011601	CDS	1044826	1044993	-	predicted protein	0	PP4	2	1	14.4627	0.580056	0.485376			81.7807	1.42887	0.000157346	1	1	5.36459	0.379242	NA			23.9891	-0.880944	0.0644176	1		0
E2348C_3265	E2348C_3265	NC_011601	CDS	3399063	3400235	+	predicted aminotransferase	0	core	1	0	49.4664	0.579493	0.091358	1		27.4523	-0.274867	0.613954			11.0387	-0.414561	0.683591			30.776	-0.0463989	0.971511			0
E2348C_2065	rcsA	NC_011601	CDS	2120412	2121035	+	DNA-binding transcriptional activator - co-regulator with RcsB	1	core	1	1	52.0342	0.577122	0.218244			107.802	1.1825	0.000262575	1	1	15.5774	-0.596295	0.549086			42.951	-0.504523	0.476131			0	1
E2348C_3388	yqjA	NC_011601	CDS	3533347	3534009	+	conserved inner membrane protein	1	core	4	0	891.233	0.576715	7.15323e-09	1		759.544	0.576636	1.35131e-05	1		315.873	0.668122	0.00706536	1		497.326	0.563741	0.014672	1		0
E2348CN_0009	micL	NC_011601	sRNA	2057288	2057367	-			core	2	1	1041.74	0.576024	0.0493472	1		412.722	1.03509	0.171909			71.0774	-1.39109	0.00198914	1	1	25.1451	-0.0797885	0.94489			0
E2348C_4405	E2348C_4405	NC_011601	CDS	4644531	4645580	-	predicted ABC transporter - permease protein	0	core	1	0	143.248	0.574566	0.0019446	1		86.9113	-0.0330308	0.938158			39.3714	0.209671	0.722861			114.043	0.0745685	0.895956			0
E2348C_2111	E2348C_2111	NC_011601	CDS	2165139	2165483	-	predicted protein	0	IE3	3	0	243.099	0.573291	0.0136002	1		229.723	0.426001	0.00518965	1		90.0016	0.0484732	0.932827			212.232	0.755217	0.0246037	1		0	1
E2348C_3026	cysI	NC_011601	CDS	3114983	3116695	-	sulfite reductase - beta subunit - NAD(P)-binding - heme-binding	1	core	3	1	635.078	0.571074	0.000191103	1		753.901	-0.278422	0.102207			189.73	0.515939	0.036626	1		1577.56	2.08463	3.88362e-45	1	1	0	1
E2348C_3759	gadA	NC_011601	CDS	3911757	3913157	-	glutamate decarboxylase A - PLP-dependent	1	core	2	0	2340.54	0.57105	0.00359912	1		1870.8	0.233461	0.119844			409.863	-0.848663	0.328981			4480.66	0.52025	0.000272476	1		0
E2348C_0079	leuA	NC_011601	CDS	88076	89647	-	2-isopropylmalate synthase	1	core	1	0	103.537	0.570641	0.00909359	1		102.963	0.0267298	0.940162			55.3046	0.473847	0.195718			90.2033	0.282952	0.543357			0
E2348C_3929	yicJ	NC_011601	CDS	4100603	4101985	-	predicted transporter	1	core	3	1	86.3618	0.568131	0.0302183	1		49.1363	0.668293	0.0511765	1		40.6766	1.1909	0.000405788	1	1	45.037	0.568807	0.208578			0	1				1
E2348C_ncR65	glmZ	NC_011601	sRNA	4282111	4282282	+	sRNA - function unknown	1	core	3	0	10698.8	0.56771	3.87684e-05	1		16317	0.567879	0.000399726	1		3785.06	0.325647	0.0839882	1		18507.1	0.239992	0.49233			0
E2348C_1954	htpX	NC_011601	CDS	2010669	2011550	-	predicted endopeptidase	1	core	4	0	3995.95	0.567439	6.15981e-06	1		2090.1	0.300914	0.0235396	1		1600.79	0.415019	0.000182491	1		2015.97	0.477643	0.000129314	1		0
E2348C_1568	mdoD	NC_011601	CDS	1614524	1616179	+	glucan biosynthesis protein - periplasmic	1	core	4	0	1177.87	0.567158	2.63138e-10	1		912.658	0.288563	0.0114528	1		331.003	0.904299	0.000115726	1		798.222	0.403202	0.00930269	1		0
E2348C_4067	yifE	NC_011601	CDS	4244708	4245046	+	predicted protein	1	core	2	0	636.778	0.566909	1.46753e-05	1		327.703	0.293107	0.0962732	1		219.797	0.0942972	0.816316			671.768	0.186197	0.598588			0
E2348C_3493	yhcH	NC_011601	CDS	3638822	3639286	-	predicted protein	1	core	2	0	132.281	0.566786	0.0151582	1		94.3848	0.0522543	0.910704			44.9831	-0.734597	0.0793088	1		68.8549	0.117147	0.895213			0
E2348C_2023	ftnB	NC_011601	CDS	2084435	2084938	+	predicted ferritin-like protein	1	core	1	0	533.644	0.56546	1.32007e-06	1		357.873	0.178779	0.445028			132.34	0.167987	0.663097			487.904	0.121319	0.702479			0
E2348C_3242	gspK	NC_011601	CDS	3369892	3370869	-	putative type II secretion protein	0	core	1	1	20.1579	0.564142	0.435268			9.59178	0.360827	0.682209			10.1649	0.45082	0.657308			23.5329	2.04793	0.000664803	1	1	0					1
E2348C_3491	gltB	NC_011601	CDS	3632770	3637323	+	glutamate synthase - large subunit	1	core	3	0	875.717	0.562744	6.37526e-06	1		698.75	0.339693	0.00636063	1		214.998	0.747235	0.00165737	1		859.907	0.0968932	0.728914			0
E2348C_3785	E2348C_3785	NC_011601	CDS	3948463	3949470	-	predicted protein	0	core	3	0	345.413	0.560698	0.00940903	1		269.265	0.315491	0.0783598	1		135.941	0.768727	0.0108651	1		266.456	-0.0236704	0.974392			0
E2348C_4347	malG	NC_011601	CDS	4577265	4578155	-	maltose transporter subunit	1	core	1	0	61.6967	0.560598	0.202853			51.4059	-0.334689	0.610079			3.40787	-1.27338	NA			125.749	0.548719	0.0757857	1		0
E2348CN_0002	pasD2	NC_011601	sRNA	741157	741328	+			PP2	1	0	1266.14	0.558051	0.000200905	1		461.937	-0.17609	0.577606			239.391	0.34368	0.476357			825.138	-0.130323	0.774214			0
E2348C_3389	yqjB	NC_011601	CDS	3534013	3534396	+	predicted protein	1	core	4	0	1322.56	0.55608	0.000158061	1		1065.02	0.554682	0.000310386	1		379.558	0.774054	1.86e-05	1		679.193	0.718309	0.000227546	1		0
E2348C_4420	yjdP	NC_011601	CDS	4664268	4664597	+	predicted protein	1	core	2	1	58.3198	0.553533	0.252431			93.4157	0.705324	0.0022543	1		29.1575	1.48971	0.000970876	1	1	55.7489	-0.220032	0.784786			0
E2348C_2202	wzc	NC_011601	CDS	2253727	2255889	-	protein-tyrosine kinase	1	core	1	0	13.7571	0.545307	0.500971			27.0496	0.895706	0.0189293	1		4.85757	-0.99291	NA			11.1296	-0.568587	0.588982			0
E2348C_4663	yjjP	NC_011601	CDS	4926729	4927499	-	predicted inner membrane protein	1	core	1	0	257.228	0.544314	0.00121588	1		240.97	0.360537	0.151058			40.1793	0.164991	0.786835			218.245	0.101146	0.875062			0
E2348C_4692	slt	NC_011601	CDS	4954695	4956632	+	lytic murein transglycosylase - soluble	1	core	4	0	666.997	0.544094	3.68311e-06	1		623.486	0.421719	0.000121042	1		148.546	0.760786	6.26e-05	1		488.791	0.560618	0.00390366	1		0
E2348C_0246	ecpD	NC_011601	CDS	275614	277257	-	predicted protein	1	core	1	0	115.284	0.54179	0.0134999	1		153.248	0.103225	0.765712			36.3145	0.0492941	0.952202			101.496	0.115505	0.840378			1
E2348C_1444	E2348C_1444	NC_011601	CDS	1476724	1477635	+	T3SS secreted effector NleH homolog	0	PP6	2	0	404.024	0.539257	0.000115322	1		292.402	-0.0556617	0.862286			74.8807	0.725356	0.0193135	1		319.732	0.127901	0.823331			0	1
E2348_P1_018	E2348_P1_018	NC_011603	CDS	15490	16356	-	transposase Orf2 of ISEc17	0	non-core	1	0	104.08	0.538371	0.0356129	1		62.1248	0.0895144	0.833157			19.8238	-0.549528	0.480455			59.2356	-0.148308	0.838757			0
E2348C_1993	yecE	NC_011601	CDS	2050242	2051060	+	predicted protein	1	core	2	0	111.207	0.536804	0.0104685	1		120.103	0.31698	0.299529			31.6647	0.919135	0.0150511	1		82.6362	0.0991702	0.853211			0
E2348C_3027	cysJ	NC_011601	CDS	3116695	3118494	-	sulfite reductase - alpha subunit - flavoprotein	1	core	3	1	430.887	0.536219	6.41085e-05	1		582.323	-0.318323	0.0333174	1		113.337	-0.296458	0.442556			798.92	1.92875	2.80866e-30	1	1	0	1
E2348C_2161	hisD	NC_011601	CDS	2209546	2210850	+	bifunctional histidinal dehydrogenase/histidinol dehydrogenase	1	core	2	0	150.85	0.535872	0.0461131	1		129.136	0.279106	0.206676			106.242	0.713285	0.000759755	1		128.799	0.170901	0.670087			0
E2348C_4348	malF	NC_011601	CDS	4578170	4579714	-	maltose transporter subunit	1	core	2	0	228.234	0.52828	0.0439697	1		172.371	-0.0796011	0.914651			12.9993	-0.533423	0.582029			588.396	0.639758	0.0189398	1		0	1
E2348_P1_034	E2348_P1_034	NC_011603	CDS	29892	30143	-	predicted protein	0	non-core	1	0	39.9416	0.524971	0.316289			46.7883	-0.524073	0.0881412	1		22.7226	-0.743446	0.30137			67.3202	-0.582282	0.199892			0
E2348C_0900	serC	NC_011601	CDS	952860	953948	+	3-phosphoserine/phosphohydroxythreonine aminotransferase	1	core	3	0	800.461	0.519512	0.00107183	1		733.96	0.368135	0.000303425	1		225.769	0.81	2.1e-05	1		585.35	-0.0538575	0.894541			0
E2348C_0753	ybiC	NC_011601	CDS	801623	802708	+	predicted dehydrogenase	1	core	1	0	218.045	0.519089	0.00806573	1		129.232	-0.0451898	0.903412			33.6732	0.00234336	0.997072			163.206	0.264228	0.471166			0
E2348C_0523	pagP	NC_011601	CDS	585943	586503	+	palmitoyl transferase for Lipid A	0.823529	core	4	2	387.434	0.516438	0.0178069	1		446.614	1.1656	2.93352e-09	1	1	100.187	1.42364	1.69e-10	1	1	114.058	0.487531	0.0362541	1		0	1				1
E2348C_1656	ydeH	NC_011601	CDS	1719676	1720566	-	predicted protein	1	core	4	0	495.787	0.515823	0.00646081	1		332.211	0.520919	0.000895067	1		94.4667	0.846794	0.00301658	1		188.685	0.636087	0.00919375	1		0
E2348C_1203	ycfQ	NC_011601	CDS	1252544	1253176	-	predicted DNA-binding transcriptional regulator	1	core	1	0	136.931	0.515485	0.0146144	1		136.239	0.191755	0.442646			94.3462	0.328015	0.404496			104.03	0.370088	0.388683			0
E2348C_1056	ymdF	NC_011601	CDS	1101326	1101499	+	predicted protein	1	core	1	0	819.177	0.511131	0.034202	1		290.08	0.170014	0.588716			11.655	-0.579699	0.60142			191.284	0.49796	0.158463			0
E2348C_2106	E2348C_2106	NC_011601	CDS	2158503	2160023	-	predicted protein	0	IE3	2	0	1772.48	0.511001	0.00314587	1		528.513	0.209098	0.20199			201.469	0.387392	0.092047	1		1513.91	0.276496	0.553182			0
E2348C_1469	ribA	NC_011601	CDS	1505149	1505739	-	GTP cyclohydrolase II	1	core	3	0	371.527	0.508394	0.00285308	1		390.376	0.464996	0.000711874	1		120.458	0.574701	0.0496158	1		188.361	-0.0042786	0.995411			0
E2348C_2929	yqaE	NC_011601	CDS	3022733	3022891	-	predicted membrane protein	1	core	1	0	489.199	0.507318	0.0134999	1		741.866	0.102527	0.696526			55.9179	-0.241458	0.722861			111.539	-0.182746	0.686463			0
E2348C_1202	ycfJ	NC_011601	CDS	1251943	1252482	+	predicted protein	1	core	2	0	191.332	0.506701	0.0200919	1		275.317	0.84605	0.000125889	1		130.006	0.178004	0.738455			85.7912	-0.388953	0.409098			0
E2348C_3747	chuY	NC_011601	CDS	3898350	3898973	+	ShuY-like protein	0	core	2	0	159.702	0.498327	0.0340551	1		56.4875	-0.829661	0.016704	1		7.98318	-0.384544	0.796727			74.6223	-0.0771426	0.909501			0
E2348C_2242	fbaB	NC_011601	CDS	2306376	2307428	-	fructose-bisphosphate aldolase class I	1	core	2	0	1757.94	0.497197	0.000215096	1		1039.94	-0.194865	0.31005			148.759	-0.385557	0.483159			873.759	0.588476	6.93537e-06	1		0
E2348C_0210	yafE	NC_011601	CDS	241959	242729	+	predicted S-adenosyl-L-methionine-dependent methyltransferase	0.788586	core	2	0	326.375	0.49118	0.00932521	1		202.668	0.34465	0.067642	1		66.4858	0.15754	0.717591			262.697	0.164741	0.646962			0
E2348CN_0004	pasD1	NC_011601	sRNA	1060260	1060432	+			PP4	2	0	1207.87	0.490974	0.00293385	1		638.473	-0.13772	0.734231			244.103	0.98275	0.0017889	1		1443.78	-0.0131498	0.986837			0
E2348C_3763	yhjC	NC_011601	CDS	3917920	3918891	+	predicted DNA-binding transcriptional regulator	1	core	1	0	65.9239	0.490868	0.0948912	1		41.2258	-0.0388843	0.958005			28.2734	0.800016	0.120905			33.3502	-0.200565	0.794485			0
E2348C_3386	exuT	NC_011601	CDS	3530678	3532096	+	hexuronate transporter	1	core	2	0	289.648	0.489524	0.0122044	1		712.883	0.759444	7.28335e-06	1		73.0172	-0.501954	0.311934			310.006	0.278863	0.36867			0
E2348C_2252	yohN	NC_011601	CDS	2315822	2316160	+	predicted protein	1	core	3	0	426.157	0.487384	0.000148501	1		592.19	0.278924	0.0775982	1		148.081	0.969665	0.000192919	1		434.698	-0.256018	0.560895			0
E2348C_0435	ybbP	NC_011601	CDS	483867	486281	+	predicted inner membrane protein	1	core	3	0	636.889	0.486724	0.000115322	1		510.001	0.404799	8.80297e-05	1		177.926	0.753383	8.93e-05	1		283.085	0.103596	0.76971			0
E2348C_1868	nadE	NC_011601	CDS	1928206	1929033	+	NAD synthetase - NH3/glutamine-dependent	1	core	1	0	393.829	0.486318	0.0129557	1		258.446	0.116661	0.668404			99.0111	0.412175	0.167872			295.196	0.0592783	0.85882			0
E2348C_1670	ynfD	NC_011601	CDS	1732835	1733140	+	predicted protein	1	core	1	0	323.944	0.485213	0.00182371	1		483.257	0.152416	0.585972			87.1956	0.404334	0.217588			141.447	0.087223	0.895956			0
E2348C_0168	degP	NC_011601	CDS	191644	193068	+	serine endoprotease (protease Do) - membrane-associated	1	core	4	2	5255.2	0.484952	0.000485571	1		3175.6	1.21645	2.41862e-07	1	1	2593.34	0.795212	3.99e-06	1		1674.44	1.09291	3.6208e-11	1	1	0					1
E2348C_0666	E2348C_0666	NC_011601	CDS	727459	727704	-	predicted protein	0	PP2	1	0	13.2954	0.484231	0.594845			43.6338	0.57553	0.212761			3.72409	-0.823894	NA			58.9002	-0.70863	0.0631075	1		0
E2348C_1038	E2348C_1038	NC_011601	CDS	1082704	1084017	+	predicted side tail fiber protein	0	PP4	1	1	14.5239	0.483804	0.494647			12.5811	1.1288	0.0345688	1	1	2.93152	-0.55878	NA			10.7528	-0.445818	0.729667			0
E2348C_tRNA89	leuX	NC_011601	tRNA	4847258	4847342	+	tRNA-Leu	1	core	2	1	549293	0.482492	0.0984134	1		176250	0.0619895	0.914773			59052.1	-1.12191	0.0015696	1	1	140515	-1.3682	0.187062			0
E2348C_0956	yccA	NC_011601	CDS	1018774	1019433	-	inner membrane protein	1	core	2	0	3192.93	0.479308	3.44762e-06	1		3087.77	0.188053	0.330195			1425.57	0.563415	0.00840116	1		1910.22	0.35471	0.251138			0
E2348C_2780	E2348C_2780	NC_011601	CDS	2850320	2850913	+	predicted adenine methylase	0	PP10	1	0	11.5203	0.478211	0.609743			24.7806	0.767321	0.0717974	1		6.18563	0.507156	0.715452			13.7782	0.174771	0.921833			0
E2348C_3259	glcD	NC_011601	CDS	3392123	3393622	-	glycolate oxidase subunit - FAD-linked	1	core	3	1	3274.71	0.477049	0.000392087	1		1047.7	-0.603048	0.000452123	1		42.1056	-1.75009	0.182012			315.619	-1.24552	1.85901e-08	1	1	0
E2348C_3497	nanA	NC_011601	CDS	3642491	3643384	-	N-acetylneuraminate lyase	1	core	2	0	107.616	0.474782	0.083322	1		110.929	-0.0918265	0.849792			114.116	-0.874207	0.0068096	1		78.7562	0.318417	0.438265			0							1
E2348C_3788	dppF	NC_011601	CDS	3950314	3951327	-	dipeptide transporter	0.985207	core	1	0	366.908	0.472157	0.0129778	1		193.105	-0.237472	0.403539			45.3479	0.0596221	0.925982			219.319	0.355565	0.199892			0
E2348C_1787	pps	NC_011601	CDS	1856160	1858538	-	phosphoenolpyruvate synthase	1	core	1	0	3776.76	0.471278	2.3844e-05	1		3636.93	-0.0892189	0.720422			648.074	-0.00418147	0.991786			3834.35	0.0510928	0.841144			0
E2348C_0556	asnB	NC_011601	CDS	619130	620794	-	asparagine synthetase B	1	core	2	0	1062.35	0.470694	1.16221e-07	1		815.292	-0.395999	0.00867113	1		410.526	-0.316165	0.20948			2382.96	0.0818671	0.785162			0
E2348C_1977	zwf	NC_011601	CDS	2033810	2035285	-	glucose-6-phosphate dehydrogenase	1	core	3	0	952.019	0.46878	7.56403e-07	1		720.29	0.242879	0.0414098	1		319.458	0.665556	0.00117814	1		685.121	0.130622	0.537416			0
E2348C_1871	spy	NC_011601	CDS	1930888	1931373	-	envelope stress induced periplasmic protein	1	core	3	0	555.34	0.468107	0.00106503	1		948.466	0.668342	2.85501e-05	1		204.777	0.736158	0.00152946	1		233.483	0.318749	0.176042			0
E2348C_3789	dppD	NC_011601	CDS	3951324	3952307	-	putative ATP-binding component of dipeptide transport system	1	core	1	0	207.045	0.466603	0.0327003	1		100.687	-0.450553	0.120207			19.3758	0.400188	0.614698			97.0024	0.265758	0.656665			0
E2348C_2085	mtfA	NC_011601	CDS	2139188	2139985	+	predicted protein	1	core	1	0	422.26	0.466589	0.0387787	1		279.971	-0.337707	0.305565			31.9569	-0.610212	0.383468			449.804	-0.273642	0.285665			0
E2348C_2978	E2348C_2978	NC_011601	CDS	3070602	3071975	+	transposase of ISEc13	0	core	1	0	153.658	0.465049	0.0121639	1		156.946	0.147121	0.549115			61.4846	0.397384	0.348048			108.777	0.343168	0.256241			0
E2348C_3746	chuX	NC_011601	CDS	3897856	3898350	+	ShuX-like protein	0	core	2	1	152.784	0.464989	0.0430142	1		63.377	-1.16778	0.000696371	1	1	9.11654	0.0671572	0.955426			92.1155	0.0638547	0.943516			0
E2348C_0508	ahpC	NC_011601	CDS	569752	570315	+	alkyl hydroperoxide reductase - C22 subunit	1	core	4	0	4885.49	0.464383	4.50555e-08	1		4108.87	0.32277	0.0023732	1		1339.82	0.332885	0.0117848	1		3661.01	0.40493	0.00300702	1		0
E2348C_0630	ybgS	NC_011601	CDS	698521	698901	-	predicted protein	1	core	1	0	1836.85	0.461622	2.32472e-05	1		1324.25	0.253941	0.297314			79.8018	-0.0516428	0.953045			246.154	-0.107462	0.868443			0
E2348C_2530	E2348C_2530	NC_011601	CDS	2617637	2618584	-	predicted replication protein	0	PP8	1	0	46.7443	0.461366	0.355516			104.504	0.949442	0.000152104	1		14.1762	-0.0932137	0.935624			22.9135	-0.0720258	0.953281			0
E2348C_3732	uspA	NC_011601	CDS	3880703	3881137	+	universal stress global response regulator	1	core	2	0	2423.46	0.460302	0.000665802	1		1926.21	0.0916613	0.754769			454.88	-0.444668	0.0314171	1		1696.22	0.0186161	0.976268			0
E2348C_1370	oppB	NC_011601	CDS	1415667	1416587	+	oligopeptide transporter subunit OppB	1	core	2	0	301.883	0.457543	0.039935	1		211.17	-0.450198	0.064532	1		40.5992	0.126465	0.859354			144.97	0.358226	0.323609			0
E2348C_3070	fucK	NC_011601	CDS	3169387	3170835	+	L-fuculokinase	1	core	1	0	79.7484	0.45745	0.119782			56.8535	-0.57961	0.106718			215.746	-0.934873	0.000374967	1		71.3996	-0.331745	0.408832			0
E2348C_1584	ydcW	NC_011601	CDS	1630910	1632334	+	medium chain aldehyde dehydrogenase	1	core	3	1	243.015	0.455228	0.0268306	1		90.4246	-0.866668	0.00452365	1		11.1565	-1.88569	0.0349001	1	1	71.3091	0.0667525	0.918609			0
E2348C_3314	ygiW	NC_011601	CDS	3450051	3450443	-	predicted protein	1	core	1	0	1430.31	0.454966	0.00307077	1		581.646	-0.0574661	0.82826			88.1773	-0.652943	0.234517			760.487	0.281757	0.348407			0
E2348C_2121	cbl	NC_011601	CDS	2174999	2175949	-	DNA-binding transcriptional activator of cysteine biosynthesis	1	core	1	1	81.2897	0.454796	0.183714			57.5453	-0.0381583	0.939335			19.1309	0.655	0.288312			87.9111	1.16354	0.000299255	1	1	0
E2348C_2210	E2348C_2210	NC_011601	CDS	2264261	2265634	+	transposase of ISEc13	0	core	1	0	156.155	0.454528	0.0254326	1		153.891	0.139823	0.571439			61.3849	0.524311	0.159903			114.097	0.11402	0.814732			0
E2348C_1762	lpp	NC_011601	CDS	1828846	1829082	+	murein lipoprotein	1	core	2	0	69605	0.454289	0.0676656	1		31485.1	0.436064	0.146395			9638.56	-0.947266	3.11e-07	1		17316.6	-0.0635703	0.920475			0							1
E2348C_2114	E2348C_2114	NC_011601	CDS	2167611	2167862	+	predicted protein	0	IE3	1	0	173.439	0.453379	0.285125			272.143	0.208148	0.382201			97.5587	0.250892	0.614057			251.647	-0.804109	0.000696079	1		0							1
E2348C_4339	lysC	NC_011601	CDS	4568520	4569869	-	aspartokinase III	1	core	3	0	447.186	0.453177	0.0745379	1		222.949	0.384175	0.0360615	1		101.171	0.760173	0.00301658	1		364.476	0.0780831	0.895213			0
E2348C_ncR54	psrN	NC_011601	ncRNA	3522468	3522655	+	identified in Rfam screening as yybP-ykoY leader; predicted riboswitch	1	core	2	0	1995.1	0.451684	0.000198429	1		1833.1	0.211242	0.464603			619.606	0.503857	0.00909939	1		1067.85	0.522673	0.11154			0
E2348C_0395	hha	NC_011601	CDS	440568	440786	-	modulator of gene expression - with H-NS	1	core	3	0	785.072	0.450534	4.29503e-05	1		613.034	0.463012	0.000325626	1		469.717	0.212097	0.49155			364.004	0.540877	0.00314351	1		0
E2348C_3131	E2348C_3131	NC_011601	CDS	3243846	3245219	-	transposase of ISEc13	0	core	2	0	156.765	0.450421	0.0354525	1		151.284	0.191145	0.435673			68.1357	0.777522	0.0116384	1		114.811	0.283001	0.385856			0
E2348_P1_112	E2348_P1_112	NC_011603	CDS	97084	97353		predicted protein	0	non-core	1	0	201.147	0.450088	0.0844261	1		119.945	-0.0103008	0.977671			63.1778	-0.265459	0.538852			131.124	0.105315	0.895213
E2348C_tRNA83	ileU_1	NC_011601	tRNA	4539093	4539169	+	tRNA-Ile	1	core	1	0	32232.8	0.44961	0.0984932	1		48336.3	-0.0405457	0.925155			16575	0.0817889	0.872205			33941.8	-0.204171	0.781958			0
E2348C_3804	yiaD	NC_011601	CDS	3970429	3971088	+	predicted outer membrane lipoprotien	1	core	3	0	200.093	0.449257	0.0516957	1		352.574	0.489316	0.000577058	1		143.483	0.926705	0.000111239	1		313.806	0.128842	0.838757			0
E2348C_0396	ybaJ	NC_011601	CDS	440812	441186	-	predicted protein	1	core	4	0	1821.9	0.44871	0.000170197	1		1479.03	0.46974	0.000362688	1		627.643	0.408682	0.0542653	1		970.09	0.318117	0.0706579	1		0							1
E2348C_1378	yciI	NC_011601	CDS	1423337	1423633	-	predicted enzyme	1	core	1	0	343.01	0.447337	0.0194585	1		299.72	-0.0617779	0.826362			63.3448	0.319312	0.559874			284.311	-0.347022	0.176403			0
E2348C_1025	E2348C_1025	NC_011601	CDS	1070036	1070311	+	predicted protein	0	PP4	1	1	10.788	0.446946	0.684785			10.7474	1.3252	0.0216589	1	1	2.12434	-0.457986	NA			4.81749	0.159799	NA			0
E2348C_2606	cysM	NC_011601	CDS	2692641	2693552	-	cysteine synthase B - O-acetylserine sulfhydrolase B subunit	1	core	2	1	370.544	0.4451	0.003456	1		285.859	-0.1502	0.526022			119.409	0.495433	0.159903			634.027	1.48206	4.51204e-16	1	1	0
E2348C_2685	E2348C_2685	NC_011601	CDS	2754775	2756148	-	transposase of ISEc13	0	core	1	0	157.166	0.443656	0.0222909	1		156.122	0.269304	0.160062			58.5814	0.452335	0.279324			121.685	0.259358	0.475501			0
E2348C_3655	feoC	NC_011601	CDS	3792149	3792385	+	predicted DNA-binding transcriptional regulator	1	core	2	0	559.7	0.442654	0.0102665	1		265.329	0.649636	0.000506915	1		32.9555	0.336464	0.600344			458.23	-0.167152	0.715987			0
E2348C_0760	ybiO	NC_011601	CDS	808526	810751	-	predicted mechanosensitive channel	1	core	2	0	189.004	0.442471	0.0123038	1		161.602	0.0799404	0.786946			24.0623	-0.125463	0.892652			110.424	0.736391	0.00226553	1		0
E2348C_0486	fes	NC_011601	CDS	543882	545006	+	enterobactin/ferric enterobactin esterase	1	core	2	0	925.785	0.442328	0.0011973	1		446.017	-0.401655	0.111317			46.9877	0.899823	0.147355			417.83	0.448851	0.00383778	1		0
E2348C_1147	yceJ	NC_011601	CDS	1201991	1202557	-	predicted cytochrome b561	1	core	1	1	67.525	0.440545	0.285314			51.8976	0.42209	0.149264			28.154	1.21776	0.00230499	1	1	20.4038	0.141712	0.926005			0						1
E2348CN_0008	mgrR	NC_011601	sRNA	1719533	1719630	-			core	1	0	4061.29	0.439317	0.043273	1		8065.27	0.273208	0.431809			1245.33	0.0526953	0.932827			1590.79	0.253724	0.720068			0
E2348C_2020	E2348C_2020	NC_011601	CDS	2078901	2080274	-	transposase of ISEc13	0	core	1	0	162.889	0.438417	0.0638497	1		162.232	0.0942666	0.733154			56.0395	0.571817	0.10193			120.828	0.207849	0.622389			0
E2348C_0987	E2348C_0987	NC_011601	CDS	1047780	1048487	-	predicted recombination protein	0	PP4	1	1	18.8827	0.438342	0.531382			185.439	1.03214	0.000419034	1	1	10.6634	1.16648	0.121661			27.2975	-0.195615	0.84491			0
E2348C_3258	glcE	NC_011601	CDS	3391071	3392123	-	glycolate oxidase FAD binding subunit	1	core	3	1	2023.27	0.435789	0.011271	1		655.174	-0.612286	0.000112889	1		20.8469	-1.45926	0.386558			205.761	-1.34758	1.27777e-06	1	1	0
E2348C_0619	ybgE	NC_011601	CDS	688242	688535	+	predicted protein	1	core	1	0	215.421	0.434719	0.0245582	1		300.549	0.120815	0.630752			103.455	0.0809661	0.859772			139.646	0.156709	0.779762			0
E2348C_2930	ygaV	NC_011601	CDS	3023074	3023373	+	predicted DNA-binding transcriptional regulator	1	core	1	0	50.2618	0.434592	0.356375			79.3136	-0.19045	0.624401			39.3778	-0.947187	0.0644792	1		38.7435	0.109789	0.912556			0
E2348C_1461	yciK	NC_011601	CDS	1494934	1495692	-	predicted oxoacyl-(acyl carrier protein) reductase - EmrKY-TolC system	1	core	1	0	268.698	0.434072	0.017859	1		228.645	-0.0757454	0.784994			79.4665	0.197738	0.627341			216.629	-0.0298207	0.953511			0
E2348C_1364	hns	NC_011601	CDS	1406341	1406754	-	global DNA-binding transcriptional dual regulator H-NS	1	core	2	0	10480.1	0.433123	7.86451e-05	1		7216.92	0.232638	0.015896	1		2960.14	-0.124628	0.536			5861.93	0.208381	0.216139			0
E2348C_0766	ompX	NC_011601	CDS	815581	816096	+	outer membrane protein	1	core	2	0	3556.08	0.430378	0.000231289	1		4490.8	0.252597	0.0268797	1		1010.04	0.0867086	0.707806			1562.31	-0.0842301	0.720068			0
E2348C_1101	E2348C_1101	NC_011601	CDS	1162899	1163765	-	transposase Orf2 of ISEc17	1	IE2	1	0	95.119	0.430186	0.0773145	1		54.9307	0.0282475	0.953558			17.8722	0.293277	0.739489			64.6374	-0.0913722	0.894541			0
E2348C_4499	yjeT	NC_011601	CDS	4751770	4751967	+	conserved inner membrane protein	1	core	1	0	37.8418	0.429628	0.300082			70.3726	-0.0667564	0.896332			52.694	0.602417	0.059517	1		45.1945	-0.284317	0.575535			0
E2348C_4021	mdtL	NC_011601	CDS	4188938	4190113	+	multidrug efflux system protein	1	core	1	0	513.795	0.429333	0.00434975	1		173.569	-0.459023	0.162839			31.8839	0.0375813	0.95709			66.3658	-0.394199	0.400438			0
E2348C_1053	E2348C_1053	NC_011601	CDS	1098701	1100074	+	transposase of ISEc13	0	core	2	0	149.369	0.429267	0.0446409	1		148.516	0.132921	0.637652			64.7065	0.624988	0.0404142	1		109.703	0.17174	0.695995			0
E2348C_0985	E2348C_0985	NC_011601	CDS	1046966	1047259	-	predicted anti-RecBCD protein	0	PP4	1	1	19.3954	0.426475	0.507747			152.969	1.03996	0.000902908	1	1	6.11248	0.61453	0.627341			31.8908	-0.350126	0.589029			0
E2348C_ncR09	rybB	NC_011601	sRNA	886501	886579	-	sRNA - effector of ompC and ompW mRNA instability; requires Hfq	1	core	1	1	2438.76	0.425258	0.58531			920.322	1.06916	0.405674			74.1244	-1.48607	0.0173299	1	1	151.545	0.238575	0.80894			0							1
E2348C_0205	metN	NC_011601	CDS	231569	232600	-	DL-methionine transporter subunit MetN - ATP-binding component of ABC superfamily	1	core	1	0	176.683	0.423964	0.0248798	1		131.888	-0.261288	0.302354			165.563	-0.121365	0.754888			187.413	0.0908584	0.871871			0
E2348C_1939	yoaE	NC_011601	CDS	1999002	2000558	-	fused predicted membrane protein/conserved protein	1	core	2	0	299.202	0.42348	0.00908018	1		155.911	-0.173928	0.511496			198.333	-0.157706	0.629811			282.543	0.411242	0.0980731	1		0
E2348C_1957	yebR	NC_011601	CDS	2014605	2015156	-	predicted protein	1	core	2	0	709.42	0.423374	2.24737e-05	1		363.838	0.177451	0.233262			156.806	0.726319	0.000100491	1		471.781	0.161565	0.559155			0
E2348C_2728	yfgF	NC_011601	CDS	2807972	2810215	-	predicted inner membrane protein	1	core	1	0	90.6125	0.422467	0.183544			76.4925	0.489813	0.0967116	1		36.5407	0.251568	0.658156			64.1361	0.119085	0.888922			0
E2348C_2089	amn	NC_011601	CDS	2144306	2145760	+	AMP nucleosidase	1	core	1	0	219.862	0.420569	0.0984932	1		253.786	0.0198486	0.945971			76.1576	0.212842	0.595605			181.771	-0.241222	0.584538			0
E2348C_3112	E2348C_3112	NC_011601	CDS	3219784	3221157	-	transposase of ISEc13	0	core	1	0	161.306	0.419453	0.0363311	1		159.27	0.246227	0.212389			60.2835	0.452287	0.232934			114.746	0.267495	0.404633			0
E2348C_3319	E2348C_3319	NC_011601	CDS	3453681	3454568	-	predicted transcriptional regulator	0	core	1	0	168.583	0.418739	0.032835	1		75.9024	-0.228846	0.517648			30.046	0.760421	0.182012			110.547	0.311859	0.330105			0
E2348C_1673	ynfG	NC_011601	CDS	1738260	1738877	+	oxidoreductase - Fe-S subunit	1	core	1	0	104.174	0.418066	0.151952			162.501	0.366117	0.053242	1		37.5531	-0.428483	0.40842			107.638	-0.20956	0.652066			0
E2348C_4216	cpxA	NC_011601	CDS	4418728	4420101	-	sensory histidine kinase in two-component regulatory system with CpxR	1	core	4	0	1699.99	0.415899	0.00315612	1		1639.07	0.462056	0.000239022	1		647.149	0.734521	6.86e-06	1		1182.51	0.397973	0.0131432	1		0
E2348C_4349	malE	NC_011601	CDS	4579868	4581058	-	maltose transporter subunit	1	core	2	0	992.074	0.415492	0.019239	1		466.531	-0.00765682	0.989984			47.7403	-0.45788	0.403753			1454.4	0.48699	0.0236729	1		0	1
E2348C_0209	yafD	NC_011601	CDS	241081	241881	+	predicted protein	1	core	1	0	1641.49	0.41494	0.000498515	1		759.515	0.202095	0.192411			197.117	0.209395	0.490819			1225.75	0.093511	0.838757			0
E2348C_4554	ytfQ	NC_011601	CDS	4806129	4807085	+	predicted sugar transporter subunit: periplasmic-binding component of ABC superfamily	1	core	3	1	148.111	0.414429	0.0771584	1		113.182	-0.616841	0.0277819	1		22.0029	-1.21691	0.0707926	1	1	118.32	0.357589	0.414396			0
E2348C_3719	nikC	NC_011601	CDS	3866555	3867388	+	transport of nickel - membrane protein NikC; membrane component of ABC superfamily	1	core	1	0	65.3975	0.410846	0.277109			48.1025	0.690701	0.0162226	1		10.1896	-0.487544	0.658156			495.688	0.138382	0.553182			0
E2348C_0171	dapD	NC_011601	CDS	195129	195953	-	2 -3 -4 -5-tetrahydropyridine-2-carboxylate N-succinyltransferase	1	core	1	0	1313.65	0.409186	1.77383e-05	1		1021.2	0.174509	0.255346			378.234	0.290305	0.115922			1087.02	0.0654512	0.887043			0
E2348C_3792	dppA	NC_011601	CDS	3954557	3956164	-	dipeptide transporter	1	core	2	0	853.401	0.408148	0.0624336	1		546.628	-0.567092	0.00626246	1		71.5218	-0.416372	0.336713			521.865	-0.0961407	0.773562			0
E2348_P3_04	mobA	EU580135.1	CDS	2619	4172	+			non-core	2	0	273.552	0.404509	0.0209158	1		207.571	0.0539665	0.907671			133.679	0.451917	0.0850782	1		307.651	0.122682	0.862251			0
E2348C_2354	eco	NC_011601	CDS	2431675	2432163	+	ecotin - a serine protease inhibitor	1	core	2	0	674.85	0.404456	0.00494167	1		854.509	-0.0540532	0.755437			283.11	0.483284	0.0878297	1		420.674	0.179577	0.645364			0
E2348C_1620	gadB	NC_011601	CDS	1673291	1674691	-	glutamate decarboxylase B - PLP-dependent	1	core	3	0	4438.1	0.404441	0.012791	1		4677.49	0.341681	0.017917	1		706.89	-0.584311	0.306987			5878.81	0.378445	0.00152935	1		0
E2348C_tRNA19	lysQ_1	NC_011601	tRNA	695051	695126	+	tRNA-Lys	1	core	1	0	70411	0.401622	0.188712			28361.9	-0.0439247	0.937793			7290.99	-0.495164	0.0908098	1		15034.7	0.00487722	0.997272			0
E2348C_tRNA20	lysQ_2	NC_011601	tRNA	695160	695235	+	tRNA-Lys	1	core	1	0	70820.1	0.400189	0.185922			28784	-0.052868	0.925245			7379.57	-0.499383	0.091761	1		15173.8	0.0280389	0.989113			0
E2348C_2295	mglA	NC_011601	CDS	2368575	2370095	-	fused methyl-galactoside transporter subunits of ABC superfamily: ATP-binding components	1	core	2	0	394.935	0.397681	0.0779928	1		236.113	-0.951526	0.00903068	1		25.5833	-0.526893	0.493665			199.921	0.100717	0.8724			0
E2348C_tRNA15	lysW	NC_011601	tRNA	694612	694687	+	tRNA-Lys	1	core	1	0	71713.6	0.397069	0.183647			29928.5	-0.0348379	0.947834			7849.41	-0.474495	0.0872647	1		15955.1	0.0473344	0.978104			0
E2348C_3384	uxaA	NC_011601	CDS	3527405	3528892	-	altronate hydrolase	1	core	2	0	278.079	0.394876	0.013124	1		615.796	0.698061	4.02724e-06	1		65.1023	-0.194195	0.717591			275.611	0.168038	0.670574			0
E2348C_tRNA17	lysY	NC_011601	tRNA	694818	694893	+	tRNA-Lys	1	core	1	0	71197.2	0.394783	0.198785			29667.7	-0.0417549	0.93932			7726.13	-0.48565	0.0973609	1		15506.8	0.0292719	0.988741			0
E2348C_4486	psd	NC_011601	CDS	4736664	4737632	-	phosphatidylserine decarboxylase	1	core	3	0	545.993	0.39436	0.00356887	1		682.386	0.268658	0.0722073	1		302.441	0.155464	0.633883			547.787	0.286467	0.0901947	1		0
E2348C_2253	E2348C_2253	NC_011601	CDS	2316194	2317567	-	transposase of ISEc13	0	core	1	0	161.39	0.393782	0.0340638	1		149.995	0.113514	0.698529			63.9877	0.496861	0.112098			113.787	0.223863	0.531434			0
E2348C_1367	adhE	NC_011601	CDS	1409413	1412088	-	fused acetaldehyde-CoA dehydrogenase/iron-dependent alcohol dehydrogenase/pyruvate-formate lyase deactivase	1	core	2	0	2622.88	0.393403	0.00087208	1		3896.89	0.167942	0.200993			1125.78	-0.392101	0.14813			2543.82	0.348404	0.0154529	1		0
E2348C_2294	mglC	NC_011601	CDS	2367549	2368559	-	methyl-galactoside transporter subunit	1	core	2	0	351.795	0.392682	0.0675157	1		130.106	-0.778691	0.0122695	1		27.2501	-0.254233	0.76142			221.884	0.114978	0.868238			0
E2348C_0998	E2348C_0998	NC_011601	CDS	1052898	1053194	+	predicted regulatory protein	0	PP4	1	1	15.1962	0.392271	0.599924			119.165	1.31822	4.64936e-07	1	1	7.69293	0.374546	0.757439			17.7514	-0.751	0.370388			0
E2348C_2871	raiA	NC_011601	CDS	2969168	2969509	+	cold shock protein associated with 30S ribosomal subunit	1	core	1	0	6495.18	0.390449	0.00498727	1		9415.29	0.0521642	0.825017			1557.48	0.302684	0.444334			11214.4	0.0631921	0.912556			0
E2348C_3330	tolC	NC_011601	CDS	3465549	3467030	+	transport channel	1	core	3	0	3292.56	0.390135	0.000721348	1		3160.11	0.289371	0.00456536	1		890.052	0.378996	0.0201038	1		1691.09	0.197893	0.553677			0
E2348C_0328	ykiA	NC_011601	CDS	367825	368103	+	predicted protein	1	core	1	0	85.2102	0.388748	0.211172			52.2844	-0.487285	0.137073			29.0341	0.898403	0.044296	1		67.608	0.145971	0.840895			0
E2348C_0254	rpmE2	NC_011601	CDS	282950	283213	-	rpmJ (L36) paralog	1	core	1	1	11.0264	0.388269	0.72202			18.3009	1.054	0.013062	1	1	5.54025	-0.292208	NA			28.7792	0.297376	0.742879			0
E2348C_4346	psiE	NC_011601	CDS	4576761	4577171	+	predicted phosphate starvation inducible protein	1	core	3	1	201.591	0.388126	0.326076			160.505	0.97467	1.51777e-05	1		94.9398	1.71825	6.61e-18	1	1	120.587	0.748935	0.0891862	1		0						1
E2348C_1309	dadX	NC_011601	CDS	1345447	1346517	+	alanine racemase 2 - PLP-binding	1	core	2	0	1433.67	0.388071	0.050211	1		1169.64	-0.927607	0.000166416	1		73.5076	-0.21333	0.673753			291.541	-0.11672	0.810827			0
E2348C_1023	E2348C_1023	NC_011601	CDS	1067543	1069633	+	predicted protease/scaffold protein	0	PP4	1	1	96.3457	0.387841	0.139218			115.676	1.04602	1.88585e-06	1	1	24.9712	-0.503998	0.416637			64.931	0.0791053	0.912808			0
E2348C_ncR29	dsrA	NC_011601	sRNA	2121671	2121757	-	regulatory sRNA that enhances translation of RpoS; component of acid resistance regulatory circuit; also antagonist of H-NS function by decreasing H-NS levels	1	core	1	1	1704.92	0.38752	0.166483			879.402	0.500945	0.495744			65.6108	-1.05938	0.0260837	1	1	95.8503	-0.504975	0.552943			0
E2348C_0901	aroA	NC_011601	CDS	954019	955302	+	5-enolpyruvylshikimate-3-phosphate synthetase	1	core	3	1	768.125	0.386688	0.00177926	1		661.57	0.254883	0.0108793	1		279.904	1.27106	3.34e-18	1	1	648.664	0.236501	0.365484			0					1				Felgner et al., mBio, 2016
E2348C_3020	cysC	NC_011601	CDS	3108302	3108907	-	"adenosine 5-phosphosulfate kinase"	1	core	2	1	131.206	0.386366	0.0805015	1		121.304	-0.0161238	0.968612			27.1076	0.711125	0.123529			256.057	2.56002	6.50313e-43	1	1	0	1
E2348C_1500	pspE	NC_011601	CDS	1536921	1537235	+	thiosulfate: cyanide sulfurtransferase (rhodanese)	1	core	2	0	633.61	0.382121	0.00915813	1		604.719	0.0567739	0.869625			174.515	-0.670505	0.0529647	1		821.313	-0.354542	0.266263			0
E2348C_0389	E2348C_0389	NC_011601	CDS	435058	436431	+	transposase of ISEc13	0	core	2	0	155.15	0.381126	0.0534937	1		157.245	0.104746	0.733062			58.2981	0.604932	0.0573398	1		120.38	0.0658232	0.912808			0
E2348C_2120	yeeO	NC_011601	CDS	2173238	2174878	-	predicted multidrug efflux system	1	core	1	0	245.55	0.380093	0.0328635	1		158.49	0.123819	0.612233			46.2767	0.062719	0.931609			179.576	0.240867	0.412631			0
E2348C_1671	ynfE	NC_011601	CDS	1733339	1735765	+	oxidoreductase subunit	1	core	1	0	341.243	0.379215	0.0410669	1		579.062	0.219952	0.28262			91.4103	-0.641242	0.163051			368.003	-0.100855	0.773562			0
E2348C_2717	bcp	NC_011601	CDS	2795528	2795998	+	thiol peroxidase Bcp - thioredoxin-dependent	1	core	1	0	880.88	0.379068	0.0054256	1		689.725	-0.0471372	0.881058			206.305	0.125742	0.714662			568.946	-0.0348861	0.947435			0
E2348C_4619	fimB	NC_011601	CDS	4879589	4880191	+	tyrosine recombinase/inversion of on/off regulator of fimA	1	core	1	0	119.838	0.377743	0.0962785	1		93.2697	0.338666	0.171647			85.6667	-0.0208038	0.966925			112.926	0.628157	0.154527			1
E2348C_1969	exoX	NC_011601	CDS	2025093	2025755	+	DNA exonuclease X	1	core	2	0	352.428	0.377169	0.00579454	1		183.535	0.135344	0.551719			85.7972	0.20068	0.615157			191.159	0.406649	0.0649579	1		0
E2348C_1622	yddB	NC_011601	CDS	1677893	1680265	-	predicted porin protein	1	core	1	1	257.128	0.371456	0.115635			57.8922	-1.44783	0.000230854	1	1	9.4383	-0.583563	0.621643			212.127	0.173229	0.646405			0
E2348C_4258	gldA	NC_011601	CDS	4463144	4464247	-	glycerol dehydrogenase - NAD	1	core	2	0	429.365	0.369642	0.0260273	1		350.183	0.182091	0.541887			51.9543	-0.832606	0.0398982	1		355.291	0.002461	0.996564			0
E2348C_4682	deoD	NC_011601	CDS	4945305	4946024	+	purine-nucleoside phosphorylase	1	core	2	0	3265.4	0.368987	0.00967845	1		3204.32	0.359291	0.00374304	1		726.444	-0.112663	0.64332			1464.56	0.0298177	0.950185			0
E2348C_1408	E2348C_1408	NC_011601	CDS	1443111	1444484	-	transposase of ISEc13	0	PP6	1	0	151.192	0.365407	0.0580136	1		157.975	0.223448	0.239872			64.8489	0.508952	0.126097			113.747	0.189299	0.595459			0
E2348C_3743	chuA	NC_011601	CDS	3892906	3894888	-	outer membrane heme/hemoglobin receptor	0	core	2	1	4214.77	0.364822	0.0162089	1		1246.6	-1.26218	0.0122801	1	1	32.3219	0.0449554	0.958829			2665.53	0.207955	0.544244			0
E2348CN_0029	oppX	NC_011601	sRNA	1413779	1413889	+			core	1	0	268.187	0.364533	0.130483			197.975	-0.544937	0.000131528	1		51.5978	0.44902	0.349674			124.527	0.277715	0.601916			0
E2348C_1112	E2348C_1112	NC_011601	CDS	1174766	1175836	+	predicted protein	0	IE2	1	0	1250.63	0.3644	0.000821588	1		899.093	0.060572	0.707012			345.184	0.612268	0.704496			1025.12	0.595903	0.708196			0
E2348C_2600	cysK	NC_011601	CDS	2687338	2688309	+	cysteine synthase A - O-acetylserine sulfhydrolase A subunit	1	core	2	1	2504.35	0.364176	0.00915133	1		2753.13	-0.095015	0.484657			452.408	-0.0199362	0.94839			3068.15	1.25686	2.85712e-08	1	1	0
E2348C_1772	ydiJ	NC_011601	CDS	1837054	1840110	-	predicted FAD-linked oxidoreductase	1	core	2	0	888.389	0.361811	0.00388688	1		738.73	0.0367617	0.861017			184.635	0.677216	0.00369967	1		763.874	0.131954	0.533143			0
E2348C_0010	E2348C_0010	NC_011601	CDS	9973	11346	+	transposase of ISEc13	0	core	1	0	161.952	0.360717	0.0728899	1		157.857	0.14244	0.571439			62.2547	0.340843	0.355009			112.362	0.251865	0.526435			0
E2348C_3316	qseC	NC_011601	CDS	3451251	3452600	+	sensory histidine kinase QseC in two-component regulatory system with QseB	1	core	1	0	153.264	0.359361	0.169899			86.998	0.434644	0.0499795	1		38.4188	0.590629	0.131974			100.426	0.220001	0.553718			0
E2348C_3652	yhgF	NC_011601	CDS	3786825	3789146	+	predicted transcriptional accessory protein	1	core	3	0	707.518	0.358735	0.0370754	1		733.134	0.368309	0.00310705	1		306.195	0.589821	0.00150508	1		604.746	0.202495	0.451546			0
E2348C_1372	oppD	NC_011601	CDS	1417522	1418535	+	oligopeptide transporter subunit OppD	1	core	1	0	500.177	0.358181	0.0137778	1		330.633	-0.212587	0.294889			93.4961	0.509734	0.154332			289.882	0.0715618	0.888209			0
E2348C_4629	uxuB	NC_011601	CDS	4890337	4891797	+	D-mannonate oxidoreductase - NAD-binding	1	core	1	0	188.363	0.356999	0.0944983	1		238.538	0.0509189	0.841933			112.444	-0.355938	0.319984			135.225	-0.0627212	0.912808			0
E2348C_4352	E2348C_4352	NC_011601	CDS	4584135	4585508	-	transposase of ISEc13	0	core	1	0	164.382	0.355988	0.0986476	1		162.501	0.280842	0.139431			67.3068	0.47285	0.138486			115.729	0.425759	0.199892			0
E2348C_3397	yhaJ	NC_011601	CDS	3538270	3539166	-	predicted DNA-binding transcriptional regulator	1	core	2	0	490.644	0.353939	0.0129309	1		286.455	0.122763	0.555228			127.364	0.648563	0.00173424	1		288.588	0.240349	0.526574			0
E2348C_3364	yqjI	NC_011601	CDS	3501424	3502047	+	predicted transcriptional regulator	1	core	1	0	50.3614	0.352711	0.394993			77.2382	0.0947594	0.829795			30.2765	0.935044	0.0455458	1		31.1494	0.298082	0.753197			0
E2348C_3169	yggE	NC_011601	CDS	3290814	3291554	-	predicted protein	1	core	2	0	450.798	0.352157	0.0193515	1		618.871	0.442453	0.0235957	1		109.566	0.259365	0.573867			236.232	0.082596	0.874572			0							1
E2348C_3103	ygdR	NC_011601	CDS	3208572	3208790	+	predicted protein	1	core	2	0	410.97	0.351079	0.0178069	1		679.462	0.360629	0.0706161	1		97.5209	0.210918	0.622961			285.047	-0.0773583	0.901426			0
E2348C_0500	cstA	NC_011601	CDS	560775	562880	+	carbon starvation protein	1	core	2	0	1980.35	0.349764	0.00700426	1		1448.32	-0.806661	8.03908e-05	1		167.165	0.151012	0.723777			1433.98	-0.0442584	0.912556			0
E2348C_3613	ppiA	NC_011601	CDS	3745766	3746338	-	peptidyl-prolyl cis-trans isomerase A (rotamase A)	1	core	3	0	840.501	0.348004	0.0030512	1		701.849	0.259619	0.0428005	1		225.867	0.0773399	0.81616			601.652	0.306833	0.0782495	1		0
E2348C_3164	serA	NC_011601	CDS	3284805	3286037	-	D-3-phosphoglycerate dehydrogenase	1	core	2	0	644.72	0.347538	0.00934574	1		552.163	0.0077543	0.980349			142.292	0.625857	0.0577671	1		621.706	-0.0125642	0.981479			0
E2348C_0781	gsiB	NC_011601	CDS	833794	835332	+	predicted peptide transporter subunit: periplasmic-binding component of ABC superfamily	1	core	1	0	146.411	0.34655	0.106971			104.259	-0.109904	0.766364			23.3407	-0.32375	0.634466			120.508	0.839464	1.15178e-05	1		0
E2348C_3594	yheN	NC_011601	CDS	3729379	3729765	-	predicted intracellular sulfur oxidation protein	1	core	1	0	531.072	0.345717	0.0519609	1		312.823	0.19348	0.407358			91.9562	0.39148	0.253634			308.15	0.0524493	0.895956			0
E2348C_4658	mdoB	NC_011601	CDS	4921791	4924082	-	phosphoglycerol transferase I	1	core	2	0	545.926	0.345632	0.0187124	1		336.697	-0.0264922	0.928785			159.147	0.541973	0.0236211	1		321.496	0.0114387	0.982177			0
E2348C_1610	fdnI	NC_011601	CDS	1661316	1661969	+	formate dehydrogenase-N - cytochrome B556 (gamma) subunit - nitrate-inducible	1	core	2	0	284.049	0.345099	0.0621842	1		115.062	0.382797	0.0881412	1		57.012	-0.154259	0.807334			82.3006	0.0343656	0.965205			0
E2348C_1149	solA	NC_011601	CDS	1202980	1204098	-	N-methyltryptophan oxidase - FAD-binding	1	core	1	0	364.192	0.343929	0.0189215	1		322.574	0.0745375	0.768976			154.949	0.147742	0.617587			204.718	-0.215896	0.544244			0
E2348C_1867	osmE	NC_011601	CDS	1927666	1928004	-	DNA-binding transcriptional activator	1	core	1	0	1533.71	0.341749	0.0214478	1		1348.79	0.156246	0.375779			134.2	0.518485	0.25143			488.195	0.0906012	0.788308			0
E2348C_2091	E2348C_2091	NC_011601	CDS	2147650	2148525	+	predicted protein	0	IE3	1	0	298.52	0.337967	0.0209237	1		217.93	0.0404357	0.890028			90.8851	0.32395	0.383468			179.514	-0.240701	0.452387			0
E2348C_0617	cydB	NC_011601	CDS	686975	688114	+	cytochrome d terminal oxidase - subunit II	1	core	1	0	1178.48	0.335989	0.003456	1		1394.93	0.0505892	0.759457			548.13	0.118276	0.710384			1324.39	0.12748	0.67605			0
E2348C_2429	lrhA	NC_011601	CDS	2527251	2528180	-	DNA-binding transcriptional repressor of flagellar - motility and chemotaxis genes	1	core	1	0	429.132	0.335091	0.0967436	1		375.882	0.300257	0.174153			167.791	0.126742	0.710384			512.39	0.0893035	0.84491			0
E2348C_3025	cysH	NC_011601	CDS	3114175	3114909	-	"3-phosphoadenosine 5-phosphosulfate reductase"	1	core	1	1	202.426	0.334159	0.13526			252.404	-0.231377	0.206676			47.2342	-0.12578	0.832953			393.61	1.95008	6.75704e-33	1	1	0	1
E2348C_1672	ynfF	NC_011601	CDS	1735853	1738249	+	oxidoreductase subunit	1	core	3	0	574.963	0.332662	0.021462	1		804.874	0.403896	0.0123528	1		168.493	-0.501314	0.0708488	1		548.755	0.195556	0.326388			0
E2348C_4555	ytfR	NC_011601	CDS	4807225	4808727	+	predicted sugar transporter subunit: ATP-binding component of ABC superfamily	1	core	1	0	207.218	0.331328	0.267307			147.662	-0.6592	0.00626053	1		28.5698	-0.844295	0.267399			156.495	-0.229027	0.518639			0
E2348C_1003	E2348C_1003	NC_011601	CDS	1055533	1055979	+	NinB	0	PP4	1	1	10.9773	0.330538	0.716712			45.974	1.02475	0.0189005	1	1	3.55004	-0.862808	NA			15.7664	-0.232065	0.874572			0
E2348C_4217	cpxR	NC_011601	CDS	4420098	4420796	-	DNA-binding response regulator CpxR in two-component regulatory system with CpxA	1	core	4	0	1004.19	0.33049	0.00908018	1		1140.4	0.380806	0.00891476	1		532.714	0.376996	0.0562799	1		623.576	0.347034	0.0811362	1		0
E2348C_1375	cls	NC_011601	CDS	1419953	1421413	-	cardiolipin synthase 1	1	core	1	0	292.586	0.33035	0.0775813	1		244.645	-0.160856	0.492756			77.9712	0.389671	0.225912			212.049	0.147404	0.647004			0
E2348C_1197	ycfM	NC_011601	CDS	1246966	1247607	+	predicted outer membrane lipoprotein	1	core	1	0	224.785	0.330019	0.0793374	1		224.234	-0.116282	0.675204			86.5354	0.0725205	0.892871			184.254	0.187245	0.6028			0							1
E2348C_3718	nikB	NC_011601	CDS	3865614	3866558	+	transport of nickel - membrane protein NikB; membrane component of ABC superfamily	1	core	1	0	67.9253	0.329576	0.402173			52.779	0.478976	0.10388			16.1669	0.433144	0.569664			486.557	0.314402	0.0738402	1		0
E2348C_3346	glnE	NC_011601	CDS	3480956	3483796	-	fused deadenylyltransferase/adenylyltransferase for glutamine synthetase	1	core	2	0	589.934	0.32634	0.0209158	1		501.543	0.0666767	0.73612			178.815	0.593589	0.00442407	1		435.309	0.00157679	0.996564			0
E2348C_3019	ygbE	NC_011601	CDS	3107929	3108252	-	conserved inner membrane protein	1	core	2	1	303.149	0.324291	0.164227			225.81	0.345004	0.0194991	1		54.3905	0.534198	0.222052			190.04	1.01247	0.000395918	1	1	0						1			Lescat et al., PLoS One. 2014
E2348C_1771	ydiI	NC_011601	CDS	1836647	1837057	-	predicted protein	1	core	1	0	91.396	0.323766	0.295417			67.2877	0.0322658	0.939361			23.0715	0.87233	0.0837158	1		71.387	-0.248478	0.609002			0
E2348C_0440	allR	NC_011601	CDS	490974	491789	+	DNA-binding transcriptional repressor	1	core	1	0	212.449	0.323295	0.167526			156.816	0.0573285	0.863793			69.8224	0.569225	0.0636575	1		199.929	0.109408	0.819921			0
E2348C_0494	fepB	NC_011601	CDS	554621	555577	-	iron-enterobactin transporter subunit	1	core	2	0	492.793	0.321462	0.0781969	1		311.558	-0.364255	0.0707809	1		29.9687	0.411131	0.562618			283.219	0.298739	0.407132			0
E2348C_0986	E2348C_0986	NC_011601	CDS	1047273	1047779	-	predicted single-stranded DNA-binding protein	0	PP4	1	0	27.0129	0.320498	0.553984			98.7295	0.931587	0.000319434	1		13.7751	0.585809	0.440295			45.1695	-0.26236	0.765688			0
E2348C_0509	ahpF	NC_011601	CDS	570486	572051	+	alkyl hydroperoxide reductase - F52a subunit - FAD/NAD(P)-binding	1	core	3	0	1596.01	0.319388	0.00241022	1		1693.84	0.334609	0.00685829	1		549.356	0.220482	0.322551			1424.99	0.240003	0.0445578	1		0
E2348C_2928	ygaU	NC_011601	CDS	3022200	3022649	-	predicted protein	1	core	1	0	309.049	0.319041	0.149304			264.43	0.0179007	0.953558			38.3421	-0.220415	0.693377			169.256	0.377411	0.0782495	1		0
E2348C_2299	folE	NC_011601	CDS	2373790	2374458	-	GTP cyclohydrolase I	1	core	2	0	603.676	0.318848	0.0443095	1		500.093	-0.232739	0.0795238	1		177.392	0.0242772	0.952202			420.05	0.0563565	0.881507			0
E2348C_2434	yfbU	NC_011601	CDS	2533639	2534133	-	predicted protein	1	core	2	0	1222.85	0.318757	0.0146815	1		743.644	0.256212	0.0844708	1		237.969	0.309956	0.223621			753.05	-0.0527449	0.902682			0
E2348C_3507	mdh	NC_011601	CDS	3651457	3652395	-	malate dehydrogenase - NAD(P)-binding	1	core	3	0	5514.43	0.317755	0.0522204	1		4771.84	-0.41518	0.0836535	1		644.822	-0.411291	0.0655918	1		1333.68	0.0601195	0.901927			0
E2348C_3496	nanT	NC_011601	CDS	3640892	3642382	-	sialic acid transporter	1	core	2	0	184.863	0.317555	0.142399			167.61	-0.384372	0.0195922	1		75.2141	-0.966855	0.0108651	1		169.852	-0.213214	0.507631			0
E2348C_3649	envZ	NC_011601	CDS	3783956	3785308	-	sensory histidine kinase in two-component regulatory system with OmpR	1	core	2	0	571.842	0.317551	0.0553236	1		595.606	0.0506819	0.835663			171.012	0.391425	0.0562255	1		427.866	0.185632	0.544244			0
E2348C_0789	yliJ	NC_011601	CDS	844236	844862	-	predicted glutathione S-transferase	1	core	1	0	288.777	0.317461	0.056995	1		234.748	-0.308202	0.201559			98.9045	0.459242	0.137687			162.586	0.264473	0.640737			0
E2348C_0993	E2348C_0993	NC_011601	CDS	1049608	1050078	-	predicted protein	0	PP4	1	1	46.6042	0.314447	0.583278			737.755	1.22422	4.55967e-05	1	1	26.3134	-0.0521444	0.951817			95.5583	-0.27859	0.659651			0
E2348C_0572	ybfM	NC_011601	CDS	638761	640167	+	predicted outer membrane porin	1	core	1	1	92.1465	0.31415	0.293531			154.229	-0.367166	0.207507			23.1713	-1.06402	0.0689188	1	1	102.408	-0.276944	0.553394			0
E2348C_4251	katG	NC_011601	CDS	4456238	4458418	+	catalase/hydroperoxidase HPI (I)	1	core	2	0	5186.94	0.31376	0.12827			5395.21	0.439888	0.0336932	1		901.562	-0.434638	0.0708488	1		3380.94	0.0376128	0.908868			0
E2348C_1369	oppA	NC_011601	CDS	1413950	1415581	+	oligopeptide transporter subunit OppA	1	core	2	0	1514.99	0.313678	0.0429482	1		1178.52	-0.414727	0.0030149	1		280.042	-0.0562472	0.859445			796.846	0.0639004	0.84919			0
E2348C_3748	chuU	NC_011601	CDS	3899058	3900014	+	putative hemin permease	0	core	1	0	99.4505	0.313597	0.293116			39.0802	-0.828015	0.0108793	1		10.0767	0.533593	0.56548			45.5212	-0.344078	0.526435			0
E2348C_0527	tatE	NC_011601	CDS	588334	588537	+	TatABCE protein translocation system subunit TatE	1	core	1	0	237.949	0.312882	0.176053			214.434	0.325925	0.0746253	1		88.0754	-0.12372	0.79595			210.783	-0.227012	0.572844			0
E2348C_1539	ydbK	NC_011601	CDS	1582891	1586415	-	fused predicted pyruvate-flavodoxin oxidoreductase: conserved protein/conserved protein/FeS binding protein	1	core	1	0	877.662	0.312352	0.0296557	1		516.895	-0.0303759	0.881333			155.609	-0.174868	0.617948			610.71	0.147775	0.651718			0
E2348C_2938	nrdH	NC_011601	CDS	3028453	3028698	+	glutaredoxin-like protein	1	core	2	1	809.532	0.311022	0.0971501	1		576.739	-1.06622	2.86355e-05	1	1	28.7333	-0.790312	0.159903			319.643	-0.00681406	0.992014			0
E2348C_0632	gpmA	NC_011601	CDS	700435	701187	-	phosphoglyceromutase 1	1	core	1	0	2870.76	0.310609	0.0501762	1		2172.45	0.116101	0.505431			653.337	-0.194992	0.340163			1683.76	0.0172221	0.963859			0
E2348C_4074	ilvA	NC_011601	CDS	4251955	4253499	+	threonine deaminase	1	core	1	0	539.365	0.310352	0.0984134	1		377.571	0.134928	0.382253			127.385	0.245354	0.419381			393.753	0.0847903	0.812725			0
E2348C_4066	hdfR	NC_011601	CDS	4243750	4244589	-	DNA-binding transcriptional regulator	1	core	1	0	535.58	0.309457	0.014421	1		446.88	-0.0973105	0.590837			104.933	0.143999	0.741826			295.856	-0.0904962	0.799005			0
E2348C_3412	garL	NC_011601	CDS	3555679	3556449	-	alpha-dehydro-beta-deoxy-D-glucarate aldolase	1	core	1	1	28.3773	0.308293	0.591351			82.4848	-0.323968	0.437634			10.3939	-1.74276	0.0556724	1	1	48.9396	0.0379395	0.974392			0
E2348CN_0031	raiZ	NC_011601	sRNA	2969395	2969556	+			core	1	1	67.9537	0.306713	0.442586			41.399	0.312874	0.543049			9.57818	0.299159	0.831215			41.3482	-1.0299	0.0355231	1	1	0
E2348C_3257	glcF	NC_011601	CDS	3389837	3391060	-	glycolate oxidase iron-sulfur subunit	1	core	4	2	1310	0.306409	0.0323248	1		554.057	-0.596803	0.000755538	1		17.3996	-3.43342	0.00194131	1	1	179.685	-1.14432	5.73424e-06	1	1	0
E2348C_1110	E2348C_1110	NC_011601	CDS	1171483	1173867	+	predicted protein	0	IE2	1	0	2861.11	0.306405	0.013067	1		2578.73	0.0570035	0.73051			1279.58	0.545146	0.762317			2429.86	0.778991	0.599971			0
E2348C_0488	entF	NC_011601	CDS	545224	549105	+	enterobactin synthase multienzyme complex component EntF - ATP-dependent	1	core	3	0	3409.15	0.306001	0.0109734	1		1549.06	-0.344525	0.0933622	1		172.889	0.650077	0.224572			1555.85	0.423355	0.0531834	1		0
E2348C_4167	dsbA	NC_011601	CDS	4359531	4360157	+	periplasmic protein disulfide isomerase I	1	core	3	0	2247.34	0.305979	0.0645075	1		3044.63	0.533059	6.57854e-08	1		991.183	0.830583	8.43e-12	1		1348.54	0.177574	0.553394			0
E2348C_0157	fhuA	NC_011601	CDS	178415	180610	+	ferrichrome outer membrane transporter	0.17122	core	2	0	1009.96	0.305059	0.0217429	1		489.086	0.247603	0.133471			222.85	0.479851	0.139943			911.459	0.370981	0.0782495	1		0
E2348C_2939	nrdI	NC_011601	CDS	3028695	3029105	+	NrdI protein that stimulates ribonucleotide reduction	1	core	1	1	1161.15	0.304861	0.23298			654.385	-1.07885	2.8208e-06	1	1	20.4108	-0.571655	0.395777			250.2	0.275844	0.492304			0
E2348C_ncR08	rybA	NC_011601	ncRNA	818795	818883	-	sRNA - function unknown	1	core	1	0	123.42	0.304812	0.326076			89.0509	0.0615709	0.898785			48.1724	0.510471	0.340163			131.182	-0.71192	0.0306629	1		0
E2348C_4307	hupA	NC_011601	CDS	4529636	4529908	+	HU - DNA-binding transcriptional regulator - alpha subunit	1	core	2	0	1266.88	0.30474	0.0297212	1		1186.32	-0.136836	0.45887			673.759	-0.434055	0.0749179	1		943.442	-0.0733154	0.874572			0
E2348C_ncR44	micA	NC_011601	sRNA	3047129	3047206	+	sRNA effector of ompA mRNA instability instationary phase; requires Hfq	1	core	1	0	3107.38	0.303886	0.645924			3653.39	0.791524	0.108558			796.192	0.173529	0.775071			1858.03	-0.691035	0.088292	1		0
E2348C_1111	E2348C_1111	NC_011601	CDS	1173864	1174769	+	predicted protein	0	IE2	1	0	876.875	0.302362	0.015766	1		757.961	0.108934	0.459909			318.818	0.650798	0.70465			758.231	0.65528	0.695284			0
E2348C_0943	ompA	NC_011601	CDS	1007029	1008069	-	outer membrane protein A (3a; II*; G; d)	1	core	2	0	17158.8	0.301946	0.0287911	1		16914.3	-0.313388	0.000125162	1		5477.16	-0.18839	0.500022			10920.3	0.00293164	0.994489			0
E2348C_1308	dadA	NC_011601	CDS	1344139	1345437	+	D-amino acid dehydrogenase	1	core	1	0	1180.2	0.300271	0.129667			1005.25	-0.839404	8.06278e-05	1		84.5779	-0.205658	0.617587			232.234	-0.282976	0.405441			0
E2348C_3474	yrbF	NC_011601	CDS	3617395	3618204	-	predicted toluene transporter subunit: ATP-binding component of ABC superfamily	1	core	3	0	867.903	0.296879	0.0204428	1		1090.41	0.503162	9.83166e-05	1		380.688	0.568106	0.0154377	1		497.163	0.131709	0.689342			0
E2348C_3399	yhaL	NC_011601	CDS	3539995	3540159	+	predicted protein	1	core	1	0	119.828	0.295312	0.412169			139.016	-0.513203	0.0184941	1		28.4458	-0.71518	0.161937			144.909	0.265402	0.491529			0
E2348C_0877	cspD	NC_011601	CDS	920644	920868	-	cold shock protein homolog	1	core	1	1	753.595	0.295038	0.23718			354.374	-0.0282815	0.953975			23.6349	-1.28116	0.0560632	1	1	287.757	-0.218058	0.640737			0
E2348C_0093	murD	NC_011601	CDS	103204	104520	+	UDP-N-acetylmuramoyl-L-alanine: D-glutamateligase	1	core	1	0	878.93	0.293018	0.007465	1		764.825	0.192368	0.220193			247.723	0.386225	0.20844			700.91	0.0850277	0.754862			0
E2348C_4498	hflC	NC_011601	CDS	4750684	4751688	+	modulator for HflB protease specific for phage lambda cII repressor	1	core	2	0	4384.94	0.29007	0.0443551	1		4968.74	0.496806	0.0149727	1		1945.16	0.126303	0.656179			2480.54	0.157655	0.461489			0
E2348C_1000	E2348C_1000	NC_011601	CDS	1054123	1054824	+	predicted replication protein	0.444444	PP4	1	1	16.4427	0.290064	0.777904			66.6893	1.36287	4.02213e-10	1	1	6.79457	0.0956806	0.951907			15.6771	-0.166222	0.915369			0
E2348C_2983	hycH	NC_011601	CDS	3074600	3075010	-	HycH protein required for maturation of hydrogenase 3	1	core	1	0	49.3506	0.289524	0.601295			26.4316	0.927271	0.0175621	1		32.2346	-0.443445	0.513173			137.874	0.0975585	0.907087			0
E2348C_3881	waaA	NC_011601	CDS	4054910	4056187	+	3-deoxy-D-manno-octulosonic-acid transferase (KDO transferase)	1	core	2	0	848.835	0.289225	0.0533395	1		851.862	0.169396	0.26009			424.825	0.48434	0.0233217	1		545.382	0.21418	0.48421			0
E2348C_0005	yaaX	NC_011601	CDS	5233	5529	+	predicted protein	0.794613	core	1	0	81.2555	0.288784	0.499524			97.7432	0.578447	0.00877682	1		38.2554	-0.209946	0.717591			71.9899	0.0682651	0.918875			0
E2348C_3654	feoB	NC_011601	CDS	3789828	3792149	+	fused ferrous iron transporter - protein B: GTP-binding protein/membrane protein	1	core	2	0	1732.1	0.288704	0.134674			1217.58	0.640661	4.66481e-05	1		166.531	-0.34843	0.273788			1988.32	-0.267466	0.0416179	1		0
E2348C_4166	rdoA	NC_011601	CDS	4358528	4359514	+	Thr/Ser kinase implicated in Cpx stressresponse	1	core	3	0	3332.87	0.28785	0.0275233	1		4324.59	0.579053	0.000101979	1		1337.11	0.639504	1.5e-10	1		1878.54	0.2467	0.124633			0
E2348C_1066	putP	NC_011601	CDS	1112376	1113884	+	proline: sodium symporter	1	core	1	1	599.038	0.287716	0.10753			525.015	-1.0461	0.000107575	1	1	107.002	0.223304	0.621643			195.46	0.0504992	0.941318			0
E2348C_4406	E2348C_4406	NC_011601	CDS	4645680	4647248	-	predicted ABC-type dipeptide transport system - periplasmic component	0	core	1	0	439.082	0.286695	0.0540439	1		273.369	0.0460688	0.862079			160.181	-0.167313	0.622961			463.59	0.0201487	0.974123			0
E2348C_ncR56	sraG	NC_011601	sRNA	3589505	3589678	+	sRNA - function unknown	1	core	1	0	256.329	0.285238	0.293116			121.893	0.147869	0.581369			57.8611	0.835495	0.00840889	1		268.145	0.0300936	0.9647			0
E2348C_1452	trpC	NC_011601	CDS	1485017	1486375	-	fused indole-3-glycerolphosphate synthetase/N-(5-phosphoribosyl) anthranilate isomerase	1	core	1	0	271.53	0.285233	0.167468			254.874	-0.0244242	0.92912			94.0851	0.849089	0.000372357	1		234.262	-0.176667	0.649081			0
E2348C_3363	yqjH	NC_011601	CDS	3500372	3501136	-	predicted siderophore interacting protein	1	core	1	0	443.889	0.283352	0.13228			376.913	0.179363	0.403539			51.818	0.349026	0.49155			155.596	0.527748	0.0319309	1		0
E2348C_0478	nfsB	NC_011601	CDS	537187	537840	-	dihydropteridine reductase - NAD(P) H-dependent - oxygen-insensitive	1	core	2	0	843.049	0.282984	0.0641022	1		844.424	0.202778	0.0435535	1		314.138	0.162858	0.659134			575.853	0.187681	0.563071			0
E2348C_0029	ispH	NC_011601	CDS	29189	30139	+	1-hydroxy-2-methyl-2-(E)-butenyl 4-diphosphate reductase - 4Fe-4S protein	1	core	2	0	1470	0.280759	0.0382976	1		1237.11	0.353296	0.0011805	1		460.933	0.230044	0.269643			1586.51	0.0927144	0.846471			0
E2348C_2729	yfgG	NC_011601	CDS	2810567	2810758	+	predicted protein	1	core	1	0	807.249	0.280407	0.0810762	1		557.758	0.288289	0.102132			303.712	0.205144	0.416637			508.119	0.40403	0.109993			0
E2348C_2446	hisP	NC_011601	CDS	2545286	2546059	-	histidine/lysine/arginine/ornithine transporter subunit	1	core	1	0	224.308	0.280166	0.293116			199.083	-0.40044	0.00380203	1		37.358	0.411941	0.443964			141.995	-0.106523	0.802321			0
E2348CN_0044	xylZ	NC_011601	sRNA	3981863	3982022	-			core	1	0	23.8062	0.27996	0.743008			16.2191	-0.897584	0.0802781	1		0.879098	-2.10597	NA			6.83538	-0.557613	NA			0
E2348C_3722	nikR	NC_011601	CDS	3868961	3869362	+	DNA-binding transcriptional repressor - Ni-binding	1	core	1	0	220.468	0.279342	0.35792			145.958	0.160421	0.492756			60.1931	0.894733	0.0120553	1		2399.41	0.209929	0.503133			0
E2348C_3332	ygiB	NC_011601	CDS	3467178	3467849	+	conserved outer membrane protein	1	core	2	0	1160.73	0.278122	0.0129309	1		1115.47	0.120105	0.499927			363.069	0.427694	0.0212163	1		713.593	0.261012	0.459105			0
E2348C_3254	glcA	NC_011601	CDS	3385198	3386880	-	glycolate transporter	1	core	3	2	795.723	0.278104	0.216071			342.713	-0.779366	4.82241e-05	1		16.2106	-1.83888	0.0130779	1	1	72.5935	-2.02971	0.000163628	1	1	0
E2348C_4308	yjaH	NC_011601	CDS	4529921	4530616	+	predicted protein	1	core	1	0	688.741	0.277525	0.0375166	1		652.938	-0.244176	0.208827			331.129	0.17426	0.510677			427.723	0.0254262	0.970233			0
E2348C_3188	yggG	NC_011601	CDS	3309545	3310303	+	predicted peptidase	1	core	1	0	176.259	0.277412	0.175175			195.313	0.277592	0.181004			32.8069	0.877939	0.0546967	1		155.27	0.177952	0.613699			0
E2348C_4268	ppc	NC_011601	CDS	4475671	4478322	-	phosphoenolpyruvate carboxylase	1	core	2	0	1990.42	0.27664	0.0398897	1		1462.05	0.410069	9.31079e-05	1		445.001	0.330403	0.195718			1237.74	-0.0545732	0.910028			0
E2348C_1738	gloA	NC_011601	CDS	1803654	1804061	+	glyoxalase I - Ni-dependent	1	core	1	0	503.908	0.276481	0.0603583	1		535.239	-0.0173881	0.949165			241.106	0.241037	0.33331			387.959	-0.147226	0.664065			0
E2348C_4681	deoB	NC_011601	CDS	4944025	4945248	+	phosphopentomutase	1	core	3	0	2790.42	0.276107	0.00499721	1		2832.8	0.31195	0.0167405	1		856.855	-0.260983	0.432738			1294.96	0.30202	0.0624819	1		0
E2348C_0790	dacC	NC_011601	CDS	845109	846311	+	D-alanyl-D-alanine carboxypeptidase (penicillin-binding protein 6a)	1	core	3	0	876.24	0.27592	0.0871614	1		654.763	0.116547	0.432362			204.236	0.658492	0.000514677	1		388.709	0.475712	0.0120836	1		0
E2348C_ncR35	micF	NC_011601	sRNA	2440301	2440393	+	regulatory antisense sRNA affecting ompF expression; member of soxRS regulon	1	core	2	1	1199.34	0.275486	0.671159			474.302	0.612885	0.0910298	1		41.7457	-1.16532	0.00913235	1	1	222.96	0.526993	0.738539			0							1
E2348C_0618	ybgT	NC_011601	CDS	688129	688242	+	predicted protein	1	core	1	0	66.2778	0.274048	0.426817			74.3003	-0.0196671	0.968612			30.2153	0.136884	0.850349			64.9267	0.591449	0.0981365	1		0
E2348C_0782	gsiC	NC_011601	CDS	835350	836270	+	predicted peptide transporter subunit: membrane component of ABC superfamily	1	core	1	0	67.4425	0.273633	0.446528			46.3039	-0.462561	0.186434			11.7011	-0.0997853	0.932711			53.6772	0.723435	0.0828556	1		0
E2348C_2077	ysdS	NC_011601	CDS	2130493	2131551	+	predicted protein	0.101983	core	1	0	93.5159	0.27353	0.364318			48.633	-0.220593	0.588946			11.2819	-0.356485	0.759463			78.2405	-0.653612	0.0605625	1		0
E2348C_2977	hydN	NC_011601	CDS	3069541	3070068	-	formate dehydrogenase-H - [4Fe-4S] ferredoxin subunit	1	core	2	2	23.3958	0.270261	0.776553			12.7016	1.24251	0.0284923	1	1	17.7534	-1.15897	0.0668669	1	1	113.936	0.342373	0.640737			0			1
E2348C_4157	fadA	NC_011601	CDS	4343886	4345049	-	3-ketoacyl-CoA thiolase (thiolase I)	1	core	1	1	144.93	0.269866	0.353175			107.642	-1.00933	0.00114829	1	1	20.9816	-0.336354	0.685432			25.7493	-0.321596	0.666857			0
E2348C_4158	fadB	NC_011601	CDS	4345059	4347248	-	fused 3-hydroxybutyryl-CoAepimerase/delta(3)-cis-delta(2)-trans- enoyl-CoAisomerase/enoyl-CoA hydratase/3-hydroxyacyl-CoAdehydrogenase	1	core	2	1	231.695	0.267862	0.47915			217.908	-1.05084	3.94881e-05	1	1	42.2002	-0.937194	0.0245843	1		42.5225	0.269595	0.667026			0
E2348C_4018	tanC	NC_011601	CDS	4185758	4185832	+	tryptophanase leader peptide TnaC	1	core	1	0	222.463	0.267552	0.355981			205.243	-0.912147	0.00151129	1		2.0619	-3.28943	NA			25.8729	-0.21611	0.912808			0
E2348C_1451	trpB	NC_011601	CDS	1483812	1485005	-	tryptophan synthase - beta subunit	1	core	1	0	197.592	0.267302	0.267153			219.768	0.0890685	0.743765			83.0131	0.80098	0.00707832	1		189.353	0.0196243	0.979007			0
E2348C_0889	serS	NC_011601	CDS	937941	939233	+	seryl-tRNA synthetase - also charges selenocysteinyl-tRNA with serine	1	core	1	0	5188.38	0.26697	0.00783086	1		4778.39	0.132627	0.415302			1557.04	0.0887366	0.744381			4137.67	0.00783597	0.97783			0
E2348C_3492	gltD	NC_011601	CDS	3637336	3638754	+	glutamate synthase - 4Fe-4S protein - small subunit	1	core	2	0	315.667	0.266935	0.26682			248.899	0.36002	0.0405331	1		72.0974	0.889229	0.00265467	1		269.453	0.267705	0.199892			0
E2348C_0121	acnB	NC_011601	CDS	137497	140094	+	bifunctional aconitate hydratase 2/2-methylisocitrate dehydratase	1	core	2	0	6561.11	0.266025	0.0645926	1		8238.5	-0.454354	2.37284e-08	1		2952.66	-0.167406	0.493918			5133.36	0.0329479	0.935392			0
E2348C_2047	yedE	NC_011601	CDS	2105936	2107141	+	predicted inner membrane protein	1	core	1	0	317.067	0.2644	0.232851			366.666	-0.45625	0.00553691	1		99.1936	-0.396745	0.270856			452.75	0.0985667	0.746795			0
E2348C_3653	feoA	NC_011601	CDS	3789584	3789811	+	ferrous iron transporter - protein A	1	core	1	0	101.467	0.263013	0.563712			109.863	0.515319	0.0622037	1		14.5212	-0.486912	0.606985			172.32	-0.372198	0.507631			0
E2348C_3249	gspD	NC_011601	CDS	3375591	3377651	-	putative type II secretion protein	0	core	1	1	52.082	0.261925	0.689102			16.4321	-0.527638	0.498104			32.3614	-0.817959	0.134723			93.5802	1.84234	1.01623e-06	1	1	0
E2348_P2_mR_1	E2348_P2_mR_1	NC_011602	ncRNA	5849	5950	+	antisense RNA - antisense repressor of the replication of plasmid	0	non-core	1	0	728.153	0.261005	0.338713			437.478	0.272781	0.419799			120.866	-0.629093	0.0850237	1		300.06	-0.166953	0.84491			0							1
E2348C_3678	glgB	NC_011601	CDS	3823496	3825682	-	1 -4-alpha-glucan branching enzyme GlgB	1	core	1	0	950.961	0.260809	0.0119485	1		721.998	0.0783436	0.705885			187.841	0.031818	0.947808			591.894	-0.071043	0.823331			0
E2348_P1_040	E2348_P1_040	NC_011603	CDS	35215	36075	-	predicted protein	0	non-core	1	0	458.833	0.260688	0.0962352	1		519.955	-0.0996492	0.70482			211.273	0.456715	0.115922			417.773	0.251917	0.261983			0
E2348C_3072	fucR	NC_011601	CDS	3171317	3172048	+	DNA-binding transcriptional activator	1	core	1	0	210.816	0.260661	0.19107			153.653	-0.353069	0.0957802	1		52.6574	-0.56324	0.139805			153.989	-0.166811	0.758493			0
E2348C_3805	ghrB	NC_011601	CDS	3971192	3972166	+	2-keto-D-gluconate reductase (glyoxalatereductase) (2-ketoaldonate reductase)	1	core	1	0	1304.94	0.259824	0.0708605	1		736.692	-0.0225578	0.935459			210.349	0.179697	0.601374			697.768	-0.0896507	0.779714			0
E2348C_2716	gcvR	NC_011601	CDS	2794956	2795528	+	DNA-binding transcriptional repressor - regulatory protein accessory to GcvA	1	core	1	0	932.417	0.25981	0.134674			574.918	-0.0699766	0.697137			158.038	0.349341	0.224892			709.225	0.278512	0.0990684	1		0
E2348C_4317	aceB	NC_011601	CDS	4544912	4546513	+	malate synthase A	1	core	2	0	434.642	0.259035	0.256667			342.512	-0.944483	0.000781899	1		26.4857	-0.258679	0.727671			87.0776	-0.722259	0.0126792	1		0
E2348C_3104	tas	NC_011601	CDS	3208898	3209938	+	predicted oxidoreductase - NADP(H)-dependent aldo-keto reductase	1	core	2	0	654.899	0.259019	0.0653797	1		671.119	0.0741295	0.733023			169.645	0.514156	0.0177929	1		348.459	0.186038	0.622389			0
E2348C_0167	dgt	NC_011601	CDS	189997	191514	+	deoxyguanosine triphosphate triphosphohydrolase	1	core	2	0	481.597	0.257798	0.0645926	1		428.534	0.227253	0.0798184	1		175.751	0.308315	0.207334			339.214	0.0901091	0.822338			0
E2348C_2786	E2348C_2786	NC_011601	CDS	2859900	2860856	-	predicted outer membrane protein	0	IE4	2	1	76.7356	0.25779	0.42323			96.6429	0.570765	0.0102565	1		51.6325	1.36093	6.75e-06	1	1	45.8402	-0.248203	0.689363			0
E2348C_3612	yhfG	NC_011601	CDS	3745494	3745661	-	predicted protein	1	core	1	0	172.457	0.257701	0.295417			133.836	-0.11047	0.678719			41.6203	0.700514	0.0768946	1		99.0862	0.223275	0.728309			0
E2348C_0278	yahB	NC_011601	CDS	313147	314079	-	predicted DNA-binding transcriptional regulator	1	core	1	0	70.9039	0.25713	0.47843			45.6986	-0.179104	0.707883			27.8267	0.974435	0.0167015	1		70.7707	0.123201	0.888033			0
E2348C_0846	grxA	NC_011601	CDS	889021	889278	-	glutaredoxin 1 - redox coenzyme forribonucleotide reductase (RNR1a)	1	core	1	1	64.002	0.256973	0.619705			51.5929	0.251738	0.530656			36.5423	-0.256818	0.739422			65.7898	-1.07259	0.0153574	1	1	0
E2348C_4470	yjeI	NC_011601	CDS	4720949	4721302	+	predicted protein	1	core	1	0	571.449	0.256436	0.0553236	1		582.434	-0.237917	0.196481			190.948	-0.0687682	0.900151			432.699	-0.250231	0.590625			0							1
E2348C_1373	oppF	NC_011601	CDS	1418532	1419536	+	oligopeptide transporter subunit OppF - ATP-binding component of ABC superfamily	1	core	1	0	449.865	0.25505	0.164969			331.404	-0.360649	0.00844396	1		81.0827	0.257753	0.522703			224.724	0.260473	0.470923			0
E2348C_4515	ulaG	NC_011601	CDS	4765857	4766921	-	predicted L-ascorbate 6-phosphate lactonase	1	core	2	1	72.1531	0.25306	0.470164			79.0964	0.652261	0.0046335	1		25.8929	1.39418	0.000550685	1	1	70.4471	0.113626	0.864314			0						1
E2348C_2603	crr	NC_011601	CDS	2690763	2691272	+	glucose-specific enzyme IIA component of PTS	1	core	2	0	5387.53	0.252501	0.12704			3646.83	0.35497	0.0706896	1		961.888	-0.477343	0.0359336	1		2102.98	0.0418053	0.901875			0
E2348C_4165	yihD	NC_011601	CDS	4358182	4358451	+	predicted protein	1	core	1	0	528.43	0.250155	0.212397			364.279	0.260536	0.0846482	1		139.756	-0.0194095	0.972581			615.065	-0.108985	0.840895			0
E2348C_0089	ftsI	NC_011601	CDS	97530	99296	+	transpeptidase involved in septal peptidoglycan synthesis (penicillin-binding protein 3)	1	core	1	0	490.122	0.248585	0.149681			625.02	0.188793	0.177355			226.132	0.354253	0.0732429	1		492.177	0.054321	0.871184			0
E2348C_4369	tyrB	NC_011601	CDS	4601324	4602517	+	tyrosine aminotransferase - tyrosine-repressible - PLP-dependent	0.998325	core	1	0	666.234	0.246298	0.207034			601.546	0.246591	0.0775692	1		184.574	0.191373	0.508798			497.793	-0.18577	0.577309			0
E2348C_1453	trpD	NC_011601	CDS	1486379	1487974	-	fused glutamine amidotransferase (component II) of anthranilate synthase/anthranilate phosphoribosyltransferase	1	core	1	0	78.4781	0.246109	0.541046			72.363	0.515516	0.156489			40.5147	0.695728	0.096511	1		202.745	-0.195996	0.706326			0
E2348C_2702	aegA	NC_011601	CDS	2773134	2775113	-	fused predicted oxidoreductase: FeS binding subunit /NAD/FAD-binding subunit	1	core	1	0	365.461	0.245971	0.293116			300.834	0.248095	0.18823			74.907	-0.529086	0.0870521	1		336.433	0.131029	0.682172			0
E2348C_1790	ydiE	NC_011601	CDS	1861039	1861230	+	predicted protein	1	core	2	0	547.383	0.24578	0.250648			351.344	-0.416938	0.0446527	1		68.4404	0.965083	0.00704975	1		309.237	0.317358	0.425267			0
E2348C_1517	tpx	NC_011601	CDS	1557039	1557545	-	lipid hydroperoxide peroxidase	1	core	1	0	4317.84	0.244218	0.0900952	1		3726.35	0.000686831	0.99857			1268.25	-0.176377	0.622961			1947.16	-0.0177567	0.976091			0
E2348C_2719	yfgC	NC_011601	CDS	2797371	2798834	+	predicted peptidase	1	core	3	0	1301.71	0.244119	0.0592393	1		738.086	0.286999	0.0105616	1		281.173	0.560683	0.000787239	1		854.098	0.212744	0.151695			0
E2348C_3495	nanE	NC_011601	CDS	3640155	3640844	-	predicted N-acetylmannosamine-6-P epimerase	1	core	1	0	80.4829	0.243816	0.601295			71.0944	-0.432334	0.207719			27.5699	-0.983098	0.0546967	1		61.5143	0.162975	0.758506			0
E2348C_4557	yjfF	NC_011601	CDS	4809750	4810745	+	predicted sugar transporter subunit: membrane component of ABC superfamily	1	core	1	1	110.938	0.243677	0.435268			74.163	-0.419956	0.127541			12.8692	-1.45399	0.095425	1	1	99.3552	0.0738371	0.884334			0
E2348CN_0006	pasB	NC_011601	sRNA	1466261	1466343	-			PP6	1	0	2974.66	0.24359	0.50151			801.968	-0.573965	0.0313788	1		76.938	-0.328421	0.676683			2059.1	-0.118233	0.929302			0
E2348C_1708	add	NC_011601	CDS	1777333	1778334	+	adenosine deaminase	1	core	1	0	567.187	0.243281	0.12827			300.553	0.445122	0.00048862	1		111.809	0.334871	0.271379			209.734	-0.00584569	0.992014			0
E2348C_1688	pntA	NC_011601	CDS	1751645	1753177	-	pyridine nucleotide transhydrogenase - alpha subunit	1	core	1	0	645.56	0.24122	0.0810697	1		422.923	-0.0394172	0.910623			138.823	0.156298	0.693673			353.673	0.115541	0.753197			0
E2348C_2223	yegP	NC_011601	CDS	2287637	2287969	+	predicted protein	1	core	1	1	1718.79	0.239651	0.40905			459.206	-0.234796	0.408655			37.1222	-1.11986	0.0965515	1	1	372.499	0.255664	0.463561			0
E2348C_1303	umuC	NC_011601	CDS	1337755	1339023	+	DNA polymerase V - subunit C	1	core	1	0	58.018	0.239634	0.585262			59.438	0.524605	0.0762219	1		25.9487	-0.184562	0.801409			50.5995	0.106528	0.907087			0
E2348C_3115	yqeF	NC_011601	CDS	3223273	3224454	-	predicted acyltransferase	1	core	1	0	354.751	0.238922	0.323615			322.346	-0.577621	0.0140517	1		47.5713	-0.400807	0.384599			249.499	-0.285525	0.283281			0
E2348C_0983	E2348C_0983	NC_011601	CDS	1045566	1046234	-	predicted protein	0	PP4	1	1	38.4668	0.238364	0.643656			272.567	1.01933	0.0028274	1	1	15.7212	0.0350505	0.970537			64.9905	-0.169639	0.865405			0
E2348C_1979	pykA	NC_011601	CDS	2036620	2038062	+	pyruvate kinase II	1	core	1	0	1231.05	0.23764	0.0734528	1		1280.97	0.227605	0.227292			327.412	-0.195663	0.423684			1258.79	0.147163	0.503133			0
E2348C_2905	smpA	NC_011601	CDS	2997035	2997376	+	small membrane lipoprotein	1	core	1	0	6571.83	0.237599	0.402209			1755.12	0.203625	0.0153726	1		635.017	-0.0542664	0.867428			5432.69	0.0141645	0.97118			0
E2348C_2940	nrdE	NC_011601	CDS	3029078	3031222	+	ribonucleoside-diphosphate reductase 2 - alpha subunit	1	core	1	1	2786.62	0.236992	0.316149			1542.9	-1.0104	4.06442e-05	1	1	46.6968	0.36874	0.379689			802.942	-0.0463167	0.943516			0
E2348C_1616	osmC	NC_011601	CDS	1666564	1666995	+	osmotically inducible - stress-inducible membrane protein	1	core	1	0	955.509	0.236439	0.174945			761.985	-0.0482353	0.870036			69.79	-0.532334	0.405158			280.701	0.514986	0.0155002	1		0
E2348C_3196	galP	NC_011601	CDS	3316801	3318195	+	D-galactose transporter	1	core	1	0	370.185	0.235273	0.388048			868.205	0.580074	1.82859e-06	1		240.588	0.353779	0.115922			578.39	0.0240916	0.97118			0
E2348_P2_01	sulII	NC_011602	CDS	141	956	+	dihydropteroate synthase	0	non-core	2	0	4230.94	0.234873	0.0716623	1		3039.13	0.0703074	0.597615			1315.07	0.622272	5.03e-08	1		2770.77	-0.0490105	0.943027			0
E2348C_1623	yddA	NC_011601	CDS	1680303	1681988	-	fused predicted multidrug transporter subunits of ABC superfamily: membrane component/ATP-binding component	1	core	1	1	173.288	0.234704	0.516156			34.2552	-1.42153	7.04816e-05	1	1	2.13226	2.65503	NA			120.371	0.269444	0.497845			0
E2348C_4628	uxuA	NC_011601	CDS	4889072	4890256	+	mannonate hydrolase	1	core	1	0	223.653	0.2329	0.249141			285.025	0.167574	0.381426			223.135	-0.526186	0.0222413	1		174.173	-0.105104	0.832061			0
E2348C_2038	fliY	NC_011601	CDS	2097095	2097895	-	cystine transporter subunit	1	core	2	0	964.823	0.232714	0.071629	1		1044.81	-0.134914	0.366431			302.664	-0.280081	0.446238			777.007	0.647691	0.00136812	1		0		1
E2348C_2659	E2348C_2659	NC_011601	CDS	2731765	2733360	+	predicted protein	0	PP9	1	0	25.5213	0.232029	0.737631			16.528	0.117032	0.905545			4.68978	-0.243577	NA			32.4493	0.924785	0.0412151	1		0
E2348C_0865	ybjS	NC_011601	CDS	904029	905042	-	predicted NAD(P)H-binding oxidoreductase with NAD(P)-binding Rossmann-fold domain	1	core	1	0	241.253	0.231871	0.322627			204.86	-0.112901	0.70609			96.7811	0.33285	0.256275			225.774	0.407398	0.0965726	1		0
E2348C_4270	argC	NC_011601	CDS	4479929	4480933	+	N-acetyl-gamma-glutamylphosphate reductase - NAD(P)-binding	1	core	2	0	72.2399	0.230669	0.609743			235.435	0.776645	0.0033381	1		78.0938	0.905312	0.00147956	1		104.079	0.431326	0.150094			0
E2348C_2553	torI	NC_011601	CDS	2629542	2629742	+	response regulator inhibitor for tor operon	1	PP8	1	0	187.753	0.229925	0.391352			122.162	0.188795	0.574247			66.137	0.721966	0.0997472	1		127.264	-0.276326	0.588249			0
E2348C_3122	ygeW	NC_011601	CDS	3233534	3234721	+	predicted protein	1	core	1	0	106.648	0.229549	0.436838			20.2915	-0.0416408	0.95818			10.4801	-1.49488	0.228941			33.9452	-0.896766	0.00534492	1		0
E2348C_3865	tdh	NC_011601	CDS	4037863	4038888	-	threonine 3-dehydrogenase - NAD(P)-binding	1	core	1	0	970.847	0.229237	0.0550239	1		851.3	-0.244948	0.16603			296.938	0.276596	0.453404			787.455	0.0635395	0.922183			0
E2348C_4549	msrA	NC_011601	CDS	4798212	4798850	-	methionine sulfoxide reductase A	1	core	1	0	440.111	0.227189	0.211113			251.73	0.00764581	0.980349			64.8514	0.585713	0.0719497	1		224.66	0.0074555	0.991439			0
E2348C_2986	hycE	NC_011601	CDS	3076326	3078035	-	hydrogenase 3 - large subunit	1	core	2	1	123.882	0.226042	0.601295			68.2627	0.895568	0.000618558	1		105.956	-1.03187	0.000410898	1	1	465.75	0.126558	0.74788			0
E2348C_3853	lldR	NC_011601	CDS	4026747	4027523	+	DNA-binding transcriptional repressor LldR	1	core	1	0	165.824	0.224501	0.569023			804.403	-0.400656	0.0281839	1		56.2251	-0.802701	0.169662			29.9109	-0.0837951	0.964265			0
E2348C_2378	nrdA	NC_011601	CDS	2472088	2474373	+	ribonucleoside diphosphate reductase 1 - alpha subunit	1	core	1	0	2503.93	0.223377	0.178325			3118.98	0.127324	0.404392			997.31	0.322552	0.156054			2111.21	0.336962	0.0410052	1		0
E2348C_4054	asnA	NC_011601	CDS	4223774	4224766	+	asparagine synthetase A	1	core	2	0	1508.81	0.221846	0.153158			1258.31	-0.612888	0.00251018	1		1041.14	-0.473003	0.0103436	1		6091.54	0.0518864	0.875062			0
E2348C_0499	ybdB	NC_011601	CDS	560181	560594	+	predicted protein	1	core	2	0	1255.74	0.221766	0.271666			595.438	-0.383969	0.0326579	1		101.374	0.917525	0.00198914	1		719.717	0.131995	0.765688			0
E2348C_0780	gsiA	NC_011601	CDS	831903	833774	+	fused predicted peptide transport subunits of ABC superfamily: ATP-binding components	1	core	1	0	214.375	0.219633	0.34404			157.11	-0.0648778	0.866331			34.0256	0.125469	0.859676			144.468	0.943475	5.02356e-07	1		0
E2348C_0744	ybhR	NC_011601	CDS	790574	791680	-	predicted DNase	1	core	1	1	194.342	0.218571	0.302297			214.607	-0.137947	0.661038			25.2081	-1.08482	0.082071	1	1	215.756	0.120715	0.785853			0
E2348C_4379	aphA	NC_011601	CDS	4616369	4617082	+	acid phosphatase/phosphotransferase - class B - non-specific	1	core	1	0	581.618	0.217622	0.201507			478.431	-0.352294	0.0368747	1		113.252	0.356992	0.234337			373.708	-0.532408	0.122573			0
E2348C_0381	cof	NC_011601	CDS	426329	427147	+	thiamin pyrimidine pyrophosphate hydrolase	1	core	1	0	845.625	0.216111	0.535176			2328.81	0.412784	0.283674			545.938	0.211532	0.414159			1115.67	-0.695751	0.0235365	1		0
E2348C_1541	hslJ	NC_011601	CDS	1586952	1587374	-	heat-inducible protein HslJ	1	core	2	0	330.929	0.215767	0.281441			336.236	0.509574	0.000585236	1		100.705	0.617574	0.092047	1		321.464	0.0219085	0.976268			0
E2348C_3526	accC	NC_011601	CDS	3675320	3676669	+	acetyl-CoA carboxylase - biotin carboxylase subunit	1	core	1	0	9926.44	0.215183	0.270711			8657.09	0.336207	0.00217804	1		2367.29	-0.132053	0.481167			6428.89	0.0769515	0.750178			0
E2348C_3823	malS	NC_011601	CDS	3989886	3991916	+	alpha-amylase	1	core	1	0	80.8209	0.214799	0.644851			69.2637	0.272098	0.363504			21.2876	0.578836	0.373231			79.5057	0.6296	0.047058	1		0
E2348C_3744	chuT	NC_011601	CDS	3895572	3896486	+	putative hemin binding protein	0	core	1	1	63.7314	0.213486	0.685059			27.2806	-1.6495	9.87242e-05	1	1	2.14003	-1.14388	NA			42.5246	-0.464245	0.574442			0
E2348C_0644	pgl	NC_011601	CDS	712168	713163	+	6-phosphogluconolactonase	1	core	1	0	1130.77	0.21294	0.238245			859.975	-0.0919522	0.644072			262.583	-0.0822482	0.819552			547.617	0.387845	0.0244015	1		0
E2348C_0979	E2348C_0979	NC_011601	CDS	1043517	1044590	-	predicted integrase	0	PP4	1	0	182.391	0.21284	0.402743			282.542	0.429469	0.0122122	1		42.827	0.580793	0.128296			161.439	-0.0332563	0.964265			0
E2348C_0957	hyaA	NC_011601	CDS	1020154	1021272	+	hydrogenase 1 - small subunit	1	core	1	0	1284.07	0.212296	0.415818			829.156	0.304369	0.233112			165.681	-1.4809	0.121282			2266.79	0.388855	1.69906e-05	1		0
E2348C_2068	yedP	NC_011601	CDS	2121955	2122770	+	predicted protein	1	core	2	0	239.771	0.208503	0.403486			126.937	-0.354816	0.0709133	1		14.5118	-0.457151	0.607188			125.872	-0.484255	0.0794936	1		0
E2348C_1793	nlpC	NC_011601	CDS	1863693	1864157	-	predicted lipoprotein	1	core	1	0	185.405	0.208477	0.473259			119.643	-0.149154	0.608907			33.8467	-0.793542	0.0768025	1		137.715	0.0214883	0.976232			0
E2348C_3187	tktA	NC_011601	CDS	3307276	3309267	-	transketolase 1 - thiamin-binding	1	core	1	0	3951.44	0.208342	0.0645926	1		3201.72	0.0464568	0.797652			1589.23	-0.019397	0.952202			3893.08	0.0991749	0.725155			0
E2348C_0491	fepG	NC_011601	CDS	551263	552255	-	ferric enterobactin transport protein FepG; membrane component of ABC superfamily	1	core	1	0	212.779	0.207618	0.364665			114.514	0.0233449	0.953558			22.7962	0.850761	0.0936214	1		136.389	2.80586e-05	0.999995			0
E2348C_4445	adiA	NC_011601	CDS	4688037	4690307	-	biodegradative arginine decarboxylase	1	core	1	0	50.7703	0.207029	0.684589			58.8839	0.174726	0.639189			20.1063	-0.823796	0.178293			167.803	0.812895	0.00547976	1		0
E2348C_0589	ybfA	NC_011601	CDS	657870	658076	+	predicted protein	1	core	2	0	315.201	0.206688	0.791718			177.925	0.654555	0.0189005	1		67.6554	-0.416269	0.463581			165.558	-0.53144	0.0782495	1		0
E2348C_1975	eda	NC_011601	CDS	2031086	2031727	-	multifunctional 2-keto-3-deoxygluconate 6-phosphate aldolase and 2-keto-4-hydroxyglutarate aldolase and oxaloacetate decarboxylase	1	core	1	0	249.871	0.206594	0.498603			219.67	0.33833	0.0565878	1		104.227	-0.248045	0.527604			180.403	0.156079	0.652419			0
E2348C_2804	sseA	NC_011601	CDS	2887917	2888762	+	3-mercaptopyruvate sulfurtransferase	1	core	1	0	357.033	0.206484	0.216071			342.943	-0.260812	0.263718			82.2477	-0.456288	0.179478			373.395	-0.310132	0.0779787	1		0
E2348C_4280	yijD	NC_011601	CDS	4492374	4492733	+	conserved predicted inner membrane protein	1	core	1	0	429.391	0.205103	0.281119			393.187	0.2896	0.0216511	1		147.93	0.0162651	0.966301			283.688	0.0619812	0.894867			0
E2348C_1722	gst	NC_011601	CDS	1790194	1790799	+	glutathionine S-transferase	1	core	1	0	1157.24	0.20428	0.230658			496.76	-0.462422	0.0386377	1		140.112	0.0501212	0.917961			595.692	0.0471285	0.923989			0
E2348_P1_108	E2348_P1_108	NC_011603	CDS	92913	95534	+	predicted protein	0	non-core	1	0	952.332	0.203363	0.306878			655.553	0.247443	0.229642			163.029	0.0247817	0.954317			1261.01	-0.30465	0.0224765	1		0
E2348C_1634	E2348C_1634	NC_011601	CDS	1695269	1695832	-	predicted type 1 fimbrial protein precursor	0	core	2	2	37.7814	0.202267	0.834282			29.6219	1.01938	0.0018251	1	1	19.6806	1.84053	1.96e-05	1	1	9.22548	0.930328	0.451546			1					1
E2348C_2611	E2348C_2611	NC_011601	CDS	2697802	2699175	+	transposase of ISEc13	0	core	1	0	154.052	0.201717	0.414226			152.481	0.133418	0.587926			67.318	0.611156	0.0685674	1		121.263	0.276006	0.384258			0
E2348C_4449	fumB	NC_011601	CDS	4693819	4695465	-	anaerobic class I fumarate hydratase (fumaraseB)	1	core	2	0	446.295	0.201367	0.300761			332.856	0.481846	0.000696371	1		350.019	-0.161151	0.658156			1396.7	0.360957	0.00305829	1		0
E2348C_1247	E2348C_1247	NC_011601	CDS	1291265	1292638	+	transposase of ISEc13	0	PP5	1	0	161.251	0.201119	0.40026			150.651	0.18825	0.403539			62.4941	0.629277	0.0426799	1		117.015	0.226324	0.533143			0
E2348C_0041	caiT	NC_011601	CDS	43349	44863	-	predicted transporter	1	core	1	1	10.6386	0.200924	0.874624			8.11289	0.605934	0.55708			3.83586	-0.443613	NA			20.1014	1.36698	0.0126792	1	1	0
E2348C_4497	hflK	NC_011601	CDS	4749422	4750681	+	modulator for HflB protease specific for phage lambda cII repressor	1	core	2	0	6377.13	0.200899	0.21454			7294.83	0.434417	0.00362381	1		3284.98	0.339555	0.0149832	1		4687.92	0.196832	0.372933			0
E2348C_2325	yejB	NC_011601	CDS	2404961	2406055	+	predicted oligopeptide transporter subunit	1	core	1	0	217.266	0.198302	0.460602			151.63	-0.361101	0.0668121	1		40.6814	0.147198	0.81616			171.004	-0.0208332	0.976091			0
E2348C_0125	yacC	NC_011601	CDS	142451	142798	-	predicted protein	1	core	1	0	273.692	0.198266	0.462093			299.634	0.201694	0.225576			103.947	0.411199	0.257964			273.847	-0.504989	0.0901947	1		0
E2348C_1619	gadC	NC_011601	CDS	1671600	1673135	-	predicted glutamate: gamma-aminobutyric acid antiporter	1	core	2	0	10148.1	0.19826	0.357221			4764.77	0.423713	0.0580955	1		703.484	-0.783017	0.479802			5721.59	0.474145	0.0334972	1		0
E2348C_4569	yjgF	NC_011601	CDS	4826715	4827101	-	ketoacid-binding protein	1	core	1	0	3716.61	0.19807	0.176915			1929.88	-0.0986727	0.581871			633.027	-0.439818	0.00346392	1		2693.96	0.182468	0.694583			0
E2348C_3255	glcB	NC_011601	CDS	3387235	3389406	-	malate synthase G	1	core	3	2	7814.23	0.197712	0.252876			3896.68	-0.563904	1.63797e-05	1		130.627	-1.41338	0.00299767	1	1	1027.29	-1.35955	7.26495e-13	1	1	0
E2348C_0308	tauD	NC_011601	CDS	348261	349112	+	taurine dioxygenase - 2-oxoglutarate-dependent	1	core	1	1	39.4986	0.197465	0.710404			24.784	0.378413	0.494946			10.9022	-0.146896	0.898422			112.846	2.13757	1.83863e-11	1	1	0
E2348C_2818	csiE	NC_011601	CDS	2900233	2901513	+	stationary phase inducible protein	1	core	1	0	413.669	0.197237	0.479742			265.694	-0.561347	0.00208567	1		23.3637	-0.697665	0.425465			282.275	0.0229437	0.964265			0
E2348C_2088	shiA	NC_011601	CDS	2142888	2144204	+	shikimate transporter	1	core	1	0	363.427	0.197231	0.390201			231.359	-0.327283	0.058728	1		57.684	0.564255	0.191812			301.845	-0.208587	0.440517			0
E2348C_3256	glcG	NC_011601	CDS	3389428	3389832	-	putative heme-binding protein GlcG	1	core	3	2	611.766	0.196978	0.301185			348.352	-0.642968	0.000388287	1		15.1539	-1.47586	0.0710675	1	1	94.447	-1.172	0.000562069	1	1	0			1
E2348C_0502	ybdH	NC_011601	CDS	563200	564288	-	predicted oxidoreductase	1	core	1	0	26.2405	0.196338	0.801793			32.1608	0.165186	0.798738			28.5183	-0.88654	0.0799012	1		26.2226	0.532146	0.447928			0
E2348C_4479	frdD	NC_011601	CDS	4726834	4727193	-	fumarate reductase (anaerobic) - membrane anchor subunit	1	core	2	0	2496.16	0.195821	0.375756			1809.03	0.359229	0.0732065	1		457.744	-0.664531	0.000402583	1		1799.36	-0.12757	0.84491			0
E2348_P2_04	E2348_P2_04	NC_011602	CDS	2628	3167	-	unnamed protein product; pseudogene - N-ter part of putative transposase	0	non-core	2	1	1058.36	0.195496	0.228169			5141.59	1.04107	1.84367e-07	1	1	1234.47	0.584911	0.0111614	1		910.164	-0.126562	0.709394			0
E2348C_0096	murC	NC_011601	CDS	106882	108357	+	UDP-N-acetylmuramate: L-alanine ligase	1	core	1	0	969.376	0.195476	0.173723			815.29	0.258383	0.0413429	1		294.936	0.152983	0.611323			818.27	0.145814	0.553394			0
E2348C_1481	yciW	NC_011601	CDS	1516239	1517393	-	predicted oxidoreductase	1	core	1	1	170.538	0.194914	0.47915			121.218	-0.114916	0.754981			56.7733	0.0659539	0.915242			199.082	1.09036	2.10713e-10	1	1	0	1
E2348C_0056	surA	NC_011601	CDS	56853	58139	-	peptidyl-prolyl cis-trans isomerase (PPIase)	1	core	2	0	1817.34	0.194567	0.0668134	1		1563.49	0.224549	0.0374462	1		609.609	0.266394	0.100745			1673.35	0.170469	0.58297			0
E2348C_3291	yghA	NC_011601	CDS	3423899	3424783	+	predicted glutathionylspermidine synthase - with NAD(P)-binding Rossmann-fold domain	1	core	1	0	99.1146	0.193721	0.639467			156.59	0.451546	0.064532	1		15.3581	-0.164203	0.86209			34.9944	-0.284109	0.714105			0
E2348C_4686	serB	NC_011601	CDS	4948274	4949242	+	3-phosphoserine phosphatase	1	core	1	0	367.908	0.193639	0.290239			289.935	-0.056382	0.803929			136.312	0.484556	0.0402761	1		282.16	-0.0272683	0.956742			0
E2348C_4056	ravA	NC_011601	CDS	4226216	4227712	-	fused predicted transcriptional regulator: sigma 54 activator protein/conserved protein	1	core	1	0	408.24	0.193294	0.332302			455.444	0.254111	0.169096			80.6229	-0.78317	0.049249	1		566.885	0.0675694	0.865733			0
E2348C_tRNA72	argX	NC_011601	tRNA	4278123	4278199	+	tRNA-Arg	1	core	1	1	43713.5	0.192749	0.792326			25399	0.130608	0.749624			7733.94	-0.52805	0.255754			15740.1	-1.03271	0.00437155	1	1	0
E2348C_4442	eptA	NC_011601	CDS	4683731	4685374	-	predicted metal dependent hydrolase EptA	1	core	1	0	152.178	0.191824	0.549118			99.6821	-0.157202	0.654209			203.616	0.20393	0.580139			133.118	0.526026	0.0543727	1		0	1
E2348C_4485	yjeP	NC_011601	CDS	4733319	4736642	-	predicted mechanosensitive channel	1	core	2	0	981.96	0.187404	0.225498			1155.12	0.337941	0.0734488	1		429.759	0.275801	0.0836638	1		877.719	0.164358	0.51882			0
E2348_P2_03	strB	NC_011602	CDS	1820	2656	+	streptomycin phosphotransferase StrB	0	non-core	1	0	1411.73	0.187381	0.374136			1196.41	0.0632612	0.666867			555.314	0.711503	3.17e-05	1		977.85	-0.0984558	0.799005			0
E2348C_0883	cydD	NC_011601	CDS	927592	929358	-	fused cysteine transporter subunits of ABCsuperfamily: membrane component/ATP-binding component	1	core	1	0	548.874	0.187075	0.212397			510.668	0.361552	0.0762219	1		196.057	0.327021	0.404718			519.447	0.125289	0.647004			0
E2348C_0762	glnP	NC_011601	CDS	811587	812246	-	glutamine transporter subunit	1	core	1	0	445.796	0.185296	0.457744			314.502	-0.388741	0.037892	1		41.9231	-0.310524	0.681565			284.844	0.215183	0.485265			0
E2348_P1_036	copB	NC_011603	CDS	32279	32527	-	regulation of plasmid copy number	0	non-core	1	0	1305.81	0.185248	0.336404			1199.36	-0.184959	0.25265			455.563	0.604552	0.00153221	1		1403.22	-0.195376	0.584765			0
E2348C_1592	yncE	NC_011601	CDS	1637003	1638064	+	predicted protein	1	core	2	0	2971.32	0.184977	0.264387			1896.48	-0.701625	0.00463003	1		132.289	0.831738	0.0130704	1		1720.09	0.248664	0.35776			0
E2348C_tRNA36	serU	NC_011601	tRNA	2139005	2139094	-	tRNA-Ser	1	core	1	0	8691.76	0.18326	0.590485			7066.71	-0.703379	0.00283034	1		2605.59	-0.475232	0.218058			8984.32	-0.886885	0.404633			0
E2348C_2048	yedF	NC_011601	CDS	2107138	2107371	+	predicted protein	1	core	1	0	129.532	0.182985	0.559171			197.864	-0.76856	0.000726289	1		40.867	-0.67313	0.235832			315.868	-0.119688	0.839396			0
E2348C_0327	yaiE	NC_011601	CDS	367333	367617	+	predicted protein	1	core	1	0	983.196	0.182746	0.217687			743.178	0.00919271	0.967142			248.835	0.758442	0.000410898	1		412.588	-0.132036	0.702479			0
E2348C_0313	sbmA	NC_011601	CDS	355787	357007	+	predicted transporter	1	core	2	0	291.673	0.182366	0.484433			254.759	0.540094	0.00672446	1		127.28	0.629219	0.0104585	1		182.056	0.0633444	0.908868			0
E2348C_1159	yceN	NC_011601	CDS	1211354	1212889	+	predicted inner membrane protein	1	core	1	0	207.617	0.182335	0.437897			186.752	0.194456	0.403539			77.9844	0.642486	0.0597359	1		178.555	0.107164	0.859653			0
E2348C_1687	pntB	NC_011601	CDS	1750246	1751634	-	pyridine nucleotide transhydrogenase - beta subunit	1	core	2	0	1715.29	0.181286	0.225436			886.363	-0.130732	0.637339			297.51	0.391913	0.0196214	1		937.594	0.326159	0.0975272	1		0
E2348C_0606	sucB	NC_011601	CDS	675859	677076	+	dihydrolipoyltranssuccinase	1	core	1	0	6647.6	0.181134	0.330921			9551.22	-0.512308	2.23193e-09	1		1097.71	-0.37761	0.100185			4561.26	-0.00392608	0.994489			0
E2348C_0008	talB	NC_011601	CDS	8134	9087	+	transaldolase B	1	core	2	0	4905.92	0.181053	0.169899			5063.82	0.179698	0.0701324	1		1495.34	-0.275707	0.0870521	1		5784.83	-0.076015	0.839396			0
E2348C_3598	slyD	NC_011601	CDS	3731954	3732538	-	FKBP-type peptidyl prolyl cis-trans isomerase (rotamase)	1	core	1	0	3544.46	0.180464	0.349702			4352.63	0.409481	0.0428005	1		1049.45	-0.496824	0.175814			1425.71	-0.172121	0.426461			0
E2348C_0761	glnQ	NC_011601	CDS	810868	811590	-	glutamine transporter subunit	1	core	1	0	575.137	0.179998	0.402209			470.253	-0.262846	0.198476			62.6067	-0.809003	0.0329942	1		553.549	0.0954329	0.789813			0
E2348C_1344	ychO	NC_011601	CDS	1381741	1383135	+	predicted invasin	1	core	1	0	144.288	0.179386	0.504023			114.738	0.186514	0.516711			34.1162	0.810348	0.0483858	1		77.2568	0.362463	0.407405			0
E2348C_3807	yiaG	NC_011601	CDS	3973360	3973650	+	predicted transcriptional regulator	1	core	1	1	349.362	0.179129	0.490856			250.098	0.112031	0.718075			21.7999	-1.84122	0.0256853	1	1	103.334	0.237739	0.640737			0
E2348_P2_02	strA	NC_011602	CDS	1017	1820	+	streptomycin phosphotransferase StrA	0	non-core	1	0	2876.05	0.178654	0.2264			2478.75	0.0216422	0.910704			1103.11	0.610752	5.21e-06	1		2263.26	-0.220033	0.22201			0
E2348C_0885	lrp	NC_011601	CDS	930991	931485	+	DNA-binding transcriptional dual regulator - leucine-binding	1	core	2	0	1437.86	0.177491	0.212397			1086.49	0.284157	0.00100435	1		358.706	0.538171	0.00072959	1		894.567	0.0375824	0.922349			0
E2348C_0347	yajI	NC_011601	CDS	391341	391880	-	predicted lipoprotein	1	core	1	0	57.0833	0.176559	0.694811			95.8002	0.529211	0.0187458	1		18.2556	0.0698492	0.941125			48.6388	0.0533119	0.962524			0
E2348C_2697	maeB	NC_011601	CDS	2765704	2767983	-	fused malic enzyme predicted oxidoreductase/predicted phosphotransacetylase	1	core	1	0	2905.69	0.175657	0.296339			2177.26	-0.35845	0.0406924	1		390.425	-0.0916673	0.767365			2342.69	-0.0186174	0.965205			0
E2348C_4168	yihF	NC_011601	CDS	4360312	4361742	+	predicted protein	1	core	1	0	139.344	0.174793	0.597119			168.363	0.681468	0.000652171	1		59.1467	0.411183	0.303821			79.7846	-0.122865	0.841219			0
E2348C_3515	E2348C_3515	NC_011601	CDS	3658803	3660176	+	transposase of ISEc13	0	core	1	0	162.846	0.172369	0.460602			155.559	0.235503	0.254105			70.6643	0.836168	0.00181863	1		120.133	0.0747555	0.90147			0
E2348C_2987	hycD	NC_011601	CDS	3078053	3078976	-	hydrogenase 3 - membrane subunit	1	core	1	1	36.6161	0.172139	0.80924			25.6949	1.19486	0.00353163	1	1	38.5878	-0.617914	0.199696			174.24	0.0731247	0.891504			0
E2348_P1_042	traI	NC_011603	CDS	36900	42170	-	oriT-specific relaxase; helicase	0	non-core	1	0	654.383	0.17137	0.300761			529.48	0.21125	0.0993059	1		164.363	0.404919	0.13957			515.304	0.0516181	0.910967			0
E2348C_0216	yafV	NC_011601	CDS	247287	248057	-	predicted C-N hydrolase family amidase - NAD(P)-binding	0.979248	core	1	0	305.09	0.171009	0.561823			149.663	-0.125656	0.610717			48.5534	0.843293	0.00711683	1		131.861	-0.250563	0.559773			0
E2348C_0763	glnH	NC_011601	CDS	812388	813134	-	glutamine transporter subunit	1	core	1	0	790.052	0.170752	0.413008			745.884	-0.338343	0.0570103	1		67.7401	-0.497124	0.28693			611.664	-0.123957	0.724592			0
E2348C_0851	potF	NC_011601	CDS	892308	893420	+	putrescine transporter subunit PotF: periplasmic-binding component of ABC superfamily	1	core	1	0	386.984	0.170468	0.402743			425.993	-0.489956	4.09185e-05	1		67.445	0.222166	0.65869			203.673	0.152458	0.69518			0
E2348C_4494	miaA	NC_011601	CDS	4746636	4747586	+	delta(2)-isopentenylpyrophosphate tRNA-adenosine transferase	1	core	2	0	4266.37	0.169753	0.335451			4632.13	0.398583	0.0216511	1		2208.07	0.388502	0.0154148	1		3034.55	-0.111498	0.742879			0
E2348C_0978	torS	NC_011601	CDS	1040690	1043422	-	hybrid sensory histidine kinase in two-component regulatory system with TorR	1	core	1	0	351.986	0.169686	0.365966			322.643	0.249636	0.0668121	1		110.699	0.264577	0.466052			304.181	-0.00321506	0.994762			0
E2348C_0919	ycbK	NC_011601	CDS	978281	978829	+	predicted protein	1	core	1	0	1450.13	0.169154	0.293116			795.805	0.214002	0.0397029	1		182.856	0.0674803	0.874621			910.651	-0.0218518	0.950332			0
E2348C_0289	yahO	NC_011601	CDS	325185	325460	+	predicted protein	1	core	1	0	232.184	0.168254	0.614229			132.803	-0.66187	0.000365801	1		15.619	-0.976624	0.224529			67.3232	0.39796	0.35865			0
E2348C_2430	yfbQ	NC_011601	CDS	2529100	2530317	+	predicted aminotransferase	1	core	1	0	487.353	0.164997	0.425686			407.653	0.294631	0.0228972	1		161.612	-0.0277932	0.941125			1025.05	0.0345483	0.90147			0
E2348C_0874	ybjX	NC_011601	CDS	916406	917398	-	predicted protein	1	core	2	0	1999.46	0.16477	0.368534			1966.92	0.397405	0.000144838	1		469.431	0.387461	0.0647799	1		986.354	0.284267	0.204313			0
E2348C_0620	ybgC	NC_011601	CDS	688685	689089	+	predicted acyl-CoA thioesterase	1	core	1	0	1975.38	0.163672	0.59667			756.452	0.0733923	0.754954			388.582	0.502732	0.0636871	1		1666.82	0.0186101	0.976268			0
E2348C_2437	pta	NC_011601	CDS	2536286	2538430	+	phosphate acetyltransferase	1	core	1	0	2326.93	0.162096	0.209324			2474.15	0.356077	0.00326859	1		1543.65	-0.0307157	0.94635			3742.88	0.156461	0.384304			0
E2348C_4020	tnaB	NC_011601	CDS	4187604	4188806	+	tryptophan transporter of low affinity	1	core	1	0	2533.39	0.161619	0.501627			730.136	-0.805232	0.00368864	1		20.5147	-0.83841	0.273788			80.6054	-0.489029	0.215784			0
E2348C_0048	kefC	NC_011601	CDS	50645	52507	+	potassium: proton antiporter KefC	1	core	1	0	151.843	0.160898	0.550042			87.5562	-0.434959	0.0604053	1		29.2396	-0.20761	0.806209			96.358	0.201472	0.657621			0
E2348C_1937	sdaA	NC_011601	CDS	1995905	1997269	+	L-serine deaminase I	1	core	1	0	2107.74	0.160628	0.267307			1899.87	-0.144434	0.332488			853.898	0.56483	0.00613292	1		1095.44	0.129581	0.637727			0
E2348C_1449	E2348C_1449	NC_011601	CDS	1481557	1482930	+	transposase of ISEc13	0	core	1	0	150.223	0.15996	0.596034			153.887	0.262693	0.17623			59.0073	0.587048	0.0561149	1		114.826	0.322676	0.304679			0
E2348C_0496	entE	NC_011601	CDS	556951	558561	+	2 -3-dihydroxybenzoate-AMP ligase component of enterobactin synthase multienzyme complex	1	core	2	1	1498.75	0.15959	0.489113			738.819	-0.557186	0.00907301	1		39.0441	1.20263	0.000480044	1	1	887.582	0.0831064	0.872274			0
E2348C_3414	garD	NC_011601	CDS	3558174	3559745	+	(D)-galactarate dehydrogenase	1	core	1	1	77.5361	0.158384	0.715283			147.448	-0.0134339	0.977788			19.1873	-1.38965	0.0727833	1	1	149.117	0.196681	0.670119			0
E2348C_4443	adiC	NC_011601	CDS	4685478	4686815	-	arginine: agmatin	1	core	2	0	47.5947	0.158065	0.741196			34.4012	0.692336	0.0845599	1		21.3913	-0.605181	0.489313			179.974	0.966826	0.00153161	1		0
E2348C_0312	ampH	NC_011601	CDS	354278	355435	-	beta-lactamase/D-alanine carboxypeptidase	1	core	1	0	615.768	0.157689	0.355654			537.433	0.142901	0.441257			150.106	0.254996	0.464635			379.011	0.401003	0.0208141	1		0
E2348C_0560	nagB	NC_011601	CDS	624288	625088	-	glucosamine-6-phosphate deaminase	1	core	1	0	359.473	0.157549	0.524786			604.624	-0.0828072	0.757498			169.342	-0.434534	0.0796981	1		189.601	0.167257	0.695995			0
E2348C_2953	E2348C_2953	NC_011601	CDS	3044413	3045786	+	transposase of ISEc13	0	core	1	0	163.862	0.157405	0.533086			152.511	0.165695	0.46213			62.7285	0.576933	0.0779375	1		117.516	0.313557	0.365484			0
E2348C_0607	sucC	NC_011601	CDS	677170	678336	+	succinyl-CoA synthetase - beta subunit	1	core	1	0	5907.32	0.157375	0.489955			7508.92	-0.478092	0.000555618	1		838.569	-0.171033	0.667306			3730.6	0.100816	0.785853			0
E2348C_4223	tpiA	NC_011601	CDS	4425865	4426632	-	triosephosphate isomerase	1	core	2	0	7276.72	0.156372	0.400672			4900.45	0.441988	0.00636063	1		1388.32	-0.528837	0.00423032	1		4739.35	0.0441295	0.934419			0
E2348C_2280	dld	NC_011601	CDS	2352981	2354696	+	D-lactate dehydrogenase - FAD-binding - NADH independent	1	core	1	0	1409.35	0.155915	0.211562			1124.12	-0.00704005	0.977671			317.079	0.524816	0.0109133	1		990.719	-0.0031029	0.994661			0
E2348C_4315	yjaB	NC_011601	CDS	4543114	4543557	-	predicted acetyltransferase	1	core	1	1	41.9863	0.154236	0.799873			28.7197	0.0141004	0.983813			14.8163	1.14022	0.0628386	1	1	29.9571	-0.0185436	0.989495			0
E2348C_1470	pgpB	NC_011601	CDS	1505909	1506673	+	phosphatidylglycerophosphatase B	1	core	1	0	296.931	0.154086	0.578262			291.563	-0.385417	0.0188035	1		68.2884	-0.223938	0.61294			200.976	-0.0947307	0.820996			0
E2348_P1_039	finO	NC_011603	CDS	34555	35112	-	fertility inhibition protein	0	non-core	1	0	722.668	0.154041	0.286004			622.227	0.0733093	0.640077			248.348	0.415016	0.0876833	1		603.943	-0.0101968	0.988354			0
E2348C_0593	ybgI	NC_011601	CDS	661895	662638	+	conserved metal-binding protein	1	core	1	0	205.021	0.153751	0.527386			118.509	-0.0627524	0.86426			48.9966	0.883365	0.0221755	1		208.287	0.0874669	0.869941			0
E2348C_0600	gltA	NC_011601	CDS	667511	668794	-	citrate synthase	1	core	1	0	11043.7	0.153144	0.408766			12123.3	-0.390167	8.19091e-05	1		2073.52	-0.147414	0.702199			3488.57	-0.114514	0.798537			0
E2348C_1941	manX	NC_011601	CDS	2001021	2001992	+	fused mannose-specific PTS enzymes: IIA and IIB component	1	core	1	0	1049.68	0.152403	0.454539			1367.62	-0.0411913	0.863793			252.211	-0.75388	0.00160484	1		979.634	0.02954	0.940961			0
E2348C_1523	mppA	NC_011601	CDS	1562626	1564239	+	murein tripeptide (L-ala-gamma-D-glutamyl-meso-DAP) transporter subunit	1	core	1	0	385.402	0.152372	0.535176			316.01	-0.399095	0.0768314	1		133.257	0.326387	0.224892			317.131	0.26898	0.232345			0
E2348C_4562	cybC	NC_011601	CDS	4815657	4816043	+	cytochrome b562	1	core	1	0	912.145	0.152187	0.419391			1038.68	-0.227245	0.090815	1		280.316	0.0639154	0.867811			610.538	-0.0445911	0.913112			0
E2348C_rRNA15	rrlA	NC_011601	rRNA	4353795	4356698	+			core	1	0	161421	0.151945	0.559171			162337	0.391183	0.0667586	1		46717.2	0.199394	0.667628			176616	0.422694	0.153479			0
E2348C_3405	tdcD	NC_011601	CDS	3547405	3548613	-	propionate kinase/acetate kinase C - anaerobic	1	core	2	1	1453.34	0.151284	0.597119			698.919	0.366562	0.210031			362.745	-1.43827	1.17e-15	1	1	2445.02	-0.59909	0.00042762	1		0
E2348C_2720	yfgD	NC_011601	CDS	2798855	2799214	+	predicted oxidoreductase	1	core	1	0	475.955	0.1506	0.488158			291.07	0.241144	0.120215			124.233	0.382189	0.25399			472.509	0.39382	0.048966	1		0
E2348C_4691	yjjK	NC_011601	CDS	4952692	4954359	-	fused predicted transporter subunits of ABC superfamily: ATP-binding components	1	core	1	0	2247.41	0.150487	0.319227			2397.36	-0.0665091	0.741			898.129	-0.272584	0.0712571	1		2167.42	0.0638488	0.840378			0
E2348C_3191	speA	NC_011601	CDS	3312440	3314416	-	biosynthetic arginine decarboxylase - PLP-binding	1	core	2	0	2160.11	0.150156	0.329539			2397.62	0.0663492	0.689188			1050.48	0.334058	0.096511	1		2378.38	0.274893	0.0189399	1		0
E2348C_4035	pstB	NC_011601	CDS	4204303	4205076	-	ATP-binding component of high-affinity phosphate-specific transport system; ATP-binding component PstB of ABC superfamily	1	core	1	0	201.349	0.14983	0.563943			199.233	0.00773304	0.980349			74.5416	-0.0755392	0.893306			202.525	0.391036	0.04142	1		0
E2348C_2162	hisC	NC_011601	CDS	2210847	2211917	+	histidinol-phosphate aminotransferase	1	core	1	0	81.529	0.149766	0.718148			74.8311	0.0235238	0.953558			57.9864	0.855258	0.00108494	1		69.1147	0.0873901	0.901007			0							1
E2348C_0779	iaaA	NC_011601	CDS	830951	831916	+	L-asparaginase	1	core	1	0	232.591	0.146664	0.595139			184.246	-0.295812	0.192005			32.9719	0.51774	0.245088			186.991	0.575713	0.0428769	1		0
E2348C_0330	mak	NC_011601	CDS	369297	370205	+	manno (fructo) kinase	1	core	1	0	133.452	0.145423	0.646698			115.823	-0.207897	0.582825			32.9939	-0.5708	0.293787			136.406	0.51707	0.0161246	1		0
E2348C_rRNA18	rrlB	NC_011601	rRNA	4499197	4502100	+			core	1	0	161993	0.145101	0.58451			162417	0.385862	0.0692254	1		46735	0.200953	0.664691			177443	0.418093	0.157008			0
E2348C_rRNA21	rrlE	NC_011601	rRNA	4539471	4542374	+			core	1	0	161910	0.144897	0.587073			162135	0.389252	0.0674415	1		46736.7	0.200322	0.667835			176885	0.418995	0.158463			0
E2348C_tRNA12	metT	NC_011601	tRNA	618673	618749	-	tRNA-Met	1	core	1	0	138093	0.144559	0.620044			45546.8	-0.173097	0.559816			15150.3	-0.408589	0.0632211	1		34748.5	-0.412831	0.733826			0
E2348C_rRNA2	rrlH	NC_011601	rRNA	235714	238617	+			core	1	0	161456	0.144028	0.585364			161535	0.388685	0.0679729	1		46651	0.20552	0.656101			176408	0.424465	0.149529			0
E2348C_0608	sucD	NC_011601	CDS	678336	679205	+	succinyl-CoA synthetase - NAD(P)-binding - alpha subunit	1	core	1	0	4188.71	0.143314	0.549503			4698.34	-0.47669	0.000269122	1		506.019	-0.125441	0.716627			2338.49	0.0495133	0.910028			0
E2348C_1103	E2348C_1103	NC_011601	CDS	1164464	1165867	+	transposase Orf3 of IS66 family IS element	0	IE2	1	0	130.717	0.142479	0.677071			88.681	0.0731938	0.875986			47.7599	0.458984	0.227377			143.28	0.600059	0.0665386	1		0
E2348C_0086	mraZ	NC_011601	CDS	95751	96209	+	predicted protein	1	core	2	0	1387.17	0.14173	0.358053			1251.81	0.199282	0.0563303	1		492.94	0.546874	0.00346392	1		1621.37	0.165085	0.431063			0
E2348C_rRNA5	rrlG	NC_011601	rRNA	2957273	2960176	-			core	1	0	159286	0.141621	0.592499			159386	0.381129	0.0717974	1		45944.7	0.186599	0.693673			174719	0.411689	0.158463			0
E2348_P2_05	E2348_P2_05	NC_011602	CDS	3211	3600	-	predicted protein	0	non-core	2	1	424.703	0.141334	0.512432			2818.08	1.14797	9.75119e-08	1	1	692.781	0.49059	0.0259404	1		345.418	-0.120652	0.752345			0
E2348C_rRNA9	rrlD	NC_011601	rRNA	3693117	3696020	-			core	1	0	162496	0.141045	0.593268			163266	0.388099	0.0667586	1		47169	0.203719	0.65869			178149	0.414512	0.167684			0
E2348C_1770	ydiH	NC_011601	CDS	1836359	1836547	-	predicted protein	1	core	1	0	344.858	0.141024	0.624639			852.275	0.166641	0.445028			112.468	-0.124489	0.866951			273.961	-0.589784	0.0017849	1		0
E2348C_0343	secD	NC_011601	CDS	386815	388662	+	SecYEG protein translocase auxillary subunit SecF	1	core	1	0	7481.2	0.139881	0.422054			7484.85	0.0325349	0.873908			2990.79	0.39245	0.0364142	1		6899.94	0.119984	0.553394			0
E2348C_3247	gspF	NC_011601	CDS	3372875	3374098	-	putative type II secretion protein	0	core	1	1	19.1613	0.139544	0.877094			5.60367	0.786136	0.447457			9.3932	-0.403701	0.717591			35.1123	1.51592	0.000156691	1	1	0
E2348C_0476	pheP	NC_011601	CDS	534292	535674	+	phenylalanine transporter	1	core	1	0	577.673	0.139481	0.551206			663.757	-0.298829	0.0144721	1		326.668	0.297136	0.28613			676.215	-0.0526658	0.884334			0
E2348C_4576	yjgK	NC_011601	CDS	4831050	4831502	+	predicted protein	1	core	1	0	449.486	0.139427	0.542339			463.834	0.297108	0.0785899	1		104.216	0.343886	0.466602			363.173	0.0275587	0.974123			0
E2348C_rRNA12	rrlC	NC_011601	rRNA	4240321	4243224	+			core	1	0	162326	0.13906	0.596804			163145	0.390181	0.069177	1		47121.2	0.211955	0.646974			178198	0.417773	0.159223			0
E2348C_4392	acs	NC_011601	CDS	4630919	4632877	-	acetyl-CoA synthetase	1	core	2	1	1833.3	0.138011	0.666776			1340.73	-1.06323	0.000149571	1	1	79.1109	-0.844312	0.00421794	1		147.576	0.657944	0.124633			0
E2348C_0064	araB	NC_011601	CDS	70225	71925	-	L-ribulokinase	1	core	1	0	16.0396	0.137175	0.897165			11.7416	0.524222	0.536517			7.82357	-4.19964	0.0116544			23.0507	-0.858726	0.0975272	1		0
E2348C_1943	manZ	NC_011601	CDS	2002859	2003719	+	mannose-specific enzyme IID component of PTS	1	core	1	0	1575.13	0.136935	0.564805			1578.64	0.00231088	0.996136			279.938	-0.642119	0.0404142	1		1170.02	-0.363264	0.35517			0
E2348C_2788	E2348C_2788	NC_011601	CDS	2863959	2864558	-	predicted protein	0	IE4	1	0	180.807	0.136523	0.592972			144.137	0.416425	0.072165	1		76.8351	0.433462	0.239453			200.814	0.303109	0.278233			0
E2348C_0169	cdaR	NC_011601	CDS	193223	194380	+	DNA-binding transcriptional activator	1	core	2	1	387.359	0.135716	0.633918			355.432	0.58695	0.00671487	1		292.232	1.09905	3.22e-12	1	1	234.66	0.334682	0.230199			0					1				Moradali et al., NPJ Biofilms Microbiomes, 2022
E2348C_2279	bglX	NC_011601	CDS	2350488	2352785	-	beta-D-glucoside glucohydrolase - periplasmic	1	core	1	0	669.25	0.134656	0.386445			567.237	-0.0393031	0.866331			233.122	0.401069	0.0586594	1		673.427	0.146552	0.552943			0
E2348C_0361	yajQ	NC_011601	CDS	403587	404078	+	predicted nucleotide binding protein	1	core	1	0	174.174	0.134462	0.642788			137.479	-0.0195344	0.953558			98.3086	-0.126221	0.826408			211.551	0.391278	0.099616	1		0
E2348C_0882	cydC	NC_011601	CDS	925870	927591	-	fused cysteine transporter subunits of ABCsuperfamily: membrane component/ATP-binding component	1	core	2	0	782.05	0.133782	0.404428			682.081	0.336049	0.00420574	1		230.219	0.492114	0.00716741	1		733.857	-0.0397896	0.907759			0
E2348C_4556	ytfT	NC_011601	CDS	4808741	4809763	+	predicted sugar transporter subunit: membrane component of ABC superfamily	1	core	1	0	47.0472	0.133435	0.813908			36.8502	-0.522038	0.147617			5.88338	-0.976623	0.46693			29.3598	0.869001	0.0780303	1		0
E2348C_0561	nagE	NC_011601	CDS	625421	627367	+	fused N-acetyl glucosamine specific PTS enzyme: IIC - IIB - and IIA components	1	core	1	0	842.319	0.133338	0.418466			892.012	-0.223537	0.342313			272.34	-0.38346	0.0546967	1		439.058	0.26286	0.186111			0
E2348C_1569	ydcH	NC_011601	CDS	1616319	1616543	+	predicted protein	1	core	1	0	1020.33	0.133052	0.585364			821.235	-0.134998	0.663939			83.3236	-0.352633	0.664691			1283.71	-0.454542	0.0218794	1		0
E2348C_0090	murE	NC_011601	CDS	99283	100770	+	UDP-N-acetylmuramoyl-L-alanyl-D-glutamate: meso-diaminopimelate ligase	1	core	2	0	1086.03	0.132711	0.446528			1019.72	0.231855	0.0280985	1		339.092	0.470686	0.0342514	1		945.76	0.0377206	0.908691			0
E2348C_2712	ypfJ	NC_011601	CDS	2790924	2791787	-	predicted protein	1	core	1	0	312.589	0.132698	0.610044			223.248	-0.296968	0.0746253	1		79.7843	-0.174127	0.73961			284.306	0.0455408	0.927881			0
E2348C_3406	tdcC	NC_011601	CDS	3548639	3549970	-	L-threonine/L-serine transporter	1	core	2	1	2012.56	0.132237	0.732904			792.111	0.0898778	0.786946			361.447	-1.4387	1.69e-19	1	1	4028.9	-0.330575	0.0913875	1		0
E2348C_2072	yedA	NC_011601	CDS	2125982	2126902	+	predicted inner membrane protein	1	core	1	0	98.4251	0.131079	0.744972			134.581	-0.00492771	0.989984			59.3185	0.724616	0.0170819	1		35.5188	0.00781666	0.994489			0
E2348C_0920	ycbL	NC_011601	CDS	978856	979503	+	predicted metal-binding enzyme	1	core	1	0	3020.44	0.12865	0.338115			1616.95	0.153109	0.19079			408.658	0.336677	0.0668669	1		2244.49	-0.0438803	0.908868			0
E2348C_1686	tqsA	NC_011601	CDS	1749187	1750221	+	predicted inner membrane protein	1	core	1	0	262.654	0.128619	0.725024			266.657	0.0781632	0.817462			36.05	0.916296	0.00840889	1		133.213	-0.195792	0.670119			0
E2348C_2941	nrdF	NC_011601	CDS	3031232	3032191	+	ribonucleoside-diphosphate reductase 2 - beta subunit - ferritin-like	1	core	1	1	1588.48	0.128235	0.713704			988.205	-1.09297	4.13708e-05	1	1	25.2628	0.368859	0.595261			507.315	0.107939	0.839396			0
E2348C_ncR34	E2348C_ncR34	NC_011601	ncRNA	2314192	2314288	-	identified in Rfam screening as TPP; thiamine pyrophosphate riboswitch	1	core	1	0	123.533	0.126817	0.797453			93.0658	0.363266	0.260151			52.9695	0.97928	0.0417155	1		130.453	0.180313	0.752345			0
E2348C_1382	yciC	NC_011601	CDS	1425691	1426434	-	predicted inner membrane protein	1	core	1	0	434.945	0.125971	0.561161			428.804	0.071051	0.733791			195.475	0.613663	0.00659047	1		432.93	-0.0943734	0.813258			0
E2348C_4386	soxS	NC_011601	CDS	4624015	4624338	-	DNA-binding transcriptional dual regulator	1	core	1	1	130.658	0.125954	0.806498			144.838	0.0280616	0.953558			661.566	-1.1847	3.34e-08	1	1	217.871	-0.636889	0.297184			0
E2348C_tRNA33	leuZ	NC_011601	tRNA	2089326	2089412	-	tRNA-Leu	1	core	3	2	141711	0.125168	0.729426			52953.5	-1.76874	1.68144e-14	1	1	7606.85	-0.952051	0.000429534	1		40298.3	-1.16631	0.000305182	1	1	0
E2348C_3837	aldB	NC_011601	CDS	4004148	4005686	-	aldehyde dehydrogenase B	1	core	1	0	544.777	0.1231	0.738497			235.7	-0.778114	0.00310866	1		22.3313	-0.121655	0.880905			158.917	0.19053	0.567435			0
E2348C_1968	yobB	NC_011601	CDS	2024413	2025069	+	predicted protein	1	core	1	0	489.586	0.122686	0.527905			222.904	-0.0265203	0.933086			125.707	0.126119	0.764138			437.681	0.523963	0.00236322	1		0
E2348C_4023	yieE	NC_011601	CDS	4191192	4191953	+	predicted phosphopantetheinyl transferase	1	core	1	0	470.048	0.122619	0.491706			750.987	0.220492	0.287965			298.62	0.485529	0.0107896	1		329.523	-0.178457	0.613232			0
E2348C_0316	yaiZ	NC_011601	CDS	358749	358961	+	predicted inner membrane protein	1	core	1	1	93.0179	0.12214	0.743592			109.813	-0.405413	0.213556			11.8016	-1.41909	0.096511	1	1	101.708	-0.466282	0.150684			0
E2348C_2436	ackA	NC_011601	CDS	2535009	2536211	+	acetate kinase A and propionate kinase 2	1	core	1	0	2973.72	0.122065	0.460602			2657.38	0.388176	0.0046687	1		1810.09	-0.0211607	0.962642			4358.07	0.0552971	0.8724			0
E2348C_0559	nagA	NC_011601	CDS	623080	624228	-	N-acetylglucosamine-6-phosphate deacetylase	1	core	1	0	216.978	0.120555	0.632208			307.1	-0.0981497	0.682209			89.0003	-0.832062	0.00157785	1		148.53	0.0392711	0.947389			0
E2348C_1697	fumA	NC_011601	CDS	1762005	1763651	-	fumarate hydratase (fumarase A) - aerobic ClassI	1	core	2	0	2608.67	0.120422	0.596804			3038.36	-0.532765	0.00222474	1		307.676	-0.532826	0.0141907	1		2520.08	-0.212466	0.174895			0
E2348C_1696	fumC	NC_011601	CDS	1760459	1761862	-	fumarate hydratase (fumarase C) - aerobic Class II	1	core	2	0	454.303	0.119043	0.700262			464.802	-0.529411	0.0198808	1		37.2589	-0.285705	0.607435			263.816	-0.452598	0.0267609	1		0
E2348C_3066	fucO	NC_011601	CDS	3163814	3164965	-	L-1 -2-propanediol oxidoreductase	1	core	1	0	71.2639	0.118159	0.823835			88.1026	-0.0839943	0.827128			301.023	-0.639122	0.0396229	1		201.589	0.139303	0.761179			0
E2348C_4340	pgi	NC_011601	CDS	4570394	4572043	+	glucosephosphate isomerase	1	core	1	0	2919.28	0.115739	0.47915			1854.19	0.239227	0.0560848	1		504.095	-0.281635	0.195718			1553.24	0.0649581	0.754665			0
E2348C_ncR39	glmY	NC_011601	sRNA	2920805	2920985	-	sRNA - function unknown	1	core	1	0	30267.6	0.115625	0.743592			16716.1	0.0791675	0.879215			4451.39	-0.303521	0.463523			28420.2	-0.347613	0.0729956	1		0
E2348C_4539	cycA	NC_011601	CDS	4787758	4789170	+	D-alanine/D-serine/glycine transporter	1	core	1	0	1301.26	0.115561	0.544735			897.499	-0.649969	0.000125889	1		294.895	-0.123551	0.655829			478.787	0.0170783	0.968722			0
E2348C_rRNA17	rrsB	NC_011601	rRNA	4497301	4498842	+			core	1	0	101458	0.114672	0.666118			123510	0.32312	0.0783598	1		35071.1	0.111736	0.743733			113367	0.288657	0.277494			0
E2348C_0605	sucA	NC_011601	CDS	673043	675844	+	2-oxoglutarate decarboxylase - thiamin-requiring	1	core	1	0	11985.1	0.113534	0.609743			14187.8	-0.471393	3.0037e-07	1		1538.45	-0.165631	0.647402			7726.69	-0.088181	0.840895			0
E2348C_4319	aceK	NC_011601	CDS	4547972	4549696	+	isocitrate dehydrogenase kinase/phosphatase	0.992464	core	1	0	207.979	0.113409	0.754455			168.304	-0.832728	0.000126595	1		16.9058	-0.0267767	0.980005			67.2223	-0.112934	0.869605			0
E2348C_ncR71	E2348C_ncR71	NC_011601	ncRNA	4525535	4525635	-	identified in Rfam screening as TPP; thiamine pyrophosphate riboswitch	1	core	1	0	600.444	0.112051	0.628086			430.767	-0.323055	0.0575526	1		139.989	0.34484	0.270626			554.263	-0.139529	0.859653			0
E2348C_3067	fucA	NC_011601	CDS	3164990	3165637	-	L-fuculose-1-phosphate aldolase	1	core	1	0	20.6936	0.111962	0.892016			18.6325	-0.308176	0.634761			183.48	-0.64664	0.0314851	1		49.24	0.0191389	0.992006			0
E2348C_3676	glgC	NC_011601	CDS	3820213	3821508	-	glucose-1-phosphate adenylyltransferase GlgC	1	core	1	0	1177.38	0.11188	0.447894			823.209	-0.125806	0.330622			197.683	-0.349106	0.197287			832.031	0.283545	0.0758728	1		0
E2348C_rRNA14	rrsA	NC_011601	rRNA	4351807	4353348	+			core	1	0	101392	0.111765	0.674274			123902	0.327913	0.0765945	1		34968.1	0.113389	0.735935			113196	0.309631	0.212568			0
E2348C_rRNA1	rrsH	NC_011601	rRNA	233726	235267	+			core	1	0	97681.8	0.110713	0.682104			119123	0.309815	0.0992005	1		34094.3	0.120723	0.72556			109811	0.311277	0.200828			0
E2348C_3349	cca	NC_011601	CDS	3486046	3487284	+	"fused tRNA nucleotidyl transferase/23-cyclicphosphodiesterase/2nucleotidase and phosphatase"	0.996772	core	2	0	1267.66	0.109763	0.482316			819.132	0.522345	3.63419e-05	1		383.553	0.331103	0.170915			905.423	0.338463	0.00547285	1		0
E2348C_1911	yeaH	NC_011601	CDS	1973490	1974773	+	predicted protein	1	core	1	0	1047.14	0.108728	0.60419			549.445	-0.381578	0.0183987	1		42.5828	-0.889406	0.273788			308.949	-0.0965219	0.7855			0
E2348C_0962	hyaF	NC_011601	CDS	1024764	1025621	+	HyaF protein involved in nickel incorporation into hydrogenase-1 proteins	1	core	2	0	459.705	0.108534	0.738579			321.603	0.453132	0.00115142	1		98.0997	-0.919867	0.0712571	1		988.954	0.289403	0.176326			0
E2348C_rRNA6	rrsG	NC_011601	rRNA	2960531	2962072	-			core	1	0	97980.4	0.108238	0.692907			119768	0.310542	0.0939161	1		33927.3	0.104295	0.765526			109828	0.281585	0.274983			0
E2348C_3086	amiC	NC_011601	CDS	3185037	3186290	-	N-acetylmuramoyl-L-alanine amidase	0.998405	core	1	0	415.563	0.10736	0.664461			360.863	0.18229	0.271651			181.489	0.533562	0.00524486	1		287.797	0.250063	0.436178			0
E2348C_2704	E2348C_2704	NC_011601	CDS	2777124	2780297	-	AidA autotransporter-like protein	0	core	1	0	697.539	0.107229	0.636081			397.431	-0.328524	0.109965			102.247	0.492688	0.0870521	1		467.792	-0.182961	0.4103			0
E2348C_0602	sdhD	NC_011601	CDS	669886	670233	+	succinate dehydrogenase - membrane subunit - binds cytochrome b556	1	core	1	0	601.482	0.1066	0.58451			975.131	-0.539952	1.25816e-06	1		141.423	-0.427563	0.349912			293.54	-0.1254	0.791173			0
E2348C_2785	E2348C_2785	NC_011601	CDS	2857508	2859790	-	RatA-like protein	0	IE4	2	0	434.663	0.105703	0.597773			347.991	0.267968	0.0517737	1		176.134	0.769685	7.82e-05	1		354.695	0.0133735	0.97783			0
E2348C_0490	fepC	NC_011601	CDS	550451	551266	-	iron-enterobactin transporter subunit	1	core	1	0	274.434	0.105293	0.777922			155.125	0.0905987	0.757985			39.5193	0.841964	0.0583002	1		178.796	0.13	0.838064			0
E2348C_0342	yajC	NC_011601	CDS	386455	386787	+	SecYEG protein translocase auxillary subunit	1	core	1	0	2216.7	0.105062	0.661135			2221.42	-0.0209702	0.926597			1005.72	0.43577	0.0389772	1		1939.09	0.157758	0.420996			0
E2348C_3735	prlC	NC_011601	CDS	3883732	3885774	-	oligopeptidase A	1	core	1	0	1690.52	0.104306	0.501627			1347.53	0.435297	0.00088318	1		654.215	0.22915	0.328264			1321.68	-0.00212142	0.995105			0
E2348C_tRNA06	argU	NC_011601	tRNA	515914	515990	+	tRNA-Arg	1	core	1	0	26393.7	0.103538	0.843073			12862.5	-0.157697	0.660771			4078.56	-0.243498	0.598258			7790.31	-0.708188	0.048966	1		0
E2348C_0965	appA	NC_011601	CDS	1028632	1029930	+	phosphoanhydride phosphorylase	1	core	1	0	324.098	0.102667	0.741063			207.696	0.453261	0.0275995	1		64.2591	-0.744978	0.235439			666.111	0.24863	0.261628			0
E2348C_3198	endA	NC_011601	CDS	3318864	3319571	+	DNA-specific endonuclease I	1	core	1	0	119.898	0.101546	0.840817			152.655	0.507949	0.00524731	1		94.702	0.413716	0.354118			143.742	0.220975	0.647004			0
E2348C_rRNA20	rrsE	NC_011601	rRNA	4537483	4539024	+			core	1	0	97903.2	0.10127	0.716712			120541	0.313707	0.0891985	1		34104	0.0942205	0.792219			110130	0.289663	0.256873			0
E2348C_1962	yebW	NC_011601	CDS	2021011	2021286	+	predicted protein	1	core	1	0	239.832	0.100986	0.79548			138.645	-0.536167	0.015896	1		23.2102	-0.699421	0.303764			155.591	0.114464	0.843814			0
E2348C_1769	sufA	NC_011601	CDS	1835442	1835810	-	Fe-S cluster assembly protein	1	core	1	0	248.14	0.100628	0.800058			121.929	-0.852283	1.3354e-05	1		7.89132	-0.647547	0.678718			70.2703	0.328068	0.439674			0
E2348C_0485	fepA	NC_011601	CDS	541321	543561	-	iron-enterobactin outer membrane transporter	1	core	2	1	4511.67	0.100369	0.593619			2306.23	-0.28274	0.0759645	1		217.632	1.09858	0.0278298	1	1	2162.07	0.0541802	0.907116			0
E2348C_1022	E2348C_1022	NC_011601	CDS	1066153	1067661	+	predicted portal protein	0	PP4	1	0	38.1284	0.10001	0.862986			43.3163	0.968007	0.000578785	1		6.90763	-0.373429	0.801409			27.2664	0.264181	0.790221			0
E2348C_0364	cyoD	NC_011601	CDS	406621	406950	-	cytochrome o ubiquinol oxidase subunit IV	1	core	1	0	195.482	0.0999635	0.791718			285.415	-0.315708	0.0643731	1		74.1793	-0.0628269	0.915242			135.215	-0.512267	0.195682			0
E2348C_4040	glmU	NC_011601	CDS	4210448	4211818	-	fused N-acetyl glucosamine-1-phosphateuridyltransferase/glucosamine-1- phosphate acetyltransferase	1	core	1	0	4249.96	0.0999524	0.54156			3321.21	0.211787	0.194817			1666.61	0.209957	0.336713			5634.11	0.294402	0.0590422	1		0
E2348C_4450	dcuB	NC_011601	CDS	4695543	4696883	-	C4-dicarboxylate antiporter	1	core	1	0	284.32	0.0968495	0.764542			245.178	0.342574	0.129128			177.31	-0.088656	0.806277			921.272	0.315692	0.0240472	1		0
E2348C_1766	sufD	NC_011601	CDS	1831944	1833215	-	component of SufBCD complex	1	core	2	1	762.03	0.0968188	0.676787			275.08	-0.613037	2.04586e-05	1		27.7912	-1.25194	0.0292071	1	1	215.311	0.167378	0.65354			0
E2348C_0091	murF	NC_011601	CDS	100767	102125	+	UDP-N-acetylmuramoyl-tripeptide: D-alanyl-D-alanine ligase	1	core	1	0	858.522	0.0965042	0.633774			856.311	0.160537	0.344083			293.046	0.553808	0.00250363	1		806.156	0.0702144	0.77009			0
E2348C_0878	clpS	NC_011601	CDS	921191	921511	+	regulatory protein for ClpA substrate specificity	1	core	1	0	526.937	0.0964865	0.784265			844.824	0.0807164	0.780105			115.418	-0.371377	0.425969			625.971	-0.527784	0.0309751	1		0							1
E2348C_0094	ftsW	NC_011601	CDS	104520	105764	+	integral membrane protein FtsW involved in stabilizing FstZ ring during cell division	1	core	2	0	845.291	0.0959864	0.544147			641.096	0.197316	0.0783598	1		216.75	0.545987	0.00937658	1		644.355	0.178017	0.329961			0
E2348C_1555	cybB	NC_011601	CDS	1604288	1604818	+	cytochrome b561	1	core	1	0	355.093	0.0953416	0.753768			330.48	-0.227262	0.330622			137.715	0.469731	0.047524	1		236.175	0.0942796	0.848349			0
E2348C_2444	yfcH	NC_011601	CDS	2543247	2544140	+	conserved protein with NAD(P)-binding Rossmann-fold domain	1	core	1	0	699.004	0.0947195	0.671351			444.012	-0.364047	0.00267411	1		147.867	-0.150807	0.640268			471.765	-0.0987237	0.65354			0
E2348C_2301	cirA	NC_011601	CDS	2375584	2377575	-	ferric iron-catecholate outer membrane transporter	1	core	1	1	2149.24	0.0940786	0.601295			1635.61	-1.12511	1.94019e-06	1	1	53.4253	0.531786	0.452735			1962.94	0.212376	0.554275			0
E2348C_2302	lysP	NC_011601	CDS	2377867	2379336	-	lysine transporter	1	core	2	0	921.574	0.0933962	0.613758			900.733	0.347263	0.0264514	1		434.222	0.458851	0.0154377	1		750.107	0.0317242	0.933118			0
E2348C_4558	fbp	NC_011601	CDS	4810778	4811776	-	fructose-1 -6-bisphosphatase I	1	core	1	0	1759.96	0.0932791	0.577235			1953.18	-0.112321	0.540505			687.779	-0.513973	0.0260369	1		1700.15	-0.0412669	0.912556			0
E2348C_1141	yceK	NC_011601	CDS	1197090	1197317	+	predicted lipoprotein	1	core	1	0	138.221	0.0932433	0.846239			121.433	0.226809	0.41819			61.8565	0.747317	0.0615406	1		118.886	0.142606	0.861921			0
E2348C_rRNA11	rrsC	NC_011601	rRNA	4238425	4239966	+			core	1	0	103576	0.0931228	0.744972			127834	0.321946	0.0742122	1		36026.2	0.121927	0.708647			115090	0.312815	0.184648			0
E2348C_0547	gltJ	NC_011601	CDS	606784	607524	-	glutamate/aspartate transport system permease GltJ; membrane component of ABC superfamily	1	core	1	0	316.946	0.0931004	0.780722			276.254	-0.954137	6.30516e-07	1		20.803	-0.78233	0.246887			78.6425	-0.357925	0.437131			0
E2348C_4567	treR	NC_011601	CDS	4822487	4823434	-	DNA-binding transcriptional repressor	1	core	1	0	186.23	0.0921879	0.767656			186.271	0.346348	0.0891985	1		66.6295	0.0156464	0.974683			181.392	0.238389	0.553394			0
E2348C_2848	rseB	NC_011601	CDS	2937461	2938417	-	anti-sigma factor RseB	1	core	1	0	2612.27	0.0920477	0.628439			1861.63	0.611976	0.0197476	1		560.215	0.0872561	0.831537			1230.13	-0.0199344	0.966743			0
E2348C_2864	kgtP	NC_011601	CDS	2953934	2955232	-	alpha-ketoglutarate transporter KgtP	1	core	1	0	666.683	0.0920196	0.748743			511.04	-0.534156	0.000362688	1		121.224	0.180554	0.66027			249.562	-0.0869436	0.895213			0
E2348C_1589	yncA	NC_011601	CDS	1633660	1634178	-	predicted acyltransferase with acyl-CoA N-acyltransferase domain	1	core	1	0	57.5683	0.0913168	0.852274			45.9229	-0.106992	0.841933			20.8342	0.978298	0.0544761	1		43.0359	0.0308473	0.97783			0
E2348C_4219	fieF	NC_011601	CDS	4421594	4422496	+	zinc transporter	1	core	2	0	1243.18	0.0907478	0.690079			1852.5	0.34239	0.0700479	1		736.847	0.616453	0.00150508	1		728.171	-0.0724536	0.839396			0
E2348C_0363	cyoE	NC_011601	CDS	405719	406609	-	protoheme IX farnesyltransferase	1	core	1	0	3732.13	0.0901587	0.722454			4724.56	-0.319105	0.0387443	1		1051.34	-0.0850105	0.73961			2208.52	-0.292707	0.169412			0
E2348C_4318	aceA	NC_011601	CDS	4546543	4547847	+	isocitrate lyase	1	core	2	1	426.795	0.0894612	0.773756			388.449	-1.20624	3.0255e-05	1	1	18.0591	-0.202812	0.848708			82.4774	-0.633583	0.0311958	1		0
E2348C_2016	uspC	NC_011601	CDS	2075704	2076132	+	universal stress protein	1	core	1	0	75.8133	0.0890491	0.843073			65.3824	-0.103837	0.827128			19.4259	-0.245438	0.788065			135	-0.82013	0.00734493	1		0
E2348C_ncR03	sgrS	NC_011601	sRNA	84706	84931	+	sRNA - regulates glucose transport; positively regulated by SgrR; binds Hfq	1	core	1	0	71.1007	0.089013	0.852138			201.399	-0.038061	0.949763			21.5258	-0.398402	0.607435			108.009	-0.917236	0.0260954	1		0
E2348C_2985	hycF	NC_011601	CDS	3075774	3076316	-	formate hydrogenlyase complex iron-sulfur protein HycF	1	core	2	2	38.1128	0.0883468	0.913438			16.9535	1.49852	0.000547997	1	1	24.4584	-1.47738	0.00484857	1	1	145.236	0.21481	0.48421			0			1
E2348C_0875	macA	NC_011601	CDS	917513	918628	+	macrolide transporter subunit - membrane fusionprotein (MFP) component	1	core	1	0	216.017	0.0869319	0.780344			170.015	-0.382738	0.0311306	1		78.3532	0.0808069	0.870421			245.207	-0.119978	0.843707			0
E2348C_tRNA61	pheV	NC_011601	tRNA	3338615	3338690	+	tRNA-Phe	1	core	2	0	20568.5	0.0847182	0.868124			12859.4	-0.423765	0.0931005	1		3337.6	-0.598928	0.0197167	1		7363.75	-0.69388	0.386633			0
E2348C_3151	ygfZ	NC_011601	CDS	3269960	3270940	+	predicted folate-dependent regulatory protein	1	core	1	0	297.263	0.084596	0.801638			305.772	-0.34539	0.0113618	1		94.8303	-0.460424	0.211996			337.528	-0.131983	0.595296			0
E2348C_1211	nagK	NC_011601	CDS	1262935	1263846	+	N-acetyl-D-glucosamine kinase	1	core	1	0	614.781	0.0827276	0.732832			488.924	0.223717	0.0488389	1		177.138	0.274392	0.297755			459.144	-0.0520919	0.910102			0
E2348C_3478	yrbK	NC_011601	CDS	3620975	3621550	+	predicted protein	1	core	1	0	678.176	0.0819837	0.743142			567.36	0.274929	0.0896808	1		238.989	-0.0532998	0.900151			530.595	0.104867	0.795189			0
E2348C_1371	oppC	NC_011601	CDS	1416602	1417510	+	oligopeptide transporter subunit OppC	1	core	2	0	253.97	0.0816687	0.811255			188.652	-0.467323	0.017665	1		44.306	0.686236	0.0483858	1		154.248	0.165189	0.771557			0
E2348C_4019	tnaA	NC_011601	CDS	4186053	4187468	+	tryptophanase/L-cysteine desulfhydrase - PLP-dependent	1	core	3	1	8268.33	0.0814734	0.725081			3913.63	-0.806262	0.00229559	1		41.9856	-2.33718	0.000374967	1	1	174.336	-0.841044	0.00179711	1		0
E2348C_2227	E2348C_2227	NC_011601	CDS	2291519	2292160	-	predicted phosphatase	0	core	1	1	73.4122	0.0812456	0.850194			54.8524	0.374946	0.381312			35.0291	1.15842	0.0108651	1	1	89.8504	-0.0704694	0.922183			0
E2348C_4496	hflX	NC_011601	CDS	4748056	4749336	+	predicted GTPase	1	core	2	0	4535.05	0.0805819	0.674274			4585.28	0.386742	0.0130123	1		2436.34	0.564151	0.0015696	1		3781.34	0.104369	0.74788			0
E2348C_3407	tdcB	NC_011601	CDS	3549992	3550981	-	catabolic threonine dehydratase - PLP-dependent	1	core	1	1	1431.46	0.0803985	0.843073			641.394	0.166758	0.661038			280.938	-1.43192	9.37e-06	1	1	4187.71	-0.117686	0.798667			0
E2348C_3382	sstT	NC_011601	CDS	3525523	3526767	+	sodium: serine/threonine symporter Sst	1	core	1	0	1048.15	0.0797446	0.784265			796.006	-0.524689	0.000666324	1		233.971	-0.196468	0.495574			814.815	-0.155372	0.588249			0
E2348C_0534	mrdB	NC_011601	CDS	593988	595100	-	cell wall shape-determining protein	1	core	1	0	531.823	0.0797374	0.7337			522.27	0.0431561	0.863793			206.246	0.530096	0.0120889	1		594.397	0.195371	0.499255			0
E2348C_2757	E2348C_2757	NC_011601	CDS	2837376	2837807	+	predicted protein	0	PP10	1	1	160.968	0.0795726	0.850253			160.72	0.295286	0.227657			49.7548	1.05975	0.00275293	1	1	189.697	0.188289	0.75496			0						1
E2348C_1322	dhaM	NC_011601	CDS	1360051	1361469	-	fused predicted dihydroxyacetone-specific PTS enzymes: HPr component/EI component	1	core	1	0	357.646	0.0793943	0.782838			486.838	-0.112246	0.637339			78.8596	-0.629348	0.0587352	1		483.826	0.135886	0.712753			0
E2348C_0023	rpsT	NC_011601	CDS	23744	24007	-	30S ribosomal subunit protein S20	1	core	1	0	17073.2	0.0792385	0.831627			11659.9	0.291427	0.0783598	1		4541.66	-0.248752	0.26917			10568.2	-0.0954555	0.781958			0
E2348C_4350	malK	NC_011601	CDS	4581423	4582538	+	fused maltose transport subunit - ATP-binding component of ABC superfamily/regulatory protein	1	core	3	1	705.454	0.0789258	0.821212			229.755	-0.665112	0.0781991	1		16.6819	-1.46559	0.0249365	1	1	835.167	0.54216	0.0496315	1		0	1
E2348C_2847	rseC	NC_011601	CDS	2936985	2937464	-	RseC protein involved in reduction of the SoxR iron-sulfur cluster	1	core	1	0	694.313	0.0788492	0.662393			469.439	0.380344	0.0215412	1		212.482	0.254443	0.383468			509.09	0.175584	0.456769			0
E2348C_3012	nlpD	NC_011601	CDS	3102530	3103669	-	predicted outer membrane lipoprotein	1	core	1	0	4818.42	0.0768522	0.674934			4833.32	0.0503409	0.673808			885.269	0.215353	0.229663			2761.33	-0.283112	0.0713882	1		0
E2348C_0925	pepN	NC_011601	CDS	985637	988249	+	aminopeptidase N	1	core	1	0	3052.27	0.0761471	0.639085			2927.48	-0.255076	0.023765	1		714.971	-0.138088	0.536863			1860.88	-0.156374	0.439674			0
E2348C_3793	eptB	NC_011601	CDS	3957076	3958767	-	predicted metal dependent hydrolase	1	core	2	0	1604.61	0.0760197	0.764542			1452.08	0.562181	0.000833502	1		698.825	0.599718	0.00016441	1		984.399	0.058479	0.888023			0
E2348C_1139	mdoG	NC_011601	CDS	1192846	1194381	+	glucan biosynthesis protein - periplasmic	1	core	2	0	1380.51	0.0757799	0.640543			984.798	0.353634	0.00317888	1		454.253	0.300837	0.0706526	1		981.489	0.220346	0.442812			0
E2348C_0495	entC	NC_011601	CDS	555766	556941	+	isochorismate synthase 1	1	core	1	0	891.161	0.0753492	0.765141			507.779	-0.679254	0.00125824	1		24.7928	0.769056	0.182649			550.455	0.0842543	0.8724			0							1
E2348C_2289	cdd	NC_011601	CDS	2362650	2363534	+	cytidine/deoxycytidine deaminase	1	core	2	0	294.215	0.0751174	0.765141			385.424	0.460998	0.00105678	1		87.4432	0.550812	0.123529			117.231	0.566955	0.0208141	1		0
E2348C_0200	proS	NC_011601	CDS	227013	228731	-	prolyl-tRNA synthetase	1	core	1	0	1692.75	0.0746295	0.721432			1433.77	0.0564863	0.845821			481.496	-0.402948	0.028337	1		1252.9	0.0913288	0.72637			0
E2348C_2718	yfgO	NC_011601	CDS	2796097	2797158	-	predicted inner membrane protein	1	core	1	0	129.232	0.0741151	0.865751			129.983	-0.38346	0.0361732	1		65.5607	0.283305	0.56741			195.018	0.0307373	0.952554			0
E2348C_1140	mdoH	NC_011601	CDS	1194374	1196917	+	glucan biosynthesis MdoH: glycosyl transferase	1	core	2	0	2246.8	0.0738256	0.615463			1681.41	0.332815	0.017665	1		672.675	0.379386	0.0334199	1		1803.7	0.210246	0.202951			0
E2348C_3046	eno	NC_011601	CDS	3138594	3139892	-	enolase	1	core	2	0	12073.7	0.0737498	0.778093			8258.12	0.299601	0.00282402	1		3262.09	-0.390293	0.0309387	1		7655.55	0.0784759	0.659651			0
E2348C_3413	garP	NC_011601	CDS	3556465	3557799	-	predicted (D)-galactarate transporter	1	core	1	1	21.187	0.0732352	0.931773			82.2078	-0.352687	0.284989			10.5194	-2.23046	0.032958	1	1	41.2096	0.178966	0.856025			0
E2348C_2994	hypD	NC_011601	CDS	3083700	3084821	+	HypD protein required for maturation of hydrogenases	1	core	1	0	280.392	0.0729582	0.789831			353.101	0.22327	0.420092			83.7525	-0.957042	0.00103792	1		428.959	0.0855189	0.789916			0
E2348C_4220	pfkA	NC_011601	CDS	4422677	4423639	+	6-phosphofructokinase I	1	core	2	0	986.333	0.0720965	0.734221			1527.66	0.444939	0.00104289	1		702.838	0.575482	0.0103436	1		633.769	0.213595	0.709491			0
E2348C_3490	yhcC	NC_011601	CDS	3631259	3632188	-	predicted Fe-S oxidoreductase	1	core	1	0	49.1783	0.0719812	0.90516			68.0827	0.615483	0.0292569	1		28.8199	0.329832	0.56741			64.654	0.525743	0.204313			0
E2348C_0548	gltI	NC_011601	CDS	607694	608602	-	glutamate and aspartate transporter subunit	1	core	2	1	1769.36	0.0704941	0.850253			1291.53	-1.00554	0.000216618	1	1	52.3162	-0.871925	0.0167015	1		291.771	-0.345253	0.380461			0
E2348C_0784	yliE	NC_011601	CDS	837361	839709	+	conserved inner membrane protein	1	core	2	0	25.7091	0.069416	0.93566			20.8941	0.87247	0.0459917	1		18.2513	0.709866	0.201771			84.8186	0.830586	0.0431257	1		0
E2348C_2866	clpB	NC_011601	CDS	2962514	2965087	-	protein disaggregation chaperone	1	core	1	0	7020.24	0.0693701	0.823196			7217.91	0.226003	0.485411			2618.26	-0.378921	0.046244	1		7669.16	-0.16988	0.601145			0
E2348CN_ncR16	mcaS	NC_011601	sRNA	1568804	1568877	-			core	2	0	3700.76	0.0680136	0.817567			2034.5	-0.521925	0.00121177	1		317.454	0.500369	0.115922			1748.18	-0.504981	0.0762745	1		0							1
E2348C_2956	gshA	NC_011601	CDS	3047210	3048766	-	gamma-glutamate-cysteine ligase	1	core	1	0	2517.87	0.0678999	0.760169			2093.98	-0.0986025	0.511922			634	-0.127381	0.55431			3633.99	0.452242	0.0474065	1		0
E2348C_tRNA85	pheU	NC_011601	tRNA	4710692	4710767	-	tRNA-Phe	1	core	2	0	20878.6	0.0663955	0.893075			13175.7	-0.413731	0.0852117	1		3553.33	-0.61067	0.0108651	1		7502.17	-0.66756	0.402611			0
E2348C_4145	udp	NC_011601	CDS	4332806	4333567	+	uridine phosphorylase	1	core	1	0	1868.29	0.0663923	0.739296			2718.05	0.442438	0.00374304	1		293.378	-0.297316	0.343277			641.458	0.138886	0.693189			0
E2348C_3001	ygbI	NC_011601	CDS	3092495	3093292	-	predicted DNA-binding transcriptional regulator	1	core	1	0	668.343	0.0663481	0.816401			346.511	-0.434228	0.0133546	1		146.075	0.0675078	0.889057			1305.85	0.0151479	0.979007			0
E2348C_4580	yjgM	NC_011601	CDS	4834941	4835444	-	predicted acetyltransferase	0.89881	core	1	1	119.868	0.0658614	0.858073			132.891	0.0996791	0.738277			48.8708	1.01523	0.00229896	1	1	84.762	0.448251	0.331999			0					1				VanDrisse & Escalante-Semerena, Front Microbiol. 2018
E2348C_0546	gltK	NC_011601	CDS	606110	606784	-	glutamate/aspartate transport system permease GltK; membrane component of ABC superfamily	1	core	1	1	198.178	0.0656048	0.869662			169.864	-1.19261	1.78102e-07	1	1	9.92564	0.788601	0.349674			43.1262	0.00869466	0.993017			0
E2348C_0172	glnD	NC_011601	CDS	195984	198656	-	uridylyltransferase	1	core	1	0	546.335	0.0654192	0.805081			485.786	0.316296	0.00294754	1		125.158	0.125162	0.738859			482.855	-0.289562	0.295075			0
E2348C_0736	moaD	NC_011601	CDS	784620	784865	+	molybdopterin synthase - small subunit	1	core	1	0	49.7985	0.0649327	0.907896			38.1989	-0.709764	0.0262509	1		11.2578	0.190936	0.86042			24.3065	0.152412	0.895623			0
E2348C_1883	ynjC	NC_011601	CDS	1942959	1944494	+	fused transporter subunits of ABC superfamily: membrane components	1	core	1	0	100.96	0.0639537	0.867691			78.8711	-0.457194	0.0826636	1		31.1149	-0.557168	0.339437			122.612	0.309424	0.341834			0
E2348C_1745	purR	NC_011601	CDS	1809270	1810295	+	DNA-binding transcriptional repressor - hypoxanthine-binding	1	core	1	0	962.291	0.0635596	0.746232			931.067	-0.227844	0.0604053	1		404.343	0.325166	0.138252			1285.75	-0.042468	0.90147			0
E2348C_0177	frr	NC_011601	CDS	202878	203435	+	ribosome recycling factor	1	core	1	0	3661.14	0.0624373	0.815394			3889.84	0.244745	0.0693505	1		1175	-0.228639	0.253088			2368.09	-0.0395021	0.868463			0
E2348C_3348	htrG	NC_011601	CDS	3485362	3485982	+	predicted signal transduction protein (SH3domain)	1	core	3	0	1232.32	0.0623518	0.798876			671.135	0.640816	7.05193e-05	1		380.065	0.556995	0.000916956	1		625.517	0.43825	0.0654054	1		0
E2348C_4390	actP	NC_011601	CDS	4628667	4630316	-	acetate transporter	1	core	1	1	540.515	0.0615082	0.883924			293.2	-1.00942	0.00148126	1	1	24.2753	-0.217038	0.764138			92.8855	-0.15509	0.785853			0
E2348C_4701	arcA	NC_011601	CDS	4963491	4964207	-	DNA-binding response regulator in two-component regulatory system with ArcB or CpxA	1	core	1	0	7719.22	0.0604168	0.794712			5152.96	0.259632	0.069177	1		1446.64	-0.292556	0.204901			3784.8	-0.0700319	0.75399			0
E2348C_1581	ydcT	NC_011601	CDS	1628149	1629162	+	predicted spermidine/putrescine transporter subunit - membrane component of ABC superfamily	1	core	1	0	111.383	0.0601844	0.881388			66.8667	-0.938836	0.000235408	1		8.85303	-0.463082	0.688829			44.4179	0.292869	0.584538			0
E2348C_3090	ptr	NC_011601	CDS	3193296	3196184	-	protease III	1	core	1	0	1289.12	0.0592496	0.770753			765.589	0.102994	0.522136			371.398	0.569177	0.0079632	1		892.105	0.196476	0.263636			0
E2348C_3218	speC	NC_011601	CDS	3335268	3337403	-	ornithine decarboxylase - constitutive	1	core	1	0	179.328	0.0585447	0.851645			148.058	-0.329666	0.0769696	1		64.971	-0.314037	0.45394			174.555	0.0445903	0.939014			0
E2348C_2482	yfcZ	NC_011601	CDS	2582327	2582611	-	predicted protein	1	core	2	0	1954.76	0.0583694	0.890477			2115.52	0.789805	0.127068			312.523	-0.946085	0.00816789	1		671.57	-0.481207	0.0552951	1		0							1
E2348C_2442	yfcG	NC_011601	CDS	2542160	2542807	+	predicted glutathione S-transferase	1	core	1	0	45.1215	0.0574465	0.922325			26.9761	-0.724952	0.048999	1		1.76429	-0.120131	NA			22.5224	0.190513	0.86188			0							1
E2348C_3062	ygdH	NC_011601	CDS	3158258	3159622	+	predicted protein	1	core	1	0	1502.17	0.0568619	0.738579			1259.1	-0.160759	0.378743			292.304	-0.0500604	0.890513			1196.71	-0.235468	0.0954382	1		0
E2348C_3521	mreC	NC_011601	CDS	3668278	3669381	-	cell wall structural complex MreBCD - transmembrane component MreC	1	core	1	0	1776.89	0.0567477	0.753502			1466.28	0.229651	0.0387443	1		690.046	0.237413	0.282685			1498.04	0.120735	0.553394			0
E2348C_4302	rsd	NC_011601	CDS	4525687	4526163	-	stationary phase protein - binds sigma 70 RNA polymerase subunit	1	core	1	0	652.113	0.0566198	0.846335			472.727	-0.402326	0.00172406	1		112.793	-0.0601874	0.889778			283.69	-0.0257972	0.969789			0
E2348C_0544	rihA	NC_011601	CDS	604332	605267	-	ribonucleoside hydrolase 1	1	core	2	0	1191.34	0.0558138	0.86244			1162.02	-0.329948	0.0395242	1		156.2	-0.732039	0.0176776	1		1491.84	-0.114566	0.753197			0
E2348C_0318	iraP	NC_011601	CDS	360542	360802	+	predicted protein	1	core	1	0	242.78	0.054039	0.851854			192.752	-0.619483	0.0360615	1		38.0683	-0.421066	0.430348			96.2796	-0.389334	0.319528			0
E2348C_2529	E2348C_2529	NC_011601	CDS	2616264	2617640	-	predicted replicative DNA helicase	0	PP8	1	1	49.6681	0.0539362	0.936967			95.2819	1.0142	9.51349e-05	1	1	16.1551	-0.298792	0.746368			31.4811	-0.363292	0.573769			0
E2348C_2828	glyA	NC_011601	CDS	2913899	2915152	-	serine hydroxymethyltransferase	1	core	1	0	2498.63	0.0535421	0.848764			3587.93	-0.333256	0.0299794	1		735.965	-0.191231	0.410688			2460.44	-0.270988	0.281495			0
E2348C_3866	kbl	NC_011601	CDS	4038898	4040094	-	glycine C-acetyltransferase	1	core	1	0	2445.84	0.0532851	0.733783			1892.83	-0.271234	0.0786532	1		626.841	-0.166321	0.533362			2512.94	-0.0164221	0.950647			0
E2348C_2740	E2348C_2740	NC_011601	CDS	2819441	2819701	+	predicted protein	0	PP10	1	0	107.068	0.0522035	0.902336			309.809	0.736359	0.000286507	1		84.2201	-0.0283691	0.963059			93.0104	-0.216818	0.659801			0							1
E2348C_1752	ydhR	NC_011601	CDS	1818124	1818429	+	predicted protein	1	core	1	0	961.314	0.0518875	0.832419			850.305	-0.26708	0.083893	1		357.762	0.112856	0.757439			870.179	-0.137664	0.726197			0
E2348C_2931	ygaP	NC_011601	CDS	3023383	3023907	+	predicted inner membrane protein with hydrolase activity	1	core	2	0	88.5704	0.0516828	0.906989			116.407	0.361812	0.0783598	1		71.5771	-0.741148	0.0147145	1		49.0443	-0.460054	0.4103			0
E2348C_0092	mraY	NC_011601	CDS	102119	103201	+	phospho-N-acetylmuramoyl-pentapeptide transferase	1	core	2	0	692.423	0.051494	0.814239			620.701	0.0965202	0.568947			194.858	0.544914	0.00905541	1		710.739	0.400271	0.00744868	1		0
E2348C_0764	dps	NC_011601	CDS	813538	814041	-	Fe-binding and storage protein	1	core	1	1	2551.65	0.0514528	0.881388			2068.46	-0.213545	0.17444			155.563	-1.22073	0.0140973	1	1	2494.41	0.0087789	0.988536			0
E2348C_3518	rng	NC_011601	CDS	3665729	3667198	-	ribonuclease G	1	core	1	0	1301.59	0.0511786	0.80254			1071.79	0.23027	0.148997			414.753	0.347999	0.0310942	1		1088.91	0.169452	0.329961			0
E2348C_2067	yodD	NC_011601	CDS	2121430	2121657	+	predicted protein	1	core	2	1	734.508	0.048972	0.885752			607.233	-0.353919	0.206676			18.5887	-2.27032	0.0218373	1	1	380.841	-0.507189	0.00164688	1		0
E2348C_3663	malT	NC_011601	CDS	3802714	3805419	+	fused conserved protein: DNA-binding transcriptional activator/maltotriose-ATP-binding protein	1	core	2	0	3832.57	0.0484783	0.850194			3381.19	-0.552057	0.00541121	1		328.507	-0.618715	0.0298264	1		3848.08	-0.132824	0.48421			0
E2348C_4391	yjcH	NC_011601	CDS	4630313	4630627	-	predicted inner membrane protein involved in acetate transport	1	core	1	1	294.273	0.0483786	0.893075			197.328	-1.23185	4.62352e-06	1	1	13.6396	-0.232093	0.842612			37.1548	-0.271592	0.790019			0
E2348C_0400	kefA	NC_011601	CDS	447013	450375	+	fused conserved protein	1	core	1	0	1268.09	0.0482167	0.813124			1093.99	0.306567	0.000460547	1		443.35	0.175835	0.414159			1400.93	-0.000559885	0.998528			0
E2348C_1642	uxaB	NC_011601	CDS	1706450	1707901	-	altronate oxidoreductase - NAD-dependent	1	core	1	0	442.151	0.0475233	0.848764			411.401	0.285974	0.0420913	1		80.035	-0.448914	0.389337			400.112	0.280026	0.333008			0
E2348C_4233	rraA	NC_011601	CDS	4434006	4434491	-	ribonuclease E (RNase E) inhibitor protein	1	core	1	0	1831.75	0.0468493	0.856663			1771.22	0.187594	0.3106			493.335	-0.172102	0.508798			1635.09	-0.280121	0.0884218	1		0
E2348C_1747	ydhC	NC_011601	CDS	1811337	1812548	+	predicted transporter	1	core	1	0	50.573	0.0465011	0.9318			87.8264	0.542938	0.0121699	1		43.3623	0.237291	0.658484			84.4272	0.236314	0.52948			0
E2348C_0747	ybhG	NC_011601	CDS	794546	795544	-	predicted membrane fusion protein (MFP) component of efflux pump - membrane anchor	1	core	1	1	455.605	0.0459518	0.841365			394.062	-0.0411088	0.908105			45.8187	-1.00821	0.0165761	1	1	379.685	0.0270209	0.962468			0
E2348C_3701	rpoH	NC_011601	CDS	3848573	3849427	-	RNA polymerase - sigma 32 (sigma H) factor	1	core	1	0	8018.61	0.0453429	0.851854			7460.83	0.460686	6.79635e-05	1		3382.39	0.116452	0.615645			4681.51	0.0587791	0.814732			0
E2348C_2450	argT	NC_011601	CDS	2548559	2549341	-	lysine/arginine/ornithine transporter subunit	1	core	1	0	255.913	0.0441945	0.903863			224.055	-0.949924	0.000895775	1		22.7546	-0.288512	0.704496			77.3443	-0.255973	0.647004			0
E2348C_3456	folP	NC_011601	CDS	3602341	3603189	-	7 -8-dihydropteroate synthase	1	core	1	0	371.444	0.0438756	0.874272			452.82	0.359658	0.036108	1		253.897	0.142526	0.633893			357.428	0.0870858	0.856126			0
E2348C_1751	ydhQ	NC_011601	CDS	1816291	1817547	-	predicted protein	1	core	1	0	658.167	0.0429229	0.876119			432.772	-0.242475	0.166226			135.019	0.40663	0.0870521	1		451.648	0.137474	0.651718			0
E2348C_3470	yrbB	NC_011601	CDS	3615102	3615395	-	predicted protein	1	core	2	0	694.904	0.041901	0.858445			744.924	0.266111	0.0296641	1		259.729	0.620725	0.0301284	1		441.82	0.125313	0.707119			0
E2348C_1209	lolD	NC_011601	CDS	1260961	1261662	+	outer membrane-specific lipoprotein transporter subunit LolD	1	core	1	0	562.2	0.0415583	0.87847			350.368	0.235455	0.134658			144.181	0.534377	0.0582607	1		452.339	0.054775	0.881678			0
E2348C_0994	E2348C_0994	NC_011601	CDS	1050137	1050409	-	predicted antitermination protein	0	PP4	1	1	30.0045	0.040532	0.958169			378.278	1.18849	4.92203e-08	1	1	16.3346	0.833655	0.193938			46.9109	-0.0151185	0.991499			0
E2348C_3048	mazG	NC_011601	CDS	3141845	3142636	-	nucleoside triphosphate pyrophosphohydrolase	1	core	1	0	496.06	0.0399807	0.876812			458.216	-0.244208	0.132949			164.675	0.585125	0.0153759	1		701.541	0.159341	0.728501			0
E2348C_0334	phoB	NC_011601	CDS	376185	376874	+	DNA-binding response regulator in two-component regulatory system with PhoR (or CreC)	1	core	1	0	262.203	0.0386608	0.913438			154.095	0.327801	0.0768314	1		84.8968	0.168371	0.712119			185.623	0.426935	0.116683			0
E2348C_3152	yqfA	NC_011601	CDS	3271017	3271676	-	predicted oxidoreductase - inner membrane subunit	1	core	1	0	507.609	0.0386201	0.869714			303.659	0.0397762	0.906884			78.4842	0.201303	0.658156			231.791	-0.500713	0.0225518	1		0
E2348C_3522	mreB	NC_011601	CDS	3669447	3670490	-	cell wall structural complex MreBCD - actin-like component MreB	1	core	1	0	1765.95	0.0371174	0.874389			1478.91	0.332886	0.0283395	1		789.568	0.170587	0.610339			1502.8	0.192227	0.407132			0
E2348C_4356	plsB	NC_011601	CDS	4588391	4590814	-	glycerol-3-phosphate O-acyltransferase	1	core	1	0	2321.15	0.0364128	0.851854			2202.22	0.187634	0.0624014	1		867.595	0.170301	0.416637			1924.16	0.137523	0.657358			0
E2348C_3852	lldP	NC_011601	CDS	4025092	4026747	+	L-lactate permease	1	core	2	0	306.604	0.0363596	0.894458			1523.3	-0.525185	3.53283e-05	1		128.02	-0.671047	0.072314	1		62.3026	0.0864351	0.921807			0
E2348C_1942	manY	NC_011601	CDS	2002055	2002855	+	mannose-specific enzyme IIC component of PTS	1	core	1	0	713.053	0.0360884	0.905582			827.899	-0.0882783	0.628542			162.501	-0.878204	0.000116344	1		639.215	-0.101179	0.814732			0
E2348C_2581	glk	NC_011601	CDS	2664870	2665835	-	glucokinase	1	core	1	0	368.373	0.0359617	0.902336			371.864	0.111278	0.654209			72.2396	-0.428128	0.221528			281.755	-0.421117	0.0189398	1		0
E2348C_1768	sufB	NC_011601	CDS	1833946	1835433	-	component of SufBCD complex	1	core	1	0	986.099	0.0359267	0.88899			359.986	-0.707248	1.03164e-08	1		30.8138	-0.372619	0.606079			277.427	0.0324764	0.943027			0
E2348C_3144	prfB	NC_011601	CDS	3263831	3264929	-	peptide chain release factor RF-2	1	core	1	0	2170.33	0.0351874	0.868124			2068.11	-0.00669009	0.969069			961.12	0.224746	0.184661			2262.23	0.214558	0.0785936	1		0
E2348C_4225	yiiR	NC_011601	CDS	4427440	4427880	+	conserved inner membrane protein	1	core	1	1	24.611	0.0349982	0.963522			16.4927	-0.00846628	0.992642			11.4875	1.34754	0.0562501	1	1	20.001	-0.0203908	0.991439			0
E2348CN_0010	3ESTleuZ	NC_011601	sRNA	2089259	2089325	-			core	1	1	144.461	0.0345917	0.943966			302.691	0.379359	0.648366			138.992	-1.36229	0.00706536	1	1	77.1055	-0.0927902	0.885756			0							1
E2348C_ncR46	gcvB	NC_011601	sRNA	3174645	3174850	+	regulatory sRNA - regulated by gcvA and gcvR	1	core	1	0	57776.8	0.0344	0.929951			16944.7	0.220364	0.415559			7620.44	-0.76959	0.0249365	1		12321.9	-0.45518	0.350643			0							1
E2348C_0319	phoA	NC_011601	CDS	360903	362318	+	bacterial alkaline phosphatase	1	core	1	0	375.45	0.0339923	0.914305			355.316	-0.490223	0.031768	1		81.0127	-0.460181	0.34504			131.056	0.159853	0.785853			0
E2348C_3089	recB	NC_011601	CDS	3189761	3193303	-	exonuclease V (RecBCD complex) - beta subunit RecB	1	core	2	0	1269.22	0.0331045	0.882716			1034.36	0.324163	0.00149217	1		347.498	0.306658	0.087882	1		943.74	0.0699798	0.84308			0
E2348C_1906	gapA	NC_011601	CDS	1967303	1968298	+	glyceraldehyde-3-phosphate dehydrogenase A	1	core	1	0	19519.3	0.0329824	0.896825			16869.1	0.233411	0.0128771	1		4954.81	-0.165366	0.600243			11456.3	0.190151	0.526254			0
E2348C_4039	glmS	NC_011601	CDS	4208457	4210286	-	L-glutamine: D-fructose-6-phosphate aminotransferase	1	core	2	0	7833.68	0.0328775	0.890228			7421.47	0.554476	0.000212674	1		2864.93	-0.0546473	0.837797			6420.91	0.225549	0.031545	1		0
E2348C_4190	E2348C_4190	NC_011601	CDS	4387991	4388899	-	predicted lipase	0	core	1	0	66.584	0.0305852	0.952116			94.7852	0.485961	0.0657075	1		26.3746	0.225504	0.746631			56.9737	-0.347058	0.553394			0
E2348C_ncR33	cyaR	NC_011601	sRNA	2289560	2289645	+	sRNA - function unknown	1	core	1	0	4703.59	0.0303259	0.952116			1886.08	-0.290699	0.270016			277.04	-0.695769	0.0230545	1		3597.59	-0.626144	0.187568			0
E2348C_0725	gipA	NC_011601	CDS	772453	773583	+	"Peyers patch-specific virulence factor GipA - transposase-like"	0	core	1	0	699.478	0.0299021	0.904174			941.632	-0.280342	0.0400236	1		203.835	0.112927	0.738223			1173	-0.142548	0.814732			0
E2348C_0341	tgt	NC_011601	CDS	385305	386432	+	tRNA-guanine transglycosylase	1	core	1	0	1436.06	0.0285623	0.909137			1694.12	0.0713103	0.669176			760.866	0.479009	0.0116544	1		1247.87	0.0489606	0.887043			0
E2348C_2820	yphA	NC_011601	CDS	2902968	2903435	+	predicted inner membrane protein	1	core	1	0	142.869	0.0277265	0.952116			79.3618	-0.240692	0.453568			14.4609	-0.352231	0.734351			74.9075	0.691138	0.0208141	1		0
E2348C_1970	ptrB	NC_011601	CDS	2025752	2027812	-	protease II	1	core	2	0	513.221	0.0274823	0.92631			399.684	0.397112	0.0213116	1		161.253	0.622914	0.001941	1		319.431	-0.0213562	0.974392			0
E2348C_4565	treC	NC_011601	CDS	4819242	4820897	-	trehalose-6-P hydrolase	1	core	1	0	414.203	0.0259575	0.960874			1026.09	0.280972	0.278442			164.766	-0.743822	0.0127378	1		17.6252	0.418472	0.720068			0
E2348C_4187	rbn	NC_011601	CDS	4385635	4386507	+	predicted inner membrane protein	1	core	1	0	378.15	0.0255619	0.934863			264.533	-0.411711	0.0216408	1		40.7333	-0.592422	0.260871			296.113	-0.0273843	0.974123			0
E2348C_4650	yjiY	NC_011601	CDS	4910062	4912212	-	predicted inner membrane protein	1	core	3	0	233.568	0.0253559	0.948513			202.652	-0.438991	0.00966434	1		96.4799	-0.66123	0.0176548	1		3378.98	0.769618	3.09776e-09	1		0
E2348C_1952	kdgR	NC_011601	CDS	2008282	2009073	-	predicted DNA-binding transcriptional regulator	1	core	1	0	262.765	0.023531	0.943613			182.764	-0.131065	0.59518			78.7374	0.474076	0.0943774	1		236.339	0.25802	0.394742			0
E2348C_4351	lamB	NC_011601	CDS	4582610	4583950	+	maltose outer membrane porin (maltoporin)	1	core	1	0	1057.61	0.0221763	0.946131			445.031	-0.482401	0.119879			65.9476	-0.918151	0.00686144	1		1279.55	0.383671	0.1329			0	1
E2348C_1383	ompW	NC_011601	CDS	1426791	1427429	+	outer membrane protein W	1	core	2	0	945.828	0.0218482	0.945574			2551.45	-0.611795	0.0114775	1		304.188	-0.56686	0.147748			1418.36	-0.453515	0.0617029	1		0
E2348C_3044	ygcF	NC_011601	CDS	3136697	3137368	-	predicted protein	1	core	1	0	447.35	0.0212233	0.932642			403.401	0.116754	0.48376			169.977	0.449898	0.057815	1		348.868	0.00502855	0.992014			0
E2348C_3595	yheO	NC_011601	CDS	3729765	3730487	-	predicted DNA-binding transcriptional regulator	1	core	1	0	570.188	0.0211211	0.94494			516.052	0.318105	0.0692254	1		172.661	0.0951385	0.806277			454.597	-0.100886	0.777936			0
E2348C_0497	entB	NC_011601	CDS	558575	559432	+	isochorismatase	1	core	1	0	853.536	0.0210133	0.932668			480.796	-0.551799	0.00994631	1		34.1733	0.666803	0.241996			478.176	0.0954708	0.895956			0
E2348C_2995	hypE	NC_011601	CDS	3084860	3085828	+	carbamoyl phosphate phosphatase - hydrogenase 3 maturation protein HypE	1	core	1	0	288.193	0.0209814	0.959507			399.01	0.261335	0.127137			91.0375	-0.726744	0.008136	1		506.233	0.0730834	0.825579			0
E2348C_4279	fabR	NC_011601	CDS	4491670	4492374	+	DNA-binding transcriptional repressor	1	core	1	0	653.889	0.0208178	0.945417			728.312	0.219068	0.0872424	1		259.057	0.186162	0.555283			629.184	0.00175363	0.996564			0
E2348C_1363	galU	NC_011601	CDS	1405289	1406197	+	glucose-1-phosphate uridylyltransferase	1	core	1	0	1981.81	0.0205653	0.934522			1932.66	0.373651	0.0101059	1		560.395	-0.195082	0.288312			1096.52	-0.1721	0.540963			0							1
E2348C_0810	E2348C_0810	NC_011601	CDS	862021	862209	+	predicted protein	0	PP3	1	0	19.5581	0.0194921	0.981218			100.148	0.863388	1.70967e-05	1		34.4053	-0.570303	0.392353			15.5739	-0.464309	0.721815			0
E2348C_0533	rlpA	NC_011601	CDS	592889	593977	-	minor lipoprotein	1	core	1	0	631.75	0.0194348	0.952104			563.156	0.0573625	0.827128			211.752	0.3657	0.095425	1		608.731	-0.0661565	0.882029			0
E2348C_1305	nhaB	NC_011601	CDS	1339744	1341285	-	sodium: proton antiporter	1	core	1	0	598.668	0.0192265	0.943841			502.093	-0.34449	0.0268797	1		201.778	0.0879803	0.801409			456.484	0.143404	0.553394			0
E2348C_3471	yrbC	NC_011601	CDS	3615395	3616030	-	predicted ABC-type organic solvent transporter	1	core	1	0	539.549	0.018549	0.955904			572.028	0.308716	0.0291138	1		192.786	0.20415	0.438801			325.823	-0.112799	0.795038			0
E2348C_2278	osmF	NC_011601	CDS	2349381	2350298	-	predicted transporter subunit: periplasmic-binding component of ABC superfamily	1	core	2	0	386.993	0.0182017	0.945183			308.638	-0.33147	0.0869342	1		43.9804	-0.550478	0.293787			139.237	0.590485	0.0980731	1		0
E2348C_0852	potG	NC_011601	CDS	893515	894648	+	putrescine transporter subunit PotG: ATP-binding component of ABC superfamily	1	core	1	0	296.075	0.0179458	0.957852			219.71	-0.459917	0.0122195	1		35.5083	0.644927	0.156054			141.69	0.0766883	0.895956			0
E2348C_3253	yghJ	NC_011601	CDS	3380138	3384712	-	predicted inner membrane lipoprotein	1	core	1	1	604.314	0.0178036	0.956645			147.001	-0.053794	0.887363			212.482	-0.245933	0.593182			908.677	1.14558	3.37199e-09	1	1	0
E2348C_3482	hpf	NC_011601	CDS	3624312	3624599	+	predicted ribosome-associated - sigma 54 modulation protein	1	core	1	0	1132.3	0.0174676	0.942693			861.251	-0.042152	0.871765			269.6	0.461688	0.0893235	1		952.975	0.0218418	0.976091			0
E2348C_0431	ybbN	NC_011601	CDS	480876	481730	-	predicted thioredoxin domain-containing protein	1	core	1	0	1194.23	0.0172031	0.944655			907.778	0.301097	0.0101743	1		451.668	0.0888014	0.777439			1135.58	-0.0332143	0.949766			0
E2348C_2859	trxC	NC_011601	CDS	2948221	2948640	+	thioredoxin 2	1	core	1	0	244.646	0.0170411	0.9571			266.718	-0.292964	0.0693505	1		96.7909	-0.0515898	0.918102			237.696	-0.30719	0.303503			0
E2348C_0896	pflB	NC_011601	CDS	946479	948761	-	pyruvate formate lyase I	1	core	1	0	9973.43	0.0169595	0.95748			6666.89	0.482738	0.000256851	1		4539.59	-0.104507	0.723869			19060.8	0.157847	0.494367			0
E2348C_4250	metF	NC_011601	CDS	4455019	4455909	+	5 - 10-methylenetetrahydrofolate reductase	1	core	1	0	60.1694	0.0167082	0.972222			63.7039	-0.455574	0.0908819	1		58.8169	-0.682768	0.236548			44.0205	-0.436198	0.425233			0
E2348C_1999	cutC	NC_011601	CDS	2057367	2058113	-	copper homeostasis protein	1	core	2	0	978.342	0.0161582	0.953564			642.1	0.592541	0.00527733	1		208.776	0.529399	0.096511	1		666.059	-0.0810862	0.881678			0
E2348C_0033	carB	NC_011601	CDS	33729	36950	+	carbamoyl-phosphate synthase large subunit	1	core	2	0	1867.81	0.0148498	0.961403			585.581	-0.481921	0.0123688	1		143.473	0.420378	0.142155			432.695	-0.350401	0.0107228	1		0
E2348C_0537	ybeB	NC_011601	CDS	597506	597823	-	predicted protein	1	core	1	0	229.483	0.0147123	0.962749			329.773	0.250755	0.111317			138.775	0.479453	0.0674558	1		220.322	-0.0682495	0.84491			0
E2348C_1764	sufE	NC_011601	CDS	1830298	1830714	-	sulfur acceptor protein	1	core	1	0	391.886	0.0134871	0.97192			132.735	-0.838195	4.54407e-05	1		13.6752	-0.740611	0.487852			115.166	0.040554	0.962524			0
E2348C_2861	yfiQ	NC_011601	CDS	2949439	2952099	+	fused predicted acyl-CoA synthetase: NAD(P)-binding subunit/ATP-binding subunit	1	core	1	0	919.112	0.0132077	0.957772			1032.53	-0.300659	0.0734488	1		145.104	-0.298405	0.587838			982.595	-0.265581	0.307153			0
E2348C_3596	fkpA	NC_011601	CDS	3730654	3731466	-	FKBP-type peptidyl-prolyl cis-trans isomerase (rotamase)	1	core	1	0	3238.45	0.0131478	0.958329			2844.6	0.36546	0.000100234	1		1192.42	0.176274	0.34504			2360.63	0.197941	0.307289			0
E2348C_0114	ampE	NC_011601	CDS	125280	126134	+	predicted inner membrane protein	1	core	1	0	401.89	0.0118545	0.969046			347.331	-0.0541856	0.803486			91.1046	0.118677	0.767365			331.544	-0.461474	0.0128986	1		0
E2348C_0545	gltL	NC_011601	CDS	605385	606110	-	glutamate and aspartate transporter subunit	1	core	1	0	568.668	0.0116407	0.96975			489.005	-0.966993	8.00962e-06	1		24.7564	-0.374781	0.640144			184.545	-0.311994	0.574442			0
E2348C_3588	tufA	NC_011601	CDS	3724192	3725376	-	protein chain elongation factor EF-Tu (duplicate of tufB)	1	core	1	0	36883.8	0.0116196	0.970783			40423.8	0.223237	0.340541			16080.8	-0.383924	0.046171	1		25115.5	-0.101487	0.532198			0
E2348C_3517	yhdP	NC_011601	CDS	3661861	3665661	-	conserved membrane protein - predicted transporter	1	core	1	0	1545.63	0.0105822	0.959778			1136.36	0.183375	0.107009			390.368	0.424211	0.00860937	1		1203.09	0.119576	0.601145			0
E2348C_0309	hemB	NC_011601	CDS	349152	350126	-	porphobilinogen synthase	1	core	1	0	576.489	0.0101629	0.965506			789.596	-0.000451167	0.998941			222.795	-0.407176	0.0870521	1		556.559	-0.139475	0.533143			0
E2348C_0365	cyoC	NC_011601	CDS	406950	407564	-	cytochrome o ubiquinol oxidase subunit III	1	core	1	0	1561.57	0.00910462	0.975268			2354.32	-0.35757	0.000248237	1		633.606	-0.0546454	0.898033			1253.51	-0.0313577	0.950332			0							1
E2348C_3245	gspH	NC_011601	CDS	3371836	3372399	-	putative type II secretion protein	0	core	1	1	15.6048	0.00596495	0.996389			5.36729	-0.0606243	0.967029			5.05068	-0.312082	NA			22.7161	1.69006	0.0153665	1	1	0
E2348C_2979	E2348C_2979	NC_011601	CDS	3072113	3072571	+	transposase of IS200C	0	core	1	0	113.468	0.00574602	0.988207			115.675	-0.10684	0.748319			51.3596	0.675315	0.0703354	1		134.201	0.177628	0.714299			0
E2348C_4144	ysgA	NC_011601	CDS	4331735	4332544	-	predicted hydrolase	0.98642	core	1	0	802.936	0.00434673	0.984121			752.316	-0.192486	0.174153			97.585	-0.393348	0.372051			432.525	-0.471667	0.0235365	1		0
E2348C_4045	atpH	NC_011601	CDS	4216489	4217022	-	F1 sector of membrane-bound ATP synthase - delta subunit	1	core	1	0	3735.18	0.00397443	0.988457			4784.65	-0.209943	0.0621428	1		1486.44	0.0734987	0.770887			3406.27	-0.0476989	0.894867			0
E2348C_4252	yijE	NC_011601	CDS	4458512	4459417	+	predicted permease	1	core	1	0	398.045	0.00397313	0.988207			507.071	0.283586	0.0798184	1		115.212	-0.0789418	0.870638			343.963	-0.212519	0.643684			0
E2348C_3864	yibD	NC_011601	CDS	4036590	4037624	-	predicted glycosyl transferase	1	core	1	1	37.6135	0.0036063	0.996688			54.5282	1.00053	0.0084149	1	1	24.9688	-0.443465	0.500022			24.9014	0.176161	0.894541			0
E2348C_0173	map	NC_011601	CDS	198718	199512	-	methionine aminopeptidase	1	core	1	0	856.925	0.00311613	0.989194			881.131	0.253219	0.023765	1		272.171	-0.0795495	0.808062			756.718	0.143341	0.522378			0
E2348C_0958	hyaB	NC_011601	CDS	1021269	1023062	+	hydrogenase 1 - large subunit	1	core	3	1	1508.79	0.00204481	0.995829			932.382	0.408265	0.0589534	1		203.037	-1.53951	0.0818874	1	1	2579.54	0.325636	0.028798	1		0
E2348C_2494	E2348C_2494	NC_011601	CDS	2593078	2593848	-	predicted protein	0	PP8	1	0	1325.25	0.000668536	0.998458			1006.61	-0.310808	0.0131989	1		328.621	0.244212	0.497497			2025.48	-0.205243	0.351801			0
E2348C_4526	rplI	NC_011601	CDS	4773397	4773846	+	50S ribosomal subunit protein L9	1	core	1	0	14465.2	0.00045867	0.999249			20953.8	0.252783	0.158054			9147.69	-0.67044	0.000759755	1		9932.31	-0.201921	0.631445			0
E2348C_4587	yjgR	NC_011601	CDS	4844399	4845913	-	predicted ATPase	1	core	1	0	562.487	2.87794e-05	0.99996			370.399	-0.440168	0.00382404	1		45.756	-0.194153	0.780273			312.643	0.129886	0.785853			0
E2348C_3731	uspB	NC_011601	CDS	3879977	3880312	-	predicted universal stress (ethanol tolerance) protein B	1	core	1	0	677.924	-0.000355413	0.999249			390.603	-0.171017	0.550947			41.6399	0.412825	0.472275			414.11	-0.66421	4.16743e-06	1		0
E2348C_2605	yfeK	NC_011601	CDS	2692270	2692638	+	predicted protein	0.99187	core	1	0	134.841	-0.000397481	0.999252			51.8609	0.703453	0.00884868	1		43.1621	0.307067	0.587838			124.691	0.0569245	0.927881			0
E2348C_0603	sdhA	NC_011601	CDS	670233	671999	+	succinate dehydrogenase - flavoprotein subunit	1	core	1	0	6399.38	-0.00175197	0.994645			8041.05	-0.442406	1.11176e-05	1		1146.61	-0.383125	0.166816			3919.76	-0.200247	0.407132			0
E2348C_2572	yfdZ	NC_011601	CDS	2653465	2654703	-	prediected aminotransferase - PLP-dependent	1	core	1	0	798.769	-0.00363836	0.989488			553.573	-0.381647	0.00803885	1		181.122	0.0255455	0.94839			303.114	-0.0533624	0.910967			0
E2348C_4699	creC	NC_011601	CDS	4960599	4962023	+	sensory histidine kinase CreC in two-component regulatory system with CreB or PhoB - regulator of the CreBC regulon	1	core	1	0	159.787	-0.00399177	0.994272			105.422	-0.107203	0.806716			56.5198	0.658637	0.0561149	1		134.956	0.291617	0.493298			0
E2348C_1178	rluC	NC_011601	CDS	1229269	1230228	+	23S rRNA pseudouridy late synthase	1	core	1	0	448.37	-0.0049614	0.984121			397.829	-0.0858951	0.70497			242.259	0.530628	0.059005	1		509.686	0.132572	0.742879			0
E2348C_2160	hisG	NC_011601	CDS	2208641	2209540	+	ATP phosphoribosyltransferase	1	core	1	0	101.941	-0.00513974	0.991898			96.6894	0.0697594	0.835663			103.094	0.820139	0.00223907	1		110.936	0.00848842	0.992014			0
E2348C_3156	gcvH	NC_011601	CDS	3276787	3277176	-	glycine cleavage complex lipoylprotein	1	core	2	0	2169.66	-0.00565751	0.975268			1696.79	-0.601287	0.0211079	1		308.858	-0.387843	0.28873			1542.87	-0.620849	0.00202982	1		0
E2348C_2989	hycB	NC_011601	CDS	3080802	3081413	-	hydrogenase 3 - Fe-S subunit	1	core	2	2	33.4942	-0.00593259	0.994449			17.182	1.69663	0.000135236	1	1	28.9431	-1.15983	0.0207888	1	1	113.99	0.044586	0.960415			0			1
E2348C_2637	E2348C_2637	NC_011601	CDS	2721955	2722173	-	predicted protein	0	PP9	1	0	46.1581	-0.00612284	0.992769			38.1546	0.668057	0.0992005	1		31.3152	0.789211	0.159903			82.5561	0.429622	0.407269			0
E2348C_0511	rnk	NC_011601	CDS	572954	573364	-	regulator of nucleoside diphosphate kinase	1	core	1	0	298.442	-0.00649007	0.983263			436.785	-0.450996	0.00318371	1		170.043	-0.0705921	0.852319			492.334	-0.256977	0.479593			0
E2348C_1150	bssS	NC_011601	CDS	1204213	1204467	-	conserved predicted protein that regulates biofilm formation	1	core	2	0	4379.1	-0.00681202	0.983263			3839.07	0.226438	0.466257			926.841	-0.840292	0.0154574	1		1332.33	-0.890806	6.93537e-06	1		0
E2348C_1948	yobF	NC_011601	CDS	2006421	2006564	-	predicted protein	1	core	1	0	4810.81	-0.00683544	0.981559			4854.66	-0.222314	0.173797			1257.9	0.523022	0.0617917	1		4074.78	0.227926	0.749372			0
E2348C_3469	yrbA	NC_011601	CDS	3614688	3614942	-	predicted DNA-binding transcriptional regulator	1	core	1	0	315.603	-0.00812078	0.9788			298.915	0.0651919	0.792997			146.587	0.577898	0.0253418	1		309.281	0.3214	0.13075			0
E2348C_0604	sdhB	NC_011601	CDS	672015	672731	+	succinate dehydrogenase - FeS subunit	1	core	1	0	2845.94	-0.00864923	0.970783			3333.54	-0.509889	1.52063e-07	1		428.767	-0.436287	0.256032			1662.17	-0.302531	0.14551			0
E2348C_3609	argD	NC_011601	CDS	3743001	3744221	-	bifunctional acetylornithine aminotransferase/succinyldiaminopimelate aminotransferase	1	core	1	0	116.446	-0.0090522	0.983863			123.728	0.421976	0.0877538	1		62.4872	0.55021	0.100745			107.209	0.35903	0.36981			0
E2348C_2538	E2348C_2538	NC_011601	CDS	2622078	2622548	+	predicted protein	0	PP8	1	1	10.0824	-0.0098114	0.994645			81.9242	1.13548	0.000574224	1	1	4.26074	0.0306808	NA			11.7235	-0.642552	0.606998			0
E2348C_1982	znuA	NC_011601	CDS	2040622	2041554	-	zinc transporter subunit ZnuA: periplasmic-binding component of ABC superfamily	1	core	1	0	895.468	-0.00991673	0.971125			1057.79	0.130277	0.330195			282.893	0.503501	0.0587859	1		1102.2	0.118283	0.693785			0
E2348C_3207	rdgB	NC_011601	CDS	3325020	3325613	+	dITP/XTP pyrophosphatase	1	core	1	0	260.756	-0.0108068	0.97223			258.925	0.166406	0.386659			142.417	0.502474	0.0963625	1		280.189	0.0223819	0.961983			0
E2348C_1765	sufS	NC_011601	CDS	1830727	1831947	-	selenocysteine lyase - PLP-dependent	1	core	1	0	600.161	-0.0109898	0.965199			237.688	-0.861864	1.71165e-06	1		25.1185	-0.589866	0.418952			170.212	0.0415275	0.960082			0
E2348C_3473	yrbE	NC_011601	CDS	3616605	3617387	-	predicted toluene transporter subunit: membrane component of ABC superfamily	1	core	1	0	1092.11	-0.0113457	0.971235			943.343	0.280004	0.0290999	1		304.636	0.208079	0.442514			645.673	0.155243	0.515431			0
E2348C_3210	ansB	NC_011601	CDS	3327931	3328977	-	periplasmic L-asparaginase II	1	core	1	1	2256.13	-0.0130285	0.965506			3389.4	0.140873	0.592947			491.323	-1.18857	3.95e-06	1	1	3189.84	-0.0326479	0.924386			0
E2348C_3519	yhdE	NC_011601	CDS	3667188	3667781	-	predicted protein	1	core	1	0	427.439	-0.0133353	0.963522			338.093	0.187531	0.222828			158.897	0.665295	0.01443	1		366.506	0.162791	0.500727			0
E2348C_0791	deoR	NC_011601	CDS	846358	847116	-	DNA-binding transcriptional repressor	1	core	1	0	825.195	-0.0135712	0.952116			621.88	0.294754	0.00580989	1		258.914	0.310302	0.153927			563.799	-0.0225745	0.9647			0
E2348C_2587	yfeC	NC_011601	CDS	2673510	2673869	+	predicted DNA-binding transcriptional regulator	1	core	1	0	301.657	-0.013657	0.959507			308.921	-0.245211	0.17623			63.2643	0.0447465	0.934144			405.474	-0.379771	0.0314248	1		0
E2348C_4568	mgtA	NC_011601	CDS	4823813	4826509	+	magnesium transporter	1	core	2	0	392.678	-0.0142467	0.975539			595.898	0.881387	4.16741e-13	1		414.387	0.775773	0.000111239	1		214.264	0.24112	0.351801			0
E2348C_2404	pmrD	NC_011601	CDS	2500277	2500549	-	polymyxin resistance protein B	1	core	1	0	457.439	-0.0143687	0.959913			462.51	-0.120477	0.594747			93.5449	0.258421	0.657474			332.976	-0.373765	0.0229083	1		0
E2348C_3295	yghB	NC_011601	CDS	3427567	3428226	+	conserved inner membrane protein	1	core	1	0	591.532	-0.0147596	0.961499			589.549	-0.0557122	0.825522			131.236	-0.298519	0.521365			493.363	-0.448828	0.00534492	1		0
E2348C_0792	ybjG	NC_011601	CDS	847174	847770	-	undecaprenyl pyrophosphate phosphatase	1	core	2	0	285.601	-0.0152175	0.960885			216.288	0.519358	0.00618183	1		84.6051	0.502264	0.0668669	1		86.0215	-0.219177	0.663703			0
E2348C_4647	E2348C_4647	NC_011601	CDS	4906661	4908511	-	predicted helicase	0	core	2	1	66.888	-0.0155439	0.97531			42.7776	-0.246895	0.580974			23.6273	-1.31078	0.0154377	1	1	437.816	0.796751	0.00156424	1		0
E2348C_2992	hypB	NC_011601	CDS	3082565	3083437	+	GTP hydrolase involved in nickel liganding into hydrogenases	1	core	1	1	169.58	-0.0158779	0.965811			272.89	0.1226	0.675779			53.112	-1.00111	0.00425506	1	1	287.906	0.0973627	0.784797			0
E2348C_1567	ydcJ	NC_011601	CDS	1612956	1614299	+	predicted protein	1	core	1	0	252.309	-0.0159324	0.965506			207.59	-0.579973	0.0235396	1		39.0621	-0.211748	0.708647			134.57	0.124159	0.795038			0
E2348C_4641	yjiL	NC_011601	CDS	4900552	4901319	-	predicted ATPase - activator of (R)-hydroxyglutaryl-CoA dehydratase	1	core	1	1	34.6561	-0.0164731	0.982438			39.7174	-0.248386	0.631446			13.5835	-1.38025	0.0833094	1	1	229.423	0.304767	0.274533			0
E2348C_1648	ydeA	NC_011601	CDS	1713743	1714933	+	predicted arabinose transporter	1	core	1	0	106.557	-0.0164789	0.972509			53.666	0.0792761	0.871765			57.3062	0.618661	0.071708	1		88.8455	0.106494	0.840895			0
E2348C_0052	apaH	NC_011601	CDS	53811	54659	-	diadenosine tetraphosphatase	0.970554	core	1	0	967.569	-0.0200087	0.929043			686.645	0.218395	0.0707809	1		226.231	0.0355968	0.936297			823.949	0.200624	0.503257			0
E2348C_2363	rcsC	NC_011601	CDS	2444244	2447045	-	hybrid sensory kinase in two-component regulatory system with RcsB and YojN	1	core	1	0	909.597	-0.0203719	0.932338			623.841	0.128708	0.386659			201.272	0.464704	0.0279965	1		531.017	0.104175	0.763935			0
E2348C_1875	astA	NC_011601	CDS	1935479	1936513	-	arginine succinyltransferase	1	core	1	1	319.041	-0.0225027	0.959778			147.74	-1.69433	4.72373e-14	1	1	4.85174	-1.22455	NA			9.34771	-0.0513243	0.978104			0
E2348C_1216	potC	NC_011601	CDS	1267168	1267962	-	polyamine transporter subunit PotC	1	core	1	0	251.828	-0.0228116	0.948513			228.186	-0.342625	0.0555012	1		98.2827	0.307958	0.311093			282.46	-0.168911	0.642126			0
E2348C_2854	yfiE	NC_011601	CDS	2943926	2944807	-	predicted DNA-binding transcriptional regulator	1	core	1	0	135.099	-0.0228485	0.952104			114.858	0.106619	0.733062			54.7957	0.71968	0.0321851	1		123.11	-0.336694	0.225672			0
E2348C_1325	dhaR	NC_011601	CDS	1363423	1365342	+	predicted DNA-binding transcriptional regulator - dihydroxyacetone	0.996354	core	1	0	215.875	-0.0231045	0.954432			116.028	-0.0607795	0.855234			69.3347	0.533977	0.0728353	1		93.3081	0.0949912	0.892633			0
E2348C_3640	mrcA	NC_011601	CDS	3771574	3774126	+	fused penicillin-binding protein 1a: murein transglycosylase/murein transpeptidase	1	core	1	0	1311.41	-0.0231636	0.927912			1072.88	0.0684203	0.706969			507.42	0.470543	0.00198914	1		1233.09	-0.0932991	0.729667			0
E2348C_2156	yeeZ	NC_011601	CDS	2206753	2207577	-	predicted epimerase - with NAD(P)-binding Rossmann-fold domain	1	core	1	0	488.134	-0.0232079	0.929043			359.218	-0.00248103	0.993487			146.482	0.0438199	0.925478			473.311	-0.303443	0.0543727	1		0
E2348C_2571	lpxP	NC_011601	CDS	2652053	2652973	+	palmitoleoyl-acyl carrier protein (ACP)-dependent acyltransferase	1	core	2	0	1220.2	-0.0234016	0.949477			1118.53	0.779232	6.24938e-05	1		437.147	0.704068	0.000127531	1		811.439	4.97574e-05	0.999995			0
E2348C_1640	tam	NC_011601	CDS	1704577	1705335	+	trans-aconitate methyltransferase	1	core	1	0	132.482	-0.0234669	0.959913			63.7045	-0.649362	0.0335332	1		9.24911	-1.26827	0.20106			41.4817	0.31623	0.605503			0
E2348C_1840	E2348C_1840	NC_011601	CDS	1902242	1902502	+	predicted regulatory protein	0	PP7	1	0	132.102	-0.0244462	0.94494			124.602	0.0229363	0.959078			45.9777	0.335884	0.500495			114.417	-0.543267	0.0690692	1		0
E2348C_2715	dapA	NC_011601	CDS	2793932	2794810	-	dihydrodipicolinate synthase	1	core	1	0	2108.73	-0.0248545	0.894763			1766.81	0.0367517	0.86973			715.439	0.436628	0.000524633	1		1969.24	0.0160711	0.965205			0
E2348C_0888	rarA	NC_011601	CDS	936507	937850	+	recombination protein	1	core	2	0	1405.75	-0.0252413	0.903119			1476.85	0.268969	0.0441442	1		418.424	0.332131	0.0673058	1		1139.27	-0.103149	0.689363			0
E2348C_1910	yeaG	NC_011601	CDS	1971443	1973377	+	conserved protein with nucleoside triphosphate hydrolase domain	1	core	2	0	2708.59	-0.0254572	0.943841			1601.52	-0.452737	0.0139586	1		98.702	-1.41731	0.139943			941.563	-0.328399	0.092135	1		0
E2348C_3780	bcsG	NC_011601	CDS	3943633	3945312	+	predicted inner membrane protein	1	core	1	0	578.459	-0.0261192	0.917385			372.122	-0.168046	0.437263			96.0161	-0.809123	0.00237563	1		307.554	0.328872	0.182901			0
E2348C_0152	mrcB	NC_011601	CDS	170452	172986	+	fused glycosyl transferase and transpeptidase	1	core	1	0	965.467	-0.0281949	0.898326			975.212	0.272429	0.0153726	1		368.806	0.0775391	0.8008			1125.68	-0.00150698	0.996564			0
E2348C_3523	csrD	NC_011601	CDS	3670795	3672735	-	conserved inner membrane protein	1	core	1	0	641.25	-0.0282621	0.912226			541.192	0.248884	0.0877475	1		204.126	0.352149	0.140841			416.6	0.0708107	0.868202			0
E2348C_3553	mscL	NC_011601	CDS	3707177	3707587	+	mechanosensitive channel	1	core	1	0	862.276	-0.0284622	0.894027			613.26	-0.278694	0.0431361	1		216.53	-0.0906611	0.804836			1242.05	0.119547	0.706326			0
E2348C_0367	cyoA	NC_011601	CDS	409567	410514	-	cytochrome o ubiquinol oxidase subunit II	1	core	1	0	3946.47	-0.0288409	0.899228			4705.09	-0.293334	0.00728415	1		1394.16	-0.0736008	0.83538			3164.96	-0.146842	0.649081			0
E2348C_1885	ynjE	NC_011601	CDS	1945214	1946521	+	predicted thiosulfate sulfur transferase	1	core	2	0	205.747	-0.0292805	0.931773			263.819	-0.443601	0.0917273	1		104.09	-0.870674	0.0329942	1		627.113	0.0771011	0.848349			0
E2348C_1054	yccJ	NC_011601	CDS	1100109	1100336	-	predicted protein	1	core	2	1	2391.9	-0.0301943	0.9121			2465.22	-0.376001	0.0628369	1		118.276	-1.81975	0.0932471	1	1	1529.54	-0.248928	0.419572			0
E2348C_4078	rep	NC_011601	CDS	4256425	4258446	+	DNA helicase and single-stranded DNA-dependent ATPase	1	core	1	0	362.313	-0.0316663	0.929043			345.865	0.144033	0.479088			182.361	0.429012	0.096511	1		418.539	0.165982	0.60669			0
E2348C_2588	yfeD	NC_011601	CDS	2673871	2674263	+	predicted DNA-binding transcriptional regulator	1	core	1	0	302.912	-0.0318545	0.922325			263.232	-0.0972958	0.664617			73.8086	-0.240257	0.560375			340.673	-0.392358	0.0282514	1		0
E2348C_1877	xthA	NC_011601	CDS	1938176	1938982	+	exonuclease III	1	core	1	0	422.179	-0.0323537	0.906303			549.277	-0.385988	0.000579734	1		201.898	-0.267205	0.365129			407.541	0.166527	0.79463			0
E2348C_0626	ybgF	NC_011601	CDS	693468	694259	+	predicted protein	1	core	1	0	2483.39	-0.0325763	0.907534			2485.04	-0.317486	0.0700479	1		1256.69	-0.155075	0.541168			2756.26	-0.129826	0.598588			0
E2348C_3248	gspE	NC_011601	CDS	3374098	3375591	-	putative type II secretion protein	0	core	1	1	43.4117	-0.0331784	0.95748			21.6116	0.339969	0.559015			18.48	-0.557684	0.445559			71.2021	1.52768	7.60445e-06	1	1	0
E2348C_0457	lpxH	NC_011601	CDS	511120	511842	-	UDP-2 -3-diacylglucosamine pyrophosphatase	1	core	1	0	535.221	-0.0334669	0.893675			516.023	-0.158214	0.505287			236.73	0.389078	0.0870521	1		326.746	0.0472065	0.929269			0
E2348C_0317	ddl	NC_011601	CDS	358985	360079	-	D-alanine-D-alanine ligase A	1	core	1	0	925.915	-0.0341152	0.881388			747.685	-0.357938	0.000762874	1		322.817	-0.151002	0.607435			890.351	-0.0510922	0.895956			0
E2348C_2288	yohK	NC_011601	CDS	2361825	2362520	+	predicted inner membrane protein	1	core	2	0	267.18	-0.035537	0.929043			156.202	-0.310765	0.085473	1		52.296	0.821193	0.0628386	1		168.846	-0.252804	0.479593			0
E2348C_3506	degS	NC_011601	CDS	3650327	3651394	+	serine endoprotease - periplasmic	1	core	1	0	485.226	-0.0357677	0.877094			318.61	0.257493	0.0925922	1		140.408	-0.047911	0.907405			377.414	0.0175434	0.976268			0
E2348C_0731	uvrB	NC_011601	CDS	779252	781273	+	excinulease of nucleotide excision repair - DNA damage recognition component	1	core	1	0	577.726	-0.0363821	0.874272			624.622	0.336565	0.0172275	1		203.207	-0.0532618	0.876802			683.756	-0.0267377	0.947416			0
E2348_P2_06	E2348_P2_06	NC_011602	CDS	3770	4258	+	entry exclusion protein 1	0	non-core	1	0	1058.21	-0.036658	0.897196			913.666	0.102868	0.43853			461.456	0.462834	0.0107896	1		960.242	-0.0236915	0.964076			0
E2348C_4667	yjjZ	NC_011601	CDS	4930445	4930681	+	predicted protein	1	core	1	1	306.86	-0.0372303	0.922325			122.216	-1.4764	3.26279e-08	1	1	2.94862	0.401852	NA			105.716	0.204752	0.771557			0
E2348C_3340	ribB	NC_011601	CDS	3474908	3475561	-	3 -4-dihydroxy-2-butanone-4-phosphate synthase	1	core	1	0	1212.98	-0.0372556	0.869662			1440.09	0.157957	0.461646			488.519	-0.0364011	0.920286			1730.77	-0.336568	0.028798	1		0
E2348C_3404	tdcE	NC_011601	CDS	3545077	3547371	-	pyruvate formate-lyase 4/2-ketobutyrate formate-lyase	1	core	3	1	3612.22	-0.0373392	0.922325			1280.28	0.484689	0.0254409	1		840.391	-1.06449	1.34e-13	1	1	4802.42	-0.546757	0.018613	1		0
E2348C_tRNA11	leuW	NC_011601	tRNA	618578	618662	-	tRNA-Leu	1	core	1	0	21251.3	-0.0373796	0.972789			11555.3	-0.148297	0.765712			5324.9	-0.0350249	0.941125			8559.4	-0.763107	0.00941562	1		0
E2348C_3547	smg	NC_011601	CDS	3701144	3701617	-	predicted protein	1	core	1	0	956.784	-0.0374627	0.867691			576.221	-0.113988	0.511496			160.421	-0.0584618	0.908973			900.227	-0.421085	0.0128986	1		0
E2348C_0884	trxB	NC_011601	CDS	929481	930446	-	thioredoxin reductase - FAD/NAD(P)-binding	1	core	1	0	1606.53	-0.0375281	0.875761			1696.56	0.282843	0.23345			459.451	-0.40569	0.0679322	1		1167.06	0.150397	0.554275			0
E2348C_4575	yjgJ	NC_011601	CDS	4830312	4830905	+	predicted transcriptional regulator	1	core	1	1	34.8105	-0.0376892	0.963043			22.5533	-0.107292	0.882627			13.7914	1.14246	0.0379075	1	1	23.4478	0.406467	0.686463			0
E2348C_1070	phoH	NC_011601	CDS	1117747	1118811	+	conserved protein with nucleoside triphosphate hydrolase domain	1	core	1	0	3257.77	-0.0377764	0.911751			2833.39	-0.825348	8.72959e-13	1		514.472	0.103236	0.773194			673.469	-0.0232484	0.966413			0
E2348C_3760	yhjA	NC_011601	CDS	3913368	3914765	-	predicted cytochrome C peroxidase	1	core	1	0	328.892	-0.0385211	0.918208			197.47	0.08913	0.707765			59.057	-0.284443	0.617244			439.42	-0.331063	0.0566997	1		0
E2348C_0892	dmsC	NC_011601	CDS	942546	943409	+	dimethyl sulfoxide reductase - anaerobic - subunit C	1	core	1	0	168.645	-0.0386488	0.912226			123.809	0.0800675	0.823037			38.5212	0.0665668	0.92992			93.533	-0.549128	0.0965726	1		0
E2348C_1478	gmr	NC_011601	CDS	1511334	1513292	-	modulator of Rnase II stability	1	core	1	0	424.382	-0.0389916	0.869714			247.724	0.0758214	0.736766			93.7663	0.834987	0.00237563	1		169.748	0.295728	0.394742			0
E2348C_3472	yrbD	NC_011601	CDS	3616049	3616600	-	predicted ABC-type organic solvent transporter	1	core	2	0	414.667	-0.0392907	0.868124			385.482	0.368897	0.00689312	1		170.204	0.651816	0.0499847	1		256.583	0.161422	0.599477			0
E2348C_1767	sufC	NC_011601	CDS	1833190	1833936	-	component of SufBCD complex - ATP-binding component of ABC superfamily	1	core	1	0	685.261	-0.0394961	0.881388			245.251	-0.957353	1.10514e-05	1		18.5969	-0.415776	0.621643			217.888	-0.00624747	0.994535			0
E2348C_0922	ompF	NC_011601	CDS	980927	981997	-	outer membrane porin 1a (Ia; b; F)	1	core	3	1	3289.04	-0.0402751	0.881922			1809.46	-1.69173	0.000100489	1	1	738.853	-0.972534	5.74e-09	1		2850.95	-0.742427	6.5747e-05	1		0
E2348C_4048	atpB	NC_011601	CDS	4217855	4218670	-	F0 sector of membrane-bound ATP synthase - subunit a	1	core	1	0	4837.42	-0.0405683	0.874389			5974.22	-0.221384	0.0475794	1		1892.86	0.0177994	0.947808			4327.62	-0.0120643	0.976268			0
E2348C_0102	secM	NC_011601	CDS	113821	114333	+	regulator of SecA translation	1	core	1	0	3183.37	-0.0415207	0.889216			2573.86	0.130005	0.214138			1309.72	0.367135	0.0263147	1		2682.98	0.0174103	0.961983			0
E2348C_0503	ybdL	NC_011601	CDS	564397	565557	+	methionine aminotransferase - PLP-dependent	1	core	1	0	48.3989	-0.0416823	0.959778			46.9461	-0.401115	0.256006			27.4876	-0.137468	0.851734			39.0921	-0.824281	0.0407583	1		0
E2348C_3172	fbaA	NC_011601	CDS	3293472	3294551	-	fructose-bisphosphate aldolase - class II	1	core	1	0	10412.6	-0.0417547	0.851854			10708.5	0.0627236	0.743765			2516.42	-0.383323	0.0250793	1		6310.44	-0.0140958	0.976268			0
E2348C_0631	aroG	NC_011601	CDS	699217	700269	+	3-deoxy-D-arabino-heptulosonate-7-phosphate synthase - phenylalanine repressible	1	core	1	0	887.52	-0.0419696	0.848764			628.748	-0.0272185	0.897683			229.011	0.678616	0.000111239	1		675.65	-0.0418797	0.907149			0
E2348C_3458	rrmJ	NC_011601	CDS	3605313	3605942	-	23S rRNA methyltransferase	1	core	1	0	1466.91	-0.0427607	0.848764			1581.22	0.164488	0.33502			966.223	0.0230916	0.939275			1046.67	-0.454632	0.048977	1		0
E2348C_0738	ybhL	NC_011601	CDS	785456	786160	+	predicted inner membrane protein	1	core	1	0	1194.42	-0.0430341	0.892016			784.079	-0.0594634	0.835663			128.429	-0.560859	0.0233432	1		498.098	-0.0214708	0.976091			0
E2348C_1983	znuC	NC_011601	CDS	2041633	2042388	+	zinc transporter subunit ZnuC: ATP-binding component of ABC superfamily	1	core	1	0	302.495	-0.043343	0.900744			320.433	-0.167207	0.328494			71.6325	-0.325515	0.493918			198.858	-0.44029	0.0611482	1		0
E2348C_1527	fnr	NC_011601	CDS	1566974	1567726	-	DNA-binding transcriptional dual regulator - global regulator of anaerobic growth	1	core	1	0	4062.45	-0.0433993	0.86145			3300.5	-0.264612	0.0122195	1		1387.36	0.059172	0.802598			4310.66	0.0966747	0.779714			0
E2348C_1676	clcB	NC_011601	CDS	1740586	1741842	+	predicted voltage-gated chloride channel	1	core	1	0	68.0595	-0.0434214	0.942693			59.4635	0.160389	0.68586			35.7034	0.824058	0.0262168	1		64.888	0.00834677	0.992014			0
E2348C_1933	yoaC	NC_011601	CDS	1993106	1993405	+	predicted protein	1	core	1	0	169.371	-0.0437613	0.900744			131.888	-0.430662	0.0246209	1		50.1873	-0.238217	0.679141			204.079	-0.14658	0.742879			0
E2348C_3353	ttdR	NC_011601	CDS	3489379	3490311	-	predicted DNA-binding transcriptional regulator	1	core	1	1	32.7925	-0.0442004	0.960422			39.6365	0.33201	0.37128			17.9354	-1.73471	0.0626953	1	1	48.3123	-0.113689	0.884358			0
E2348C_4221	sbp	NC_011601	CDS	4423959	4424948	+	sulfate transporter subunit	1	core	1	1	160.621	-0.0450595	0.907641			227.406	0.274906	0.334612			138.526	0.394831	0.140847			171.065	1.63878	4.90951e-14	1	1	0
E2348C_4631	iraD	NC_011601	CDS	4893199	4893582	+	predicted protein	0	core	1	0	53.6091	-0.04584	0.934106			96.7751	0.778804	0.0013289	1		34.9797	-0.369422	0.54296			214.616	0.329611	0.315543			0
E2348C_0366	cyoB	NC_011601	CDS	407554	409545	-	cytochrome o ubiquinol oxidase subunit I	1	core	1	0	6296.76	-0.0470009	0.850194			8610.16	-0.380082	0.000108117	1		2326.27	-0.173944	0.578783			5530	-0.193285	0.431063			0
E2348C_1938	yoaD	NC_011601	CDS	1997400	1998998	+	predicted phosphodiesterase	1	core	1	0	114.745	-0.0470238	0.914376			61.9767	-0.512269	0.0881412	1		42.6041	0.542899	0.197636			46.8209	0.201479	0.777936			0
E2348C_3770	dctA	NC_011601	CDS	3927580	3928866	-	C4-dicarboxylic acid - orotate and citrate transporter	1	core	3	0	2212.95	-0.0470332	0.869662			2751.55	-0.447292	0.00910141	1		231.042	-0.969134	0.00629094	1		2035.74	-0.424317	0.0152804	1		0
E2348C_3088	recD	NC_011601	CDS	3187935	3189761	-	exonuclease V (RecBCD complex) - alpha chain	1	core	2	0	586.703	-0.0485345	0.850194			445.331	0.277306	0.0894385	1		152.287	0.703808	0.00144576	1		467.289	0.154284	0.516931			0
E2348C_3468	murA	NC_011601	CDS	3613374	3614633	-	UDP-N-acetylglucosamine1- carboxyvinyltransferase	1	core	1	0	1777.2	-0.0490266	0.848327			2053.25	0.21319	0.0499795	1		916.961	0.244706	0.175683			1972.9	0.0615729	0.895956			0
E2348C_2286	dusC	NC_011601	CDS	2360241	2361191	-	tRNA-dihydrouridine synthase C	0.98633	core	1	0	75.8027	-0.0493647	0.909125			77.5873	-0.215196	0.666198			38.5321	0.436958	0.449731			91.474	0.705389	0.00375858	1		0
E2348C_1055	wrbA	NC_011601	CDS	1100357	1100953	-	predicted flavoprotein in Trp regulation	1	core	2	1	1348.26	-0.0501728	0.869125			1240.68	-0.337244	0.0495141	1		61.9802	-2.24666	0.00017935	1	1	661.651	-0.203152	0.583368			0
E2348C_1580	ydcS	NC_011601	CDS	1626986	1628131	+	predicted spermidine/putrescine transporter subunit	1	core	1	1	230.842	-0.0505603	0.869662			148.258	-1.162	2.29931e-10	1	1	18.2353	-0.955132	0.224021			90.8123	-0.321805	0.599926			0
E2348C_0422	cueR	NC_011601	CDS	474114	474521	+	DNA-binding transcriptional activator of copper-responsive regulon genes	1	core	2	0	688.802	-0.0506566	0.886654			295.106	-0.251671	0.0985639	1		81.6081	-0.480146	0.204901			509.537	0.375136	0.0198082	1		0
E2348C_2285	mdtQ	NC_011601	CDS	2358110	2359546	-	predicted channel/filament proteins	1	core	1	1	11.4298	-0.0507292	0.965506			10.3729	-1.43593	0.0164012	1	1	5.64135	-0.447362	NA			10.4999	0.718868	0.564302			0
E2348C_4456	lysU	NC_011601	CDS	4701340	4702857	-	lysine tRNA synthetase - inducible	1	core	1	0	997.94	-0.0509667	0.850194			581.415	0.159131	0.347453			202.857	-0.453545	0.0342453	1		707.604	-0.00628241	0.989495			0
E2348C_3391	yqjD	NC_011601	CDS	3534949	3535254	+	predicted protein	1	core	1	0	1767.29	-0.0512899	0.839029			1410.23	0.0440845	0.835663			246.753	0.214674	0.607435			720.396	0.553367	0.00923241	1		0
E2348C_3845	mtlA	NC_011601	CDS	4014606	4016519	+	fused mannitol-specific PTS enzymes: IIA components /IIB components/IIC components	1	core	1	0	247.994	-0.0526146	0.88373			229.717	-0.338329	0.0338566	1		51.4883	-0.190322	0.764138			139.867	-0.0780399	0.904343			0
E2348C_ncR66	spf	NC_011601	sRNA	4366013	4366121	+	Spot 42 sRNA; antisense regulator of galK translation	1	core	1	0	9402.88	-0.0528074	0.866571			16806.9	0.48642	0.0798893	1		7858.48	0.201271	0.688829			4485.45	-0.307443	0.774214			0							1
E2348C_0964	appB	NC_011601	CDS	1027311	1028447	+	cytochrome bd-II oxidase - subunit II	1	core	1	0	321.438	-0.0529686	0.84966			230.518	0.481144	0.0281965	1		69.1521	-0.628994	0.349674			759.084	0.389084	0.155727			0
E2348C_4675	yjjU	NC_011601	CDS	4937085	4938158	+	predicted esterase	1	core	1	0	231.869	-0.0531094	0.874272			214.273	0.132675	0.516711			49.8337	-0.0909082	0.892652			243.183	0.448129	0.0603742	1		0
E2348C_4272	argH	NC_011601	CDS	4481778	4483151	+	argininosuccinate lyase	1	core	2	0	199.364	-0.0532309	0.869125			445.285	0.559081	0.0197109	1		143.107	0.533908	0.0107896	1		240.543	0.3539	0.232287			0
E2348C_0409	adk	NC_011601	CDS	457652	458296	+	adenylate kinase	1	core	1	0	4749.88	-0.053693	0.765737			5071.89	-0.310933	0.0542835	1		1418.54	0.0339177	0.899879			6542.62	-0.0662986	0.84491			0
E2348C_3738	dinQ	NC_011601	CDS	3888297	3888425	-	damage inducible - function unknown	1	core	1	0	277.244	-0.0539437	0.886654			764.385	0.604872	0.0692254	1		137.305	-0.568153	0.222146			144.759	0.0659906	0.94774			0
E2348C_2746	E2348C_2746	NC_011601	CDS	2827709	2830186	-	predicted protein	0	PP10	1	0	57.7563	-0.054272	0.919832			64.7344	0.629414	0.0156338	1		13.1226	-0.157432	0.894854			44.6164	-0.607423	0.225472			0
E2348C_4122	recQ	NC_011601	CDS	4305830	4307659	+	ATP-dependent DNA helicase	1	core	1	0	924.703	-0.0546826	0.86006			856.307	0.082856	0.669737			390.685	0.56727	0.00292048	1		1065.1	-0.0115659	0.979237			0
E2348C_3126	yqeA	NC_011601	CDS	3238730	3239662	+	predicted amino acid kinase	1	core	1	0	134.446	-0.0551532	0.885858			116.59	0.0802634	0.829795			38.041	-0.382065	0.530012			114.826	-0.480644	0.0589973	1		0
E2348C_0639	ybhT	NC_011601	CDS	708355	708504	+	predicted protein	1	core	1	0	599.095	-0.0551807	0.870705			599.847	0.130799	0.587926			186.182	-0.747954	0.000601438	1		407.878	-0.381516	0.576646			0
E2348C_4058	rbsD	NC_011601	CDS	4229970	4230389	+	predicted cytoplasmic sugar-binding protein	1	core	1	0	328.55	-0.0555935	0.900364			590.74	-0.135969	0.577279			351.981	-0.511471	0.0993347	1		4844.1	0.17015	0.664065			0
E2348C_3734	yhiQ	NC_011601	CDS	3882972	3883724	-	predicted SAM-dependent methyltransferase	1	core	1	0	164.718	-0.0564876	0.863338			161.556	0.547614	0.00349575	1		77.8605	0.249889	0.650039			112.579	-0.115106	0.823331			0
E2348C_0021	nhaA	NC_011601	CDS	21517	22683	+	sodium-proton antiporter	1	core	1	0	712.593	-0.0581002	0.795122			1088.32	0.261787	0.0280681	1		598.838	-0.209114	0.402162			778.571	0.229545	0.503693			0
E2348C_0944	sulA	NC_011601	CDS	1008425	1008934	-	SOS cell division inhibitor SulA	1	core	1	0	533.837	-0.0581089	0.843683			803.788	0.657467	0.000239022	1		222.771	-0.13669	0.702588			372.565	-0.0860424	0.762695			0
E2348C_4047	atpE	NC_011601	CDS	4217569	4217808	-	F0 sector of membrane-bound ATP synthase - subunit c	1	core	1	0	2902.19	-0.062283	0.810532			4239.02	-0.248753	0.028096	1		1438.73	0.027832	0.939275			3582.77	-0.043006	0.904343			0
E2348C_4659	yjjA	NC_011601	CDS	4924336	4924833	-	predicted protein	1	core	1	0	291.594	-0.0628674	0.8499			334.345	0.108121	0.582569			164.939	0.501538	0.0583002	1		298.364	0.0073948	0.993034			0
E2348C_0959	hyaC	NC_011601	CDS	1023081	1023788	+	hydrogenase 1 - b-type cytochrome subunit	1	core	1	1	363.964	-0.0630164	0.865206			242.937	0.259769	0.400303			59.8286	-1.30287	0.016762	1	1	600.075	0.178481	0.613699			0
E2348C_3508	argR	NC_011601	CDS	3652830	3653300	+	DNA-binding transcriptional dual regulator - L-arginine-binding	1	core	1	0	371.392	-0.0630915	0.806769			561.727	-0.327106	0.00756485	1		148.896	-0.210063	0.560134			337.869	-0.0954952	0.843707			0
E2348C_2480	fadJ	NC_011601	CDS	2578647	2580791	-	fused enoyl-CoA hydratase and epimerase andisomerase/3-hydroxyacyl-CoA dehydrogenase	1	core	2	0	710.063	-0.0634122	0.846335			597.523	-0.838043	1.85089e-05	1		43.3879	-0.892948	0.059005	1		295.911	-0.266983	0.36981			0
E2348C_3661	malQ	NC_011601	CDS	3797605	3799689	-	4-alpha-glucanotransferase (amylomaltase)	1	core	1	0	721.643	-0.0637631	0.850194			527.786	0.0863073	0.762829			112.593	0.494147	0.126097			979.482	0.528705	0.00071825	1		0
E2348C_4176	glnA	NC_011601	CDS	4372631	4374040	-	glutamine synthetase	1	core	2	0	1895.19	-0.0639432	0.747625			1736.99	0.205309	0.0674415	1		482.917	0.1206	0.708036			3384.18	0.473978	0.00512548	1		0
E2348C_3157	gcvT	NC_011601	CDS	3277200	3278294	-	aminomethyltransferase - tetrahydrofolate-dependent - subunit (T protein) of glycine cleavage complex	1	core	3	0	3542.59	-0.0641485	0.791718			2615.92	-0.736456	0.000286507	1		413.129	-0.505631	0.096511	1		2133.32	-0.418964	0.0402266	1		0
E2348C_1154	grxB	NC_011601	CDS	1206922	1207569	-	glutaredoxin 2 (Grx2)	1	core	2	0	1084.18	-0.0652848	0.780557			880.145	-0.514635	0.00188244	1		68.848	-0.813515	0.0735951	1		657.91	-0.0480977	0.89415			0
E2348C_3662	malP	NC_011601	CDS	3799699	3802092	-	maltodextrin phosphorylase	1	core	1	0	929.505	-0.0658194	0.775602			739.394	0.126982	0.652099			119.476	-0.167487	0.676683			1445	0.554669	0.000456462	1		0
E2348C_1882	ynjB	NC_011601	CDS	1941820	1942986	+	predicted protein	1	core	1	0	80.6388	-0.0672576	0.886392			62.847	-0.521641	0.0486997	1		27.3568	-0.700677	0.211579			148.974	0.180075	0.610526			0
E2348C_0226	dinB	NC_011601	CDS	258062	259117	+	DNA polymerase IV	1	core	1	0	126.191	-0.067299	0.894007			149.904	0.237124	0.233112			57.6852	-0.827583	0.0144747	1		108.167	-0.351669	0.213097			0							1
E2348C_4175	glnL	NC_011601	CDS	4371408	4372457	-	sensory histidine kinase in two-component regulatory system with GlnG	1	core	1	0	231.837	-0.0673987	0.846335			258.947	0.0699103	0.763646			81.7699	0.142174	0.757439			297.245	0.370617	0.0708629	1		0
E2348C_2618	ypeA	NC_011601	CDS	2704857	2705282	-	predicted acyltransferase with acyl-CoA N-acyltransferase domain	1	core	1	0	132.866	-0.0695067	0.86006			106.32	-0.376266	0.0570103	1		43.0821	0.351044	0.535752			103.245	0.3226	0.437131			0
E2348C_3106	aas	NC_011601	CDS	3211156	3213315	-	fused 2-acylglycerophospho-ethanolamine acyl transferase/acyl-acyl carrier protein synthetase	1	core	1	0	685.123	-0.0699736	0.740445			475.172	-0.0939559	0.580464			202.226	0.503695	0.0131403	1		453.055	-0.0429966	0.912808			0
E2348C_2980	E2348C_2980	NC_011601	CDS	3072723	3073151	+	predicted protein	0	core	1	1	63.7881	-0.0699935	0.877591			44.0161	0.222118	0.65778			24.9885	1.02156	0.0172384	1	1	61.8219	-0.0148552	0.984917			0
E2348C_tRNA56	serV	NC_011601	tRNA	3050478	3050570	-	tRNA-Ser	1	core	1	0	88797.4	-0.0704399	0.86006			51177.6	-0.0347455	0.928417			17866.3	-0.294167	0.472275			49328.3	-0.915637	0.028798	1		0
E2348C_1409	E2348C_1409	NC_011601	CDS	1445019	1446872	+	predicted protein	0	PP6	1	0	180.98	-0.0708136	0.858073			110.393	-0.363255	0.0759645	1		24.1875	0.471189	0.500022			103.917	-0.0205465	0.976232			0
E2348C_0963	appC	NC_011601	CDS	1025755	1027299	+	cytochrome bd-II oxidase - subunit I	1	core	3	1	560.207	-0.0716108	0.834282			360.876	0.425756	0.0360615	1		104.66	-1.51833	0.000170444	1	1	1250.08	0.426808	0.0429472	1		0
E2348C_0574	fur	NC_011601	CDS	640627	641073	-	DNA-binding transcriptional dual regulator of siderophore biosynthesis and transport	1	core	2	0	3382.48	-0.0716854	0.711869			1834.19	-0.317176	0.000119601	1		850.408	-0.378497	0.0734168	1		2487.18	0.0526012	0.90147			0
E2348C_4130	metE	NC_011601	CDS	4313894	4316155	+	5-methyltetrahydropteroyltriglutamate- homocysteine S-methyltransferase	1	core	2	0	1011.68	-0.071865	0.846335			450.03	-0.991557	1.22412e-05	1		25.8404	0.208161	0.780273			466.875	-0.517813	0.0157944	1		0
E2348C_1693	rstA	NC_011601	CDS	1757433	1758152	+	DNA-binding response regulator in two-component regulatory system with RstB	1	core	1	0	831.91	-0.0718927	0.836347			550.16	0.526719	0.00137514	1		149.76	0.177596	0.727416			275.596	0.155859	0.679992			0
E2348C_4059	rbsA	NC_011601	CDS	4230397	4231902	+	fused D-ribose transporter subunits of ABC superfamily: ATP-binding components	1	core	1	0	97.3962	-0.0722428	0.869125			203.693	0.156102	0.566545			111.487	-0.954894	0.00024212	1		1946.31	0.209187	0.115728			0
E2348C_2856	yfiD	NC_011601	CDS	2945552	2945935	-	pyruvate formate lyase subunit	1	core	1	0	2780.9	-0.0730319	0.777922			3719.52	0.409899	0.158978			990.097	-0.40191	0.00418015	1		1625.13	0.0407174	0.953511			0
E2348C_0218	fadE	NC_011601	CDS	248727	251171	-	acyl coenzyme A dehydrogenase	1	core	1	0	497.195	-0.0754408	0.780344			475.131	-0.787949	3.15728e-06	1		67.1697	-0.623998	0.142155			136.05	-0.0137605	0.988536			0							1
E2348C_0793	cmr	NC_011601	CDS	848055	849287	+	multidrug efflux system protein	1	core	1	0	217.279	-0.0758478	0.809229			179.193	0.0481139	0.882711			158.329	0.601809	0.00292048	1		223.728	0.384422	0.180398			0
E2348C_2784	xseA	NC_011601	CDS	2855806	2857179	+	exonuclease VII - large subunit	0.689229	core	1	0	1205.36	-0.0763637	0.703436			938.908	0.216493	0.0618239	1		451.061	0.216358	0.235832			688.417	0.0606529	0.878402			0
E2348C_0296	codA	NC_011601	CDS	334515	335798	+	cytosine deaminase CodA	1	core	1	0	135.106	-0.0772573	0.831642			130.92	-0.0823725	0.816893			34.1953	-0.370759	0.49528			190.891	-0.505016	0.0881595	1		0
E2348C_3884	rpmG	NC_011601	CDS	4057620	4057787	-	50S ribosomal subunit protein L33	1	core	1	0	16926.6	-0.0787483	0.818356			13697	0.373175	0.283674			4582.13	-0.932873	6.12e-07	1		4958.88	-0.32819	0.229891			0
E2348_P1_001	repI	NC_011603	CDS	275	1252	+	replication initiation protein	0	non-core	1	0	1049.52	-0.0805973	0.717482			725.781	-0.0528539	0.842532			381.392	-0.117879	0.698339			1055.11	-0.284428	0.0557916	1		0
E2348C_4493	mutL	NC_011601	CDS	4744796	4746643	+	methyl-directed mismatch repair protein	1	core	1	0	1949.77	-0.0806218	0.738579			1675.45	0.243924	0.0501772	1		614.763	0.240707	0.121661			1144.8	0.12906	0.603677			0
E2348C_0759	ybiN	NC_011601	CDS	807603	808529	+	predicted SAM-dependent methyltransferase	1	core	1	0	84.4347	-0.0818295	0.849332			138.392	-0.16076	0.53389			76.1912	0.67947	0.0310942	1		115.434	0.0234855	0.971164			0
E2348C_3155	gcvP	NC_011601	CDS	3273795	3276668	-	glycine decarboxylase - PLP-dependent - subunit (protein P) of glycine cleavage complex	1	core	3	0	7420.09	-0.0824007	0.641755			5230.3	-0.728498	0.00030658	1		743.509	-0.58703	0.0263147	1		4087.44	-0.439571	0.000814129	1		0
E2348C_2904	recN	NC_011601	CDS	2995225	2996886	+	recombination and repair protein	1	core	2	0	550.562	-0.0824348	0.687527			886.187	0.497021	6.38793e-06	1		366.42	-0.354261	0.0878297	1		401.055	0.128372	0.681532			0
E2348C_4482	frdA	NC_011601	CDS	4728337	4730145	-	fumarate reductase (anaerobic) catalytic and NAD/flavoprotein subunit FrdA	1	core	2	0	3398.48	-0.0827098	0.664305			3767.78	0.299589	0.0486997	1		1136.59	-0.368075	0.0212163	1		5200.7	0.0177651	0.962468			0
E2348C_0373	clpX	NC_011601	CDS	416330	417604	+	ATPase and specificity subunit of ClpX-ClpP ATP-dependent serine protease	1	core	1	0	11165.4	-0.0829837	0.695825			9373.29	0.413696	0.048455	1		3595.55	-0.195045	0.309012			7859.43	-0.0754424	0.814732			0
E2348C_1321	treA	NC_011601	CDS	1358034	1359731	-	periplasmic trehalase	0.965842	core	1	0	313.357	-0.0835149	0.816401			214.732	-0.591852	0.0160563	1		19.3103	-0.555077	0.481167			143.761	0.470493	0.186158			0
E2348C_4095	wzyE	NC_011601	CDS	4274349	4275701	+	predicted WzyE protein involved in ECA polysaccharide chain elongation	1	core	1	0	419.346	-0.0845037	0.743384			366.045	0.319197	0.0189293	1		130.705	-0.0375954	0.93817			367.821	-0.0351615	0.946222			0
E2348C_0461	ybcJ	NC_011601	CDS	514563	514775	-	predicted RNA-binding protein	1	core	1	0	329.929	-0.0848754	0.789831			459.084	0.0183169	0.946479			138.035	-0.226533	0.607188			434.433	-0.432309	0.0744521	1		0
E2348C_3917	gltS	NC_011601	CDS	4086287	4087492	-	glutamate transporter	1	core	1	0	327.592	-0.0854824	0.715283			215.406	-0.399926	0.0336932	1		80.7628	-0.567673	0.198745			191.9	-0.110195	0.868443			0
E2348C_2000	yecM	NC_011601	CDS	2058127	2058693	-	predicted metal-binding enzyme	1	core	1	0	98.7466	-0.0865102	0.868461			80.6598	-0.115151	0.771333			35.277	0.762498	0.0561149	1		88.278	0.0419187	0.943516			0
E2348C_2483	fadL	NC_011601	CDS	2582983	2584323	+	long-chain fatty acid outer membrane transporter	0.426547	core	1	0	601.125	-0.0866179	0.777922			547.391	-0.575028	0.0164012	1		179.322	-0.132885	0.781274			384.161	-0.384567	0.21916			0
E2348C_1277	icd	NC_011601	CDS	1320254	1321504	+	isocitrate dehydrogenase - specificfor NADP+	1	core	2	0	17421.1	-0.0866396	0.692617			18829.3	-0.469724	3.33481e-05	1		4248.76	-0.202276	0.414498			12079.8	-0.253963	0.0964241	1		0
E2348C_2273	mlrA	NC_011601	CDS	2345683	2346414	+	DNA-binding transcriptional regulator	1	core	1	0	549.764	-0.0866875	0.743008			280.12	-0.305651	0.0449527	1		28.7668	-0.670661	0.472275			269.103	-0.0955026	0.818487			0
E2348C_0108	guaC	NC_011601	CDS	119442	120485	+	GMP reductase	1	core	1	0	469.116	-0.0881089	0.689356			527.377	-0.216464	0.0875972	1		232.692	-0.0422434	0.894887			993.664	-0.185638	0.408197			0
E2348C_3211	yggN	NC_011601	CDS	3329153	3329872	-	predicted protein	1	core	2	0	874.92	-0.0894298	0.677097			695.303	0.319479	0.0109014	1		330.398	0.451112	0.0577146	1		673.797	0.139072	0.693189			0
E2348C_4301	thiC	NC_011601	CDS	4523559	4525454	-	thiamin (pyrimidine moiety) biosynthesis protein ThiC	1	core	1	0	188.456	-0.0896109	0.792326			181.205	0.31937	0.0644802	1		106.2	0.0466792	0.931743			138.338	0.00176027	0.996887			0							1
E2348C_2961	recX	NC_011601	CDS	3054065	3054565	-	regulatory protein for RecA	1	core	1	0	77.7473	-0.0896481	0.846335			129.74	0.5832	0.00462983	1		64.8695	-0.281603	0.591608			56.2928	0.00306219	0.996564			0
E2348C_1526	uspE	NC_011601	CDS	1565872	1566822	-	stress-induced protein	1	core	1	0	2677.74	-0.0910986	0.633829			2030.12	-0.188958	0.234186			306.955	-0.498928	0.146386			1578.11	-0.4337	0.00717889	1		0
E2348C_4121	pldA	NC_011601	CDS	4304836	4305705	+	outer membrane phospholipase A	1	core	1	0	429.203	-0.0915805	0.682171			512.689	0.366593	0.0521308	1		189.842	-0.103357	0.746325			405.195	-0.128702	0.743355			0
E2348C_0412	gsk	NC_011601	CDS	460498	461802	+	inosine/guanosine kinase	1	core	2	0	732.282	-0.0937691	0.661135			453.275	-0.298939	0.0579433	1		209.053	0.178262	0.687564			570.861	0.285844	0.0681594	1		0
E2348C_2164	hisH	NC_011601	CDS	2212984	2213574	+	imidazole glycerol phosphate synthase - glutamine amidotransferase subunit with HisF	1	core	1	0	78.9503	-0.094464	0.846335			69.4748	0.117768	0.745337			40.5097	0.949266	0.0133573	1		54.909	-0.00324072	0.996564			0
E2348C_2751	E2348C_2751	NC_011601	CDS	2832049	2833035	-	predicted protein	0	PP10	1	0	36.4559	-0.0958353	0.876119			67.5487	0.613501	0.0226954	1		7.87114	-0.0816581	0.952202			28.2525	-0.764329	0.261983			0
E2348C_0324	aroL	NC_011601	CDS	365561	366085	+	shikimate kinase II	1	core	1	0	348.162	-0.0960116	0.811473			458.01	0.0899969	0.664784			204.443	0.402	0.0983971	1		479.598	-0.169333	0.659651			0
E2348C_ncR52	E2348C_ncR52	NC_011601	ncRNA	3475665	3475813	-	identified in Rfam screening as FMN; flavin mononucleotide (RMN) riboswitch	1	core	2	0	2373.96	-0.0971346	0.738602			6740.85	0.316605	0.0249177	1		2351.9	0.581407	0.0015696	1		5407.07	0.0702947	0.774214			0
E2348C_1869	cho	NC_011601	CDS	1929263	1930150	+	endonuclease of nucleotide excision repair	1	core	1	0	300.587	-0.0973882	0.682875			314.177	0.16779	0.47581			112.777	-0.0297255	0.954317			272.116	-0.421274	0.0429672	1		0
E2348C_2615	yfeX	NC_011601	CDS	2702790	2703689	-	predicted protein	1	core	1	0	887.649	-0.0977417	0.681336			735.501	0.344677	0.012668	1		377.887	0.160461	0.545777			801.766	0.179235	0.48421			0
E2348C_0148	dksA	NC_011601	CDS	165973	166428	-	DNA-binding transcriptional regulator of rRNA transcription - DnaK suppressor protein	1	core	1	0	2217	-0.0978666	0.553984			1731.26	-0.260232	0.0749286	1		531.274	-0.0222293	0.938741			1970.01	-0.0793434	0.795318			0
E2348C_1193	ptsG	NC_011601	CDS	1242197	1243630	+	fused glucose-specific PTS enzymes: IIB component / IIC component	1	core	1	0	3385.86	-0.0981113	0.605606			2858.93	0.0367713	0.894576			846.585	-0.30363	0.28873			1828.94	0.250368	0.0586666	1		0
E2348C_3392	yqjE	NC_011601	CDS	3535257	3535661	+	conserved inner membrane protein	1	core	1	0	1074.42	-0.10013	0.587073			932.775	-0.0840361	0.700541			164.328	0.259405	0.471473			513.599	0.345227	0.0782495	1		0
E2348C_4084	E2348C_4084	NC_011601	CDS	4263434	4263652	+	predicted protein	1	core	1	0	155.491	-0.101645	0.769277			226.114	-0.0756113	0.745007			82.7136	-0.701566	0.0870521	1		220.063	-0.0626813	0.934838			0
E2348C_4447	melA	NC_011601	CDS	4691694	4693049	+	alpha-galactosidase - NAD(P)-binding	1	core	1	0	180.504	-0.102356	0.747508			71.6929	-0.555573	0.0559834	1		16.6309	-0.158479	0.864018			80.1093	-0.02334	0.978104			0
E2348CN_0001	sdhX	NC_011601	sRNA	679206	679304	+			core	1	0	7043.58	-0.103336	0.806523			10679	-0.718217	0.00025781	1		867.398	-0.111515	0.859529			3894.55	-0.574807	0.216539			0
E2348C_0507	dsbG	NC_011601	CDS	568634	569380	-	periplasmic disulfide isomerase/thiol-disulphideoxidase	1	core	1	0	305.085	-0.103583	0.677974			346.138	0.0245318	0.931697			83.092	0.506786	0.319372			271.791	0.541075	0.065283	1		0
E2348C_3408	tdcA	NC_011601	CDS	3551080	3552018	-	DNA-binding transcriptional activator	1	core	2	1	552.419	-0.104451	0.816207			520.755	-0.0171032	0.969567			136.14	-1.61497	3.14e-09	1	1	2025.16	-0.419438	0.0515805	1		0
E2348C_4147	ubiE	NC_011601	CDS	4335230	4335985	+	bifunctional 2-octaprenyl-6-methoxy-1 -4-benzoquinone methylase/S-adenosylmethionine: 2-DMK methyltransferase	1	core	1	0	528.636	-0.105355	0.592499			825.437	0.261768	0.0254237	1		282.208	-0.279965	0.300776			575.121	-0.194766	0.355824			0
E2348C_3772	bcsC	NC_011601	CDS	3931119	3934592	-	cellulose synthase subunit	1	core	2	0	2171.7	-0.105779	0.597119			1093.18	-0.116515	0.475331			313.945	-0.410779	0.0400609	1		1219.23	0.414307	0.0246866	1		0
E2348C_4344	yjbH	NC_011601	CDS	4574125	4576221	+	predicted porin protein	1	core	1	0	47.2516	-0.106154	0.862319			53.219	0.524741	0.0877538	1		18.91	0.0104681	0.988847			43.1779	-0.0418631	0.969423			0
E2348C_1624	ydeM	NC_011601	CDS	1682279	1683436	-	predicted protein	1	core	1	1	16.1958	-0.106856	0.924756			30.283	-1.04815	0.0196457	1	1	4.65611	-2.4041	NA			34.0345	0.162651	0.869941			0
E2348C_2612	ucpA	NC_011601	CDS	2699215	2700006	-	predicted oxidoredutase - sulfate metabolism protein	1	core	1	0	750.026	-0.106934	0.541182			934.261	-0.28433	0.0377845	1		233.451	-0.339696	0.122539			1895.42	-0.344075	0.199892			0
E2348C_4153	tatD	NC_011601	CDS	4339929	4340711	+	DNase - magnesium-dependent	1	core	1	0	258.948	-0.106981	0.658066			238.005	0.39021	0.0707809	1		86.1197	-0.104573	0.848234			210.531	0.183018	0.554832			0
E2348C_2631	E2348C_2631	NC_011601	CDS	2717313	2719355	+	predicted DNA transposition protein	0	PP9	1	1	47.0679	-0.107221	0.848764			36.8515	-0.0951317	0.878031			21.4526	-1.03175	0.082071	1	1	67.7839	-0.274365	0.568905			0
E2348C_1717	rnfD	NC_011601	CDS	1784959	1786017	+	predicted inner membrane oxidoreductase	1	core	1	0	294.304	-0.107522	0.690079			233.009	-0.360462	0.0783598	1		90.0438	0.0570703	0.907405			269.132	0.154657	0.608026			0
E2348C_1537	uspF	NC_011601	CDS	1580818	1581252	-	stress-induced protein - ATP-binding protein	1	core	2	1	9218.11	-0.108194	0.753012			4158.78	-0.355502	0.0312771	1		244.769	-1.48367	0.0017889	1	1	4065.99	-0.224645	0.62256			0
E2348C_1026	E2348C_1026	NC_011601	CDS	1070323	1070901	+	predicted minor tail protein	0	PP4	1	1	11.0386	-0.109104	0.94494			16.6312	1.26318	0.012668	1	1	1.87525	0.825956	NA			9.61239	0.145399	0.94489			0
E2348C_2849	rseA	NC_011601	CDS	2938417	2939067	-	anti-sigma factor RseA	1	core	2	0	3468.44	-0.110984	0.406448			2159.64	0.383556	0.00817839	1		952.043	0.338816	0.0310942	1		2235.38	0.0324158	0.933856			0
E2348C_1535	dbpA	NC_011601	CDS	1576057	1577430	+	ATP-dependent RNA helicase - specific for 23S rRNA	1	core	1	0	489.879	-0.111386	0.62531			404.437	-0.191911	0.345499			165.739	0.461359	0.0380704	1		393.619	-0.052514	0.922349			0
E2348C_1612	adhP	NC_011601	CDS	1662768	1663778	-	alcohol dehydrogenase - 1-propanol preferring	1	core	1	0	2127.36	-0.113794	0.615463			1146.44	-0.577575	0.00241633	1		88.4695	-0.236927	0.685432			454.665	-0.198396	0.522098			0
E2348C_2616	yfeY	NC_011601	CDS	2703785	2704360	-	predicted protein	1	core	2	0	373.336	-0.114983	0.652467			196.219	0.458848	0.0109014	1		150.195	0.665909	0.00215447	1		212.382	0.350274	0.507792			0
E2348C_2962	recA	NC_011601	CDS	3054634	3055695	-	DNA strand exchange and recombination protein with protease and nuclease activity	1	core	2	0	1982.83	-0.115095	0.497792			4373.36	0.621569	1.16238e-07	1		1827.01	-0.327526	0.0517243	1		1793.68	0.0705094	0.895213			0
E2348C_4178	E2348C_4178	NC_011601	CDS	4376343	4377131	-	predicted DNA-binding transcriptional regulator	0	core	1	0	287.52	-0.115159	0.610044			275.25	-0.0279406	0.928211			107.576	0.131333	0.759463			214.323	-0.44201	0.00880595	1		0
E2348C_2906	yfjF	NC_011601	CDS	2997438	2997728	-	predicted protein	1	core	1	0	288.659	-0.116531	0.687816			237.634	0.419287	0.0984084	1		82.5856	-0.521677	0.191247			216.801	-0.0528246	0.914283			0
E2348C_4135	E2348C_4135	NC_011601	CDS	4321724	4322629	-	predicted transcriptional regulator - LysR family	0	core	1	0	201.588	-0.116725	0.716257			122.578	0.0159772	0.967533			43.3314	-0.804038	0.0499847	1		173.414	0.204362	0.649081			0
E2348C_4248	E2348C_4248	NC_011601	CDS	4451827	4452951	-	predicted protein	0	core	1	0	56.659	-0.117008	0.852274			56.0082	-0.496	0.0877052	1		17.4895	-0.401228	0.650862			59.6591	-0.217678	0.651133			0
E2348C_1674	ynfH	NC_011601	CDS	1738879	1739733	+	oxidoreductase - membrane subunit	1	core	1	0	201.996	-0.117199	0.708666			288.006	0.328322	0.0374462	1		74.003	-0.0749326	0.8758			229.092	-0.150487	0.7855			0
E2348C_4481	frdB	NC_011601	CDS	4727610	4728344	-	fumarate reductase (anaerobic) - Fe-S subunit	1	core	2	0	1054.58	-0.118201	0.615389			1081.31	0.316967	0.0803258	1		332.68	-0.636377	0.000877186	1		1734.42	-0.0584363	0.87008			0
E2348C_0961	hyaE	NC_011601	CDS	1024369	1024767	+	HyaE protein involved in processing of HyaA and HyaB proteins	1	core	1	1	343.538	-0.118618	0.71793			150.921	0.0472143	0.904702			33.6348	-1.61417	0.0417155	1	1	543.979	0.0498616	0.908691			0
E2348C_3586	bfr	NC_011601	CDS	3723266	3723742	-	bacterioferritin - iron storage and detoxification protein	0	core	1	0	793.233	-0.119676	0.5684			548.947	-0.393765	0.000618558	1		112.634	-0.174697	0.738223			609.701	0.139692	0.721469			0
E2348C_0129	can	NC_011601	CDS	147734	148396	-	carbonic anhydrase	1	core	1	0	1865.07	-0.120235	0.48617			1917.29	-0.347834	0.0117131	1		498.545	0.195759	0.34504			1565.64	-0.100129	0.80894			0
E2348_P1_043	mvpT	NC_011603	CDS	42252	42479	+	post-segregational killing toxin	0	non-core	1	0	246.141	-0.120449	0.624639			311.77	0.0438604	0.89242			131.16	-0.181606	0.593182			220.451	-0.350626	0.0999394	1		0
E2348C_0868	poxB	NC_011601	CDS	907620	909338	-	pyruvate dehydrogenase (pyruvate oxidase) - thiamin-dependent - FAD-binding	1	core	1	0	657.211	-0.120728	0.503835			442.178	-0.163347	0.501542			41.7757	-0.498673	0.60142			249.5	0.618532	0.0531834	1		0
E2348C_4469	groEL	NC_011601	CDS	4719165	4720811	+	Cpn60 chaperonin GroEL - large subunit of GroESL	1	core	1	0	10180.4	-0.120786	0.470155			8371.21	0.30225	0.00326859	1		4508.34	0.0024128	0.989574			8203.76	0.00545292	0.991439			0
E2348C_2536	E2348C_2536	NC_011601	CDS	2620763	2621134	+	predicted protein	0	PP8	1	0	1808.62	-0.121604	0.596333			1541.84	0.245152	0.486176			383.01	-0.482644	0.154123			718.724	-0.36096	0.0644176	1		0
E2348C_4648	yjiA	NC_011601	CDS	4908842	4909798	-	predicted GTPase	1	core	1	0	197.429	-0.121719	0.633918			158.023	-0.253432	0.199495			55.7766	-0.235197	0.65267			776.241	0.45144	0.0232812	1		0
E2348C_2959	csrA	NC_011601	CDS	3050886	3051071	-	pleiotropic regulatory protein for carbon source metabolism	1	core	1	0	8460.01	-0.122053	0.487211			7710.46	-0.0765623	0.685595			2391.48	0.0540026	0.872203			9124.68	-0.52785	0.0644176	1		0
E2348C_3018	ftsB	NC_011601	CDS	3107425	3107736	-	cell division protein	1	core	1	0	433.387	-0.122751	0.497116			487.235	-0.0345812	0.890028			211.884	0.439492	0.0734168	1		412.331	-0.0151909	0.976091			0
E2348C_2964	mltB	NC_011601	CDS	3056417	3057502	-	membrane-bound lytic murein transglycosylase B	1	core	1	0	199.007	-0.12298	0.653779			169.185	-0.0353031	0.910704			61.9826	0.125998	0.818145			183.831	0.47944	0.0494895	1		0
E2348C_1330	prs	NC_011601	CDS	1369954	1370901	-	phosphoribosylpyrophosphate synthase	1	core	1	0	3909.01	-0.123041	0.426817			3503.34	-0.0241774	0.927418			1212.03	-0.288816	0.0862354	1		4299.1	-0.0256579	0.943027			0
E2348C_0601	sdhC	NC_011601	CDS	669503	669892	+	succinate dehydrogenase - membrane subunit - binds cytochrome b556	1	core	1	0	2432.84	-0.123449	0.601295			2998.33	-0.434073	1.14867e-07	1		724.305	-0.473517	0.14877			1332.49	-0.139136	0.560895			0
E2348C_0118	aceF	NC_011601	CDS	131694	133586	+	pyruvate dehydrogenase - dihydrolipoyltransacetylase component E2	1	core	1	0	6295.57	-0.124274	0.59417			7567.15	0.299674	0.0087765	1		3369.06	0.0580061	0.867811			4633.7	-0.0174597	0.968722			0
E2348C_3775	bcsA	NC_011601	CDS	3938037	3940655	-	cellulose synthase - catalytic subunit	1	core	1	0	1309.99	-0.124917	0.488136			721.203	-0.337109	0.00893064	1		218.982	-0.158688	0.59366			802.677	0.250409	0.150684			0
E2348C_0623	tolA	NC_011601	CDS	690275	691477	+	membrane anchored protein TolA in TolA-TolQ-TolR complex	1	core	1	0	1219.31	-0.124919	0.535388			1185.8	0.170243	0.249092			676.227	0.319777	0.0573631	1		1910.61	0.0567488	0.890595			0
E2348C_1729	slyA	NC_011601	CDS	1796207	1796641	-	DNA-binding transcriptional activator	1	core	2	0	2008.37	-0.127397	0.390201			1427.78	-0.26007	0.00811648	1		476.54	0.364781	0.0359336	1		2131.7	-0.0816705	0.902323			0
E2348C_2547	E2348C_2547	NC_011601	CDS	2625901	2626407	+	predicted single stranded DNA-binding protein	0	PP8	1	0	23.9006	-0.127662	0.850194			99.4456	0.873104	0.0049329	1		12.0674	0.219579	0.872012			35.9274	-0.17369	0.825417			0
E2348C_1192	ycfH	NC_011601	CDS	1241106	1241903	+	predicted metallodependent hydrolase	1	core	1	0	673.059	-0.128282	0.530255			626.786	-0.381373	0.0004331	1		153.947	-0.160156	0.704496			541.802	-0.20039	0.459784			0
E2348C_0233	crl	NC_011601	CDS	265134	265535	+	DNA-binding transcriptional regulator	1	core	1	0	1900.31	-0.128455	0.684088			1768.75	-0.4596	0.0700937	1		484.113	0.102901	0.797549			1026.07	-0.279954	0.425822			1
E2348C_3387	exuR	NC_011601	CDS	3532226	3533002	+	DNA-binding transcriptional repressor	1	core	1	0	529.827	-0.128761	0.438584			573.475	0.24189	0.03782	1		232.795	-0.28818	0.179333			434.32	-0.193537	0.451546			0
E2348C_2078	hchA	NC_011601	CDS	2132145	2132996	+	Hsp31 molecular chaperone	1	core	1	1	325.369	-0.129479	0.623787			161.512	-0.264817	0.241836			22.4587	-1.26064	0.0818392	1	1	190.904	0.376847	0.309422			0
E2348C_2355	mqo	NC_011601	CDS	2432313	2433959	-	malate dehydrogenase - FAD/NAD(P)-binding domain	1	core	1	0	1414.17	-0.130007	0.526124			1357.59	-0.572674	7.30249e-06	1		542.281	0.0124439	0.970709			868.43	0.00712042	0.991439			0
E2348C_3709	zntA	NC_011601	CDS	3855098	3857296	+	zinc - cobalt and lead efflux system	1	core	2	0	507.54	-0.130059	0.547366			562.842	0.119224	0.492583			1554.07	-0.355058	0.0260369	1		532.231	-0.831805	2.06253e-06	1		0
E2348C_3457	hflB	NC_011601	CDS	3603279	3605213	-	protease - ATP-dependent zinc-metallo	1	core	1	0	11262.8	-0.131584	0.499524			9751.14	0.237791	0.0788521	1		5922.92	0.00862974	0.972581			7296.82	-0.115858	0.671338			0
E2348C_4271	argB	NC_011601	CDS	4480944	4481717	+	acetylglutamate kinase	1	core	2	0	73.338	-0.131844	0.765395			219.871	0.906892	0.000458085	1		64.8432	0.753704	0.0109078	1		91.7349	0.425538	0.16769			0
E2348C_2029	yecA	NC_011601	CDS	2088465	2089130	-	conserved metal-binding protein	1	core	1	0	857.341	-0.13299	0.601295			792.485	-0.141802	0.340889			328.998	0.391923	0.251029			892.76	-0.568177	0.0155002	1		0
E2348C_3548	smf	NC_011601	CDS	3701589	3702713	-	predicted protein	1	core	1	0	212.027	-0.135197	0.674274			142.587	-0.141533	0.656752			41.9772	0.313551	0.538223			200.947	-0.455769	0.0190066	1		0
E2348C_3862	envC	NC_011601	CDS	4034381	4035640	+	protease with a role in cell division	1	core	1	0	1001.49	-0.136054	0.422672			1325.76	0.208259	0.0365709	1		580.419	0.0736448	0.816731			1066.21	-0.141051	0.577309			0
E2348C_3162	zapA	NC_011601	CDS	3283239	3283568	+	protein that localizes to the cytokinetic ring	1	core	1	0	570.414	-0.136662	0.549503			854.944	-0.00719228	0.977463			357.548	0.384968	0.0301284	1		749.911	-0.0723065	0.810827			0
E2348C_0370	bolA	NC_011601	CDS	413376	413693	+	regulator of penicillin binding proteins and beta lactamase transcription (morphogene)	1	core	2	0	2069.63	-0.138393	0.475181			1858.63	-0.396524	0.00579814	1		218.249	-0.258598	0.611477			973.195	-0.317196	0.0901947	1		0
E2348C_2981	E2348C_2981	NC_011601	CDS	3073243	3073662	-	predicted protein	0	core	2	0	308.94	-0.138706	0.540611			228.761	-0.0412755	0.881333			143.574	-0.48488	0.0870521	1		280.726	-0.382851	0.0299081	1		0
E2348C_3437	yhbS	NC_011601	CDS	3578535	3579038	-	predicted acyltransferase with acyl-CoA N-acyltransferase domain	1	core	1	0	1138.62	-0.138773	0.405206			936.656	-0.0226677	0.938158			228.266	-0.360001	0.147748			1229.01	-0.57386	0.00418438	1		0
E2348C_1909	mipA	NC_011601	CDS	1970261	1971007	-	scaffolding protein for murein synthesizing machinery	1	core	1	0	2072.47	-0.138931	0.456233			2001.32	-0.340413	0.0122195	1		660.503	-0.197042	0.623649			1373.39	-0.049839	0.887043			0
E2348C_3390	yqjC	NC_011601	CDS	3534543	3534911	+	predicted protein	1	core	1	0	1290.48	-0.13968	0.542339			1109.67	0.101304	0.553043			213.916	0.152455	0.704496			557.6	0.387145	0.0954382	1		0
E2348C_1632	E2348C_1632	NC_011601	CDS	1691504	1694155	-	outer membrane usher protein	0.46267	core	2	1	39.545	-0.141019	0.83946			25.1005	0.802639	0.0254767	1		21.4289	1.22617	0.00923822	1	1	12.0153	0.734906	0.492969			1
E2348C_ncR58	arcZ	NC_011601	sRNA	3628715	3628822	+	predicted antisense sRNA regulator	1	core	2	0	1977.32	-0.141171	0.747904			1591.62	-0.833186	0.00820131	1		225.571	-0.939528	0.0167015	1		1242.17	-0.906375	0.194613			0							1
E2348C_2801	ndk	NC_011601	CDS	2879856	2880287	-	"multifunctional nucleoside diphosphate kinase and apyrimidinic endonuclease and 3-phosphodiesterase"	1	core	1	0	831.027	-0.14258	0.488868			826.667	-0.536082	0.00124754	1		235.823	-0.261225	0.600902			564.294	-0.291342	0.18803			0
E2348C_4235	hslU	NC_011601	CDS	4435577	4436908	-	molecular chaperone and ATPase component of HslUV protease	1	core	1	0	4563.51	-0.143761	0.455238			5230.75	0.42262	0.01655	1		2912.35	-0.291004	0.155332			4246.89	-0.283641	0.289047			0
E2348C_3647	pck	NC_011601	CDS	3781521	3783143	+	phosphoenolpyruvate carboxykinase	1	core	2	0	3859.97	-0.146584	0.456546			3883.44	-0.664257	0.000159342	1		1326.88	-0.443994	0.00314817	1		3496.14	-0.230294	0.450434			0
E2348C_0351	nusB	NC_011601	CDS	394166	394585	+	transcription antitermination protein NusB	1	core	1	0	1646.97	-0.147133	0.462093			1913.24	0.183427	0.540809			729.279	-0.488242	0.0161798	1		1091.58	-0.105331	0.839396			0
E2348C_4060	rbsC	NC_011601	CDS	4231907	4232872	+	D-ribose transporter subunit	1	core	2	0	487.749	-0.147555	0.516859			472.542	-0.336426	0.0786127	1		149.863	-0.336788	0.281787			2396.23	0.324039	0.0665386	1		0
E2348C_0543	ybeL	NC_011601	CDS	603805	604287	+	predicted protein	1	core	1	0	1317.61	-0.147556	0.398188			1141.88	-0.3184	0.108558			119.698	-0.372796	0.549086			968.785	-0.414428	0.0608649	1		0
E2348C_1572	tehA	NC_011601	CDS	1618241	1619233	+	potassium-tellurite ethidium and proflavin transporter	1	core	1	0	106.785	-0.147925	0.640543			72.1598	-0.461492	0.0785899	1		19.6946	0.0437828	0.961712			66.638	0.166475	0.728914			0
E2348C_1566	ydcI	NC_011601	CDS	1611816	1612739	-	predicted DNA-binding transcriptional regulator	1	core	2	0	439.509	-0.148626	0.47915			496.237	-0.825297	1.5596e-09	1		110.31	-0.0774227	0.880832			190.554	-0.420182	0.0358401	1		0
E2348C_0413	ybaL	NC_011601	CDS	461932	463608	-	predicted transporter with NAD(P)-binding Rossmann-fold domain	1	core	1	0	688.97	-0.150376	0.390201			539.472	-0.382977	0.00235075	1		265.319	0.255792	0.466414			365.338	-0.104569	0.865747			0
E2348C_4541	ytfF	NC_011601	CDS	4789985	4790959	-	predicted inner membrane protein	1	core	1	0	1265.64	-0.150513	0.64078			644.581	-0.468628	0.000325785	1		224.384	0.353315	0.21825			573.4	0.000365134	0.999995			0
E2348C_3241	gspL	NC_011601	CDS	3368717	3369886	-	putative type II secretion protein	0.824786	core	1	1	12.8177	-0.150851	0.885353			5.2559	-0.630187	0.561734			8.61314	1.02038	0.268064			22.8253	1.90996	0.00246518	1	1	0
E2348C_3546	yrdD	NC_011601	CDS	3700573	3701115	-	predicted DNA topoisomerase	1	core	1	0	960.535	-0.151382	0.405534			708.772	-0.171927	0.346224			195.088	-0.131622	0.688887			802.153	-0.293805	0.0341368	1		0
E2348C_3064	sdaB	NC_011601	CDS	3161526	3162893	+	L-serine deaminase II	1	core	1	0	926.425	-0.152347	0.563712			1106.94	-0.62133	0.000793436	1		258.005	-0.429436	0.179333			1157.03	-0.192903	0.351801			0
E2348C_1454	trpE	NC_011601	CDS	1487974	1489530	-	component I of anthranilate synthase	1	core	1	1	97.6571	-0.153224	0.67261			75.486	0.223488	0.489128			44.261	1.15816	0.000254105	1	1	239.764	-0.222463	0.590625			0
E2348C_0787	bssR	NC_011601	CDS	842630	843013	+	conserved predicted protein that regulates biofilm formation	1	core	1	0	32115	-0.153687	0.601792			34525.5	0.107097	0.739496			1670.54	-0.625441	0.521365			51451.4	-0.416565	0.0368723	1		0
E2348C_1097	E2348C_1097	NC_011601	CDS	1160137	1160445	-	predicted protein	0	IE2	2	0	231.841	-0.153963	0.637657			164.175	-0.199884	0.400303			62.8109	0.697201	0.0131904	1		207.631	-0.441922	0.0901947	1		0
E2348C_3003	ygbK	NC_011601	CDS	3094363	3095625	+	predicted protein	1	core	1	1	68.2901	-0.154236	0.72202			38.7068	-0.205769	0.689188			17.6299	-1.62043	0.0173524	1	1	46.5781	0.456343	0.497693			0
E2348C_1694	rstB	NC_011601	CDS	1758156	1759457	+	sensory histidine kinase in two-component regulatory system with RstA	1	core	1	0	587.478	-0.154726	0.560122			351.52	0.369276	0.0157656	1		101.95	0.307173	0.444869			177.828	0.0738699	0.902682			0
E2348C_3116	yqeG	NC_011601	CDS	3224709	3225938	+	predicted transporter	1	core	1	0	421.859	-0.155658	0.402743			347.969	-0.277353	0.0486643	1		159.488	-0.046376	0.898339			311.206	0.0312289	0.946222			0
E2348C_3634	aroK	NC_011601	CDS	3767247	3767768	-	shikimate kinase I	1	core	1	0	2309.13	-0.156421	0.379408			1973.5	0.102516	0.54519			1061.55	0.322816	0.074419	1		2220.44	-0.0452015	0.910102			0
E2348C_3063	sdaC	NC_011601	CDS	3160179	3161468	+	predicted serine transporter	1	core	2	0	1816.86	-0.156814	0.559044			2069.49	-0.659129	0.0002281	1		524.882	-0.391943	0.0586703	1		2213.11	-0.260653	0.362471			0
E2348C_1361	rssA	NC_011601	CDS	1403038	1403982	+	predicted protein	1	core	1	0	971.677	-0.15721	0.390201			848.663	-0.29779	0.0105616	1		162.135	-0.149223	0.731884			768.495	0.0712595	0.896547			0
E2348C_3997	ibpA	NC_011601	CDS	4162783	4163196	-	heat shock chaperone	1	core	2	0	978.441	-0.157601	0.426209			990.521	0.173364	0.581369			2766.96	-0.314401	0.0309688	1		1233.38	-0.27213	0.0426796	1		0
E2348C_3778	bcsE	NC_011601	CDS	3941877	3943448	+	predicted protein	1	core	2	0	1269.26	-0.15786	0.256667			853.795	-0.245895	0.0311306	1		254.971	-0.41802	0.0283633	1		697.645	0.0787274	0.839396			0
E2348C_0149	sfsA	NC_011601	CDS	166606	167310	-	predicted DNA-binding transcriptional regulator	1	core	1	0	945.652	-0.158637	0.402573			915.549	-0.351845	0.0197109	1		143.191	-0.117073	0.757439			811.957	-0.145268	0.586507			0
E2348C_4468	groES	NC_011601	CDS	4718828	4719121	+	Cpn10 chaperonin GroES - small subunit of GroESL	1	core	1	0	2872.27	-0.15881	0.290239			2387.18	0.390881	0.000656912	1		1211.07	-0.189237	0.410971			2668	-0.0315259	0.94774			0
E2348C_2360	ompC	NC_011601	CDS	2438851	2439966	-	outer membrane porin protein C	1	core	1	0	13178.7	-0.158813	0.394737			9932.56	-0.373562	0.00838074	1		5127.52	-0.324826	0.379996			13880.8	0.111526	0.73331			0
E2348C_4329	pepE	NC_011601	CDS	4559990	4560679	-	(alpha)-aspartyl dipeptidase	1	core	1	1	36.9811	-0.15947	0.8168			45.1272	0.152744	0.751568			16.0732	-1.46642	0.0673559	1	1	77.3011	-0.0441619	0.969789			0
E2348C_3452	argG	NC_011601	CDS	3596917	3598260	+	argininosuccinate synthetase	1	core	3	0	435.888	-0.160345	0.427222			748.4	0.565511	0.00210213	1		271.66	0.462416	0.0459033	1		494.335	0.302904	0.099616	1		0
E2348C_3373	ygjK	NC_011601	CDS	3513408	3515759	+	predicted glycosyl hydrolase	1	core	1	0	36.2097	-0.160535	0.780897			33.3695	-0.671687	0.0404613	1		16.4447	0.380525	0.621643			32.0239	0.309813	0.640737			0
E2348C_0992	E2348C_0992	NC_011601	CDS	1049089	1049457	-	predicted single-stranded DNA binding protein	0	PP4	1	0	32.3089	-0.161168	0.798094			349.949	0.985266	0.000325626	1		16.0197	0.405912	0.621643			64.6379	-0.394191	0.437131			0
E2348C_3499	sspB	NC_011601	CDS	3644405	3644902	-	ClpXP protease specificity-enhancing factor	1	core	1	0	1985.62	-0.162067	0.290636			2681.37	0.193866	0.317413			865.842	-0.561632	0.00230137	1		1109.44	-0.255575	0.451159			0
E2348C_0135	yadD	NC_011601	CDS	152694	153662	+	predicted transposase	1	core	1	1	173.303	-0.163241	0.592084			153.864	0.014504	0.970817			117.705	1.00387	0.0100712	1	1	181.958	0.302362	0.65354			0
E2348C_1876	astC	NC_011601	CDS	1936510	1937730	-	succinylornithine transaminase AstC - PLP-dependent	1	core	1	1	463.314	-0.163727	0.592499			239.199	-1.3334	5.07102e-13	1	1	10.0099	-0.781868	0.454183			18.8291	-0.140229	0.912556			0
E2348C_0940	fabA	NC_011601	CDS	1003966	1004484	-	beta-hydroxydecanoyl thioester dehydrase	1	core	1	0	2611.03	-0.164451	0.444658			1912.41	-0.137782	0.644514			666.718	-0.435936	0.0534881	1		1053.42	-0.00553426	0.993034			0
E2348C_0662	E2348C_0662	NC_011601	CDS	725526	726032	-	predicted single-stranded DNA-binding protein	0	PP2	1	0	24.9431	-0.164563	0.818356			93.9836	0.834781	0.00205715	1		12.1481	0.241755	0.825407			39.8824	-0.389665	0.639641			0
E2348_P1_044	mvpA	NC_011603	CDS	42479	42877	+	putative anti-toxin of post-segregational killing system	0	non-core	1	0	639.739	-0.165591	0.352752			588.877	-0.0661128	0.768976			251.359	0.10338	0.753819			494.219	-0.52489	1.30825e-05	1		0
E2348C_0625	pal	NC_011601	CDS	692937	693458	+	peptidoglycan-associated outer membrane lipoprotein	1	core	1	0	2868.37	-0.166149	0.304127			2360.21	-0.228453	0.0770275	1		1412.24	-0.114718	0.702199			3866.04	0.159488	0.584538			0
E2348C_3888	dut	NC_011601	CDS	4060302	4060757	+	deoxyuridinetriphosphatase	1	core	1	0	273.666	-0.167816	0.592087			326.539	-0.349284	0.0356964	1		135.218	-0.141925	0.712321			292.814	0.0700688	0.908868			0
E2348C_4407	fdhF	NC_011601	CDS	4647623	4649770	-	formate dehydrogenase-H - selenopolypeptide subunit	1	core	2	0	928.411	-0.167912	0.592499			692.103	0.82022	1.42317e-05	1		476.827	-0.528479	0.0256853	1		1998.81	0.18284	0.351801			0
E2348C_2852	yfiC	NC_011601	CDS	2941690	2942427	-	predicted S-adenosyl-L-methionine-dependent methyltransferase	1	core	1	0	249.051	-0.168476	0.476753			243.307	0.149018	0.542721			124.167	0.580348	0.0109078	1		186.853	-0.194018	0.613699			0
E2348C_1641	yneE	NC_011601	CDS	1705339	1706253	-	conserved inner membrane protein	1	core	1	0	99.7649	-0.168888	0.71793			43.7404	0.474751	0.381158			47.0862	0.724777	0.059005	1		78.9301	-0.119889	0.810827			0
E2348C_0003	thrB	NC_011601	CDS	2800	3732	+	homoserine kinase	1	core	1	0	314.785	-0.168891	0.402743			214.776	0.112278	0.691982			120.726	0.600627	0.00814672	1		210.405	0.145002	0.726898			0
E2348C_1333	hemA	NC_011601	CDS	1372740	1373996	+	glutamyl tRNA reductase	1	core	1	0	1937.24	-0.169337	0.444133			1189.27	0.211995	0.0707809	1		604.543	0.10793	0.694038			2220.1	-0.0199859	0.967368			0
E2348C_1720	nth	NC_011601	CDS	1787340	1787975	+	DNA glycosylase and apyrimidinic (AP) lyase (endonuclease III)	1	core	1	0	237.795	-0.170631	0.47915			196.31	-0.567782	0.00217804	1		81.6255	0.122495	0.762317			291.161	0.0200951	0.971164			0
E2348C_0768	ybiP	NC_011601	CDS	816857	818440	-	predicted hydrolase - inner membrane	1	core	1	0	257.289	-0.170919	0.599606			173.341	-0.0231118	0.949165			177.262	0.0169786	0.966301			344.661	0.332355	0.0782495	1		0
E2348C_3599	yheV	NC_011601	CDS	3732633	3732833	-	predicted protein	1	core	1	0	69.1768	-0.171223	0.692907			66.3363	0.0219515	0.959827			15.1658	-0.409719	0.633893			78.0674	-0.614473	0.0513354	1		0
E2348C_0932	ycbW	NC_011601	CDS	994112	994654	+	predicted protein	1	core	1	0	978.031	-0.171624	0.300761			892.958	-0.106936	0.546526			270.739	0.459603	0.0181044	1		681.665	-0.0454265	0.920475			0
E2348C_0849	rimK	NC_011601	CDS	890492	891394	+	ribosomal protein S6 modification protein	1	core	1	0	204.729	-0.173241	0.540601			210.121	-0.0740808	0.76621			84.2499	0.526073	0.0870521	1		188.107	0.0923588	0.865405			0
E2348C_0189	dnaE	NC_011601	CDS	215127	218609	+	DNA polymerase III - alpha subunit	1	core	1	0	2656.94	-0.17427	0.219499			2129.44	0.104303	0.347811			911.411	0.361492	0.0689188	1		2550.63	0.0427587	0.897855			0
E2348C_2794	engA	NC_011601	CDS	2871313	2872785	-	predicted GTP-binding protein	1	core	1	0	1792.39	-0.175269	0.285528			1529.9	0.144643	0.379695			1063.82	0.335911	0.0849961	1		1767.07	0.139993	0.68444			0
E2348C_0320	psiF	NC_011601	CDS	362437	362757	+	predicted protein	1	core	1	0	458.453	-0.175924	0.416527			289.76	-0.359067	0.120912			41.0903	-0.994589	0.0725189	1		247.294	-0.115044	0.839396			0
E2348C_1951	yobH	NC_011601	CDS	2007899	2008138	+	predicted protein	1	core	1	0	769.059	-0.177094	0.677071			337.349	-0.300502	0.128468			83.1439	0.873503	0.000199299	1		495.378	0.00496245	0.995105			0
E2348C_4608	E2348C_4608	NC_011601	CDS	4862628	4865744	-	predicted type I restriction-modification enzyme R subunit	0	core	1	0	442.899	-0.177524	0.405156			342.198	-0.256608	0.0674415	1		173.689	-0.199666	0.607188			349.122	-0.0402654	0.922349			0
E2348C_1791	ydiU	NC_011601	CDS	1861234	1862670	-	predicted protein	1	core	1	0	612.2	-0.177998	0.308041			325.394	-0.765278	4.32381e-05	1		67.9144	-0.422113	0.329157			181.949	-0.0330454	0.962468			0
E2348C_tRNA77	alaT	NC_011601	tRNA	4353536	4353611	+	tRNA-Ala	1	core	1	0	155109	-0.17801	0.597119			133191	-0.0436624	0.919651			37993.2	-0.120958	0.814387			107492	-0.675354	0.0541023	1		0
E2348C_1349	narH	NC_011601	CDS	1391438	1392976	+	nitrate reductase 1 - beta (Fe-S) subunit	1	core	1	0	306.616	-0.17885	0.5684			101.534	0.00781101	0.989984			23.3139	-0.370167	0.619428			321.348	0.532928	0.0981365	1		0
E2348C_4678	yjjI	NC_011601	CDS	4939986	4941536	-	predicted protein	1	core	2	0	272.969	-0.179208	0.456233			367.484	0.362007	0.0820223	1		73.7524	-0.927147	0.0034826	1		447.221	-0.344205	0.274971			0
E2348C_tRNA84	alaU_1	NC_011601	tRNA	4539212	4539287	+	tRNA-Ala	1	core	1	0	155358	-0.179446	0.596954			133249	-0.0396642	0.927367			38056.1	-0.127232	0.805828			107588	-0.67552	0.0528584	1		0
E2348C_4537	fklB	NC_011601	CDS	4785271	4785891	+	FKBP-type peptidyl-prolyl cis-trans isomerase (rotamase)	1	core	1	0	1059.42	-0.180071	0.359745			1110.48	-0.29967	0.0328434	1		376.664	-0.143206	0.711904			871.645	0.0118591	0.978104			0
E2348C_2272	yehU	NC_011601	CDS	2343776	2345461	-	predicted sensory kinase in two-component system with YehT	1	core	2	0	396.806	-0.180076	0.463095			539.493	-0.375287	0.0355029	1		96.1234	-0.653122	0.0301693	1		889.395	-0.141725	0.471166			0
E2348C_0119	lpd	NC_011601	CDS	133794	135218	+	lipoamide dehydrogenase - E3 component is part of three enzyme complexes	1	core	1	0	16061.3	-0.180144	0.285768			17735.1	0.0320585	0.865517			6802.71	-0.335992	0.0345409	1		11582	0.0198723	0.952084			0
E2348C_1874	astD	NC_011601	CDS	1934004	1935482	-	succinylglutamic semialdehyde dehydrogenase	1	core	1	1	388.061	-0.180192	0.528206			178.12	-1.53931	3.92353e-13	1	1	6.69499	-1.1786	0.331006			15.2102	-0.0792996	0.950647			0
E2348C_2532	E2348C_2532	NC_011601	CDS	2618882	2619178	-	predicted regulatory protein	0	PP8	1	1	41.3527	-0.180368	0.753596			139.326	1.01119	0.000287529	1	1	19.672	-0.42818	0.56741			25.1677	-0.836369	0.158982			0
E2348C_tRNA02	alaV	NC_011601	tRNA	235455	235530	+	tRNA-Ala	1	core	1	0	155314	-0.18116	0.592499			133343	-0.0414987	0.924699			38047.1	-0.122432	0.813801			107549	-0.674814	0.0551777	1		0
E2348C_1314	ymgE	NC_011601	CDS	1350967	1351221	+	predicted inner membrane protein	1	core	1	0	90.5001	-0.181331	0.690263			89.4166	-0.605587	0.00343103	1		4.40098	-1.13046	NA			30.4891	-0.35034	0.554832			0
E2348C_0955	yccK	NC_011601	CDS	1018353	1018682	-	predicted sulfite reductase subunit	1	core	1	0	226.657	-0.182926	0.526124			235.912	-0.0883075	0.768976			115.124	0.682969	0.00243055	1		189.301	0.213502	0.666229			0
E2348C_2157	yoeB	NC_011601	CDS	2207660	2207914	-	toxin of the YoeB-YefM toxin-antitoxin system	1	core	1	0	167.49	-0.183072	0.510849			87.5839	-0.146824	0.666198			40.665	0.196899	0.749461			173.371	-0.479927	0.0487648	1		0
E2348C_2842	recO	NC_011601	CDS	2931405	2932133	-	gap repair protein	1	core	1	0	1663.35	-0.183319	0.272127			1023.74	-0.144613	0.349432			572.403	0.369353	0.0146143	1		1799.23	0.245104	0.379953			0
E2348C_3615	nirB	NC_011601	CDS	3748052	3750595	+	nitrite reductase - large subunit - NAD(P)H-binding	1	core	1	0	202.03	-0.184774	0.486384			185.753	0.556949	0.00579814	1		110.436	0.363911	0.53499			60.5301	0.504173	0.238216			0
E2348C_1250	E2348C_1250	NC_011601	CDS	1293600	1294097	+	predicted endolysin	1	PP5	1	1	20.9115	-0.185594	0.821212			13.8173	0.261851	0.739496			10.4235	1.49379	0.0235726	1	1	13.443	-0.125959	0.938933			0
E2348C_4129	metR	NC_011601	CDS	4312823	4313776	-	DNA-binding transcriptional activator MetR - homocysteine-binding	1	core	1	1	46.7663	-0.185787	0.753502			30.2502	-0.231111	0.651875			50.0863	-1.05361	0.00173173	1	1	40.4518	0.293612	0.568931			0
E2348C_2698	talA	NC_011601	CDS	2768272	2769222	+	transaldolase A	1	core	1	1	607.835	-0.187144	0.218244			483.715	-0.157257	0.549115			42.5485	-1.25763	0.04675	1	1	217.998	-0.0574964	0.93473			0
E2348C_3861	gpmM	NC_011601	CDS	4032803	4034347	+	phosphoglycero mutase III - cofactor-independent	1	core	1	0	1185.55	-0.18808	0.337161			1470.04	0.582646	0.000241243	1		587.365	-0.23614	0.384737			967.695	0.100276	0.702479			0
E2348C_4361	zur	NC_011601	CDS	4593836	4594351	-	DNA-binding transcriptional repressor - Zn(II)-binding	1	core	1	0	870.532	-0.188777	0.380614			1118.57	0.152819	0.336686			412.044	-0.0584716	0.878505			1044.12	-0.380133	0.0397826	1		0
E2348C_3549	def	NC_011601	CDS	3702843	3703352	+	peptide deformylase	1	core	1	0	1334.77	-0.188943	0.219499			1121.31	-0.0334749	0.856188			432.135	-0.403593	0.0727833	1		1332.29	-0.301446	0.234125			0
E2348C_2699	tktB	NC_011601	CDS	2769242	2771245	+	transketolase 2 - thiamin-binding	1	core	1	0	1261.42	-0.189467	0.229697			887.476	-0.206304	0.249092			78.3776	-0.768153	0.116547			400.857	0.473056	0.0033863	1		0
E2348C_0670	E2348C_0670	NC_011601	CDS	728867	729175	-	predicted early gene regulator	0	PP2	2	0	41.883	-0.19194	0.703436			109.312	0.671003	0.0504124	1		12.2936	0.462461	0.704496			206.876	-0.762198	0.00717889	1		0
E2348C_1300	ycgN	NC_011601	CDS	1336097	1336543	+	predicted protein	1	core	1	0	262.865	-0.194118	0.326318			220.33	-0.474792	0.000458085	1		78.1025	0.115174	0.806277			206.645	0.0452411	0.938577			0
E2348C_0421	ybaT	NC_011601	CDS	472697	473989	+	predicted transporter	1	core	1	0	2340.83	-0.194981	0.498603			1100.86	-0.583013	9.45818e-08	1		106.285	-0.519364	0.404437			2167.62	0.313985	0.351801			0
E2348C_0584	kdpD	NC_011601	CDS	650466	653150	-	fused sensory histidine kinase KdpD in two-component regulatory system with KdpE signal sensing protein	1	core	1	0	314.614	-0.195577	0.343954			247.598	-0.306329	0.0806075	1		81.1368	-0.181571	0.708036			263.614	0.295436	0.30572			0
E2348C_0014	dnaK	NC_011601	CDS	13612	15528	+	chaperone Hsp70 - co-chaperone with DnaJ	1	core	2	0	17315.1	-0.196313	0.18836			13604.4	0.368185	0.0542835	1		10241.6	-0.266529	0.0927082	1		21040.8	-0.0898944	0.843707			0
E2348C_0035	caiF	NC_011601	CDS	37211	37606	+	DNA-binding transcriptional activator	1	core	1	0	156.415	-0.197559	0.507379			184.378	0.300176	0.120923			38.6428	0.169601	0.813669			357.026	-0.534421	0.0521313	1		0
E2348C_4312	purD	NC_011601	CDS	4533976	4535265	-	phosphoribosylglycinamide synthetase phosphoribosylamine-glycine ligase	1	core	1	0	269.37	-0.197656	0.469399			414.837	-0.282229	0.0347818	1		83.4446	-0.283218	0.461925			615.137	-0.219793	0.552943			0
E2348C_3250	gspC	NC_011601	CDS	3377681	3378640	-	putative type II secretion protein	0.998958	core	1	1	36.6154	-0.199599	0.780478			12.2141	-0.0158907	0.989984			26.3834	0.150944	0.870364			48.8239	1.81973	6.7101e-06	1	1	0
E2348C_ncR07	sroC	NC_011601	sRNA	607536	607698	-	sRNA - function unknown	1	core	2	1	3115.58	-0.199705	0.636754			1648.25	-0.677052	0.00013094	1		115.843	-1.04966	0.0104585	1	1	340.642	-0.92293	0.234497			0							1
E2348C_1761	pykF	NC_011601	CDS	1827123	1828535	+	pyruvate kinase I	1	core	2	0	3762.05	-0.200555	0.0951258	1		3149.07	0.327797	0.0128278	1		1297.42	-0.260234	0.195718			1911.24	0.0440727	0.884334			0
E2348C_4230	glpK	NC_011601	CDS	4430875	4432383	-	glycerol kinase	1	core	1	0	719.281	-0.20214	0.217327			1441.51	-0.212418	0.400303			187.596	-0.573329	0.0628386	1		446.058	0.325609	0.186158			0
E2348C_0101	lpxC	NC_011601	CDS	112674	113591	+	UDP-3-O-acyl N-acetylglucosamine deacetylase	1	core	2	0	5616.35	-0.202829	0.0760819	1		4422	0.14823	0.285175			1952.93	-0.0126909	0.962299			4479.94	-0.225379	0.0433928	1		0
E2348C_0183	skp	NC_011601	CDS	210488	210973	+	periplasmic chaperone	1	core	1	0	2979.56	-0.203407	0.0904217	1		2515.22	-0.0492206	0.755437			1202.73	0.00366936	0.988131			3021.08	-0.142276	0.404633			0
E2348C_1838	E2348C_1838	NC_011601	CDS	1900132	1901232	+	predicted late gene regulator	0	PP7	1	1	24.113	-0.205833	0.775625			17.6613	0.228704	0.733253			13.0289	1.10587	0.0566427	1	1	25.5548	-0.626701	0.36981			0
E2348C_0640	modA	NC_011601	CDS	708671	709444	+	molybdate transporter subunit	1	core	1	0	519.623	-0.207219	0.339053			238.398	-0.267565	0.110995			138.473	-0.471051	0.169117			1124.6	-0.4212	0.000442176	1		0
E2348C_1050	cbpM	NC_011601	CDS	1095511	1095816	-	modulator of CbpA co-chaperone	1	core	1	0	219.509	-0.207571	0.34599			195.259	-0.370982	0.0189005	1		27.3187	-0.410853	0.591645			183.472	-0.264195	0.543521			0
E2348C_1052	agp	NC_011601	CDS	1097271	1098512	+	glucose-1-phosphatase/inositol phosphatase	1	core	2	0	522.826	-0.208547	0.243505			806.096	-0.330367	0.0123747	1		100.751	-0.938679	0.0108561	1		701.535	-0.150606	0.606637			0
E2348C_3366	ygjG	NC_011601	CDS	3504014	3505393	+	putrescine: 2-oxoglutaric acid aminotransferase - PLP-dependent	1	core	2	1	897.387	-0.208625	0.335929			623.767	-0.729426	5.75683e-08	1		41.0802	-1.05634	0.0126544	1	1	326.328	-0.25999	0.378763			0
E2348C_1585	yncL	NC_011601	CDS	1632431	1632526	-	predicted protein	1	core	1	0	460.329	-0.208809	0.442632			308.085	-0.466804	0.011328	1		33.5737	-0.304371	0.683591			362.395	0.224182	0.806977			0							1
E2348C_1961	yebV	NC_011601	CDS	2020754	2020990	+	predicted protein	1	core	1	0	245.995	-0.209714	0.38825			194.248	-0.133281	0.617052			34.38	-0.825397	0.0926486	1		218.139	0.112849	0.814732			0
E2348C_1716	rsxC	NC_011601	CDS	1782733	1784958	+	fused predicted 4Fe-4S ferredoxin-type protein/conserved protein	1	core	1	0	984.043	-0.210547	0.258473			779.957	-0.289522	0.0149534	1		299.664	0.0108223	0.973517			1092.51	0.113672	0.702174			0
E2348C_1151	dinI	NC_011601	CDS	1204757	1205002	-	DNA damage-inducible protein I	1	core	1	0	446.627	-0.2116	0.494407			550.456	0.566308	0.00085181	1		219.179	-0.498204	0.102963			407.828	-0.283021	0.204313			0
E2348C_1959	yebT	NC_011601	CDS	2016484	2019117	+	predicted protein	1	core	1	0	834.944	-0.211681	0.139154			618.07	-0.203697	0.0692321	1		153.5	-0.0814804	0.832889			525.567	0.00782188	0.986837			0
E2348C_0592	ybgH	NC_011601	CDS	660143	661624	-	predicted transporter	1	core	2	0	237.71	-0.212357	0.335643			306.342	0.603192	0.0017264	1		156.224	0.890174	0.00293934	1		235.931	0.232063	0.499087			0
E2348C_1912	yeaI	NC_011601	CDS	1975052	1976395	+	predicted diguanylate cyclase	1	core	1	1	55.3587	-0.214197	0.711184			27.7984	0.657136	0.236933			16.3215	1.19959	0.0213509	1	1	27.9088	0.441096	0.589029			0
E2348C_1279	ycgE	NC_011601	CDS	1322391	1323122	-	predicted DNA-binding transcriptional regulator	1	core	1	0	406.156	-0.21425	0.402523			538.8	-0.521095	0.000842051	1		198.103	0.210237	0.509559			266.862	-0.219284	0.584538			0
E2348C_2902	grpE	NC_011601	CDS	2993545	2994138	-	heat shock protein	1	core	1	0	2466.19	-0.214602	0.341351			2050.19	0.466138	0.0101532	1		1136.07	-0.146941	0.623972			2163.39	-0.0740634	0.907116			0
E2348C_3142	idi	NC_011601	CDS	3261713	3262261	+	isopentenyl diphosphate isomerase	1	core	2	0	242.366	-0.215632	0.487119			192.854	-0.420849	0.0127434	1		36.0406	-0.588332	0.196367			118.922	-0.680092	0.00831071	1		0
E2348C_3121	ygeV	NC_011601	CDS	3231277	3233055	-	predicted DNA-binding transcriptional regulator	1	core	1	0	623.088	-0.216617	0.236782			400.49	-0.434577	0.0110141	1		71.3769	-0.553077	0.336713			817.784	-0.289176	0.211464			0
E2348C_1703	uidR	NC_011601	CDS	1771554	1772144	-	DNA-binding transcriptional repressor	1	core	1	0	290.955	-0.217573	0.381748			334.548	-0.127464	0.634833			93.0501	0.226151	0.56741			287.787	-0.496896	0.0313231	1		0
E2348C_0417	ybaP	NC_011601	CDS	467656	468450	-	predicted protein	1	core	1	0	299.945	-0.21778	0.335238			303.266	-0.253433	0.0806557	1		91.6016	-0.052637	0.925478			506.209	-0.327914	0.364569			0
E2348C_2874	tyrA	NC_011601	CDS	2970962	2972083	-	fused chorismate mutase T/prephenate dehydrogenase	1	core	1	0	378.049	-0.21858	0.240304			517.487	0.299416	0.0660781	1		181.639	-0.233888	0.575556			290.669	-0.251806	0.48421			0
E2348C_1400	E2348C_1400	NC_011601	CDS	1437962	1438390	-	predicted protein	0	PP6	1	0	184.386	-0.219123	0.436838			104.924	-0.301731	0.191075			85.9704	0.368038	0.360231			342.98	0.496442	0.0126792	1		0
E2348C_1873	astB	NC_011601	CDS	1932664	1934007	-	succinylarginine dihydrolase	1	core	1	1	450.424	-0.220836	0.473506			165.296	-1.39905	6.61241e-09	1	1	6.3222	-0.651959	0.627341			18.0308	0.207185	0.843814			0
E2348C_2557	E2348C_2557	NC_011601	CDS	2634159	2635154	-	sucrose operon repressor	0	core	1	0	814.402	-0.221773	0.0868655	1		726.717	-0.1397	0.284273			305.902	0.0308657	0.920936			718.824	0.0197183	0.960566			0
E2348C_3766	yhjG	NC_011601	CDS	3921709	3923784	-	predicted outer membrane biogenesis protein	1	core	3	1	361.408	-0.222811	0.28941			209.174	-0.43575	0.0154721	1		158.141	-1.98885	1.03e-11	1	1	269.399	-0.383188	0.04142	1		0
E2348C_4236	hslV	NC_011601	CDS	4436918	4437448	-	peptidase component of the HslUV protease	1	core	2	0	1179.79	-0.226437	0.254232			1444.47	0.377409	0.0445736	1		1023.18	-0.291153	0.0414338	1		1256.9	-0.347975	0.266263			0
E2348C_3670	glpD	NC_011601	CDS	3811643	3813148	+	sn-glycerol-3-phosphate dehydrogenase - aerobic - FAD/NAD(P)-binding	1	core	2	0	1309.78	-0.226582	0.23598			3004.06	0.341341	0.0186467	1		879.118	0.0160889	0.966301			671.027	0.734085	6.93537e-06	1		0
E2348C_1847	infC	NC_011601	CDS	1907980	1908522	-	protein chain initiation factor IF-3	1	core	1	0	14284.3	-0.226594	0.0571462	1		12485.4	-0.154481	0.147281			5348.55	0.105022	0.691601			14775	0.0696946	0.799005			0
E2348C_0468	nfrA	NC_011601	CDS	520440	523412	-	bacteriophage N4 receptor - outer membrane subunit NfrA	1	core	1	0	416.562	-0.227737	0.170075			271.169	-0.272584	0.090815	1		118.918	0.0104223	0.978984			308.494	0.16882	0.640737			0
E2348C_4082	rhoL	NC_011601	CDS	4261979	4262080	+	rho operon leader peptide	1	core	1	0	985.417	-0.228163	0.0377955	1		1328.17	0.0663181	0.777617			519.126	-0.150746	0.652218			1027.62	-0.38245	0.387984			0							1
E2348C_4358	lexA	NC_011601	CDS	4591463	4592071	+	DNA-binding transcriptional repressor of SOS regulon	1	core	1	0	1448.56	-0.228765	0.105617			2590.83	0.318814	0.00185572	1		1390.55	0.220809	0.287487			1223.13	-0.0769692	0.738539			0
E2348C_2585	nupC	NC_011601	CDS	2669451	2670653	+	nucleoside (except guanosine) transporter	1	core	1	0	836.532	-0.229832	0.240004			471.435	-0.0861382	0.752124			136.406	-0.176796	0.683591			534.646	0.304491	0.0891862	1		0
E2348C_4638	yjiJ	NC_011601	CDS	4898127	4899305	-	predicted inner membrane protein	1	core	1	0	120.489	-0.231026	0.396441			101.036	-0.412351	0.0542835	1		16.1124	-0.195246	0.87612			42.5943	0.442397	0.4103			0
E2348C_4399	nrfG	NC_011601	CDS	4639048	4639644	+	heme lyase (NrfEFG) for insertion of heme into c552 - subunit NrfG	1	core	1	0	121.622	-0.231866	0.472131			54.6729	0.562667	0.0734372	1		11.7621	0.0347383	0.975121			49.6837	0.324058	0.613699			0
E2348C_4563	nrdG	NC_011601	CDS	4816088	4816552	-	anaerobic ribonucleotide reductase activating protein	1	core	2	0	332.363	-0.234577	0.227722			447.208	0.429289	0.00543956	1		125.809	-0.443044	0.0958287	1		483.638	-0.27666	0.554314			0
E2348C_2815	trmJ	NC_011601	CDS	2897381	2898121	-	predicted methyltransferase	1	core	1	0	723.17	-0.234862	0.211172			886.915	0.0469148	0.847939			388.196	-0.20051	0.536492			833.722	-0.305004	0.0758728	1		0
E2348C_3403	tdcF	NC_011601	CDS	3544674	3545063	-	predicted L-PSP (mRNA) endoribonuclease	1	core	3	0	1205.32	-0.235964	0.427222			397.911	0.502911	0.0160604	1		355.472	-0.986527	5.75e-06	1		1443.31	-0.895224	1.00701e-06	1		0
E2348C_0897	focA	NC_011601	CDS	948816	949673	-	formate transporter	1	core	1	0	1520.96	-0.235992	0.120765			1195.05	0.293904	0.00867113	1		725.13	0.0410546	0.915648			3516.28	0.265322	0.157008			0
E2348C_4461	yjdC	NC_011601	CDS	4710874	4711449	-	predicted transcriptional regulator	1	core	1	0	924.799	-0.236773	0.199927			432.119	-0.257261	0.166226			107.662	-0.0499871	0.915242			469.356	-0.431214	0.0116841	1		0
E2348C_1272	purB	NC_011601	CDS	1315746	1317116	-	adenylosuccinate lyase	1	core	1	0	734.877	-0.23703	0.137199			1355.03	-0.289186	0.00890129	1		341.043	-0.22023	0.381253			1325.34	-0.0819518	0.752102			0
E2348C_4489	yjeS	NC_011601	CDS	4740321	4741460	-	predicted Fe-S electron transport protein	1	core	1	0	224.591	-0.238179	0.234841			246.461	0.292116	0.0727627	1		100.896	-0.176172	0.692839			233.06	-0.0807815	0.862473			0
E2348C_2868	rluD	NC_011601	CDS	2965945	2966925	-	23S rRNA pseudouridine synthase	1	core	1	0	914.868	-0.238421	0.0903304	1		826.64	-0.0983195	0.492756			345.849	0.0314384	0.941125			808.269	0.112635	0.671686			0
E2348C_1714	rsxA	NC_011601	CDS	1781581	1782162	+	predicted inner membrane subunit	1	core	1	0	250.136	-0.241549	0.286162			199.191	-0.413022	0.0576188	1		85.2525	0.0990015	0.851375			196.712	0.00643121	0.992014			0
E2348C_2423	nuoG	NC_011601	CDS	2518989	2521715	-	NADH: ubiquinone oxidoreductase - chain G	1	core	3	0	5394.55	-0.242005	0.0233793	1		5683	-0.0923778	0.582569			1310.32	-0.560469	3.34e-05	1		4755.65	-0.243598	0.0129164	1		0
E2348C_0510	uspG	NC_011601	CDS	572172	572600	-	universal stress protein UP12	1	core	2	0	2660.99	-0.242032	0.0631064	1		2472.25	-0.0565443	0.797399			690.455	-0.261046	0.227377			2363.57	-0.597803	3.44704e-08	1		0
E2348C_3909	dinD	NC_011601	CDS	4076717	4077541	+	DNA-damage-inducible protein	1	core	1	0	70.5303	-0.242119	0.502866			172.499	0.472707	0.0236792	1		81.458	-0.251738	0.600344			85.1209	-0.0706786	0.931731			0
E2348C_3434	yraR	NC_011601	CDS	3577096	3577731	-	predicted nucleoside-diphosphate-sugarepimerase	1	core	1	0	453.248	-0.243043	0.0937515	1		285.723	-0.0342702	0.909328			65.8551	-0.00314052	0.994961			287.271	0.0664243	0.881428			0
E2348C_1269	ycfD	NC_011601	CDS	1312248	1313369	-	predicted protein	1	core	2	0	1033.49	-0.243558	0.0542238	1		802.435	-0.116692	0.442146			260.995	-0.148422	0.617499			985.385	-0.279784	0.0867971	1		0
E2348C_4560	yjgA	NC_011601	CDS	4813477	4814028	-	predicted protein	1	core	1	0	478.347	-0.243954	0.217554			494.962	-0.238227	0.066833	1		245.686	0.132877	0.71591			608.315	-0.22018	0.266263			0
E2348C_4672	prfC	NC_011601	CDS	4934088	4935677	+	peptide chain release factor RF-3	1	core	1	0	1180.24	-0.244131	0.0247562	1		1310.04	0.082802	0.587926			580.695	0.0458389	0.874341			1408.61	0.170977	0.500693			0
E2348C_0462	folD	NC_011601	CDS	514777	515643	-	bifunctional 5 -10-methylene-tetrahydrofolate dehydrogenase/5 -10-methylene-tetrahydrofolate cyclohydrolase	1	core	1	0	726.583	-0.244594	0.0497908	1		659.866	0.0316813	0.865696			220.991	-0.11716	0.707523			722.659	-0.191998	0.292825			0
E2348C_3281	hybC	NC_011601	CDS	3414088	3415791	-	hydrogenase 2 - large subunit	1	core	2	0	928.409	-0.245228	0.0447311	1		1083.06	0.167806	0.184076			440.22	-0.425985	0.00561084	1		1642.97	-0.0541337	0.852175			0
E2348C_1338	kdsA	NC_011601	CDS	1377191	1378045	+	3-deoxy-D-manno-octulosonate 8-phosphate synthase	1	core	2	0	827.571	-0.246139	0.0554043	1		907.482	0.0661987	0.750579			343.661	-0.444104	0.0102293	1		925.713	-0.237889	0.36981			0
E2348C_4505	yjfJ	NC_011601	CDS	4757849	4758547	+	predicted transcriptional regulator effectorprotein	1	core	1	0	34.0222	-0.248692	0.715024			27.9472	0.713488	0.0527334	1		30.683	0.0239788	0.972345			32.9442	0.213654	0.837464			0
E2348C_0898	ycaO	NC_011601	CDS	950079	951839	-	predicted protein	1	core	1	0	1014.73	-0.24899	0.207532			1310.69	-0.295268	0.00712496	1		508.309	0.120113	0.717591			1117.93	-0.126102	0.681606			0
E2348C_3725	yhhJ	NC_011601	CDS	3870186	3871310	-	predicted transporter subunit: membrane component of ABC superfamily	1	core	1	0	140.377	-0.249465	0.350348			96.0324	-0.539366	0.0114775	1		18.5947	-0.64061	0.349674			128.592	-0.179364	0.728261			0
E2348C_3510	yhcO	NC_011601	CDS	3653982	3654254	-	predicted barnase inhibitor	1	core	2	1	177.999	-0.250237	0.435268			114.15	-0.506275	0.0187943	1		11.8348	-1.88202	0.0396229	1	1	122.463	0.277331	0.49121			0
E2348C_3912	gmk	NC_011601	CDS	4080390	4081013	+	guanylate kinase	1	core	2	0	1066.06	-0.251131	0.0297182	1		1104.28	-0.000169164	0.998941			468.737	-0.332621	0.0576767	1		942.054	-0.102956	0.614174			0
E2348C_3761	treF	NC_011601	CDS	3915170	3916819	+	cytoplasmic trehalase	1	core	1	0	683.133	-0.251489	0.0332453	1		347.229	-0.173994	0.346323			121.195	-0.423977	0.193924			567.454	-0.20999	0.48421			0
E2348C_2315	fruB	NC_011601	CDS	2393148	2394278	-	fused fructose-specific PTS enzymes: IIA component/HPr component	1	core	1	0	276.443	-0.252015	0.306878			522.029	0.137833	0.444495			94.766	-0.837583	0.00862599	1		210.616	-0.153443	0.640737			0
E2348C_2184	gne	NC_011601	CDS	2233616	2234611	-	putative UDP-galactose 4-epimerase	0	core	2	0	2005.93	-0.252026	0.0222909	1		1519.61	-0.258203	0.0140517	1		595.772	-0.156099	0.449731			1835.45	-0.110903	0.640737			0
E2348C_2844	rnc	NC_011601	CDS	2933047	2933727	-	RNase III	1	core	2	0	1322.27	-0.252173	0.0359657	1		974.827	-0.186865	0.0987212	1		480.814	0.128572	0.699079			1209.4	0.164682	0.601145			0
E2348C_0388	ybaY	NC_011601	CDS	434296	434868	+	predicted outer membrane lipoprotein	1	core	1	0	537.665	-0.252183	0.0745379	1		652.931	0.197939	0.434791			59.4349	-0.505969	0.315979			193.616	0.261251	0.503693			0
E2348C_4025	yieG	NC_011601	CDS	4192595	4193932	-	predicted inner membrane protein	1	core	2	0	398.372	-0.252425	0.169899			530.17	-0.289105	0.0413228	1		242.819	-0.129659	0.713887			941.78	-0.238904	0.048966	1		0
E2348C_2386	glpC	NC_011601	CDS	2482442	2483632	+	sn-glycerol-3-phosphate dehydrogenase (anaerobic) - small subunit	1	core	2	0	381.859	-0.25259	0.355981			851.445	0.72891	4.79497e-05	1		206.688	-0.805709	3.53e-05	1		315.435	-0.034861	0.941827			0
E2348C_4566	treB	NC_011601	CDS	4820947	4822368	-	fused trehalose (maltose)-specific PTS enzyme: IIB component/IIC component	1	core	1	0	460.182	-0.252605	0.306878			1314.4	0.106435	0.733811			250.207	-0.538202	0.0881986	1		22.2235	0.20533	0.840895			0
E2348C_2424	nuoF	NC_011601	CDS	2521768	2523105	-	NADH: ubiquinone oxidoreductase - chain F	1	core	1	0	3383.69	-0.253674	0.0196112	1		3682.86	-0.172688	0.29646			846.635	-0.341811	0.14361			3535.85	-0.187035	0.399821			0
E2348C_1872	astE	NC_011601	CDS	1931703	1932671	-	succinylglutamate desuccinylase	1	core	1	1	380.463	-0.254398	0.390824			129.077	-1.4634	2.91809e-06	1	1	4.5814	-0.169022	NA			18.05	0.296667	0.794485			0
E2348C_0934	rlmL	NC_011601	CDS	995858	997966	+	predicted methyltransferase	1	core	1	0	1080.87	-0.254421	0.0668134	1		1026.89	-0.056459	0.71253			469.912	0.121781	0.675495			1052.33	0.0754384	0.76971			0
E2348C_0410	hemH	NC_011601	CDS	458428	459390	+	ferrochelatase	1	core	2	0	942.22	-0.255008	0.0775813	1		611.468	-0.456361	0.000596676	1		186.161	-0.0593749	0.905173			578.843	0.0882797	0.822338			0
E2348C_1864	chbA	NC_011601	CDS	1925202	1925552	-	"N -N-diacetylchitobiose-specific enzyme IIA component of PTS"	1	core	1	0	46.8094	-0.255744	0.574961			42.6422	-0.0601237	0.919651			32.0679	0.0825006	0.911728			49.3038	0.721385	0.0783238	1		0
E2348C_2417	nuoM	NC_011601	CDS	2512995	2514524	-	NADH: ubiquinone oxidoreductase - membrane subunit M	1	core	3	0	1541.53	-0.256262	0.0710384	1		1551.67	-0.139975	0.142255			430.985	-0.46785	0.0747022	1		1230.92	-0.33506	0.00457121	1		0
E2348C_2183	galF	NC_011601	CDS	2232480	2233373	-	predicted subunit with GalU	1	core	1	0	1922.28	-0.256564	0.0604104	1		1444.27	-0.123791	0.4389			512.527	0.0311162	0.920936			1583.57	-0.142213	0.507792			0
E2348C_1326	ychF	NC_011601	CDS	1365747	1366838	-	predicted GTP-binding protein	1	core	1	0	1273.47	-0.257413	0.0436616	1		1046.43	-0.0175166	0.944798			546.553	-0.0468665	0.905173			1076.77	-0.163071	0.503133			0
E2348C_4536	ytfB	NC_011601	CDS	4784415	4785053	-	predicted cell envelope opacity-associated protein	1	core	1	0	565.136	-0.257643	0.0588725	1		451.958	-0.168232	0.387665			153.114	-0.00524991	0.988847			537.449	-0.170948	0.622389			0
E2348C_4464	dcuA	NC_011601	CDS	4713612	4714913	-	C4-dicarboxylate antiporter	1	core	2	1	1896.83	-0.257737	0.0952506	1		2505.26	0.0864036	0.71171			936.265	-1.10963	6.12e-21	1	1	3032.55	-0.285078	0.186111			0
E2348C_0049	folA	NC_011601	CDS	52699	53178	+	dihydrofolate reductase	1	core	1	0	596.041	-0.258532	0.0793617	1		512.096	-0.31762	0.139096			196.3	-0.11125	0.746057			690.538	-0.205728	0.533214			0
E2348C_0796	ybjJ	NC_011601	CDS	850513	851721	-	predicted transporter	1	core	1	0	61.396	-0.258881	0.606799			60.5098	-0.567107	0.0405015	1		29.9552	0.125364	0.853494			33.1018	-0.364761	0.568905			0
E2348C_4065	yieP	NC_011601	CDS	4237254	4237946	-	predicted transcriptional regulator	1	core	1	0	757.504	-0.260797	0.133891			858.556	-0.0660686	0.758507			190.034	-0.128389	0.72556			649.274	-0.342889	0.088292	1		0
E2348C_1337	ychA	NC_011601	CDS	1376346	1377155	+	predicted transcriptional regulator	1	core	1	0	676.036	-0.261716	0.071629	1		555.791	0.0144984	0.945962			262.894	0.152999	0.562565			698.451	0.018449	0.968722			0
E2348C_1810	E2348C_1810	NC_011601	CDS	1876573	1878777	+	predicted proteases	0	PP7	2	0	2749.58	-0.26253	0.0934629	1		3317.98	0.277432	0.0949883	1		1518.86	-0.112829	0.679141			2150.99	-0.2358	0.142408			0
E2348C_0117	aceE	NC_011601	CDS	129016	131679	+	pyruvate dehydrogenase - decarboxylase component E1 - thiamin-binding	1	core	2	0	13386.5	-0.263406	0.0984134	1		12642.8	0.250003	0.0758853	1		6174.51	-0.0297872	0.939275			10445.7	-0.060063	0.839396			0
E2348C_4011	recF	NC_011601	CDS	4177472	4178545	-	gap repair protein	1	core	1	0	859.6	-0.264282	0.070906	1		997.922	0.111655	0.453018			378.077	0.104296	0.667306			632.76	-0.0639231	0.887216			0
E2348C_3554	yhdL	NC_011601	CDS	3707584	3707802	-	predicted protein	1	core	1	0	191.712	-0.267682	0.281441			183.217	0.0857736	0.729968			196.056	0.790637	0.00116357	1		222.807	-0.241502	0.527498			0
E2348C_3751	hdeB	NC_011601	CDS	3901544	3901882	-	acid-resistance protein	1	core	1	1	11009.2	-0.268432	0.189323			5690.74	0.248987	0.300611			998.055	-1.35651	0.000136084	1	1	10891.3	0.211604	0.672058			0
E2348C_1240	E2348C_1240	NC_011601	CDS	1283502	1284560	+	predicted protein	0.480642	PP5	1	1	21.4973	-0.270217	0.696326			15.2233	0.31907	0.627315			16.6457	0.171947	0.849423			10.8866	-1.31035	0.0543727	1	1	0
E2348C_2045	amyA	NC_011601	CDS	2103816	2105303	+	cytoplasmic alpha-amylase	1	core	2	1	1517.16	-0.271136	0.149406			709.272	-0.391535	0.00651166	1		295.329	-1.84242	5.22e-21	1	1	800.22	0.0178922	0.960795			0
E2348C_1310	cvrA	NC_011601	CDS	1346574	1348310	-	predicted cation/proton antiporter	1	core	1	0	915.961	-0.271417	0.058765	1		779.827	0.0289296	0.900076			280.65	-0.0102287	0.973517			901.278	-0.223762	0.297396			0
E2348C_3367	ygjH	NC_011601	CDS	3505435	3505767	-	predicted protein	1	core	1	1	30.1206	-0.272095	0.631158			32.4146	-0.462577	0.3025			11.7289	-1.42765	0.0924183	1	1	16.4036	0.236167	0.859653			0
E2348C_4052	mioC	NC_011601	CDS	4222631	4223074	-	FMN-binding protein MioC	1	core	1	0	1234.79	-0.272448	0.050211	1		889.854	-0.109328	0.543761			426.32	0.0348189	0.917961			1019.53	-0.141871	0.588182			0
E2348C_1748	cfa	NC_011601	CDS	1812833	1813981	+	cyclopropane fatty acyl phospholipid synthase (unsaturated-phospholipid methyltransferase)	1	core	1	0	1155.32	-0.272484	0.0900928	1		718.767	-0.238221	0.125292			126.961	-0.327571	0.391013			1365.91	-0.00234341	0.996559			0
E2348C_2586	yfeA	NC_011601	CDS	2670703	2672892	-	predicted diguanylate cyclase	1	core	1	0	647.075	-0.275463	0.034202	1		530.737	-0.106016	0.568947			400.261	0.214441	0.498141			561.499	-0.216442	0.211315			0
E2348C_0861	artP	NC_011601	CDS	901295	902023	-	arginine transporter subunit	1	core	1	0	842.236	-0.275755	0.0406921	1		794.768	0.0428844	0.87725			232.742	0.322279	0.261154			730.824	0.28391	0.278233			0
E2348C_4229	glpX	NC_011601	CDS	4429694	4430704	-	fructose-1 -6-bisphosphatase II	1	core	4	0	713.481	-0.276284	0.0777437	1		933.652	0.213614	0.0929974	1		236.394	-0.405747	0.0893713	1		623.918	-0.324418	0.0254139	1		0
E2348C_2076	yedR	NC_011601	CDS	2129562	2129927	-	predicted protein	1	core	1	1	53.7224	-0.276875	0.674934			25.5004	-0.0074366	0.992291			15.8068	1.41009	0.00313927	1	1	16.7262	0.0506	0.974123			0	1						1
E2348C_3047	pyrG	NC_011601	CDS	3139980	3141617	-	CTP synthetase	1	core	1	0	4369.64	-0.27749	0.0030512	1		3939.68	0.0420483	0.781224			1839.09	-0.0582612	0.804836			4701.93	-0.000293123	0.998943			0
E2348C_2119	E2348C_2119	NC_011601	CDS	2171614	2172882	-	predicted integrase	0	IE3	1	0	108.519	-0.277686	0.336539			77.635	-0.397302	0.0806557	1		139.727	0.0195943	0.963059			112.727	-0.360143	0.238589			0
E2348C_3438	yhbT	NC_011601	CDS	3579032	3579556	-	predicted lipid carrier protein	1	core	2	0	218.784	-0.277731	0.271666			219.595	0.0160778	0.959078			49.9883	-0.725776	0.0608381	1		237.512	-0.565965	0.00765139	1		0
E2348C_3102	ygdQ	NC_011601	CDS	3207721	3208434	+	predicted inner membrane protein	1	core	1	0	266.818	-0.277835	0.0984932	1		277.861	0.053029	0.857774			145.781	0.143102	0.712119			419.917	0.0592958	0.902682			0
E2348C_1913	yeaJ	NC_011601	CDS	1976576	1978066	+	predicted diguanylate cyclase	1	core	1	0	248.923	-0.277979	0.204522			197.513	-0.152926	0.640395			94.505	0.596483	0.0228267	1		157.209	-0.207484	0.540963			0
E2348C_2154	yeeF	NC_011601	CDS	2204153	2205511	-	predicted amino-acid transporter	1	core	1	0	957.456	-0.278081	0.125719			992.76	-0.33908	0.00429135	1		810.194	0.242053	0.58361			1218.41	-0.0840323	0.812725			0
E2348C_3542	yrdA	NC_011601	CDS	3698389	3698943	+	predicted protein	1	core	1	0	567.207	-0.278313	0.300965			279.157	-0.124424	0.53743			84.2916	-0.0753723	0.892652			347.736	-0.342004	0.0901022	1		0
E2348C_2313	fruA	NC_011601	CDS	2390502	2392193	-	fused fructose-specific PTS enzymes: IIB and IIC components	0.984043	core	1	0	489.53	-0.278575	0.0853649	1		664.884	0.0490165	0.812881			144.617	-0.2856	0.49528			364.034	-0.150832	0.695995			0
E2348C_3502	rplM	NC_011601	CDS	3646349	3646777	-	50S ribosomal subunit protein L13	1	core	1	0	7921.42	-0.278917	0.0430142	1		8247.42	-0.00776976	0.965717			4554.5	-0.111306	0.82795			7048.12	-0.000188747	0.999995			0
E2348C_0068	E2348C_0068	NC_011601	CDS	75570	76523	+	predicted protein	0	core	1	0	1109.56	-0.278944	0.0245582	1		980.608	-0.0973989	0.445028			522.44	-0.0702491	0.813669			952.99	-0.163906	0.407269			0
E2348C_0116	pdhR	NC_011601	CDS	128091	128855	+	DNA-binding transcriptional dual regulator	1	core	1	0	2615.34	-0.279319	0.154555			2119.65	0.252781	0.0692321	1		1386.91	0.259854	0.270626			1875.33	0.0565151	0.904343			0
E2348C_1904	yeaC	NC_011601	CDS	1966234	1966506	-	predicted protein	1	core	2	0	1077.18	-0.27966	0.0430142	1		1717.38	-0.370863	0.00279145	1		268.456	-0.364214	0.142926			1119.89	-0.23008	0.62698			0
E2348C_2375	gyrA	NC_011601	CDS	2464012	2466639	-	DNA gyrase (type II topoisomerase) - subunit A	1	core	1	0	4096.26	-0.280679	0.0403384	1		5910.5	-0.0634384	0.637339			2415.28	0.0598055	0.848947			4679.12	-0.118268	0.702479			0
E2348C_2895	rplS	NC_011601	CDS	2987725	2988072	-	50S ribosomal subunit protein L19	1	core	1	0	5351.83	-0.281606	0.0771584	1		6277.53	-0.166445	0.165234			3926.44	-0.0497671	0.872908			7143.4	-0.00462233	0.9888			0
E2348C_0374	lon	NC_011601	CDS	417793	420147	+	DNA-binding ATP-dependent protease La	1	core	1	0	7331.72	-0.283706	0.0911978	1		7072.35	0.257212	0.119844			4550.22	0.0185277	0.941125			7353.04	-0.109526	0.777936			0
E2348C_0815	E2348C_0815	NC_011601	CDS	864090	865049	+	predicted protein	0	PP3	2	0	943.495	-0.28485	0.00915813	1		677.979	-0.437285	0.00132562	1		265.192	-0.210372	0.482227			928.622	-0.0474706	0.850458			0
E2348C_3301	ygiQ	NC_011601	CDS	3432930	3435149	-	predicted protein	1	core	1	0	711.494	-0.28568	0.0705833	1		723.278	-0.052459	0.768872			358.604	0.304353	0.247443			712.218	-0.163159	0.497738			0
E2348C_0211	mltD	NC_011601	CDS	242778	244136	-	predicted membrane-bound lytic murein transglycosylase D	1	core	2	0	2347.43	-0.285771	0.0274185	1		1551.96	0.0598851	0.809117			466.6	0.281964	0.139943			1037.68	-0.407505	0.0312334	1		0
E2348C_2867	yfiH	NC_011601	CDS	2965217	2965948	-	predicted protein	1	core	1	0	360.612	-0.285993	0.0745379	1		307.299	0.0400991	0.881058			140.8	0.267857	0.560375			299.899	-0.2375	0.325993			0
E2348C_1973	yebG	NC_011601	CDS	2029428	2029718	-	conserved protein regulated by LexA	1	core	2	0	148.946	-0.285998	0.176053			240.484	0.425789	0.00685829	1		123.745	-0.444794	0.0809346	1		164.443	-0.0790689	0.867957			0
E2348C_3590	rpsG	NC_011601	CDS	3727658	3728128	-	30S ribosomal subunit protein S7	1	core	1	0	7224.24	-0.286434	0.046151	1		10092.4	-0.161498	0.234682			5252.28	-0.231316	0.186204			7475.55	-0.0675857	0.851738			0
E2348C_2927	csiR	NC_011601	CDS	3021537	3022199	+	DNA-binding transcriptional dual regulator	1	core	1	1	73.4967	-0.286673	0.362639			40.6308	0.0728798	0.907671			15.2172	-1.41077	0.0592974	1	1	41.9043	0.216205	0.76971			0
E2348C_3294	metC	NC_011601	CDS	3426240	3427427	+	cystathionine beta-lyase - PLP-dependent	1	core	1	0	192.917	-0.287116	0.195028			120.127	-0.41915	0.0953368	1		35.8787	-0.473587	0.406114			123.312	-0.173429	0.664619			0
E2348C_1740	grxD	NC_011601	CDS	1805183	1805530	-	predicted protein	1	core	1	0	1959.99	-0.288049	0.0153658	1		1753.61	-0.245254	0.108453			579.874	-0.0479962	0.886078			2672.54	-0.3247	0.121169			0
E2348C_0307	tauC	NC_011601	CDS	347437	348264	+	taurine transporter subunit TauC - membrane component of ABC superfamily	1	core	1	1	10.4238	-0.290154	0.784265			9.28626	1.12648	0.109814			3.10451	1.00313	NA			23.6144	3.67004	3.29649e-07	1	1	0
E2348_P1_099	E2348_P1_099	NC_011603	CDS	86426	86698	-	transposase Orf2 of IS1N	0	non-core	1	0	126.165	-0.290453	0.329221			50.6077	0.288346	0.406686			13.806	-0.133752	0.900448			68.8352	-0.834684	0.00113177	1		0
E2348C_4510	aidB	NC_011601	CDS	4761571	4763196	+	isovaleryl CoA dehydrogenase	1	core	2	0	1064.1	-0.291674	0.337473			276.07	-0.610663	0.00538568	1		53.7229	-0.91917	0.0818874	1		1053.86	0.0603807	0.922349			0
E2348C_0185	fabZ	NC_011601	CDS	212107	212562	+	(3R)-hydroxymyristol acyl carrier protein dehydratase	1	core	1	0	1556.43	-0.293501	0.050211	1		1358.27	-0.138069	0.262846			675.288	-0.249091	0.423423			1784.54	0.175159	0.261983			0
E2348C_1750	mdtK	NC_011601	CDS	1814877	1816250	+	multidrug efflux system transporter	1	core	2	0	579.875	-0.294179	0.0745379	1		427.571	-0.440365	0.0121699	1		241.699	0.0955341	0.787162			394.966	-0.0714438	0.873147			0
E2348C_4061	rbsB	NC_011601	CDS	4232897	4233787	+	D-ribose transporter subunit	1	core	2	0	330.623	-0.294672	0.070906	1		365.979	-0.289473	0.22293			121.685	-0.661943	0.0314851	1		1884.59	0.199086	0.431063			0
E2348C_1078	E2348C_1078	NC_011601	CDS	1129032	1129571	-	predicted protein	0	IE2	1	0	66.3362	-0.296136	0.617184			33.1118	-0.117429	0.840744			17.5788	-0.0469996	0.961055			60.51	0.759107	0.0840361	1		0
E2348C_0122	yacL	NC_011601	CDS	140269	140631	+	predicted protein	1	core	2	0	583.388	-0.296285	0.0924336	1		610.647	-0.199434	0.330903			164.333	-0.236788	0.469523			601.372	-0.428728	0.0464134	1		0
E2348C_2783	guaB	NC_011601	CDS	2854178	2855644	-	IMP dehydrogenase	1	core	1	0	2103.36	-0.296397	0.0111608	1		1485.96	0.0386716	0.846273			651.875	-0.150691	0.497716			2087.11	0.0257567	0.961983			0
E2348C_2259	mrp	NC_011601	CDS	2323483	2324592	-	antiporter inner membrane protein	1	core	1	0	713.377	-0.297318	0.0287665	1		692.11	0.0614157	0.750579			306.118	-0.282058	0.442651			962.769	-0.219077	0.445939			0
E2348C_1905	msrB	NC_011601	CDS	1966548	1966961	-	methionine sulfoxide reductase B	1	core	4	0	1320.16	-0.297344	0.046151	1		1811.68	-0.424634	0.00079939	1		235.503	-0.613655	0.00259647	1		1403.72	-0.416653	0.0312334	1		0
E2348C_1571	ydcK	NC_011601	CDS	1617137	1618117	-	predicted enzyme	1	core	1	0	207.3	-0.297533	0.299546			83.1814	-0.523582	0.0817204	1		9.61651	-0.515411	0.690904			96.1599	-0.259434	0.499255			0
E2348C_3614	tsgA	NC_011601	CDS	3746609	3747790	+	predicted transporter	1	core	1	0	227.715	-0.297948	0.415558			237.582	0.320421	0.258073			146.462	0.649581	0.00511745	1		83.3634	-0.268906	0.636714			0
E2348C_2425	nuoE	NC_011601	CDS	2523102	2523602	-	NADH: ubiquinone oxidoreductase - chain E	1	core	2	0	1178.22	-0.298468	0.057284	1		1158.1	-0.139682	0.420562			247.703	-0.445456	0.0183249	1		1146.73	-0.151565	0.595459			0
E2348C_0857	artJ	NC_011601	CDS	898198	898929	-	arginine 3rd transport system periplasmic binding protein ArtJ	1	core	1	0	47.7037	-0.29853	0.488868			127.613	0.41384	0.151005			36.3988	0.532747	0.294898			62.4764	0.675713	0.0249948	1		0
E2348C_0408	htpG	NC_011601	CDS	455597	457471	+	molecular chaperone HSP90 family	1	core	2	0	5987.11	-0.298553	0.107335			5588.43	0.424982	0.0159989	1		3088.97	-0.24213	0.0932471	1		4454.09	-0.277323	0.445521			0
E2348C_3591	rpsL	NC_011601	CDS	3728225	3728599	-	30S ribosomal subunit protein S12	1	core	1	0	5029.94	-0.298627	0.0871578	1		5708.53	-0.138848	0.272142			3188.94	-0.0318768	0.923179			5193.73	-0.093175	0.84282			0
E2348C_0575	uof	NC_011601	CDS	641066	641152	-	ryhB-regulted fur leader peptide	1	core	1	0	180.218	-0.298659	0.27004			151.419	-0.635143	0.0046687	1		61.5934	-0.31785	0.516947			207.122	-0.436941	0.425681			0
E2348C_2418	nuoL	NC_011601	CDS	2514755	2516596	-	NADH: ubiquinone oxidoreductase - membrane subunit L	1	core	3	0	3142.88	-0.300126	0.018534	1		2617.86	-0.127893	0.256639			699.665	-0.46755	0.0457791	1		2095.58	-0.331248	0.00744868	1		0
E2348C_3712	yhhQ	NC_011601	CDS	3859590	3860255	+	conserved inner membrane protein	1	core	1	0	103.497	-0.300961	0.273651			120.658	-0.500148	0.0312373	1		57.6367	0.355846	0.44905			87.4849	0.00811602	0.992391			0
E2348C_4466	fxsA	NC_011601	CDS	4716804	4717280	+	inner membrane protein	1	core	1	0	1520.37	-0.301804	0.333214			1526.16	0.308723	0.35522			742.021	-0.631139	0.000178192	1		1324.22	-0.545584	0.179034			0
E2348C_2208	udk	NC_011601	CDS	2262719	2263360	-	uridine/cytidine kinase	1	core	1	0	392.22	-0.301843	0.0281153	1		294.817	0.0409195	0.868871			171.324	-0.0440362	0.947405			480.613	0.082854	0.799005			0
E2348C_0751	dinG	NC_011601	CDS	798342	800492	+	ATP-dependent DNA helicase	1	core	1	0	541.897	-0.301866	0.0665666	1		606.476	0.0299546	0.910704			222.441	-0.170659	0.716648			568.878	-0.0653307	0.846471			0
E2348C_2840	acpS	NC_011601	CDS	2930282	2930662	-	holo-[acyl-carrier-protein] synthase 1	1	core	1	0	305.425	-0.302268	0.057818	1		223.332	-0.00157578	0.997325			94.7923	0.153314	0.717591			308.852	-0.00803229	0.991439			0
E2348C_2896	trmD	NC_011601	CDS	2988114	2988881	-	tRNA (guanine-1-)-methyltransferase	1	core	1	0	7083.53	-0.302565	0.0626342	1		7944.46	-0.160956	0.292981			4416.36	0.046694	0.889057			7481.58	-0.0413766	0.908868			0
E2348C_3459	yhbY	NC_011601	CDS	3606068	3606361	+	predicted RNA-binding protein	1	core	1	0	617.032	-0.303156	0.0195147	1		757.085	0.00541208	0.977788			262.358	-0.230458	0.430543			1211.86	-0.0636914	0.822049			0
E2348C_3658	gntX	NC_011601	CDS	3794497	3795180	+	gluconate periplasmic binding protein with phosphoribosyltransferase domain - GNT I system	1	core	1	0	609.963	-0.304054	0.0980784	1		475.615	-0.107726	0.588946			228.123	-0.238054	0.412493			654.059	0.240583	0.51882			0
E2348C_4355	ubiA	NC_011601	CDS	4587364	4588236	+	p-hydroxybenzoate octaprenyltransferase	1	core	1	0	107.535	-0.304153	0.286004			160.705	-0.00603747	0.985422			54.9544	-0.815953	0.0547659	1		95.7932	-0.25519	0.654065			0
E2348C_1182	plsX	NC_011601	CDS	1231980	1233020	+	fatty acid/phospholipid synthesis protein	1	core	1	0	8983.14	-0.304358	0.0771584	1		8809.31	-0.176857	0.330903			3906.28	0.134995	0.589785			4995.46	-0.287873	0.116683			0
E2348C_2988	hycC	NC_011601	CDS	3078979	3080805	-	hydrogenase 3 - membrane subunit	1	core	2	1	73.4511	-0.304632	0.51051			46.87	1.13924	2.52145e-05	1	1	66.4687	-0.921872	0.00189802	1		298.049	0.0657926	0.899324			0
E2348C_2427	nuoB	NC_011601	CDS	2525501	2526163	-	NADH: ubiquinone oxidoreductase - chain B	1	core	2	0	1168.12	-0.304839	0.0218543	1		1264.14	-0.117536	0.462512			261.11	-0.617965	0.000388301	1		1062.13	-0.204644	0.329961			0
E2348C_3873	rfaY	NC_011601	CDS	4046641	4047339	-	lipopolysaccharide core biosynthesis protein	1	core	1	0	743.067	-0.306161	0.0472818	1		624.612	-0.0850286	0.661038			225.711	-0.279267	0.349674			820.464	0.169069	0.644321			0
E2348C_2778	E2348C_2778	NC_011601	CDS	2849163	2849462	+	predicted protein	0	PP10	1	0	13.037	-0.306814	0.799461			45.6689	0.505515	0.148822			4.7768	-1.30441	NA			35.1563	-0.734266	0.0901947	1		0
E2348C_2419	nuoK	NC_011601	CDS	2516593	2516895	-	NADH: ubiquinone oxidoreductase - membrane subunit K	1	core	1	0	297.504	-0.3084	0.067687	1		288.794	-0.188033	0.390265			76.7983	-0.509559	0.168387			230.461	-0.280692	0.365484			0
E2348C_2071	yedI	NC_011601	CDS	2124892	2125809	-	conserved inner membrane protein	1	core	1	0	195.466	-0.309758	0.265405			150.586	-0.376212	0.0636123	1		74.4242	0.638511	0.126097			141.442	-0.171056	0.610526			0
E2348C_1690	ydgI	NC_011601	CDS	1754831	1756213	+	predicted arginine/ornithine antiporter	1	core	1	0	418.502	-0.310428	0.0918703	1		373.006	-0.236349	0.229642			239.476	0.253883	0.509559			411.858	0.0175175	0.966743			0
E2348C_3752	hdeA	NC_011601	CDS	3901986	3902318	-	stress response protein acid-resistance protein	1	core	1	1	2631.63	-0.31049	0.169899			1758.75	0.0337073	0.910623			329.461	-1.27524	0.00503956	1	1	3677.56	0.0475794	0.94774			0
E2348C_2990	hycA	NC_011601	CDS	3081538	3081999	-	regulator of the transcriptional regulator FhlA	1	core	2	1	45.2507	-0.310638	0.618598			25.9283	0.860676	0.0397914	1		31.4044	-1.72036	0.000818742	1	1	199.755	0.295211	0.362946			0
E2348C_3077	csdA	NC_011601	CDS	3175286	3176491	+	cysteine sulfinate desulfinase	1	core	1	0	465.211	-0.310913	0.027686	1		402.811	-0.0165108	0.941929			201.493	-0.0907226	0.764138			352.925	-0.0491249	0.902682			0
E2348C_2426	nuoC	NC_011601	CDS	2523605	2525407	-	NADH: ubiquinone oxidoreductase - chain C - D	1	core	2	0	4609.22	-0.31197	0.00540631	1		5148.72	-0.110181	0.515629			1138.91	-0.542185	3.67e-06	1		4072.67	-0.302175	0.168593			0
E2348C_2775	E2348C_2775	NC_011601	CDS	2847059	2847880	+	predicted exonuclease VIII/RecE-like protein	0	PP10	2	0	29.2702	-0.312185	0.671351			85.0681	0.674457	0.0299794	1		13.0027	-0.398349	0.735935			44.2592	-0.982663	0.00457121	1		0
E2348C_2382	glpQ	NC_011601	CDS	2476854	2477930	-	periplasmic glycerophosphodiester phosphodiesterase	1	core	1	1	760.088	-0.312298	0.116796			1565.24	0.111196	0.735962			516.518	-1.03341	3.15e-12	1	1	1123.55	0.247768	0.158463			0
E2348C_0128	hpt	NC_011601	CDS	147157	147693	+	hypoxanthine phosphoribosyltransferase	1	core	2	0	553.58	-0.312729	0.0934904	1		609.45	-0.252174	0.0426642	1		338.831	-0.22782	0.543387			834.424	0.0464873	0.912808			0
E2348C_4502	rnr	NC_011601	CDS	4754038	4756479	+	exoribonuclease R - RNase R	1	core	1	0	2951.31	-0.312737	0.0362489	1		2778.64	0.204831	0.241092			1992.52	-0.0690321	0.833913			2110.44	-0.00827928	0.982525			0
E2348C_2172	wbiP	NC_011601	CDS	2220833	2221570	-	predicted glycosyl transferase	0	core	1	0	450.39	-0.312933	0.0432035	1		423.443	0.0183716	0.953244			249.122	0.333019	0.241996			514.679	0.225241	0.543357			0
E2348C_2211	alkA	NC_011601	CDS	2268663	2269511	-	3-methyl-adenine DNA glycosylase II	1	core	1	0	60.8934	-0.313089	0.488158			48.1188	-0.218937	0.550725			12.751	0.237669	0.806277			36.9654	-0.980392	0.00734493	1		0
E2348C_3570	rpsN	NC_011601	CDS	3715732	3716037	-	30S ribosomal subunit protein S14	1	core	1	0	3695.56	-0.314097	0.0521571	1		4648.54	-0.0506089	0.763163			2785.55	-0.10484	0.669568			3434.34	-0.086694	0.843707			0
E2348C_0382	ybaO	NC_011601	CDS	427300	427758	+	predicted DNA-binding transcriptional regulator	1	core	2	0	863.929	-0.314913	0.224151			394.591	-0.358482	0.0310669	1		108.95	-0.110845	0.79918			492.201	-0.539222	0.00583776	1		0
E2348C_0531	ybeD	NC_011601	CDS	591165	591428	-	predicted protein	1	core	2	0	615.978	-0.315025	0.124201			546.069	0.11567	0.815728			485.965	-0.661143	0.0131403	1		485.583	-0.582105	0.0567284	1		0
E2348C_4511	yjfN	NC_011601	CDS	4763313	4763588	-	predicted protein	1	core	3	0	1203.54	-0.315268	0.0054256	1		1571.41	-0.372338	0.00253386	1		114.057	-0.0478906	0.952202			704.201	-0.824778	6.9544e-15	1		0
E2348C_0785	yliF	NC_011601	CDS	839717	841045	+	predicted diguanylate cyclase	1	core	1	0	30.7836	-0.315781	0.615358			27.6676	0.0975547	0.893606			18.911	-0.22552	0.807046			81.1093	0.764388	0.0162737	1		0
E2348C_4013	dnaA	NC_011601	CDS	4179650	4181053	-	chromosomal replication initiator protein DnaA - DNA-binding transcriptional dual regulator	1	core	1	0	3119.68	-0.317084	0.00984583	1		3498.15	0.144847	0.421565			1499.49	-0.020381	0.939329			2542.89	-5.4022e-07	0.999995			0
E2348C_3562	rpmJ	NC_011601	CDS	3711771	3711887	-	50S ribosomal subunit protein L36	1	core	1	0	3893.12	-0.31849	0.031422	1		6324.51	-0.147417	0.17623			2877.57	-0.174827	0.456924			4853.41	-0.368653	0.101322			0
E2348C_0858	artM	NC_011601	CDS	899155	899823	-	arginine 3rd transport system permease protein ArtM; membrane component of ABC superfamily	1	core	2	0	493.13	-0.318932	0.0358368	1		479.726	0.0521688	0.799783			150.216	0.287919	0.340943			495.145	0.344996	0.0480003	1		0
E2348C_4465	aspA	NC_011601	CDS	4715031	4716467	-	aspartate ammonia-lyase	1	core	2	1	10117.9	-0.319006	0.0245582	1		16423.3	0.0309681	0.906048			2948.21	-1.44533	6.45e-46	1	1	18299.7	-0.14965	0.567435			0
E2348C_2026	ftnA	NC_011601	CDS	2086227	2086724	+	ferritin iron storage protein (cytoplasmic)	1	core	3	0	934.409	-0.320638	0.0901481	1		1868.65	-0.596095	2.63224e-05	1		1171.55	-0.557223	0.0310581	1		1253.03	-0.227703	0.387984			0
E2348C_0880	infA	NC_011601	CDS	924621	924839	-	translation initiation factor IF-1	1	core	1	0	1390.07	-0.320712	0.0696314	1		1369.4	-0.0295008	0.890028			903.179	-0.0148526	0.966676			2745.02	-0.084857	0.892232			0
E2348C_3871	E2348C_3871	NC_011601	CDS	4044564	4045706	-	lipopolysaccharide 1 -2-N-acetylglucosamine transferase	0	core	1	0	341.441	-0.32092	0.0426633	1		425.451	-0.136747	0.393414			171.539	-0.248041	0.404718			360.417	0.0874536	0.861945			0
E2348C_2481	fadI	NC_011601	CDS	2580791	2582101	-	beta-ketoacyl-CoA thiolase - anaerobic - subunit	1	core	2	2	390.913	-0.321042	0.12416			451.524	-1.03189	2.4139e-06	1	1	23.9996	-1.14304	0.0800799	1	1	130.492	-0.457799	0.191632			0
E2348C_4382	uvrA	NC_011601	CDS	4618004	4620826	-	ATPase and DNA damage recognition protein of nucleotide excision repair excinuclease UvrABC	1	core	3	0	2072.11	-0.322337	0.071629	1		3521.78	0.281772	0.0696144	1		1018.84	-0.412826	0.00193604	1		2046.55	-0.305931	0.104469			0
E2348C_3777	yhjR	NC_011601	CDS	3941416	3941604	-	predicted protein	1	core	1	0	108.152	-0.322464	0.284892			92.6616	-0.512608	0.011232	1		25.4842	0.261678	0.746368			66.293	0.0409316	0.965205			0
E2348C_2321	yeiU	NC_011601	CDS	2399636	2400349	+	undecaprenyl pyrophosphate phosphatase	1	core	2	0	294.199	-0.323609	0.0920533	1		374.132	0.393037	0.0104689	1		125.008	0.213113	0.585512			221.919	-0.0619579	0.912556			0
E2348C_3733	yhiP	NC_011601	CDS	3881454	3882923	+	predicted transporter	1	core	2	1	442.577	-0.324197	0.0856459	1		464.528	-0.132398	0.597963			110.969	-1.07706	0.000304633	1	1	457.928	0.00213024	0.996564			0
E2348C_3465	rplU	NC_011601	CDS	3611273	3611584	-	50S ribosomal subunit protein L21	1	core	1	0	4450.69	-0.325137	0.0559604	1		5301.02	-0.063189	0.596183			2882.08	0.0593764	0.870638			6313.94	-0.101208	0.640737			0
E2348C_3688	yhhA	NC_011601	CDS	3835589	3836029	+	predicted protein	1	core	2	0	340.889	-0.326487	0.254232			294.118	-0.273801	0.0875972	1		30.3767	-0.52768	0.496037			190.712	-0.416258	0.0655218	1		0
E2348C_1307	ycgB	NC_011601	CDS	1342277	1343809	-	predicted protein	1	core	2	0	3511.49	-0.327199	0.0474562	1		1951.4	-0.644702	6.46981e-06	1		93.6045	-1.40568	0.198745			1404.41	-0.421449	0.148498			0
E2348C_2471	yfcN	NC_011601	CDS	2570227	2570778	+	predicted protein	1	core	2	0	390.355	-0.327325	0.0493173	1		397.224	-0.172854	0.241974			159.77	-0.119126	0.754213			367.482	-0.365235	0.0901947	1		0
E2348C_4503	rlmB	NC_011601	CDS	4756571	4757302	+	23S rRNA (Gm2251)-methyltransferase	1	core	1	0	1441.82	-0.327957	0.0365364	1		1473.57	0.224396	0.354117			829.572	-0.104515	0.72772			879.889	-0.0479339	0.875062			0
E2348C_3666	rtcR	NC_011601	CDS	3807897	3809495	+	sigma 54-dependent transcriptional regulator of rtcBA expression	1	core	1	0	16.659	-0.328	0.639085			13.7847	-0.891603	0.0877538	1		6.07787	-0.455158	0.767365			12.7797	-0.146196	0.93657			0
E2348C_3448	rbfA	NC_011601	CDS	3591057	3591458	-	30s ribosome binding factor RbfA	1	core	2	0	410.156	-0.32921	0.0445771	1		522.125	0.198653	0.386659			331.866	-0.086681	0.772201			289.017	-0.369373	0.0858618	1		0
E2348CN_0011	arrS	NC_011601	sRNA	3903564	3903632	-			core	1	1	548.162	-0.329796	0.695825			387.497	-0.0809412	0.928364			42.8132	-2.36007	0.0341356	1	1	692.438	-0.465367	0.712753			0							1
E2348C_4012	dnaN	NC_011601	CDS	4178545	4179645	-	DNA polymerase III - beta subunit	1	core	1	0	1366.15	-0.3324	0.0212042	1		1580.4	0.101768	0.568947			597.726	0.130148	0.613036			1097.57	-0.15971	0.407132			0
E2348C_1683	ydgD	NC_011601	CDS	1747234	1748055	+	predicted peptidase	1	core	3	1	616.646	-0.333577	0.180831			373.033	-0.486737	0.00714439	1		37.0091	-1.12897	0.0249073	1	1	307.076	-0.66994	0.0175538	1		0
E2348C_2397	arnB	NC_011601	CDS	2492915	2494072	+	"uridine 5-(beta-1-threo-pentapyranosyl-4-ulosediphosphate) aminotransferase - PLP-dependent"	1	core	2	0	197.642	-0.333935	0.0984932	1		148.635	-0.352882	0.0496814	1		171.02	-0.15551	0.722861			72.1544	-0.0320417	0.9647			0
E2348C_0698	E2348C_0698	NC_011601	CDS	748990	750582	+	predicted portal protein	0	PP2	1	1	51.5693	-0.333951	0.449925			31.2914	0.156411	0.781738			15.2815	1.06125	0.0802484	1	1	33.8613	0.214901	0.802321			0
E2348C_2317	yeiW	NC_011601	CDS	2395823	2396077	-	predicted protein	1	core	1	0	201.348	-0.334084	0.210065			277.749	-0.177614	0.453568			127.905	0.113032	0.817038			298.735	-0.472843	0.0881595	1		0
E2348C_2725	purN	NC_011601	CDS	2803511	2804149	+	phosphoribosylglycinamide formyltransferase 1	1	core	1	0	650.669	-0.33437	0.0421861	1		1191.73	-0.0768779	0.744321			213.915	-0.0468613	0.920936			1126.76	-0.119887	0.82906			0
E2348C_0999	E2348C_0999	NC_011601	CDS	1053227	1054126	+	predicted replication protein	0	PP4	1	1	23.7928	-0.335557	0.638822			135.242	1.10562	7.78316e-06	1	1	10.3005	0.110404	0.932288			34.2151	-0.186196	0.841144			0
E2348C_1334	prfA	NC_011601	CDS	1374038	1375120	+	peptide chain release factor RF-1	1	core	1	0	707.514	-0.336221	0.00924538	1		599.681	0.124655	0.510794			304.488	0.0610674	0.876615			887.848	0.0870834	0.798667			0
E2348C_0743	ybhQ	NC_011601	CDS	790202	790612	+	predicted inner membrane protein	1	core	1	0	646.654	-0.336877	0.123326			542.509	-0.479901	0.00531205	1		122.791	-0.42115	0.252424			590.679	-0.3393	0.2158			0
E2348C_3326	yqiA	NC_011601	CDS	3462859	3463440	-	predicted esterase	1	core	1	0	503.922	-0.338528	0.0805015	1		578.083	-0.093249	0.70497			229.589	0.100729	0.756206			577.273	0.0648487	0.893877			0
E2348C_4578	argI	NC_011601	CDS	4833304	4834317	-	ornithine carbamoyltransferase 1	1	core	1	0	17.2987	-0.338578	0.694811			46.5709	0.84429	0.0371933	1		20.3004	0.351375	0.628139			32.4538	0.527824	0.440899			0
E2348C_0352	thiL	NC_011601	CDS	394663	395640	+	thiamin-monophosphate kinase	1	core	1	0	308.354	-0.342087	0.0865125	1		326.74	-0.11098	0.560548			186.872	0.0145384	0.973583			323.467	-0.0680798	0.889688			0
E2348C_0050	E2348C_0050	NC_011601	CDS	53264	53497	+	CcdA-like protein	0	core	1	0	538.59	-0.342564	0.0272337	1		396.989	-0.208628	0.356693			137.361	-0.183832	0.585289			461.729	-0.0219149	0.975128			0
E2348C_3357	ygjD	NC_011601	CDS	3493585	3494598	-	predicted peptidase	1	core	1	0	324.405	-0.343614	0.0163976	1		439.601	-0.144007	0.408655			167.515	-0.096165	0.82168			388.155	-0.230216	0.462264			0
E2348C_2340	ccmF	NC_011601	CDS	2420731	2422674	-	heme lyase - CcmF subunit	1	core	1	0	363.921	-0.343621	0.158074			201.962	0.425863	0.0413617	1		97.2747	0.225423	0.689698			159.639	0.0454447	0.93473			0
E2348C_2561	emrK	NC_011601	CDS	2638590	2639753	-	EmrKY-TolC multidrug resistance efflux pump protein K - membrane fusion protein component	1	core	1	1	10.0254	-0.3442	0.768236			6.51157	-0.135766	0.924274			3.29947	-2.00118	NA			15.151	-1.15847	0.0541016	1	1	0
E2348C_3563	secY	NC_011601	CDS	3711919	3713250	-	preprotein translocase membrane subunit	1	core	1	0	28690.8	-0.344492	0.038454	1		32521.5	-0.115187	0.404392			17020.6	-0.154443	0.66744			28616.7	-0.113088	0.655177			0
E2348C_2816	suhB	NC_011601	CDS	2898240	2899043	+	inositol monophosphatase	1	core	1	0	1989.16	-0.345493	0.0222909	1		2618.59	0.0788115	0.607449			1335.75	0.0100465	0.979938			2384.21	-0.0397211	0.926205			0
E2348C_1180	yceD	NC_011601	CDS	1231123	1231644	+	predicted protein	1	core	1	0	6541.85	-0.346922	0.0431884	1		5784.2	-0.109853	0.285838			2928.13	0.0889012	0.727671			6888.15	-0.144351	0.577309			0
E2348C_4548	ytfL	NC_011601	CDS	4796546	4797889	-	predicted inner membrane protein	1	core	2	0	1075.27	-0.347357	0.00367434	1		567.078	-0.266585	0.0604158	1		329.856	-0.280937	0.185343			763.548	-0.108105	0.689363			0
E2348C_3584	rpsJ	NC_011601	CDS	3722112	3722423	-	30S ribosomal subunit protein S10	1	core	1	0	10967.7	-0.347607	0.0247867	1		12059.3	-0.164073	0.143832			6324.18	0.0610035	0.870638			14716.5	-0.0288386	0.953511			0
E2348C_0942	ycbG	NC_011601	CDS	1006499	1006951	+	predicted protein	1	core	1	0	224.4	-0.347911	0.0482049	1		224.681	-0.172522	0.438307			69.0203	-0.171442	0.731496			157.564	-0.0818069	0.887043			0
E2348C_2723	upp	NC_011601	CDS	2801523	2802149	-	uracil phosphoribosyltransferase	1	core	1	0	871.908	-0.348152	0.0641205	1		805.324	-0.186241	0.190973			408.479	-0.106582	0.805828			995.802	-0.094836	0.743355			0
E2348C_3379	ygjR	NC_011601	CDS	3521405	3522391	+	predicted NAD(P)-binding dehydrogenase	1	core	3	0	326.895	-0.348419	0.0209158	1		291.178	-0.386048	0.00699554	1		45.6221	-0.575797	0.177573			402.185	-0.582624	0.00168613	1		0
E2348C_1606	narU	NC_011601	CDS	1654599	1655987	-	nitrate/nitrite transporter	1	core	1	1	120.92	-0.348799	0.180807			51.4454	-0.354651	0.281687			10.439	-2.5977	0.023025	1	1	30.6392	-0.329983	0.640737			0
E2348C_1931	yoaA	NC_011601	CDS	1990298	1992208	-	conserved protein with nucleoside triphosphate hydrolase domain	1	core	1	0	470.539	-0.348879	0.0147644	1		504.953	-0.0816592	0.625722			216.061	-0.228393	0.535752			451.583	-0.133813	0.701503			0
E2348C_2399	arnA	NC_011601	CDS	2495044	2497026	+	"fused UDP-L-Ara4N formyltransferase/UDP-GlcA C-4-decarboxylase"	1	core	1	0	297.272	-0.349027	0.0136917	1		216.555	-0.200239	0.305565			167.551	0.00242728	0.995101			121.663	0.167625	0.679577			0
E2348C_0358	thiI	NC_011601	CDS	400453	401901	+	sulfurtransferase required for thiamine and 4-thiouridine biosynthesis	1	core	1	0	1046.59	-0.349497	0.00412521	1		1170.75	-0.165173	0.2076			543.562	0.131438	0.708647			1490.62	-0.141876	0.568931			0
E2348C_2319	yeiQ	NC_011601	CDS	2397027	2398493	+	predicted dehydrogenase - NAD-dependent	1	core	3	0	1074.15	-0.350434	0.0323248	1		1217.28	0.0356435	0.910704			111.769	-0.69487	0.0885282	1		343.64	-0.642001	0.000214017	1		0
E2348C_1744	ynhF	NC_011601	CDS	1808882	1808971	-	predicted protein	1	core	2	0	766.663	-0.350919	0.0245582	1		1056.99	-0.337834	0.0416816	1		249.644	0.113486	0.775071			806.84	-0.348526	0.407132			0
E2348C_3559	rpsD	NC_011601	CDS	3710208	3710828	-	30S ribosomal subunit protein S4	1	core	1	0	25050.3	-0.351617	0.0784667	1		25370.2	-0.0947035	0.502574			12976	-0.236867	0.479802			26578.6	-0.0869644	0.640737			0
E2348C_1514	ycjX	NC_011601	CDS	1552851	1554248	+	conserved protein with nucleoside triphosphate hydrolase domain	1	core	2	0	780.782	-0.352342	0.0532528	1		627.93	0.307036	0.207507			308.448	-0.153214	0.650314			796.797	-0.510782	0.0665386	1		0
E2348C_3043	scrR	NC_011601	CDS	3135605	3136612	+	sucrose operon repressor	0	core	1	0	190.259	-0.354865	0.108098			220.986	0.0218734	0.945122			67.9287	-0.639422	0.0843451	1		205.988	-0.119882	0.742879			0
E2348C_1161	flgM	NC_011601	CDS	1213350	1213643	-	anti-sigma factor for FliA (sigma 28)	1	core	3	3	105.658	-0.355002	NA			30.5849	-1.05399	0.00685829	1	1	136.731	-2.75115	1.41e-17	1	1	112.903	-1.07427	0.00160294	1	1	0		1
E2348C_3163	ygfA	NC_011601	CDS	3283814	3284416	+	predicted ligase	1	core	1	0	896.854	-0.356506	0.167526			704.108	-0.062552	0.768863			456.709	0.249922	0.262875			847.014	-0.389239	0.0660411	1		0
E2348C_3463	yhbE	NC_011601	CDS	3609903	3610868	-	conserved inner membrane protein	1	core	1	0	959.863	-0.357177	0.0360593	1		948.063	-0.00875089	0.971373			682.195	0.0548754	0.892652			844.038	-0.0946544	0.758506			0
E2348C_3260	glcC	NC_011601	CDS	3393873	3394637	+	DNA-binding transcriptional dual regulator - glycolate-binding	1	core	2	0	254.7	-0.357414	0.0598137	1		505.897	-0.683539	5.19257e-10	1		122.896	-0.0852015	0.847944			153.269	-0.123684	0.765688			0
E2348C_2083	yedZ	NC_011601	CDS	2136793	2137428	+	conserved inner membrane protein	1	core	2	0	964.226	-0.357685	0.0924336	1		468.898	0.193311	0.649264			165.557	-0.72203	0.0626953	1		19.9197	-0.286927	0.756203			0
E2348C_3592	yheL	NC_011601	CDS	3728725	3729012	-	predicted intracellular sulfur oxidation protein	1	core	1	0	1820.61	-0.357893	0.0461131	1		1305.65	0.298674	0.212417			737.378	-0.22457	0.54471			927.104	0.0539306	0.908868			0
E2348C_2792	E2348C_2792	NC_011601	CDS	2869043	2869738	-	predicted protein	0	IE4	1	0	432.961	-0.358241	0.047291	1		312.827	0.136182	0.443772			171.86	-0.0144664	0.966925			464.974	-0.284207	0.429284			0
E2348C_4276	sthA	NC_011601	CDS	4487365	4488765	-	pyridine nucleotide transhydrogenase SthA - soluble	1	core	3	0	3544.13	-0.359314	0.00783086	1		4981.33	-0.235643	0.0024103	1		933.645	-0.306046	0.092047	1		2204.75	-0.174617	0.400438			0
E2348C_1591	yncD	NC_011601	CDS	1634659	1636761	-	predicted iron outer membrane transporter	1	core	1	0	360.79	-0.35948	0.00940903	1		447.639	-0.187363	0.191075			111.846	-0.240628	0.598944			258.377	0.113367	0.749027			0
E2348C_0420	ybaS	NC_011601	CDS	471762	472694	+	predicted glutaminase	1	core	3	1	423.008	-0.360469	0.116078			252.051	-0.452342	0.00224915	1		30.2248	-1.36245	0.0575176	1	1	433.775	0.526455	0.000133931	1		0
E2348C_4436	yjdM	NC_011601	CDS	4676181	4676516	-	predicted protein	1	core	2	0	313.12	-0.361255	0.0647667	1		367.749	0.215855	0.294889			234.356	-0.53936	0.0865948	1		295.97	-0.177555	0.68736			0
E2348C_3402	tdcG	NC_011601	CDS	3543238	3544602	-	L-serine dehydratase 3	1	core	2	2	3060.09	-0.361802	0.211562			1189.61	0.332214	0.176352			737.745	-1.22274	2.19e-12	1	1	2855.54	-1.02115	2.69222e-05	1	1	0
E2348C_4310	zraS	NC_011601	CDS	4531281	4532657	+	sensory histidine kinase in two-component regulatory system with ZraR	0.665941	core	1	1	43.5338	-0.362043	0.498603			79.6523	-0.0159757	0.972695			25.2675	-1.20284	0.0256853	1	1	50.3339	0.0607592	0.935853			0
E2348C_2877	yfiR	NC_011601	CDS	2973888	2974406	+	predicted protein	1	core	2	0	585.419	-0.36256	0.0327003	1		648.572	-0.11481	0.55179			118.286	-0.435138	0.211161			514.597	-0.368195	0.0103188	1		0
E2348C_3280	hybD	NC_011601	CDS	3413594	3414088	-	predicted maturation element for hydrogenase 2	1	core	1	0	328.053	-0.362677	0.043951	1		389.241	0.0776555	0.786946			141.092	0.0209212	0.965377			604.524	-0.110497	0.702479			0
E2348C_4177	typA	NC_011601	CDS	4374413	4376236	+	GTP-binding protein	1	core	1	0	8634.24	-0.363388	0.0251986	1		7960.59	0.0709037	0.698397			4092.91	-0.0192002	0.961055			9286.65	-0.0958547	0.763008			0
E2348C_1266	potB	NC_011601	CDS	1308740	1309603	-	polyamine transporter subunit	0.979167	core	1	0	391.851	-0.36372	0.0241393	1		383.179	-0.0464001	0.906048			197.274	0.090531	0.860605			307.353	-0.0895543	0.849997			0
E2348C_3354	ttdA	NC_011601	CDS	3490518	3491429	+	L-tartrate dehydratase - alpha subunit	1	core	1	1	23.4008	-0.364515	0.591036			11.2811	-0.556788	0.515114			93.241	-3.80093	0.00101514	1	1	17.226	-0.366921	0.784786			0
E2348C_3689	ugpQ	NC_011601	CDS	3836016	3836759	-	glycerophosphodiester phosphodiesterase UgpQ - cytosolic	1	core	1	0	118.691	-0.365284	0.154555			80.515	-0.529838	0.0253848	1		23.8	-0.394043	0.595605			55.0655	0.29454	0.52948			0
E2348C_2584	mntH	NC_011601	CDS	2667877	2669115	-	manganese/divalent cation transporter	1	core	3	0	405.578	-0.365455	0.0155584	1		296.542	-0.589592	0.00020081	1		57.8232	-0.607731	0.147748			214.608	-0.643764	0.00528387	1		0
E2348C_2422	nuoH	NC_011601	CDS	2518015	2518992	-	NADH: ubiquinone oxidoreductase - membrane subunit H	1	core	2	0	831.15	-0.366326	0.000358671	1		799.877	-0.1335	0.34449			186.719	-0.467056	0.0622965	1		571.979	-0.354375	0.301489			0
E2348C_4222	cdh	NC_011601	CDS	4425055	4425810	+	CDP-diacylglycerol phosphotidylhydrolase	1	core	1	0	74.2139	-0.366522	0.294731			103.879	-0.194334	0.634761			76.4548	0.334371	0.403438			103.258	0.594051	0.0543727	1		0
E2348C_3726	rbbA	NC_011601	CDS	3871310	3874045	-	fused ribosome-associated ATPase RbbA: ATP-binding protein/ATP-binding protein/predicted membrane protein	1	core	2	0	738.889	-0.367314	0.0317304	1		473.774	-0.289939	0.0603404	1		110.966	-0.327084	0.362932			626.452	-0.293185	0.161935			0
E2348C_1457	yciO	NC_011601	CDS	1490682	1491302	+	predicted protein	1	core	1	0	391.427	-0.368074	0.0224774	1		338.497	-0.034731	0.879215			139.631	-0.330782	0.341192			414.865	-0.21635	0.437131			0
E2348C_3451	yhbC	NC_011601	CDS	3595834	3596256	-	predicted protein	1	core	1	0	624.79	-0.368182	0.0421861	1		839.621	0.127259	0.494368			596.104	-0.0730944	0.813669			610.504	-0.178863	0.451546			0
E2348C_3444	nlpI	NC_011601	CDS	3586320	3587204	-	predicted protein	1	core	1	0	7850.44	-0.368784	0.00768716	1		7721.36	0.109248	0.576683			3921.03	0.106059	0.629564			7208.65	-0.313779	0.180493			0
E2348C_4231	glpF	NC_011601	CDS	4432406	4433251	-	glycerol facilitator	1	core	1	1	282.136	-0.368847	0.217327			582.873	-0.259514	0.207507			74.6098	-1.00098	0.00230499	1	1	170.568	0.30258	0.332283			0
E2348C_2381	inaA	NC_011601	CDS	2476001	2476651	-	predicted protein	1	core	1	0	195.962	-0.36935	0.0980784	1		398.579	0.241491	0.417334			137.058	-0.320173	0.453404			309.425	0.043836	0.921833			0
E2348C_2314	fruK	NC_011601	CDS	2392210	2393148	-	fructose-1-phosphate kinase	1	core	1	0	281.308	-0.369582	0.0759242	1		463.547	-0.0155481	0.953211			79.1755	-0.308572	0.458827			210.708	-0.108158	0.762695			0
E2348C_3565	rpmD	NC_011601	CDS	3713696	3713875	-	50S ribosomal subunit protein L30	1	core	1	0	2999.92	-0.370362	0.0317304	1		4057.51	-0.0777923	0.670688			2273.98	0.148077	0.608059			3541.2	-0.136887	0.640737			0
E2348C_4564	nrdD	NC_011601	CDS	4816710	4818848	-	anaerobic ribonucleoside-triphosphate reductase	1	core	2	0	952.145	-0.370786	0.00182902	1		1672.64	0.548908	0.000168973	1		408.128	-0.273394	0.217588			1664.94	-0.200811	0.302238			0
E2348C_2452	purF	NC_011601	CDS	2550271	2551788	-	amidophosphoribosyltransferase	1	core	3	0	561.909	-0.37091	0.057818	1		1164.54	-0.302388	0.0291491	1		204.59	0.0185542	0.961055			1023.7	-0.388366	0.0313231	1		0
E2348C_2345	ccmA	NC_011601	CDS	2424791	2425408	-	ATP binding protein of heme exporter A; ATP-binding component of ABC superfamily	1	core	1	0	528.635	-0.373353	0.117318			292.67	0.553205	0.000128044	1		158.625	0.116832	0.825407			206.05	0.0367729	0.951853			0
E2348C_3988	emrD	NC_011601	CDS	4153613	4154797	+	multidrug efflux system protein	1	core	2	0	257.497	-0.373854	0.0274185	1		158.788	-0.546518	0.00239215	1		62.0573	-0.343291	0.394379			173.128	0.0188797	0.975128			0
E2348C_3450	nusA	NC_011601	CDS	3594319	3595806	-	transcription termination/antitermination L factor	1	core	1	0	5688.65	-0.377585	0.052029	1		5844.82	0.171984	0.204588			4125.22	-0.094595	0.754026			5180.63	-0.0111444	0.976268			0
E2348C_1653	eamA	NC_011601	CDS	1716954	1717853	-	cysteine and O-acetyl-L-serine efflux system	1	core	2	0	145.9	-0.377874	0.0538197	1		80.956	-0.848567	5.62927e-05	1		27.3813	-0.263551	0.704496			88.0747	-0.258835	0.531863			0
E2348C_3251	yghG	NC_011601	CDS	3378658	3379068	-	predicted protein	1	core	1	1	29.5217	-0.379164	0.479344			12.0522	0.174433	0.870036			32.3866	0.147872	0.853772			44.5107	1.0294	0.0633036	1	1	0
E2348C_0022	nhaR	NC_011601	CDS	22743	23648	+	DNA-binding transcriptional activator	0.988962	core	2	0	490.097	-0.379356	0.00725572	1		496.392	0.261271	0.12729			273.443	-0.0783992	0.818145			581.06	0.487668	0.00122478	1		0
E2348C_3974	yicL	NC_011601	CDS	4138354	4139277	+	predicted inner membrane protein	1	core	1	0	153.414	-0.379983	0.0984932	1		122.959	-0.186376	0.42769			41.0412	-0.456449	0.361159			115.906	0.242402	0.567435			0
E2348C_4097	yifK	NC_011601	CDS	4276635	4278020	+	predicted transporter	1	core	1	0	318.471	-0.3805	0.0214478	1		339.003	-0.100366	0.71171			175.106	-0.0937344	0.834024			329.965	0.167569	0.579037			0
E2348C_2709	ypfN	NC_011601	CDS	2787841	2788041	+	predicted protein	1	core	1	0	288.622	-0.381047	0.0213893	1		258.402	-0.171632	0.463199			75.6488	-0.0089645	0.986452			206.642	-0.380716	0.399748			0
E2348C_4150	tatA	NC_011601	CDS	4338320	4338589	+	TatABCE protein translocation system subunit	1	core	1	0	257.871	-0.381606	0.0504515	1		316.804	0.0694448	0.745007			107.065	0.0310902	0.953045			298.941	-0.0690858	0.915829			0
E2348C_3501	rpsI	NC_011601	CDS	3645941	3646333	-	30S ribosomal subunit protein S9	1	core	1	0	5804.42	-0.38243	0.058166	1		6359.45	-0.0918889	0.537135			3210.09	-0.179636	0.653394			5424.03	0.0116084	0.976268			0
E2348C_3435	yhbP	NC_011601	CDS	3577773	3578195	-	predicted protein	0.990544	core	2	0	230.908	-0.382605	0.0561979	1		183.753	0.0416043	0.910704			69.4476	0.140341	0.804049			218.677	-0.448035	0.0253034	1		0
E2348C_4362	dusA	NC_011601	CDS	4594507	4595502	+	tRNA-dihydrouridine synthase A	0.953815	core	1	0	414.675	-0.382684	0.0220559	1		491.996	0.0266153	0.924699			257.13	0.495779	0.131202			355.299	-0.0942876	0.869941			0
E2348C_1234	E2348C_1234	NC_011601	CDS	1279122	1280495	+	predicted ATP-binding protein	0	PP5	1	0	265.651	-0.383236	0.0461131	1		190.762	-0.0480956	0.87725			96.529	-0.207214	0.657743			243.631	-0.260612	0.523327			0
E2348C_ncR67	csrC	NC_011601	sRNA	4367150	4367394	+	CsrC sRNA sequesters CsrA - a carbon fluxregulator; also affects biofilms and motilty	1	core	1	0	6348.7	-0.384113	0.0272613	1		4596.87	0.131326	0.39202			1442.97	-0.221321	0.59366			7639.15	-0.133667	0.822338			0
E2348C_2421	nuoI	NC_011601	CDS	2517458	2518000	-	NADH: ubiquinone oxidoreductase - chain I	1	core	3	0	1784.22	-0.384988	0.00109206	1		1451.58	-0.125092	0.402365			348.905	-0.534491	0.00412597	1		1345.62	-0.32413	0.020871	1		0
E2348C_3727	yhiI	NC_011601	CDS	3874042	3875109	-	predicted HlyD family secretion protein	1	core	3	0	618.195	-0.386067	0.00725572	1		620.582	-0.349392	0.00983729	1		163.318	-0.0970865	0.831915			656.902	-0.552068	0.000203084	1		0
E2348C_4689	E2348C_4689	NC_011601	CDS	4952018	4952350	+	predicted protein	0.0870871	core	2	0	387.62	-0.38858	0.0937515	1		191.952	-0.101676	0.752765			58.0739	0.00630665	0.988983			325.041	-0.564537	0.0385782	1		0
E2348C_0953	yccW	NC_011601	CDS	1016793	1017983	-	predicted methyltransferase	1	core	1	0	360.593	-0.389477	0.00770067	1		331.103	-0.0806802	0.676498			149.493	-0.0489399	0.901742			426.621	-0.205861	0.387984			0
E2348C_4077	ppiC	NC_011601	CDS	4256057	4256338	-	peptidyl-prolyl cis-trans isomerase C (rotamase C)	1	core	2	0	576.264	-0.391286	0.0197313	1		625.245	-0.245532	0.071397	1		232.759	-0.104422	0.804836			458.369	-0.145006	0.640737			0
E2348C_3601	kefG	NC_011601	CDS	3734648	3735202	-	component of potassium effux complex with KefB	1	core	1	0	259.049	-0.392504	0.127601			269.886	-0.129182	0.513333			81.9525	-0.200501	0.616505			129.453	-0.50578	0.0817563	1		0
E2348C_3848	yibT	NC_011601	CDS	4018483	4018692	-	predicted protein	1	core	2	0	279.814	-0.392686	0.107335			177.598	-0.419914	0.0967588	1		13.1251	-0.391688	0.704496			187.849	-0.604757	0.0979424	1		0
E2348C_0176	pyrH	NC_011601	CDS	201861	202586	+	uridylate kinase	1	core	1	0	976.296	-0.39336	0.0146144	1		1448.15	-0.00999519	0.969093			506.152	-0.220543	0.352288			1012.79	0.111144	0.754862			0
E2348C_0756	ybiX	NC_011601	CDS	803801	804478	-	predicted protein	1	core	1	1	107.166	-0.397851	0.201507			61.3236	-1.75314	5.15815e-06	1	1	4.62292	0.144372	NA			92.5033	0.208866	0.799005			0
E2348C_0844	ybjL	NC_011601	CDS	886659	888344	-	predicted transporter	1	core	1	0	361.141	-0.397992	0.00121588	1		290.905	-0.124067	0.516099			151.097	-0.0931717	0.82795			410.218	-0.194442	0.553394			0
E2348C_2385	glpB	NC_011601	CDS	2481186	2482445	+	sn-glycerol-3-phosphate dehydrogenase (anaerobic) - membrane anchor subunit	1	core	2	0	235.328	-0.398429	0.103689			631.701	0.699761	0.00270522	1		162.585	-0.894957	0.000759009	1		227.54	0.070946	0.871192			0
E2348C_ncR57	E2348C_ncR57	NC_011601	ncRNA	3589908	3590022	-	identified in Rfam screening as ribosomal S15 leader; regulator of S15 protein translation	1	core	1	0	1595.52	-0.399433	0.0692455	1		1916.89	-0.140801	0.629411			744.237	0.0198641	0.941125			1611.71	-0.0396161	0.966039			0
E2348C_3439	yhbU	NC_011601	CDS	3579765	3580760	+	predicted peptidase (collagenase-like)	1	core	2	1	133.593	-0.399607	0.168307			166.514	0.554903	0.00524731	1		69.2165	-1.02155	0.00439307	1	1	314.674	-0.0591879	0.908868			0
E2348C_1033	E2348C_1033	NC_011601	CDS	1076204	1076902	+	predicted minor tail protein	0	PP4	1	0	14.4004	-0.401596	0.625939			17.7009	0.913371	0.0414098	1		5.61936	0.790542	NA			11.0791	0.581836	0.61835			0
E2348C_3870	rfaL	NC_011601	CDS	4043293	4044510	+	lipid A-core: surface polymer ligase	0	core	1	0	343.461	-0.402591	0.0229606	1		350.178	-0.111901	0.613887			116.638	-0.45644	0.122368			389.642	-0.0441916	0.94774			0
E2348C_1949	yebO	NC_011601	CDS	2007235	2007522	-	predicted protein	1	core	1	0	722.528	-0.404616	0.00726361	1		770.461	0.23746	0.311167			272.716	0.053209	0.905173			490.644	-0.237555	0.216089			0
E2348C_1758	ydhV	NC_011601	CDS	1823152	1825254	-	predicted oxidoreductase	1	core	2	1	160.508	-0.405986	0.0624336	1		457.814	0.270534	0.223294			152.096	-1.47186	3.12e-06	1	1	572.02	-0.0328485	0.962524			0
E2348C_3284	hybO	NC_011601	CDS	3417945	3419063	-	hydrogenase 2 - small subunit	1	core	2	0	806.274	-0.407128	0.00941135	1		1153.52	0.129036	0.405308			382.158	-0.64587	0.000230842	1		1612.1	-0.238827	0.341265			0
E2348C_4290	rplK	NC_011601	CDS	4508843	4509271	+	50S ribosomal subunit protein L11	1	core	1	0	2191.19	-0.407403	0.0321194	1		3383.11	-0.101199	0.487412			2240.39	-0.0890682	0.858297			2427.86	-0.0585411	0.912556			0
E2348C_2876	yfiL	NC_011601	CDS	2973378	2973740	+	predicted protein	1	core	2	0	351.212	-0.408039	0.050211	1		376.113	-0.46828	0.00505957	1		38.9603	-0.312019	0.714662			212.098	-0.286152	0.476131			0
E2348C_4439	proP	NC_011601	CDS	4680286	4681788	+	proline/glycine betaine transporter	1	core	1	0	1774.16	-0.408386	0.0984932	1		2216.62	0.101267	0.783569			1247.13	0.0528747	0.87612			692.185	0.00790101	0.983697			0
E2348C_2400	yfbH	NC_011601	CDS	2497023	2497913	+	predicted protein	1	core	1	0	176.969	-0.409323	0.0461131	1		109.165	-0.296891	0.20033			74.9108	0.138362	0.746631			81.0135	-0.130636	0.865405			0
E2348C_0292	prpC	NC_011601	CDS	328436	329605	+	2-methylcitrate synthase	1	core	2	1	733.986	-0.409435	0.091649	1		315.302	-1.68362	6.57854e-08	1	1	3.86506	0.0393367	NA			7.3162	0.47374	NA			0
E2348C_2878	yfiN	NC_011601	CDS	2974396	2975622	+	predicted diguanylate cyclase	1	core	2	0	542.441	-0.410079	0.0199502	1		442.965	-0.103932	0.568057			101.671	-0.786646	0.021826	1		429.34	-0.164204	0.573769			0
E2348C_2348	napH	NC_011601	CDS	2426485	2427348	-	ferredoxin-type protein NapH essential for electron transfer from ubiquinol to periplasmic nitrate reductase (NapAB)	1	core	2	0	442.802	-0.41154	0.043273	1		190.313	0.795845	8.19091e-05	1		105.807	0.224347	0.722537			50.3705	0.313049	0.559018			0
E2348C_2274	yohO	NC_011601	CDS	2346474	2346581	+	predicted protein	1	core	1	0	259.906	-0.412471	0.0791595	1		363.945	-0.252037	0.164959			101.608	-0.112135	0.830212			327.623	-0.30627	0.577309			0
E2348C_ncR45	csrB	NC_011601	sRNA	3156106	3156465	-	CsrA-binding sRNA - antagonizing CsrA regulation; blocks the CsrA binding of glgC mRNA	1	core	4	0	183150	-0.412611	0.00314587	1		93181.2	-0.396536	0.00135133	1		21269.6	-0.658057	0.026478	1		85409	-0.884133	2.70747e-08	1		0
E2348C_2453	cvpA	NC_011601	CDS	2551825	2552313	-	membrane protein required for colicin V production	1	core	2	0	356.118	-0.413492	0.0592393	1		635.244	-0.210896	0.185764			140.236	0.0573687	0.88497			703.093	-0.408438	0.0782495	1		0
E2348C_3568	rplF	NC_011601	CDS	3714760	3715293	-	50S ribosomal subunit protein L6	1	core	1	0	12161.1	-0.413576	0.0210675	1		12309.8	-0.161133	0.154245			7278.89	-0.190046	0.562514			12179.1	-0.115949	0.546753			0
E2348C_2357	alkB	NC_011601	CDS	2435896	2436546	-	oxidative demethylase of N1-methyladenine or N3-methylcytosine DNA lesions	1	core	1	0	60.382	-0.415359	0.202302			37.6209	-0.772342	0.00811648	1		3.96744	-0.972933	NA			36.0154	-0.491254	0.519844			0
E2348C_3885	rpmB	NC_011601	CDS	4057808	4058044	-	50S ribosomal subunit protein L28	1	core	1	0	2941.67	-0.415377	0.00494021	1		4527.53	-0.111384	0.33502			2275.64	-0.0457654	0.900151			2558.27	-0.0987105	0.742879			0
E2348C_tRNA68	selC	NC_011601	tRNA	4102278	4102368	+	Anti Codon: TCA; tRNA-selenocystein	1	LEE	1	0	9806.93	-0.415905	0.147724			11810	-0.58904	0.00120774	1		4402.65	-0.603849	0.235832			18592.6	-1.02734	0.385712			0
E2348C_3029	ygcN	NC_011601	CDS	3119253	3120524	+	predicted oxidoreductase with FAD/NAD(P)-binding domain	1	core	3	0	1176.96	-0.417407	0.0476693	1		1033.59	-0.369442	0.0169782	1		200.293	0.439218	0.0591629	1		1263.76	-0.0460243	0.961335			0							1
E2348C_2359	apbE	NC_011601	CDS	2437684	2438739	-	predicted thiamine biosynthesis lipoprotein	1	core	1	0	152.513	-0.417433	0.0248798	1		226.221	-0.156894	0.512847			97.7269	0.0216663	0.966301			176.519	-0.188237	0.761239			0
E2348C_1145	yceA	NC_011601	CDS	1200318	1201370	+	predicted protein	1	core	2	0	503.985	-0.418888	0.0166895	1		449.568	-0.612591	3.58323e-05	1		121.586	-0.0813829	0.849516			446.621	-0.209447	0.4103			0
E2348C_3566	rpsE	NC_011601	CDS	3713879	3714382	-	30S ribosomal subunit protein S5	1	core	1	0	9991.8	-0.419033	0.0541537	1		12174	-0.145913	0.404392			6969.07	-0.291471	0.394379			10910	-0.0678332	0.751328			0
E2348C_3068	fucP	NC_011601	CDS	3166184	3167500	+	L-fucose transporter	1	core	2	1	70.8565	-0.42014	0.270711			102.143	-0.658601	0.0502296	1		85.021	-1.4691	4.69e-06	1	1	107.223	-0.628018	0.14836			0
E2348C_ncR43	ssrA	NC_011601	sRNA	2999022	2999384	+	tmRNA - mediator of trans-translation reaction	1	core	1	0	221726	-0.42098	0.0781969	1		185509	-0.121436	0.678015			64815.7	0.817844	0.279842			204137	-0.0583198	0.902682			0							1
E2348C_4670	rimI	NC_011601	CDS	4932859	4933305	+	acetylase for 30S ribosomal subunit protein S18	1	core	1	0	177.851	-0.422458	0.0340552	1		197.76	-0.0910359	0.700541			76.6913	-0.102239	0.848947			188.155	0.123892	0.774214			0
E2348C_2879	yfiB	NC_011601	CDS	2975638	2976120	+	predicted outer membrane lipoprotein	1	core	2	0	187.444	-0.424237	0.0439697	1		170.887	-0.00100366	0.99857			47.8268	-0.320017	0.611477			158.282	-0.448313	0.0981365	1		0
E2348C_3532	yhdJ	NC_011601	CDS	3681056	3681940	+	predicted methyltransferase	1	core	1	0	190.151	-0.424317	0.0744875	1		151.971	-0.223162	0.329407			103.504	0.235352	0.613036			165.487	-0.1169	0.839396			0
E2348C_1863	chbR	NC_011601	CDS	1924352	1925194	-	DNA-binding transcriptional dual regulator	1	core	1	0	129.239	-0.424791	0.0674572	1		103.853	-0.0812617	0.809117			51.2145	0.016193	0.9754			127.024	-0.138366	0.799005			0
E2348C_0972	gfcA	NC_011601	CDS	1037461	1037766	-	Required for the production of the G4C capsule polysaccharide	1	core	2	0	2997.94	-0.425467	0.00282525	1		1769.41	-0.404824	0.00202157	1		1365.28	-0.293168	0.238665			6017.4	-0.238317	0.397839			0								1	Peleg et al., 2005
E2348C_3292	exbD	NC_011601	CDS	3424822	3425247	-	membrane spanning protein ExbD in TonB-ExbB-ExbD complex	1	core	1	0	572.494	-0.42692	0.00652602	1		301.83	-0.278369	0.284989			40.9678	-0.533415	0.562618			479.161	-0.0951154	0.762695			0
E2348C_1721	tppB	NC_011601	CDS	1788586	1790088	+	predicted transporter	1	core	2	0	742.898	-0.429171	0.0129557	1		599.427	-0.39696	0.0239539	1		406.653	-0.164528	0.56906			1228.26	0.00710991	0.984213			0
E2348C_4388	yjcD	NC_011601	CDS	4625435	4626784	+	predicted permease	1	core	2	0	285.981	-0.429276	0.119713			285.587	-0.485008	0.00203235	1		119.008	-0.461654	0.098483	1		499	-0.0222691	0.953511			0
E2348C_4696	rob	NC_011601	CDS	4958344	4959213	-	DNA-binding transcriptional activator Rob	1	core	3	0	1475.64	-0.42936	6.93502e-06	1		1311.31	-0.123702	0.373004			434.688	-0.345368	0.0546967	1		1262.42	-0.322958	0.0343349	1		0
E2348C_4446	melR	NC_011601	CDS	4690503	4691411	-	DNA-binding transcriptional dual regulator	1	core	1	0	56.8564	-0.429483	0.287212			131.516	-0.227822	0.510794			10.7152	-1.33404	0.168282			190.695	-0.422429	0.0843982	1		0
E2348C_3219	yqgA	NC_011601	CDS	3337802	3338509	+	predicted inner membrane protein	1	core	1	0	224.757	-0.430798	0.0121334	1		161.205	-0.0336245	0.927384			29.5454	-0.295926	0.66397			185.021	-0.207886	0.654065			0
E2348C_2351	napD	NC_011601	CDS	2430520	2430783	-	periplasmic nitrate reductase assembly protein NapD	1	core	2	0	148.209	-0.431217	0.0519983	1		71.0391	0.938912	3.82881e-05	1		43.4115	0.607251	0.284581			20.5821	0.414675	0.632901			0
E2348C_3572	rplX	NC_011601	CDS	3716606	3716920	-	50S ribosomal subunit protein L24	1	core	1	0	5234.72	-0.433981	0.0189215	1		5581.55	-0.190446	0.222828			3208.74	-0.31935	0.253192			4711.29	-0.0376106	0.936477			0
E2348C_1928	fadD	NC_011601	CDS	1987034	1988719	-	acyl-CoA synthetase (long chain fatty acid-CoA ligase)	1	core	2	0	392.544	-0.434405	0.0164281	1		488.991	-0.58987	9.94849e-08	1		200.974	-0.2637	0.61843			320.637	-0.191437	0.552943			0
E2348C_0469	nfrB	NC_011601	CDS	523399	525636	-	bacteriophage N4 receptor - inner membrane subunit NfrB	1	core	1	0	118.633	-0.435208	0.0360668	1		71.8489	-0.31824	0.207507			36.5055	0.0293945	0.963059			64.4216	-0.557041	0.150684			0
E2348C_3283	hybA	NC_011601	CDS	3416956	3417942	-	hydrogenase 2 4Fe-4S ferredoxin-type component	1	core	1	0	437.748	-0.436323	0.00159275	1		593.883	0.134236	0.547018			254.455	-0.394887	0.122539			907.895	-0.155892	0.666229			0
E2348C_2341	ccmE	NC_011601	CDS	2422671	2423150	-	periplasmic heme chaperone CcmE	1	core	1	0	151.276	-0.436807	0.0893968	1		67.5897	0.227349	0.569829			34.0899	0.387457	0.529622			54.1127	-0.0316151	0.976091			0
E2348C_1351	narI	NC_011601	CDS	1393683	1394360	+	nitrate reductase 1 - gamma (cytochrome b(NR)) subunit	1	core	1	0	134.797	-0.438156	0.191125			54.6862	0.000441942	0.998941			13.8215	-0.240425	0.826452			161.312	0.362714	0.0817563	1		0
E2348C_3571	rplE	NC_011601	CDS	3716052	3716591	-	50S ribosomal subunit protein L5	1	core	1	0	16214.4	-0.439322	0.0147644	1		16632.9	-0.201497	0.141324			9929.61	-0.226019	0.187756			18574.2	-0.156661	0.50689			0
E2348C_1283	ymgB	NC_011601	CDS	1325432	1325698	+	predicted protein	1	core	1	1	13.2695	-0.439794	0.588507			123.305	-1.37425	3.5619e-08	1	1	6.25202	-1.02481	0.433903			8.13623	0.835162	0.431063			0
E2348C_3564	rplO	NC_011601	CDS	3713258	3713692	-	50S ribosomal subunit protein L15	1	core	1	0	6010.8	-0.441409	0.0112135	1		7431.83	-0.16606	0.328184			4533.73	-0.086471	0.867811			6005.63	-0.0258807	0.952084			0
E2348C_3569	rpsH	NC_011601	CDS	3715306	3715698	-	30S ribosomal subunit protein S8	1	core	1	0	13677.5	-0.441594	0.011099	1		17505.2	-0.176537	0.214046			9849.92	-0.0928652	0.669207			15986.5	-0.0440238	0.831523			0
E2348C_1712	cnu	NC_011601	CDS	1780763	1780978	+	predicted regulator	1	core	1	0	98.3616	-0.443527	0.0696314	1		47.5392	-0.125078	0.799783			46.5903	-0.389448	0.442921			230.549	0.346813	0.351801			0
E2348C_0811	E2348C_0811	NC_011601	CDS	862220	862453	+	predicted DNA-damage-inducible protein	0	PP3	3	0	116.993	-0.444491	0.068656	1		450.424	0.829804	0.000116498	1		145.95	-0.724515	0.0428851	1		81.5917	-0.161024	0.84491			0
E2348C_3124	ygeY	NC_011601	CDS	3236033	3237244	+	predicted peptidase	1	core	2	1	100.175	-0.446893	0.0819937	1		38.8317	0.177169	0.688985			18.6158	-2.04427	0.0277437	1	1	47.2716	-0.632938	0.220211			0
E2348C_2875	aroF	NC_011601	CDS	2972094	2973164	-	3-deoxy-D-arabino-heptulosonate-7-phosphate synthase - tyrosine-repressible	1	core	2	0	380.859	-0.447929	0.00115179	1		530.214	0.337	0.0093413	1		187.949	0.0408139	0.918325			306.223	-0.263941	0.157008			0
E2348C_3449	infB	NC_011601	CDS	3591622	3594294	-	fused protein chain initiation factor 2 - IF2: membrane protein/conserved protein	1	core	1	0	17256.2	-0.448958	0.00636598	1		17798.2	0.147047	0.286675			11865.1	-0.0447331	0.894854			19011.9	0.0946459	0.840895			0
E2348C_2724	purM	NC_011601	CDS	2802474	2803511	+	phosphoribosylaminoimidazole synthetase	1	core	1	0	306.059	-0.451451	0.0756372	1		696.529	-0.18205	0.411798			115.724	-0.0181012	0.96777			736.011	-0.275403	0.311379			0
E2348C_0912	ycbJ	NC_011601	CDS	966958	967851	+	predicted protein	1	core	3	0	544.076	-0.457463	0.00129559	1		561.668	-0.30109	0.0872944	1		73.4457	-0.560174	0.121661			691.337	-0.410063	0.00845094	1		0
E2348C_2334	yejL	NC_011601	CDS	2414913	2415140	+	predicted protein	1	core	1	0	96.727	-0.458358	0.0858776	1		87.6293	-0.0157874	0.970798			35.3585	-0.107917	0.878505			87.8085	-0.427191	0.321333			0
E2348C_2384	glpA	NC_011601	CDS	2479568	2481196	+	sn-glycerol-3-phosphate dehydrogenase (anaerobic) - large subunit - FAD/NAD(P)-binding	1	core	3	0	472.16	-0.458435	0.0354806	1		1383.49	0.646706	0.00315769	1		373.324	-0.392587	0.297188			578.664	0.39176	0.0681594	1		0
E2348C_0288	yahN	NC_011601	CDS	324364	325038	-	neutral amino-acid efflux system	1	core	1	0	47.9586	-0.458945	0.201697			29.2676	-0.746334	0.0292569	1		7.89669	-0.544954	0.654341			39.9825	-0.680198	0.124633			0
E2348C_2082	yedY	NC_011601	CDS	2135788	2136792	+	predicted reductase	1	core	1	0	4020.5	-0.459209	0.0113216	1		1703.27	0.206456	0.559115			687.187	-0.548729	0.167014			40.2414	0.0481089	0.963791			0
E2348C_0293	prpD	NC_011601	CDS	329639	331090	+	2-methylcitrate dehydratase	1	core	2	1	1003.56	-0.4631	0.0873426	1		358.621	-1.67399	1.83858e-09	1	1	4.81074	-0.412517	NA			6.07258	0.187402	NA			0
E2348C_1757	ydhW	NC_011601	CDS	1822501	1823139	-	predicted protein	1	core	1	1	54.1849	-0.46366	0.234869			148.803	0.164275	0.608526			42.804	-1.50692	0.0134357	1	1	185.493	-0.0519177	0.93657			0
E2348C_2190	cpsG	NC_011601	CDS	2241672	2243042	-	phosphomannomutase	1	core	1	0	11.8334	-0.463873	0.585364			20.9234	0.908271	0.0365853	1		5.06109	-0.263814	NA			10.9441	-0.0502291	0.978578			0
E2348C_2339	ccmG	NC_011601	CDS	2420177	2420734	-	periplasmic thioredoxin CcmG of cytochrome c-type biogenesis	1	core	1	0	144.199	-0.464214	0.109257			66.0905	0.84458	0.000126086	1		30.0133	-0.391654	0.628792			49.8071	-0.234089	0.706326			0
E2348C_4394	nrfB	NC_011601	CDS	4634750	4635316	+	nitrite reductase - formate-dependent - penta-hemecytochrome c	1	core	3	0	528.952	-0.464683	0.00417797	1		223.343	0.480236	0.0143189	1		29.1848	0.141864	0.855093			147.327	0.512521	0.0251635	1		0
E2348C_3616	nirD	NC_011601	CDS	3750592	3750918	+	nitrite reductase - NAD(P)H-binding - small subunit	1	core	1	0	45.456	-0.46582	0.190546			41.2328	0.869264	0.00362381	1		19.4006	0.0374613	0.965377			18.4136	-0.288239	0.810176			0
E2348C_2350	napA	NC_011601	CDS	2428037	2430523	-	nitrate reductase - periplasmic - large subunit	1	core	3	0	3335.68	-0.46674	0.00149491	1		1033.43	0.750013	1.87072e-05	1		636.215	0.295152	0.51633			423.043	0.341687	0.0221325	1		0
E2348C_0524	cspE	NC_011601	CDS	586678	586887	+	DNA-binding transcriptional repressor	1	core	2	0	4578.26	-0.468331	2.47031e-05	1		3903.64	0.0212253	0.9426			1560.21	-0.448571	0.092047	1		5244.35	-0.393729	0.225174			0
E2348C_1705	malI	NC_011601	CDS	1773252	1774280	-	DNA-binding transcriptional repressor	1	core	1	0	108.838	-0.469035	0.0980784	1		182.301	0.141915	0.582569			58.4325	0.0478895	0.937563			150.972	-0.337396	0.355824			0
E2348C_2432	yfbS	NC_011601	CDS	2531059	2532891	-	predicted transporter	1	core	2	0	557.238	-0.471557	0.000152803	1		434.465	0.0277968	0.90499			88.5479	-0.220543	0.600381			347.848	-0.542013	0.000562069	1		0
E2348C_0291	prpB	NC_011601	CDS	327386	328267	+	2-methylisocitrate lyase	1	core	2	1	687.81	-0.472219	0.0588725	1		239.676	-1.99167	5.87478e-11	1	1	4.65894	1.01289	NA			6.81602	-0.50824	NA			0
E2348C_0931	pyrD	NC_011601	CDS	992928	993938	+	dihydro-orotate oxidase - FMN-linked	1	core	1	0	413.904	-0.472775	0.00200165	1		407.481	-0.157045	0.280006			198.951	0.114295	0.708665			885.294	-0.0414367	0.904514			0
E2348C_2346	napC	NC_011601	CDS	2425427	2426029	-	nitrate reductase - cytochrome c-type - periplasmic	1	core	2	0	517.124	-0.473	0.00598304	1		234.455	0.654237	0.00150547	1		123.711	0.091795	0.856008			122.989	-0.280998	0.502182			0
E2348C_1282	ymgA	NC_011601	CDS	1325131	1325403	+	predicted protein	1	core	1	1	28.0857	-0.473615	0.403486			167.936	-1.23174	2.23193e-09	1	1	7.39169	-0.49125	0.710384			11.2541	-0.0936446	0.976091			0
E2348C_4324	yjbB	NC_011601	CDS	4555463	4557094	+	predicted transporter	1	core	2	0	682.501	-0.474202	0.000252541	1		554.258	-0.473909	0.000121926	1		85.9841	-0.0768865	0.893306			296.662	-0.31528	0.365484			0
E2348C_1754	ydhT	NC_011601	CDS	1820171	1820935	-	predicted protein	1	core	1	1	57.3196	-0.475461	0.137063			95.3588	0.358429	0.131481			37.4963	-1.27786	0.019016	1	1	120.496	0.104958	0.872573			0
E2348C_3573	rplN	NC_011601	CDS	3716931	3717302	-	50S ribosomal subunit protein L14	1	core	1	0	8844.07	-0.476305	0.00154486	1		10728.6	-0.151988	0.201559			6356.66	-0.292504	0.288312			9371.71	-0.213361	0.335458			0
E2348C_2343	ccmC	NC_011601	CDS	2423353	2424090	-	heme exporter protein C; membrane component of ABC superfamily	1	core	2	0	244.784	-0.478636	0.00223421	1		137.33	0.580251	0.00711446	1		65.241	0.284765	0.60142			100.033	-0.169608	0.809013			0
E2348C_2776	E2348C_2776	NC_011601	CDS	2847877	2848758	+	RecT family protein	0	PP10	2	1	37.6978	-0.480165	0.285528			135.369	0.778249	0.0260701	1		16.4103	-0.230049	0.801542			59.2982	-1.05759	0.0144337	1	1	0
E2348C_1755	ydhU	NC_011601	CDS	1820987	1821772	-	predicted cytochrome	1	core	1	1	40.4136	-0.483232	0.300082			76.3269	0.371641	0.162217			22.9685	-1.85787	0.00423587	1	1	102.767	0.167337	0.807599			0
E2348C_2428	nuoA	NC_011601	CDS	2526179	2526622	-	NADH: ubiquinone oxidoreductase - membrane subunit A	1	core	4	0	1244.57	-0.484085	6.41085e-05	1		1469.75	-0.238709	0.0257416	1		300.252	-0.67618	0.000808636	1		1224.13	-0.444063	0.0128986	1		0
E2348C_3977	nepI	NC_011601	CDS	4140655	4141845	-	predicted transporter	1	core	1	0	213.212	-0.486397	0.0660809	1		209.083	0.206031	0.516099			152.447	0.192268	0.607188			109.987	0.121319	0.785853			0
E2348C_2338	ccmH	NC_011601	CDS	2419128	2420180	-	heme lyase - CcmH subunit	1	core	2	0	412.773	-0.487123	0.019946	1		158.713	0.601716	0.00541121	1		76.0752	0.112133	0.821636			172.246	-0.0872056	0.84491			0
E2348C_3883	mutM	NC_011601	CDS	4056713	4057522	-	formamidopyrimidine/5-formyluracil/5- hydroxymethyluracil DNA glycosylase	1	core	1	0	249.716	-0.487833	0.00617925	1		284.618	0.0538357	0.833995			169.723	-0.119976	0.733549			273.86	0.0109069	0.988536			0
E2348C_2344	ccmB	NC_011601	CDS	2424132	2424794	-	heme exporter subunit	1	core	1	0	202.132	-0.48886	0.0259799	1		89.566	0.402246	0.229365			38.956	-0.455417	0.528123			63.9545	-0.325091	0.554832			0
E2348C_3753	hdeD	NC_011601	CDS	3902573	3903145	+	acid-resistance membrane protein	1	core	2	0	2657.03	-0.493421	0.0042667	1		1388.91	0.0315233	0.919651			205.902	-0.991717	0.0719497	1		3525.81	-0.132225	0.761925			0
E2348C_4393	nrfA	NC_011601	CDS	4633269	4634705	+	nitrite reductase - formate-dependent -cytochrome	1	core	2	0	1920.96	-0.493935	0.000463547	1		969.193	0.419998	0.0223065	1		113.615	-0.169677	0.702199			531.278	0.301309	0.35865			0
E2348C_4437	yjdA	NC_011601	CDS	4676919	4679147	+	conserved protein with nucleoside triphosphate hydrolase domain	1	core	2	0	214.326	-0.494241	0.023701	1		104.397	-0.123064	0.73051			76.4741	-0.845179	0.00193604	1		115.44	-0.360985	0.245338			0
E2348C_3755	mdtE	NC_011601	CDS	3904810	3905967	+	multidrug resistance efflux transporter	1	core	1	0	524.426	-0.495886	0.000329873	1		267.705	0.120818	0.65922			89.1533	-1.37123	0.165368			739.419	0.242977	0.370388			0
E2348C_2034	sdiA	NC_011601	CDS	2093620	2094342	-	DNA-binding transcriptional activator	1	core	1	0	344.427	-0.497854	0.000858437	1		176.467	-0.240435	0.229384			108.35	-0.396657	0.429174			161.5	-0.121226	0.712753			0
E2348C_3447	truB	NC_011601	CDS	3590113	3591057	-	tRNA pseudouridine synthase	1	core	1	0	913.121	-0.502487	0.00700426	1		1231.81	0.119474	0.60222			753.992	-0.0087085	0.979331			836.093	-0.167264	0.6028			0
E2348C_2984	hycG	NC_011601	CDS	3075007	3075774	-	hydrogenase 3 and formate hydrogenase complex - HycG subunit	1	core	2	1	103.479	-0.502522	0.326076			39.8927	1.08773	0.000218526	1	1	61.1219	-0.70416	0.0927082	1		503.149	0.494264	0.735942			0
E2348C_4098	aslB	NC_011601	CDS	4278705	4279940	+	predicted regulator of arylsulfatase activity	1	core	1	0	100.911	-0.504737	0.0735961	1		149.439	0.170038	0.48376			132.319	0.266731	0.523275			86.045	-0.463034	0.107329			0
E2348C_3395	yqjG	NC_011601	CDS	3536599	3537585	+	predicted S-transferase	1	core	1	0	94.4683	-0.506197	0.0521571	1		93.06	0.101653	0.783569			32.0737	0.296615	0.61345			50.5966	0.103757	0.895956			0
E2348C_4397	nrfE	NC_011601	CDS	4637017	4638675	+	heme lyase (NrfEFG) for insertion of heme into c552 - subunit NrfE	1	core	1	0	273.448	-0.509272	0.0224317	1		124.373	0.356857	0.148997			20.9438	-0.0853679	0.922558			85.2204	0.495919	0.238338			0
E2348C_3530	dusB	NC_011601	CDS	3679683	3680648	+	tRNA-dihydrouridine synthase B	1	core	1	0	5267.12	-0.510991	0.000821588	1		6237.56	-0.0537982	0.750561			3113.06	-0.0600762	0.873664			5577.38	-0.20389	0.220336			0
E2348C_1684	mdtI	NC_011601	CDS	1748094	1748423	-	multidrug efflux system protein MdtI	1	core	1	0	197.737	-0.515315	0.0227998	1		153.596	-0.286641	0.376241			108.492	0.160964	0.735875			92.5422	0.605151	0.225472			0
E2348C_2758	E2348C_2758	NC_011601	CDS	2837851	2839332	-	predicted terminase - large subunit	0	PP10	1	1	15.7102	-0.515989	0.486314			25.0351	-0.111658	0.861999			3.9429	-1.38436	NA			17.2918	-1.29796	0.0775023	1	1	0
E2348C_2777	E2348C_2777	NC_011601	CDS	2848805	2849053	+	predicted transcriptional regulator - AlpA family	0	PP10	2	1	24.1202	-0.518653	0.426708			67.9915	0.714697	0.0240042	1		7.33682	-1.69058	0.138252			41.2339	-1.26316	0.000169103	1	1	0
E2348C_3696	livM	NC_011601	CDS	3842847	3844124	-	high-affinity branched-chain amino acid transport; membrane component of ABC superfamily	1	core	1	0	71.2719	-0.520531	0.0462635	1		64.2859	-0.294391	0.411798			27.0904	-0.15418	0.849516			41.9463	-0.0935575	0.90147			0
E2348C_3365	aer	NC_011601	CDS	3502076	3503596	-	fused signal transducer for aerotaxis sensory component/methyl accepting chemotaxis component. aer expression is regulated by FlhD/FlhC	1	core	4	1	69.8622	-0.52101	0.0960202	1		50.1391	-0.618693	0.061013	1		38.7661	-1.63278	0.00108494	1	1	59.8819	-0.92143	0.00227223	1		0		1
E2348C_2924	gabD	NC_011601	CDS	3017137	3018585	+	succinate-semialdehyde dehydrogenase I - NADP-dependent	1	core	2	1	216.024	-0.521665	0.00648923	1		147.851	-0.314577	0.206178			27.3546	-1.42306	0.0169601	1	1	128.219	0.412441	0.265737			0
E2348C_3808	cspA	NC_011601	CDS	3973931	3974143	+	major cold shock protein	1	core	2	0	106033	-0.522936	0.067687	1		53108.9	0.737749	0.00648239	1		38349.6	-0.448132	0.177573			37215.6	-0.182497	0.514739			0
E2348C_0530	lipB	NC_011601	CDS	590423	591064	-	lipoyl-protein ligase	1	core	1	0	416.498	-0.526069	0.00293385	1		358.374	-0.0101104	0.971373			353.575	0.127302	0.617499			432.136	0.0068357	0.991439			0
E2348C_2925	gabT	NC_011601	CDS	3018599	3019879	+	4-aminobutyrate aminotransferase - PLP-dependent	1	core	2	0	245.533	-0.527814	0.00526575	1		162.568	-0.563849	0.000762874	1		31.2818	-0.764767	0.377104			130.32	0.393406	0.278233			0
E2348C_2349	napG	NC_011601	CDS	2427335	2428030	-	ferredoxin-type protein NapG essential for electron transfer from ubiquinol to periplasmic nitrate reductase (NapAB)	1	core	2	0	266.112	-0.529028	0.029596	1		106.367	0.74364	0.000618558	1		66.2166	0.201415	0.717591			24.8502	-0.239634	0.814732			0
E2348C_1524	ynaI	NC_011601	CDS	1564290	1565321	-	conserved inner membrane protein	1	core	1	0	359.31	-0.52907	0.00395	1		333.961	0.00665619	0.981533			109.936	0.0301613	0.952202			281.048	-0.119104	0.73487			0
E2348C_0256	E2348C_0256	NC_011601	CDS	285466	286386	-	predicted hydrolases	0	core	2	0	64.8857	-0.530794	0.164631			31.9453	-0.802008	0.0125622	1		26.2418	0.0120907	0.986781			141.225	-0.596608	0.0966972	1		0
E2348C_3740	slp	NC_011601	CDS	3890523	3891089	+	outer membrane lipoprotein	1	core	2	0	1418.35	-0.531107	0.0202971	1		619.514	-0.629931	8.28503e-06	1		83.5688	-1.06025	0.31478			1181.09	-0.29481	0.606998			0
E2348C_2839	yfhL	NC_011601	CDS	2929327	2929587	+	predicted 4Fe-4S cluster-containing protein	1	core	2	0	96.5684	-0.531885	0.057297	1		91.4026	-0.027235	0.941233			63.5837	0.594392	0.0732265	1		169.232	-0.239737	0.651718			0
E2348C_0051	E2348C_0051	NC_011601	CDS	53500	53814	+	CcdB-like protein	0	core	2	0	249.458	-0.533072	0.00293385	1		132.115	-0.192262	0.435673			51.5964	-0.356581	0.456639			185.504	-0.552371	0.0828556	1		0
E2348C_0863	ybjQ	NC_011601	CDS	902882	903205	+	predicted protein	1	core	1	0	125.36	-0.534109	0.0900453	1		88.9634	0.0335185	0.934532			15.6031	-0.0751795	0.947012			84.3256	-0.214738	0.630439			0
E2348C_2773	E2348C_2773	NC_011601	CDS	2845793	2846752	+	predicted protein	0	PP10	3	2	31.497	-0.53425	0.228709			146.19	0.721348	0.00485822	1		10.6002	-1.70365	0.0691532	1	1	85.6463	-1.27608	0.00010684	1	1	0
E2348C_4395	nrfC	NC_011601	CDS	4635313	4635984	+	formate-dependent nitrite reductase NrfC - 4Fe4S subunit	1	core	1	0	393.702	-0.535607	0.00447105	1		200.266	0.300018	0.113657			25.8773	-0.196202	0.806277			102.493	0.397279	0.303503			0
E2348C_2293	yeiA	NC_011601	CDS	2366071	2367306	+	predicted oxidoreductase	1	core	3	1	184.992	-0.538163	0.0153658	1		340.038	-0.72011	3.69829e-05	1		45.4041	-1.39184	0.0224591	1	1	823.679	-0.00588911	0.991439			0
E2348C_0755	ybiI	NC_011601	CDS	803461	803727	-	predicted protein	1	core	2	0	115.702	-0.539147	0.0640667	1		92.1814	-0.84804	2.43735e-05	1		16.0842	0.191155	0.83538			96.1981	-0.0400871	0.962468			0
E2348C_0297	lacA	NC_011601	CDS	335919	336530	-	thiogalactoside acetyltransferase	1	core	1	0	59.9566	-0.539599	0.0781969	1		27.1335	-0.285762	0.635884			14.4045	-0.361773	0.676683			20.6645	-0.316683	0.765688			0
E2348C_4483	poxA	NC_011601	CDS	4730470	4731447	+	predicted lysyl-tRNA synthetase	1	core	1	0	397.48	-0.544962	0.00071016	1		580.997	-0.0940811	0.634761			235.471	-0.181897	0.669874			514.594	-0.295286	0.108862			0
E2348C_2651	E2348C_2651	NC_011601	CDS	2726758	2727036	+	predicted protein	0	PP9	1	0	39.4987	-0.545513	0.167468			26.8624	-0.955906	0.017917	1		2.13305	-3.39534	NA			32.9266	-0.233798	0.84491			0
E2348C_3293	exbB	NC_011601	CDS	3425254	3425988	-	membrane spanning protein ExbB in TonB-ExbB-ExbD complex	1	core	3	0	1509.04	-0.546298	5.70796e-09	1		1043.03	-0.591172	2.79158e-05	1		153.351	-0.704724	0.095425	1		1429.97	-0.143301	0.519841			0
E2348C_1459	rluB	NC_011601	CDS	1493432	1494307	+	23S rRNA pseudouridy late synthase	1	core	2	0	1456.24	-0.546683	0.00281402	1		1592.77	-0.13386	0.351658			935.415	0.04255	0.923179			1483.8	-0.310038	0.084843	1		0
E2348C_2079	yedV	NC_011601	CDS	2133104	2134462	-	predicted sensory kinase in two-component regulatory system with YedW	1	core	2	0	601.875	-0.55482	0.00499721	1		257.079	0.322083	0.285469			120.699	-0.894403	0.00275293	1		61.4626	-0.0150955	0.989948			0
E2348C_2316	setB	NC_011601	CDS	2394645	2395826	+	lactose/glucose efflux system	1	core	1	0	273.431	-0.555177	0.070906	1		180.31	0.261898	0.194439			86.8719	-0.141514	0.765526			343.146	0.252722	0.672151			0
E2348C_1625	ydeN	NC_011601	CDS	1683488	1685170	-	predicted protein	1	core	3	1	392.444	-0.557169	0.000391541	1		444.415	-0.924007	1.76401e-06	1		133.808	-1.7706	8.11e-08	1	1	663.535	0.0995322	0.890401			0
E2348C_2347	napB	NC_011601	CDS	2426039	2426488	-	nitrate reductase - small - cytochrome C550 subunit - periplasmic	1	core	2	0	267.863	-0.561381	0.000696117	1		92.9701	0.877581	0.000854556	1		58.0599	0.304975	0.662916			26.2571	0.376931	0.604601			0
E2348C_3282	hybB	NC_011601	CDS	3415788	3416966	-	predicted hydrogenase 2 cytochrome b type component	1	core	2	0	444.294	-0.562353	7.58701e-06	1		598.662	0.124886	0.417334			238.351	-0.554389	0.0279407	1		840.849	-0.145591	0.568931			0
E2348C_0475	cusA	NC_011601	CDS	531047	534190	+	copper/silver efflux system - membrane component	1	core	1	0	100.775	-0.565688	0.0538197	1		35.1343	-0.0958512	0.903819			28.3207	0.337494	0.607188			48.3501	0.524256	0.186385			0
E2348C_3351	folB	NC_011601	CDS	3488276	3488644	-	"bifunctional dihydroneopterinaldolase/dihydroneopterin triphosphate 2-epimerase"	1	core	1	0	57.0948	-0.566393	0.068656	1		62.5317	-0.19304	0.596183			37.4012	-0.0733389	0.915242			72.8925	0.350457	0.400438			0
E2348C_1280	ycgF	NC_011601	CDS	1323327	1324538	-	predicted FAD-binding phosphodiesterase	1	core	2	0	516.511	-0.573978	0.00167722	1		455.51	-0.257805	0.330195			161.14	0.435465	0.177845			172.172	-0.686559	0.0176717	1		0
E2348C_4453	yjdI	NC_011601	CDS	4699982	4700212	+	predicted protein	1	core	1	0	138.888	-0.574146	0.0180051	1		97.5672	-0.220045	0.46233			9.42163	-0.289351	0.821636			98.6653	-0.0324038	0.967219			0
E2348C_3728	yhiM	NC_011601	CDS	3875843	3876895	+	conserved inner membrane protein	0	core	1	0	96.6741	-0.576546	0.181079			50.4935	-0.650827	0.0428116	1		12.4487	-0.755344	0.522703			267.628	0.252092	0.590546			0
E2348C_3123	ygeX	NC_011601	CDS	3234779	3235975	+	2 -3-diaminopropionate ammonia-lyase	1	core	1	0	58.0712	-0.576816	0.038454	1		13.9713	-0.055098	0.949981			10.6174	-0.879993	0.449731			18.8981	-0.303704	0.785853			0
E2348C_2739	E2348C_2739	NC_011601	CDS	2816555	2819242	-	predicted tail fiber protein	0	PP10	1	0	69.4042	-0.576855	0.034202	1		58.9875	-0.0780263	0.867002			41.8231	-0.0675686	0.927274			60.042	-0.272644	0.632901			0
E2348C_0757	fiu	NC_011601	CDS	804520	806802	-	predicted iron outer membrane transporter	1	core	2	1	526.028	-0.577759	0.000597963	1		360.897	-1.8981	0.000633544	1	1	23.8119	-0.556759	0.564879			697.614	0.167243	0.735942			0
E2348C_3756	mdtF	NC_011601	CDS	3905992	3909105	+	multidrug transporter - RpoS-dependent	1	core	3	1	918.081	-0.581452	2.80068e-06	1		559.312	0.358723	0.0465174	1		193.612	-1.53547	0.000463114	1	1	1569.05	0.155712	0.584538			0
E2348C_0275	betI	NC_011601	CDS	308390	308977	-	DNA-binding transcriptional repressor	1	core	1	0	1414.63	-0.583262	0.000180177	1		846.889	0.148918	0.522136			424.822	-0.248705	0.385869			616.804	0.0135782	0.983697			0
E2348C_1685	mdtJ	NC_011601	CDS	1748410	1748775	-	multidrug efflux system protein MdtJ	1	core	2	1	228.866	-0.585013	0.0156428	1		124.781	0.140402	0.734848			126.84	0.222297	0.721917			77.6808	1.1174	0.000308128	1	1	0
E2348C_3220	E2348C_3220	NC_011601	CDS	3338888	3340153	+	predicted integrase	0.253555	IE6	1	0	261.362	-0.585763	0.00292644	1		230.139	-0.12548	0.617489			223.446	0.232858	0.555334			163.277	0.0160869	0.981718			0
E2348C_1651	marA	NC_011601	CDS	1716290	1716673	+	DNA-binding transcriptional dual activator of multiple antibiotic resistance	1	core	2	0	85.525	-0.588656	0.0233793	1		112.616	0.0625635	0.873299			171.221	-0.0673968	0.872908			122.426	0.509172	0.0306629	1		0
E2348C_4475	ecnB	NC_011601	CDS	4724380	4724526	+	entericidin B membrane lipoprotein	1	core	3	1	3566.9	-0.589169	9.79766e-09	1		4218.94	-0.766993	3.99765e-10	1		442.927	-1.0247	0.000587695	1	1	2312.26	0.145965	0.753197			0
E2348C_3443	deaD	NC_011601	CDS	3584251	3586140	-	ATP-dependent RNA helicase	1	core	1	0	13307.5	-0.595474	0.00200273	1		10071.2	0.327964	0.102098			8800.76	-0.0458266	0.929875			9822.09	-0.0303685	0.952365			0
E2348C_2080	yedW	NC_011601	CDS	2134462	2135133	-	predicted DNA-binding response regulator in two-component system with YedV	1	core	1	0	276.636	-0.596405	0.00839652	1		115.95	0.47773	0.149958			60.5024	-0.360517	0.566952			27.7957	-0.223916	0.786495			0
E2348C_3394	yqjF	NC_011601	CDS	3536137	3536529	+	predicted quinol oxidase subunit	1	core	1	0	69.3826	-0.596413	0.0398897	1		62.9648	0.255183	0.427674			21.223	-0.0905627	0.920936			26.5508	0.188201	0.84491			0
E2348C_0814	E2348C_0814	NC_011601	CDS	863510	864085	+	predicted protein	0	PP3	2	0	395.053	-0.597193	1.86144e-05	1		242.077	-0.619966	0.00257475	1		126.369	-0.355732	0.299272			467.475	-0.100597	0.84491			0
E2348C_3729	yhiN	NC_011601	CDS	3876982	3878175	-	predicted oxidoreductase with FAD/NAD(P)-binding domain	0.995812	core	2	0	339.381	-0.597472	0.00117983	1		387.426	-0.341634	0.0149727	1		236.075	-0.209228	0.589681			395.165	0.105892	0.856126			0
E2348C_3750	yhiD	NC_011601	CDS	3900833	3901480	-	predicted Mg(2+) transport ATPase inner membrane protein	1	core	2	1	959.265	-0.604101	1.77383e-05	1		624.086	0.161607	0.554432			168.194	-1.00878	0.00556642	1	1	1483	0.0863241	0.84491			0
E2348C_0967	etp	NC_011601	CDS	1032251	1032697	-	phosphotyrosine-protein phosphatase. Required for the production of the G4C capsule polysaccharide	1	core	3	0	505.597	-0.604332	2.38863e-06	1		352.191	-0.612227	3.50101e-06	1		205.257	-0.518663	0.0278477	1		788.344	-0.134989	0.628219			0								1	Peleg et al., 2005
E2348C_2722	uraA	NC_011601	CDS	2800148	2801437	-	uracil transporter	1	core	2	0	396.799	-0.606528	3.21649e-05	1		337.862	-0.420217	0.0284923	1		154.635	-0.200455	0.659538			464.619	-0.0706456	0.84491			0
E2348C_2562	evgA	NC_011601	CDS	2640168	2640782	+	DNA-binding response regulator in two-component regulatory system with EvgS	1	core	3	0	442.256	-0.612871	2.79748e-05	1		585.777	-0.0838891	0.634761			243.502	-0.559569	0.0417155	1		723.477	-0.412868	0.0494895	1		0
E2348C_1328	ychH	NC_011601	CDS	1367817	1368095	+	predicted inner membrane protein	1	core	4	1	8966.95	-0.616129	0.00474114	1		5822.2	-0.671816	0.0083686	1		274.272	-1.928	0.00940157	1	1	11234	-0.656893	0.0166448	1		0
E2348C_4396	nrfD	NC_011601	CDS	4635981	4636937	+	formate-dependent nitrite reductase NrfD - membrane subunit	1	core	1	0	298.268	-0.622144	0.00355293	1		142.689	0.230847	0.507969			18.811	0.148648	0.879164			76.8824	0.237017	0.689363			0
E2348C_0069	E2348C_0069	NC_011601	CDS	76572	77009	+	predicted protein	0	core	1	0	78.5651	-0.622932	0.0104952	1		68.0995	0.0215214	0.962354			84.7963	-0.319456	0.573867			79.3423	-0.117662	0.881386			0
E2348C_0513	citT	NC_011601	CDS	574514	575977	-	citrate: succinate antiporter	1	core	1	0	15.1407	-0.628453	0.338215			22.3072	0.961139	0.0211834	1		12.7307	-0.0289785	0.975716			17.9813	-0.0911021	0.94774			0
E2348C_1963	pphA	NC_011601	CDS	2021287	2021943	-	serine/threonine-specific protein phosphatase 1	1	core	1	0	60.5456	-0.629534	0.0375166	1		33.8663	-0.0204993	0.975116			9.15689	0.322563	0.786835			33.2296	-0.150495	0.90264			0
E2348C_0294	prpE	NC_011601	CDS	331130	332941	+	predicted propionyl-CoA synthetase with ATPase domain	1	core	2	1	1403.72	-0.633944	0.00664081	1		609.475	-1.92856	8.56841e-06	1	1	10.2881	-0.0793813	0.953045			28.2216	-0.620353	0.388891			0
E2348C_3691	ugpE	NC_011601	CDS	3837828	3838673	-	glycerol-3-phosphate transporter subunit	1	core	1	1	54.2471	-0.639287	0.111156			39.1955	-1.17764	0.000383227	1	1	3.58238	-2.09066	NA			14.0209	0.104156	0.943027			0
E2348C_3758	gadX	NC_011601	CDS	3910565	3911389	-	DNA-binding transcriptional dual regulator GadX	1	core	2	1	897.675	-0.640263	8.34621e-07	1		486.373	-0.188654	0.26593			112.87	-1.47582	0.0978409	1	1	894.62	0.122734	0.7855			0
E2348C_0966	etk	NC_011601	CDS	1030051	1032231	-	cryptic autophosphorylating protein tyrosinekinase Etk. Required for the production of the G4C capsule polysaccharide	1	core	3	0	2992.23	-0.640587	5.96228e-12	1		1900.04	-0.58262	7.66853e-11	1		1165.7	-0.352227	0.0679298	1		5159.69	-0.0510549	0.810176			0								1	Peleg et al., 2005
E2348C_0456	purE	NC_011601	CDS	510493	511002	-	N5-carboxyaminoimidazole ribonucleotide mutase	1	core	1	0	70.4129	-0.642694	0.0101542	1		146.923	-0.228927	0.324845			36.4791	0.0804548	0.905782			142.179	-0.162463	0.82117			0
E2348C_2926	gabP	NC_011601	CDS	3020116	3021516	+	gamma-aminobutyrate transporter	1	core	1	0	70.5232	-0.646937	0.0410669	1		37.4018	-0.28956	0.462559			9.65663	-1.3391	0.191627			49.8105	0.532337	0.347128			0
E2348C_2563	evgS	NC_011601	CDS	2640787	2644380	+	hybrid sensory histidine kinase in two-component regulatory system with EvgA	1	core	2	0	1633.2	-0.648403	1.05242e-07	1		1468.64	0.0394216	0.894576			424.492	-0.609946	0.0127611	1		2437.01	-0.271956	0.200828			0
E2348C_2438	yfcC	NC_011601	CDS	2538620	2540140	+	predicted inner membrane protein	1	core	2	0	130.141	-0.650828	0.0148527	1		124.799	0.46128	0.0179367	1		93.6864	-0.470925	0.224971			287.865	0.307028	0.245102			0
E2348C_2352	napF	NC_011601	CDS	2430773	2431267	-	ferredoxin-type protein - predicted role in electron transfer to periplasmic nitrate reductase (NapA)	1	core	2	0	480.67	-0.652618	3.25421e-05	1		235.342	0.647268	0.000172541	1		79.5816	-0.0430007	0.943774			80.5417	0.148243	0.806159			0
E2348C_1756	ydhX	NC_011601	CDS	1821769	1822488	-	predicted 4Fe-4S ferridoxin-type protein	1	core	2	1	45.269	-0.653007	0.0569366	1		137.853	0.28283	0.465006			46.8913	-1.09093	0.0834835	1	1	140.295	0.101124	0.847708			0
E2348C_3342	glgS	NC_011601	CDS	3476269	3476469	-	predicted glycogen synthesis protein	1	core	3	1	2907.93	-0.655554	0.0105537	1		1559.45	-0.273942	0.374786			101.63	-1.9898	0.0316065	1	1	3141.65	-0.886711	0.00586961	1		0
E2348C_0968	gfcE	NC_011601	CDS	1032685	1033824	-	predicted exopolysaccharide export protein. Required for the production of the G4C capsule polysaccharide	1	core	3	0	941.283	-0.659235	1.52684e-10	1		620.112	-0.625316	1.8584e-05	1		391.5	-0.630181	0.000668371	1		1727.02	-0.0400009	0.871767			0								1	Peleg et al., 2005
E2348C_2364	atoS	NC_011601	CDS	2447260	2449086	+	sensory histidine kinase in two-component regulatory system with AtoC	1	core	1	0	90.0366	-0.66423	0.0141506	1		76.5079	-0.330723	0.347717			12.7543	-0.167882	0.880832			153.169	-0.376511	0.151908			0
E2348C_4454	yjdJ	NC_011601	CDS	4700224	4700496	+	predicted acyltransferase with acyl-CoAN-acyltransferase domain	1	core	2	0	379.202	-0.664821	7.24695e-05	1		163.307	-0.495851	0.0180424	1		21.1867	-0.70432	0.336713			189.56	-0.410841	0.176326			0
E2348CN_0012	gadF	NC_011601	sRNA	3904570	3904660	+			core	2	0	1120.06	-0.665738	0.00163043	1		745.749	-0.04066	0.910623			128.566	-1.16448	0.171053			1215.85	-0.28258	0.0901947	1		0
E2348C_0120	yacH	NC_011601	CDS	135289	137142	-	predicted protein	1	core	2	0	122.776	-0.6715	0.0462635	1		96.3391	-0.341945	0.286982			19.221	-0.0824562	0.936412			81.2868	-0.747563	0.0397307	1		0
E2348C_2383	glpT	NC_011601	CDS	2477935	2479293	-	sn-glycerol-3-phosphate transporter	1	core	2	1	485.897	-0.671897	0.000180177	1		1294.82	0.0347489	0.933086			402.648	-1.07335	2.68e-06	1	1	864.514	0.195476	0.261983			0
E2348C_0749	rhlE	NC_011601	CDS	796444	797805	+	RNA helicase	1	core	1	0	1150.06	-0.676814	0.00168016	1		1455.88	0.240766	0.290154			883.328	0.0222533	0.961712			1143.04	-0.0779789	0.84491			0
E2348C_1466	ymiA	NC_011601	CDS	1501740	1501868	+	predicted protein	1	core	2	0	104.393	-0.681136	0.00194283	1		85.2868	-0.663546	0.00779699	1		27.3174	-0.247493	0.727671			86.6274	-0.367784	0.400438			0
E2348C_3757	gadW	NC_011601	CDS	3909468	3910196	-	DNA-binding transcriptional activator	1	core	1	0	545.875	-0.688135	1.63724e-08	1		174.333	-0.0926517	0.717408			67.2854	-1.50025	0.114334			299.575	0.0874929	0.874037			0
E2348C_4210	rhaS	NC_011601	CDS	4412861	4413697	+	DNA-binding transcriptional activator - L-rhamnose-binding	1	core	1	0	58.6701	-0.688435	0.0201837	1		39.8086	-0.31982	0.508202			8.47341	-0.296673	0.813669			38.3551	-0.560205	0.385856			0
E2348C_1792	ydiV	NC_011601	CDS	1862733	1863446	-	predicted protein	1	core	2	0	313.34	-0.689183	3.08289e-06	1		197.186	-0.41272	0.0348806	1		64.8622	-0.269791	0.591608			243.533	-0.220212	0.623654			0
E2348C_1339	ldrA	NC_011601	CDS	1378194	1378301	-	toxic polypeptide - small	1	core	1	0	58.9185	-0.690328	0.0199606	1		49.9159	-0.0768709	0.899234			24.707	-0.338998	0.612458			65.5704	0.00623418	0.994762			0
E2348C_0973	cspH	NC_011601	CDS	1038208	1038420	-	stress protein - member of the CspA-family	1	core	1	0	72.8989	-0.699653	0.0624336	1		68.5592	0.184392	0.758086			83.2543	0.346466	0.256032			40.9493	-0.362243	0.762026			0
E2348C_0243	yagU	NC_011601	CDS	273430	274044	+	conserved inner membrane protein	1	core	2	1	57.6802	-0.70052	0.00921925	1		40.5623	-0.270809	0.562066			24.7272	-1.06586	0.0779375	1	1	64.0006	0.250236	0.795189			0
E2348C_0277	yahA	NC_011601	CDS	312017	313105	+	predicted DNA-binding transcriptional regulator	1	core	2	0	270.981	-0.707181	2.69242e-05	1		107.981	-0.222258	0.538843			123.165	-0.198806	0.622961			269.943	0.882052	0.000383811	1		0
E2348C_0969	gfcD	NC_011601	CDS	1033870	1035966	-	Required for the production of the G4C capsule polysaccharide	1	core	2	0	2097.25	-0.70895	3.14116e-12	1		1316.97	-0.536706	1.16786e-09	1		859.067	-0.372018	0.121206			3117.4	-0.0390599	0.913931			0								1	Peleg et al., 2005
E2348C_2765	E2348C_2765	NC_011601	CDS	2841662	2841964	-	predicted protein	0	PP10	1	0	12.0727	-0.719075	0.336544			38.5907	0.623911	0.0985639	1		5.12135	-0.183768	NA			23.3488	-0.663356	0.450396			0
E2348C_2774	E2348C_2774	NC_011601	CDS	2846760	2847062	+	predicted protein	0	PP10	1	1	10.7849	-0.722975	0.485992			26.3466	0.619029	0.1644			2.19274	-2.27117	NA			18.544	-1.32249	0.0229083	1	1	0
E2348C_1759	ydhY	NC_011601	CDS	1825275	1825901	-	predicted 4Fe-4S ferridoxin-type protein	1	core	2	1	108.245	-0.724158	0.000979655	1		343.821	0.174776	0.445028			112.727	-1.4163	0.000784746	1	1	415.462	-0.00114168	0.998528			0
E2348C_0295	codB	NC_011601	CDS	333266	334525	+	cytosine transporter	1	core	1	0	95.6461	-0.73037	0.00508323	1		43.5909	-0.467751	0.197807			7.07774	-0.597957	0.640241			66.2827	0.445773	0.349205			0
E2348C_0228	E2348C_0228	NC_011601	CDS	259757	260896	+	predicted protein	0.181579	core	1	0	64.9165	-0.73423	0.00229191	1		55.1874	0.242527	0.515629			56.3118	0.0207133	0.966925			60.5102	-0.135165	0.838639			0
E2348C_3741	yhiF	NC_011601	CDS	3891242	3891772	+	predicted DNA-binding transcriptional regulator	1	core	3	1	314.235	-0.739813	3.16408e-06	1		144.402	-0.523984	0.0104322	1		24.9976	-1.78078	0.019135	1	1	274.77	0.435002	0.256241			0
E2348C_0474	cusB	NC_011601	CDS	529812	531035	+	copper/silver efflux system - membrane fusion protein	1	core	1	0	33.5833	-0.746426	0.0322319	1		9.89647	0.393518	0.675204			13.3176	-0.588386	0.508698			10.3006	-0.0747297	0.97118			0
E2348C_3509	yhcN	NC_011601	CDS	3653664	3653927	+	predicted protein	1	core	2	0	393.008	-0.750349	4.50555e-08	1		587.226	0.547902	0.0171838	1		293.048	-0.180276	0.541168			147.873	0.235172	0.584538			0
E2348C_3695	livG	NC_011601	CDS	3842083	3842850	-	leucine/isoleucine/valine transporter subunit	1	core	1	0	47.1832	-0.754281	0.0258383	1		59.3175	-0.523028	0.149092			18.9416	-0.442263	0.572439			29.7991	0.0672669	0.951853			0
E2348C_3754	gadE	NC_011601	CDS	3903944	3904471	+	DNA-binding transcriptional activator	1	core	2	1	1490.05	-0.757957	2.41511e-10	1		1002.33	0.0513602	0.879354			229.504	-1.20069	0.0109078	1	1	2244.43	0.119104	0.751015			0
E2348C_0127	gcd	NC_011601	CDS	144561	146951	-	glucose dehydrogenase	1	core	2	0	779.241	-0.762798	6.81062e-12	1		560.797	-0.219825	0.419799			574.587	-0.435422	0.082741	1		512.683	0.103989	0.833279			0
E2348C_4484	yjeM	NC_011601	CDS	4731666	4733168	+	predicted transporter	0.975383	core	1	0	56.1951	-0.770432	0.00717744	1		72.9431	-0.172156	0.634833			43.4148	-0.266412	0.663097			57.1372	-0.568911	0.216139			0
E2348C_0472	cusC	NC_011601	CDS	528058	529440	+	copper/silver efflux system - outer membrane component	0.999277	core	1	0	54.5655	-0.77424	0.0233793	1		12.0882	-0.0384364	0.968612			11.1459	0.246274	0.814442			13.3897	-0.920241	0.334354			0
E2348C_1633	E2348C_1633	NC_011601	CDS	1694197	1694907	-	predicted fimbrial chaperone protein precursor	0	core	3	2	42.0679	-0.774814	0.0499057	1		19.2986	0.425057	0.477506			18.0843	1.67028	0.000702936	1	1	10.5514	1.50689	0.0597214	1	1	1
E2348C_0971	gfcB	NC_011601	CDS	1036709	1037353	-	predicted outer membrane lipoprotein. Required for the production of the G4C capsule polysaccharide	1	core	3	0	1479.07	-0.780771	9.045e-14	1		1287.42	-0.428607	1.10514e-05	1		870.894	-0.345564	0.0302792	1		2578.16	-0.16525	0.4103			0								1	Peleg et al., 2005
E2348C_0276	betT	NC_011601	CDS	309106	311139	+	choline transporter of high affinity	1	core	2	0	1872.85	-0.782143	9.25519e-06	1		907.551	-0.0267806	0.929763			477.476	-0.40672	0.0608381	1		649.887	-0.00438857	0.993034			0
E2348C_3692	ugpA	NC_011601	CDS	3838670	3839557	-	sn-glycerol 3-phosphate transport system - integral membrane protein; membrane component of ABC superfamily	1	core	2	1	61.3643	-0.782394	0.00770067	1		53.1481	-1.09381	1.29185e-05	1	1	3.79339	-0.924731	NA			16.2678	-0.230959	0.875062			0
E2348C_0274	betB	NC_011601	CDS	306904	308376	-	betaine aldehyde dehydrogenase - NAD-dependent	1	core	2	0	1487.8	-0.785251	7.3977e-05	1		941.484	0.198237	0.212646			500.194	-0.476322	0.0301693	1		664.074	0.0429673	0.931911			0
E2348C_0970	gfcC	NC_011601	CDS	1035966	1036712	-	Required for the production of the G4C capsule polysaccharide	1	core	3	0	614.633	-0.79193	7.04603e-10	1		536.79	-0.587609	1.6592e-07	1		365.536	-0.515882	0.0125748	1		935.843	-0.197053	0.456769			0								1	Peleg et al., 2005
E2348C_4572	pyrL	NC_011601	CDS	4828587	4828721	-	pyrBI operon leader peptide	1	core	2	0	101.493	-0.794206	0.000940793	1		79.1877	-0.566048	0.016993	1		21.0314	-0.545456	0.483159			101.57	0.0319759	0.991439			0
E2348C_4309	zraP	NC_011601	CDS	4530618	4531043	-	Zn-binding periplasmic protein	1	core	1	0	66.1729	-0.806824	0.0123929	1		31.409	0.190292	0.768976			4.99229	0.408026	NA			6.94097	-1.18176	NA			0
E2348C_2292	yeiT	NC_011601	CDS	2364839	2366077	+	predicted oxidoreductase	1	core	3	1	172.091	-0.814778	8.36323e-06	1		292.228	-0.638352	0.000115037	1		38.9337	-1.59504	0.02945	1	1	641.588	0.149937	0.596896			0
E2348C_2923	ihgO	NC_011601	CDS	3015846	3017114	+	L-2-hydroxyglutarate oxidase	1	core	2	0	115.997	-0.821249	0.00524392	1		68.4195	-0.5163	0.0443516	1		10.2026	-0.0871792	0.951907			49.3429	0.16726	0.853211			0							1
E2348C_2944	proX	NC_011601	CDS	3034865	3035857	+	glycine betaine transporter subunit	1	core	3	0	983.3	-0.829114	1.67664e-07	1		2342.23	-0.403613	0.0144801	1		166.433	-0.708384	0.0034826	1		249.101	0.0676684	0.910919			0
E2348C_ncR61	gadY	NC_011601	sRNA	3910443	3910547	+	sRNA regulator of gadAB transcriptional activator GadX mRNA	1	core	2	1	5295.03	-0.836541	0.000328477	1		8386.23	-0.0866851	0.869625			786.412	-1.20073	0.000253639	1	1	10960.1	-0.286236	0.819562			0
E2348C_3355	ttdB	NC_011601	CDS	3491426	3492031	+	L-tartrate dehydratase - beta subunit	1	core	1	1	19.3915	-0.836577	0.120459			17.627	0.0095974	0.992291			96.1968	-3.55497	0.000885281	1	1	28.0126	-0.0204281	0.988536			0
E2348C_0070	E2348C_0070	NC_011601	CDS	77019	78506	+	predicted protein	0	core	1	0	180.383	-0.846371	2.42262e-06	1		128.239	0.0604168	0.854116			120.043	-0.426171	0.13781			149.871	-0.210485	0.497693			0
E2348C_4512	yjfO	NC_011601	CDS	4763737	4764066	-	predicted protein	1	core	4	1	822.469	-0.850322	1.33051e-14	1		1142.91	-0.746904	3.53393e-06	1		56.4247	-1.15462	0.074278	1	1	564.109	-0.870977	1.05014e-06	1		0
E2348C_1870	vse	NC_011601	CDS	1930110	1930685	-	predicted protein	1	core	2	1	22.4588	-0.857242	0.129458			13.7799	-0.307119	0.669542			29.3038	-1.4683	0.00718156	1	1	27.8793	-0.923302	0.0178832	1		0
E2348C_2755	E2348C_2755	NC_011601	CDS	2834613	2836283	-	predicted phage head-tail connector protein	0	PP10	3	2	24.1334	-0.861531	0.0799937	1		66.3557	1.15369	2.80897e-06	1	1	7.0345	-1.23203	0.300776			23.0078	-1.02523	0.0126792	1	1	0
E2348C_3693	ugpB	NC_011601	CDS	3839655	3840971	-	glycerol-3-phosphate transporter subunit	1	core	2	0	358.552	-0.87123	2.69293e-08	1		347.251	-0.965321	2.5195e-08	1		20.4381	-0.725425	0.403753			130.017	-0.458899	0.400438			0
E2348C_0974	cspG	NC_011601	CDS	1038706	1038918	+	DNA-binding transcriptional regulator	1	core	1	0	1191.7	-0.892524	0.000203065	1		1437.35	0.352907	0.125819			1433.48	0.115723	0.703313			871.618	-0.320196	0.261983			0
E2348C_1945	yebN	NC_011601	CDS	2004661	2005227	+	conserved inner membrane protein	1	core	1	0	59.8221	-0.914872	0.00200273	1		89.3071	-0.289883	0.220083			98.9345	-0.0755089	0.89659			83.1559	-0.0108775	0.991439			0
[truncated: 2 more rows]

## Sheet: Putative virulent (aerobic)
Gene name	Location	Product	log2FoldChange (aerobic LB)	padj (aerobic LB)
[truncated: 36 more rows]

## Sheet: Putative virulent common
Gene symbol	Gene name	Chromosome	Location	Product	Identified in conditions
[truncated: 20 more rows]
