# Supplementary material for: Uncovering phenotypic inheritance from single cells with Microcolony-seq
Source: Cell. 2025 Sep 18;188(19):5313–5331.e18. doi: 10.1016/j.cell.2025.08.001 (PMC12456302; doi:10.1016/j.cell.2025.08.001)
Supplement: Table S3. Differential expression analysis between subpopulations of anaerobic VirEPEC microcolonies and their WGS data, related to Figures 3 and 4 — Normalization of mapped reads and differential expression analyses were carried out by DESeq2.54 Fim ON vs. Fim OFF sheet: Included are genes that were statistically significantly changed (padj < 0.1)54 between the fim ON and fim OFF VirEPEC subpopulations according to PC1 in Figure 3B. Normalized read columns that belong to the fim ON and fim OFF microcolonies were marked in pink and grey, respectively. Hyper-flagellated VirEPEC vs. Non-flagellated VirEPEC sheet: Included are genes that were statistically significantly changed (padj < 0.1 & |log2FoldChange| > 1)54 between the Hyper-flagellated and Non-flagellated VirEPEC subpopulations according to PC2 in Figure 4A. Normalized reads columns that belong to the Hyper-flagellated and to the Non-flagellated microcolonies were marked in green and yellow, respectively. Additional variable genes sheet: Included are genes that were identified as variable genes in the anaerobic VirEPEC microcolonies. Genes that appeared as variable genes in the technical replicates of the aerobic VirEPEC and of the AvirEPEC microcolonies were excluded. Genes that belong to the motility, chemotaxis, or to the fim operon were excluded since they were included in other sheets. Genes that are encoded on LEE4 operon were indicated. Hyper-flagellated VirEPEC vs. AvirEPEC sheet: Differential comparison between Hyper-flagellated VirEPEC vs. AvirEPEC anaerobic microcolonies. Included are genes that belong to the flagellar assembly. Normalized counts of microcolonies belonging to the Hyper-flagellated VirEPEC and the AvirEPEC subpopulations under anaerobic conditions are presented. Basemean, log2FoldChange, and padj were calculated by DESeq254 between these two subpopulations. The differential expression analysis showed that the Hyper-flagellated VirEPEC expresses the flagellar genes at an even higher level than the AvirEPEC subpopulation. “All genes” sheet: Included are all genes in the EPEC genome and their normalized expression values (DESeq2) in [file mmc3.xlsx]

## Sheet: Fim ON vs. Fim OFF
Gene symbol	Gene name	Chromosome	Type	Start	End	Strand	Product	Fim gene?	log2FoldChange (fim ON / fim OFF)	padj (fim ON / fim OFF)	# Vir 1 (norm. counts)	# Vir 2 (norm. counts)	# Vir 3 (norm. counts)	# Vir 4 (norm. counts)	# Vir 5 (norm. counts)	# Vir 6 (norm. counts)	# Vir 7 (norm. counts)	# Vir 8 (norm. counts)	# Vir 9 (norm. counts)	# Vir 10 (norm. counts)	# Vir 11 (norm. counts)	# Vir 12 (norm. counts)
E2348CN_0019	fimX	NC_011601	sRNA	4882298	4882340	+		1	9.18902	7.71069e-45	10161.2	12220.3	13.798	12.9904	5050.08	16.8976	9.59869	9.77337	5.56464	1840.1	1042.89	1.97137
E2348C_4621	fimA	NC_011601	CDS	4881746	4882294	+	major type 1 subunit fimbrin (pilin)	1	8.46924	0	5834.71	5885.07	12.206	12.1785	4367.79	15.2078	15.5979	14.2158	3.70976	3545.11	4194.03	19.7137
E2348C_4622	fimI	NC_011601	CDS	4882359	4882898	+	fimbrial protein involved in type 1 pilus biosynthesis	1	8.06361	1.37377e-229	1575.82	1757.77	8.4911	6.4952	1595.86	7.6039	4.19942	4.44244	0	1318.51	1734.69	7.88549
E2348C_4623	fimC	NC_011601	CDS	4882935	4883660	+	chaperone - periplasmic	1	7.09253	6.52068e-87	865.18	990.417	11.1446	4.8714	707.728	3.37951	1.19984	7.10791	5.56464	637.88	439.292	1.97137
E2348C_4624	fimD	NC_011601	CDS	4883726	4886362	+	outer membrane usher protein - type 1 fimbrial synthesis	1	6.08215	3.60182e-108	2616.59	2356.16	32.3723	30.8522	1505.66	21.9668	19.1974	20.4352	31.533	1043.18	1077.48	21.6851
E2348C_4626	fimG	NC_011601	CDS	4886915	4887418	+	minor component of type 1 fimbriae	1	4.91892	3.19379e-37	170.045	140.248	3.71486	0.811901	136.457	2.53463	8.39885	2.66546	0	100.898	98.5813	13.7996
E2348C_4625	fimF	NC_011601	CDS	4886372	4886902	+	minor component of type 1 fimbriae	1	4.02758	6.15398e-17	147.335	134.237	5.30694	0	62.4466	3.37951	8.99877	6.21942	11.1293	47.8837	60.5324	5.91412
E2348C_4627	fimH	NC_011601	CDS	4887438	4888340	+	minor component of type 1 fimbriae	1	3.78629	9.61698e-25	345.629	378.669	30.2496	23.5451	206.999	18.5873	28.1961	17.7698	0	165.883	242.13	9.85686
E2348C_2504	E2348C_2504	NC_011601	CDS	2601027	2601416	-	predicted protein. Encoded on PP8 by Iguchi et al., 2009		2.53085	0.0766316	7.20061	11.3534	3.18416	2.4357	5.78209	0	1.19984	0	0	5.1304	10.377	1.97137
E2348C_4620	fimE	NC_011601	CDS	4880669	4881265	+	tyrosine recombinase/inversion of on/off regulator of fimA	1	1.95506	0.00722443	19.3862	33.3924	6.89902	10.5547	5.78209	10.9834	7.19901	6.21942	11.1293	44.4635	58.8029	3.94275
E2348_P1_065	traV	NC_011603	CDS	61569	62084	-	pilus assembly lipoprotein		1.22023	0.0284817	29.9102	32.0567	11.6753	14.6142	16.1899	12.6732	13.1982	12.4388	1.85488	23.9419	31.1309	9.85686
E2348CN_0005	pasC	NC_011601	sRNA	1290831	1290909	-	Encoded on PP5 by Iguchi et al., 2009		1.16913	0.091955	34.8952	25.3782	6.36833	16.238	24.2848	18.5873	13.1982	9.77337	20.4037	22.2317	36.3194	5.91412
E2348C_1538	ompN	NC_011601	CDS	1581393	1582526	-	outer membrane pore protein N - non-specific		1.02366	0.0996137	24.3713	23.3747	10.0832	16.238	19.6591	10.1385	12.5983	16.8813	9.27441	27.3621	29.4014	5.91412
E2348C_4628	uxuA	NC_011601	CDS	4889072	4890256	+	mannonate hydrolase		0.858523	3.39409e-07	365.569	343.273	223.953	254.125	345.769	190.098	194.973	170.59	187.343	345.447	482.53	226.708
E2348C_4629	uxuB	NC_011601	CDS	4890337	4891797	+	D-mannonate oxidoreductase - NAD-binding		0.586858	0.00623162	261.437	238.421	186.804	199.728	253.256	167.286	125.383	159.039	168.794	222.317	278.449	161.653
E2348C_0594	ybgJ	NC_011601	CDS	662661	663317	+	predicted carboxylase subunit		0.514508	0.0893921	284.147	244.432	188.396	147.766	225.502	184.183	169.177	174.144	191.053	210.346	228.294	114.34
E2348C_0593	ybgI	NC_011601	CDS	661895	662638	+	conserved metal-binding protein		0.377524	0.0992605	340.09	349.284	269.062	278.482	355.021	234.876	222.57	266.546	283.797	285.592	338.981	256.278
E2348C_4096	rffM	NC_011601	CDS	4275704	4276444	+	UDP-N-acetyl-D-mannosaminuronic acid transferase		-0.390071	0.0935852	264.761	227.068	326.907	354.801	239.379	318.519	344.353	336.737	357.992	324.925	262.883	368.647
E2348C_0030	rihC	NC_011601	CDS	30205	31119	+	ribonucleoside hydrolase 3		-0.460466	0.0991548	132.934	134.905	170.883	180.242	132.988	170.665	188.974	199.91	241.135	148.782	159.114	218.822
E2348C_2562	evgA	NC_011601	CDS	2640168	2640782	+	DNA-binding response regulator in two-component regulatory system with EvgS		-0.491393	0.0213581	424.282	526.931	727.051	650.332	571.271	746.872	827.887	899.15	743.808	593.416	610.512	743.208

## Sheet: Hyper vs. no flagella
Gene symbol	Gene name	Chromosome	Type	Start	End	Strand	Product	Known motility & chemotaxis gene?	log2FoldChange (hyper-flagellated / non-flagellated)	padj (hyper-flagellated / non-flagellated)	# Vir 1 (norm. counts)	# Vir 2 (norm. counts)	# Vir 3 (norm. counts)	# Vir 4 (norm. counts)	# Vir 5 (norm. counts)	# Vir 6 (norm. counts)	# Vir 7 (norm. counts)	# Vir 8 (norm. counts)	# Vir 9 (norm. counts)	# Vir 10 (norm. counts)	# Vir 11 (norm. counts)	# Vir 12 (norm. counts)
E2348CN_0019	fimX	NC_011601	sRNA	4882298	4882340	+	small RNA		4.7591	0.0510448	10161.2	12220.3	13.798	12.9904	5050.08	16.8976	9.59869	9.77337	5.56464	1840.1	1042.89	1.97137
E2348C_2041	fliC	NC_011601	CDS	2099620	2101266	-	flagellar filament structural protein (flagellin)	1	3.58362	1.42713e-120	16063.4	14028.1	17673.2	1445.99	16659.4	19956	914.875	1631.26	1316.97	17522	1831.54	1366.16
E2348CN_0021	fliX	NC_011601	sRNA	2099422	2099614	-	small RNA	1	3.48605	3.96921e-61	4171.37	2096.37	4311.89	398.643	4816.48	5582.95	283.161	325.187	346.863	4595.13	522.308	412.017
E2348C_3365	aer	NC_011601	CDS	3502076	3503596	-	fused signal transducer for aerotaxis sensory component/methyl accepting chemotaxis component. aer expression is regulated by FlhD/FlhC	1	3.39407	4.05071e-56	429.821	400.708	599.153	52.7735	728.544	770.529	41.3943	51.5323	76.0501	579.735	74.3684	43.3702
E2348C_2007	cheB	NC_011601	CDS	2065554	2066603	-	fused chemotaxis regulator: protein-glutamate methylesterase in two-component regulatory system with CheA	1	3.26027	8.59287e-78	361.138	332.588	414.472	38.9712	386.244	467.218	31.7956	53.3093	24.1135	350.577	48.4259	45.3416
E2348C_2005	cheZ	NC_011601	CDS	2064495	2065139	-	chemotaxis regulator - protein phosphatase for CheY	1	3.15855	9.15154e-51	762.156	850.169	1048.12	102.299	787.521	826.291	93.5872	157.262	51.9367	995.297	114.147	61.1126
E2348C_2008	cheR	NC_011601	CDS	2066606	2067466	-	chemotaxis regulator - protein-glutamate methyltransferase	1	3.13726	1.35868e-31	445.33	384.012	447.906	45.4664	498.417	517.91	20.9971	58.6402	25.9683	410.432	84.7453	78.8549
E2348C_2042	fliD	NC_011601	CDS	2101532	2102938	+	flagellar filament capping protein	1	3.12076	4.33518e-79	2162.4	1721.04	2066.52	244.382	2501.33	2630.11	177.576	271.877	217.021	2438.65	349.358	303.591
E2348C_2044	fliT	NC_011601	CDS	2103373	2103738	+	predicted chaperone FliT	1	3.11112	1.15858e-61	918.354	906.936	1012.56	125.033	1147.17	1234.37	77.3894	135.939	174.359	1361.27	100.311	157.71
E2348C_1135	ymdA	NC_011601	CDS	1188925	1189236	+	predicted protein. Positively regulated by FlhDC		3.08142	5.0083e-33	96.9312	101.513	105.608	10.5547	98.2956	81.1083	16.7977	10.6619	16.6939	100.898	0	9.85686
E2348C_2006	cheY	NC_011601	CDS	2065150	2065539	-	chemotaxis regulator transmitting signal to flagellar motor component	1	3.03492	7.91386e-46	242.605	303.203	283.921	30.8522	213.937	386.954	23.3968	43.5359	51.9367	323.215	32.8604	37.4561
E2348C_2043	fliS	NC_011601	CDS	2102963	2103373	+	flagellar protein potentiates polymerization	1	2.97505	3.34404e-86	494.626	456.807	549.268	76.3187	557.394	541.567	48.5933	67.5251	89.0343	629.329	65.7209	70.9694
E2348C_3767	yhjH	NC_011601	CDS	3923839	3924606	-	EAL domain containing protein involved inflagellar function	1	2.9577	4.94221e-55	1642.85	1257.56	1712.02	210.282	2038.77	2249.91	178.176	292.313	226.296	2428.39	332.063	222.765
E2348C_2051	fliE	NC_011601	CDS	2109143	2109457	-	flagellar basal-body component	1	2.93256	9.10069e-86	612.051	595.052	695.209	116.102	718.136	756.166	62.3915	85.2949	85.3246	634.459	93.3928	84.769
E2348C_2009	tar	NC_011601	CDS	2067757	2069418	-	methyl-accepting chemotaxis protein II	1	2.92874	1.95533e-75	1367.01	1213.48	1280.56	167.252	1475.59	1493.74	117.584	229.23	176.214	1241.56	228.294	145.882
E2348C_2011	cheA	NC_011601	CDS	2070087	2072051	-	fused chemotactic sensory histidine kinase in two-component regulatory system with CheB and CheY: sensory histidine kinase/signal sensing protein	1	2.91898	7.84674e-54	1372.55	1067.89	1317.71	169.687	1343.76	1801.28	107.385	204.352	252.264	1614.37	204.081	199.109
E2348C_2010	cheW	NC_011601	CDS	2069563	2070066	-	purine-binding chemotaxis protein	1	2.88347	2.56499e-85	565.524	468.161	507.343	81.1901	477.601	601.553	52.1929	83.5179	68.6306	548.953	62.2619	84.769
E2348C_4651	tsr	NC_011601	CDS	4912589	4914253	+	methyl-accepting chemotaxis protein I - serine sensor receptor	1	2.87103	1.00838e-132	2190.09	1907.37	2555.82	344.246	2404.19	2755.99	275.962	360.726	346.863	2373.66	306.121	305.563
E2348C_2012	motB	NC_011601	CDS	2072056	2072982	-	protein that enables flagellar motor rotation	1	2.84335	4.07594e-34	631.992	643.805	771.629	99.0519	1043.09	1131.29	96.5868	143.047	109.438	1410.86	178.138	163.624
E2348C_1169	flgH	NC_011601	CDS	1219076	1219774	+	flagellar protein of basal-body outer-membrane L ring	1	2.83915	4.34859e-26	680.734	604.402	710.599	169.687	808.337	764.615	85.7883	132.385	48.2269	649.85	103.77	39.4275
E2348C_1167	flgF	NC_011601	CDS	1217314	1218069	+	flagellar component of cell-proximal portion of basal-body rod	1	2.78689	1.11832e-59	1160.96	964.371	1161.69	252.501	1110.16	1107.64	130.182	159.039	116.858	1250.11	178.138	134.053
E2348C_2013	motA	NC_011601	CDS	2072979	2073866	-	proton conductor component MotA of flagella motor	1	2.72408	1.73354e-30	583.803	571.009	780.12	70.6353	792.147	828.825	88.7878	127.054	144.681	1108.17	190.245	90.6832
E2348C_1161	flgM	NC_011601	CDS	1213350	1213643	-	anti-sigma factor for FliA (sigma 28)	1	2.7237	5.64383e-31	600.42	416.069	661.245	135.587	608.276	663.229	54.5925	60.4172	100.164	489.098	57.0734	116.311
E2348C_2058	fliL	NC_011601	CDS	2116061	2116525	+	flagellar biosynthesis protein	1	2.70469	1.22948e-66	2322.47	1997.53	2633.3	525.3	3443.82	2671.5	333.554	432.694	404.364	2592.56	382.219	317.391
E2348C_1172	flgK	NC_011601	CDS	1221890	1223533	+	flagellar hook-filament junction protein 1	1	2.69759	6.09607e-72	1804.58	1716.37	2028.84	408.386	2220.32	2407.06	272.963	348.287	345.008	2375.37	330.334	222.765
E2348C_1163	flgB	NC_011601	CDS	1214533	1214949	+	flagellar component of cell-proximal portion of basal-body rod	1	2.65593	8.68627e-90	1072.89	1150.7	1207.33	228.144	1025.74	1197.19	154.779	193.69	218.876	1226.17	148.737	141.939
E2348C_1160	flgN	NC_011601	CDS	1212929	1213345	-	export chaperone for FlgK and FlgL	1	2.63203	9.0965e-53	1416.86	1181.42	1687.08	310.146	1949.72	2027.71	175.176	283.428	306.055	1737.49	290.555	252.336
E2348C_1165	flgD	NC_011601	CDS	1215369	1216064	+	flagellar hook assembly protein	1	2.54592	7.90512e-85	1339.87	1178.08	1330.45	253.313	1390.02	1459.95	171.577	231.007	242.989	1294.57	290.555	185.309
E2348C_1162	flgA	NC_011601	CDS	1213719	1214378	-	assembly protein for flagellar basal-bodyperiplasmic P ring	1	2.54525	2.26022e-53	1975.74	1780.48	2346.2	444.922	2370.66	2091.92	304.758	389.158	511.947	2277.9	257.695	289.792
E2348C_2004	flhB	NC_011601	CDS	2063158	2064306	-	predicted flagellar export pore protein FlhB	1	2.53655	6.09607e-72	860.749	804.756	1031.67	194.044	1112.47	930.211	123.583	172.367	163.23	967.935	195.433	136.025
E2348C_1870	vse	NC_011601	CDS	1930110	1930685	-	predicted protein		2.52743	4.31548e-30	135.15	101.513	171.945	23.5451	167.681	109.834	22.197	21.3237	31.533	124.84	19.0245	25.6278
E2348C_2053	fliG	NC_011601	CDS	2111323	2112318	+	flagellar motor switching and energizing component protein FliG	1	2.52283	3.23131e-72	1477.23	1409.83	1707.77	319.889	1772.79	1797.9	239.967	292.313	263.393	1629.76	380.489	206.994
E2348C_1168	flgG	NC_011601	CDS	1218241	1219023	+	flagellar component of cell-distal portion of basal-body rod	1	2.51834	3.99316e-70	2306.41	1837.92	2201.32	450.605	2411.13	2223.72	335.954	438.913	330.169	1848.65	413.35	260.221
E2348C_2039	fliZ	NC_011601	CDS	2097983	2098534	-	predicted regulator of FliA activity	1	2.51275	6.01505e-39	925.001	874.212	1114.99	207.035	1167.98	1083.13	156.579	249.665	146.536	1128.69	238.671	96.5973
E2348C_2040	fliA	NC_011601	CDS	2098580	2099299	-	RNA polymerase - sigma 28 (sigma F) factor	1	2.50522	9.40778e-110	2056.6	2031.59	2249.08	406.762	2197.2	2392.69	303.558	418.478	400.654	2380.5	468.694	352.876
E2348C_2052	fliF	NC_011601	CDS	2109672	2111330	+	flagellar basal-body MS-ring and collar protein	1	2.50518	1.62643e-99	2314.16	2227.27	2464.54	554.528	2659.76	2530.41	356.951	468.233	378.396	2423.26	397.784	410.046
E2348C_1166	flgE	NC_011601	CDS	1216089	1217294	+	flagellar hook protein	1	2.49884	4.716e-97	2176.24	1731.06	2337.71	421.376	2095.43	2374.95	322.756	368.723	380.251	1903.38	425.456	315.42
E2348C_2060	fliN	NC_011601	CDS	2117531	2117944	+	flagellar motor switching and energizing component FliN	1	2.48835	1.28335e-55	500.165	504.225	580.048	98.24	503.042	624.365	67.7907	114.615	94.599	668.662	105.499	130.111
E2348C_2056	fliJ	NC_011601	CDS	2114389	2114832	+	flagellar protein	1	2.47787	2.24088e-32	237.62	244.432	266.939	66.5758	231.284	243.325	31.7956	59.5287	29.6781	232.578	41.5079	23.6565
E2348CN_0026	motR	NC_011601	sRNA	2073935	2074029	-	small RNA	1	2.47568	2.99985e-10	24.3713	27.3817	30.2496	6.4952	47.4132	45.6234	5.39926	10.6619	1.85488	46.1736	5.18849	7.88549
E2348C_2054	fliH	NC_011601	CDS	2112311	2112997	+	flagellar biosynthesis protein FliH	1	2.45208	1.61665e-47	1220.23	1210.14	1535.3	332.879	1299.81	1400.81	224.369	296.755	191.053	1316.8	252.507	147.853
E2348C_2059	fliM	NC_011601	CDS	2116530	2117534	+	flagellar motor switching and energizing component	1	2.44168	6.79116e-47	913.923	949.679	1067.76	240.323	1010.71	995.266	140.381	203.464	116.858	1026.08	243.859	147.853
E2348C_1164	flgC	NC_011601	CDS	1214953	1215357	+	flagellar component of cell-proximal portion of basal-body rod	1	2.44053	7.53368e-46	666.887	590.377	731.827	122.597	623.31	648.866	119.384	129.719	127.987	485.678	131.442	53.2271
E2348C_1313	ycgR	NC_011601	CDS	1350032	1350766	-	protein involved in flagellar function	1	2.43425	1.9133e-17	129.611	100.177	97.117	23.5451	131.832	125.887	14.9979	10.6619	51.9367	131.68	20.754	17.7424
E2348C_4438	yjdZ	NC_011601	CDS	4679144	4680022	+	predicted protein		2.43145	1.48628e-32	283.039	240.425	317.355	46.2783	324.954	354.004	58.7919	49.7553	70.4855	437.794	96.8518	45.3416
E2348C_2055	fliI	NC_011601	CDS	2112997	2114370	+	flagellum-specific ATP synthase FliI	1	2.41707	4.68975e-42	820.869	710.589	963.74	205.411	837.247	912.468	141.581	167.036	124.277	875.588	221.376	92.6545
E2348C_1173	flgL	NC_011601	CDS	1223545	1224498	+	flagellar hook-filament junction protein	1	2.41395	8.32574e-63	761.602	613.752	941.451	144.518	808.337	968.23	127.783	170.59	159.52	901.24	160.843	181.366
E2348C_2025	yecR	NC_011601	CDS	2085732	2086055	+	predicted protein. An FlhDC binding site was identified upstream of yecR (Trevino et al., 2012)		2.39598	6.52432e-37	357.261	444.786	477.094	115.29	590.93	571.138	78.5892	126.165	89.0343	482.257	76.0979	61.1126
E2348C_2061	fliO	NC_011601	CDS	2117947	2118312	+	flagellar biosynthesis protein	1	2.33195	6.07272e-61	643.623	635.79	859.724	164.004	718.136	748.562	139.781	163.482	165.084	808.893	143.548	92.6545
E2348C_2062	fliP	NC_011601	CDS	2118312	2119049	+	flagellar biosynthesis protein FliP	1	2.3271	9.0622e-51	337.875	325.909	434.108	99.0519	424.406	451.165	72.5901	82.6294	61.2111	453.185	70.9094	92.6545
E2348C_2063	fliQ	NC_011601	CDS	2119059	2119328	+	flagellar biosynthesis protein	1	2.31611	2.29124e-20	105.794	109.527	128.959	25.9808	68.2287	106.455	19.1974	23.9892	14.8391	71.8256	15.5655	15.771
E2348C_1171	flgJ	NC_011601	CDS	1220883	1221824	+	muramidase FlgJ	1	2.29947	6.70808e-45	713.414	649.147	794.98	189.985	886.973	877.828	121.783	207.018	176.214	909.791	169.491	112.368
E2348C_2003	flhA	NC_011601	CDS	2061087	2063165	-	predicted flagellar export pore protein FlhA	1	2.28034	2.13748e-96	1100.58	1089.93	1418.54	251.689	1292.88	1274.92	230.968	249.665	298.636	1152.63	259.424	224.737
E2348C_2057	fliK	NC_011601	CDS	2114829	2115956	+	flagellar hook-length control protein FliK	1	2.26522	1.52512e-36	722.276	570.341	798.694	182.678	884.66	802.634	115.784	171.478	103.873	855.066	214.458	177.424
E2348C_1170	flgI	NC_011601	CDS	1219786	1220883	+	predicted flagellar basal body protein	1	2.22012	4.15019e-25	540.045	513.574	687.249	147.766	519.232	599.018	93.5872	131.496	77.905	367.679	166.032	72.9408
E2348C_2064	fliR	NC_011601	CDS	2119337	2120122	+	flagellar export pore protein	1	2.02612	3.96896e-20	232.635	279.828	361.403	96.6162	326.11	356.539	79.1892	107.507	48.2269	386.49	93.3928	41.3988
E2348C_2002	flhE	NC_011601	CDS	2060695	2061087	-	predicted protein	1	1.77021	2.06223e-25	140.135	155.608	199.541	43.8426	198.904	177.424	46.7936	49.7553	59.3562	143.651	46.6964	57.1698
E2348C_2880	E2348C_2880	NC_011601	CDS	2976324	2977253	-	predicted protein		1.6406	0.000425877	48.7426	42.0744	53.6001	14.6142	56.6645	16.8976	11.9984	17.7698	3.70976	71.8256	12.1065	33.5133
E2348C_2065	rcsA	NC_011601	CDS	2120412	2121035	+	DNA-binding transcriptional activator - co-regulator with RcsB		1.58795	2.48363e-14	104.686	102.181	139.573	37.3474	137.614	136.87	31.7956	37.3165	59.3562	147.071	38.0489	61.1126
E2348C_2015	flhD	NC_011601	CDS	2074574	2074924	-	DNA-binding transcriptional dual regulator with FlhC	1	1.54612	1.17067e-50	1029.13	983.739	1114.46	368.603	1268.59	1091.58	401.345	366.057	328.314	1195.38	444.481	374.561
E2348C_2014	flhC	NC_011601	CDS	2073993	2074571	-	DNA-binding transcriptional dual regulator with FlhD	1	1.46023	5.07809e-22	1003.65	1083.25	1144.71	366.979	1318.32	1362.79	398.945	371.388	404.364	1321.93	475.612	624.925
E2348C_3766	yhjG	NC_011601	CDS	3921709	3923784	-	predicted outer membrane biogenesis protein		1.41952	1.58395e-42	778.773	699.236	727.581	303.651	729.7	889.656	270.563	299.421	252.264	769.56	261.154	329.219
E2348C_1348	narG	NC_011601	CDS	1387698	1391441	+	nitrate reductase 1 - alpha subunit		1.29987	1.57835e-06	2157.97	1757.77	1466.31	784.296	1021.12	1061.17	520.129	493.999	573.158	719.966	515.39	437.645
E2348C_1350	narJ	NC_011601	CDS	1392973	1393683	+	molybdenum-cofactor-assembly chaperone subunit (delta subunit) of nitrate reductase 1		1.26278	2.71176e-05	417.081	364.645	343.359	185.925	240.535	249.239	139.181	145.712	122.422	230.868	126.253	43.3702
E2348C_1661	ydfZ	NC_011601	CDS	1724953	1725156	+	predicted protein		1.22424	0.0646296	1794.61	1349.05	979.661	467.655	424.406	464.683	455.938	347.399	380.251	277.042	338.981	274.021
E2348C_0519	citC	NC_011601	CDS	580195	581253	-	citrate lyase synthetase		1.22412	0.0643276	28.8024	40.7387	38.21	19.4856	25.4412	9.29366	10.7985	13.3273	0	47.8837	20.754	15.771
E2348C_4619	fimB	NC_011601	CDS	4879589	4880191	+	tyrosine recombinase/inversion of on/off regulator of fimA		1.20946	0.00014021	476.348	561.659	275.43	229.768	423.249	261.912	176.376	211.46	103.873	246.259	147.007	94.6259
E2348C_4437	yjdA	NC_011601	CDS	4676919	4679147	+	conserved protein with nucleoside triphosphate hydrolase domain		1.19757	4.35613e-15	248.144	245.1	312.579	153.449	312.233	346.4	116.984	128.831	92.7441	280.462	131.442	132.082
E2348C_1349	narH	NC_011601	CDS	1391438	1392976	+	nitrate reductase 1 - beta (Fe-S) subunit		1.18106	4.6123e-06	1424.06	1306.31	1126.66	617.856	795.616	767.994	454.738	465.568	428.478	589.996	375.301	305.563
E2348C_0764	dps	NC_011601	CDS	813538	814041	-	Fe-binding and storage protein		1.11558	0.00156523	9983.36	9514.15	6575.83	3573.17	4844.24	4635	2879.61	2977.32	3053.14	2305.26	2165.33	2824.98
E2348C_3122	ygeW	NC_011601	CDS	3233534	3234721	+	predicted protein		1.058	0.00198326	57.051	37.3994	54.1308	30.0403	114.485	56.6068	31.7956	31.9856	27.8232	63.2749	31.1309	27.5992
E2348C_ncR62	rdlD_1	NC_011601	sRNA	3946273	3946328	+	antisense sRNA RdlD affects LdrD translation; proposed addiction module in LDR-D repeat - with toxicpeptide LdrD		1.03328	0.0795634	184.446	174.308	66.8674	61.7044	71.698	43.9337	65.991	74.633	42.6623	70.1154	25.9424	23.6565
E2348C_2045	amyA	NC_011601	CDS	2103816	2105303	+	cytoplasmic alpha-amylase		1.02033	7.27655e-30	1978.5	2247.31	1968.34	966.162	2260.8	1993.07	1001.26	1063.52	938.57	1795.64	1117.25	950.202
E2348C_0289	yahO	NC_011601	CDS	325185	325460	+	predicted protein		1.01662	0.00014021	215.464	233.079	201.664	107.983	187.34	143.629	76.1896	108.396	87.1794	88.9269	69.1799	80.8263
E2348C_4444	adiY	NC_011601	CDS	4686952	4687713	-	DNA-binding transcriptional activator		1.01508	0.0171364	268.084	280.496	263.224	111.23	119.111	119.128	87.588	81.7409	105.728	68.4053	88.2043	82.7977
E2348C_1623	yddA	NC_011601	CDS	1680303	1681988	-	fused predicted multidrug transporter subunits of ABC superfamily: membrane component/ATP-binding component		-1.58161	3.72575e-11	56.4971	62.7776	78.5427	184.301	27.7541	43.9337	133.782	132.385	194.763	66.6952	219.646	153.767

## Sheet: Additional variable genes
Gene_symbol	Gene name	Gene name.1	Chromosome	Type	Start	End	Strand	Product	LEE4	# Vir 1 (norm. counts)	# Vir 2 (norm. counts)	# Vir 3 (norm. counts)	# Vir 4 (norm. counts)	# Vir 5 (norm. counts)	# Vir 6 (norm. counts)	# Vir 7 (norm. counts)	# Vir 8 (norm. counts)	# Vir 9 (norm. counts)	# Vir 10 (norm. counts)	# Vir 11 (norm. counts)	# Vir 12 (norm. counts)
E2348C_3933	cesD2	cesD2	NC_011601	CDS	4104518	4104925	-	chaperone CesD2	TRUE	3732	3180	2967	2468	956	1742	1597	1738	792	573	654	611
E2348C_0764	dps	dps	NC_011601	CDS	813538	814041	-	Fe-binding and storage protein		9983	9514	6576	3573	4844	4635	2880	2977	3053	2305	2165	2825
E2348C_3936	espA	espA	NC_011601	CDS	4107073	4107651	-	translocon EspA	TRUE	3378	3080	2190	1491	1001	1470	1199	1288	874	794	515	783
E2348C_3934	espB	espB	NC_011601	CDS	4104932	4105897	-	translocon EspB	TRUE	9469	5974	6333	4700	2779	3694	3307	3145	2280	2074	1250	1887
E2348C_3935	espD	espD	NC_011601	CDS	4105918	4107060	-	translocon EspD	TRUE	6037	4652	3818	2709	1781	2467	1883	1964	1458	1298	962	1484
E2348C_2984	hycG	hycG	NC_011601	CDS	3075007	3075774	-	hydrogenase 3 and formate hydrogenase complex - HycG subunit		444	533	389	396	400	409	1680	648	397	390	436	412
E2348C_1348	narG	narG	NC_011601	CDS	1387698	1391441	+	nitrate reductase 1 - alpha subunit		2158	1758	1466	784	1021	1061	520	494	573	720	515	438
E2348C_ncR68	oxyS	oxyS	NC_011601	sRNA	4486260	4486369	-	OxyS sRNA activates genes that detoxifyoxidative damage		1227	401	449	714	370	519	319	244	223	516	289	154
E2348C_ncR62	rdlD_1	rdlD_1	NC_011601	sRNA	3946273	3946328	+	antisense sRNA RdlD affects LdrD translation; proposed addiction module in LDR-D repeat - with toxicpeptide LdrD		184	174	67	62	72	44	66	75	43	70	26	24
E2348C_ncR50	sibC	rygC	NC_011601	sRNA	3284476	3284615	+	sRNA - function unknown		580	580	532	470	302	408	1423	646	295	238	240	264
E2348C_1870	vse	vse	NC_011601	CDS	1930110	1930685	-	predicted protein		135	102	172	24	168	110	22	21	32	125	19	26
E2348C_1661	ydfZ	ydfZ	NC_011601	CDS	1724953	1725156	+	Putative selenoprotein YdfZ		1795	1349	980	468	424	465	456	347	380	277	339	274
E2348C_0975	ymcE	ymcE	NC_011601	CDS	1039092	1039322	+	Sfa protein suppresses fabA and ts growth mutation		40	50	188	287	250	268	699	402	354	535	937	400

## Sheet: Hyper flag VirEPEC vs. AvirEPEC
Gene symbol	Gene name	Chromosome	Type	Start	End	Strand	Product	baseMean (Hyper flag VirEPEC vs. AvirEPEC)	log2FoldChange (Hyper flag VirEPEC vs. AvirEPEC)	padj (Hyper flag VirEPEC vs. AvirEPEC)	# Vir EPEC 1 (norm. counts)	# Vir EPEC 2 (norm. counts)	# Vir EPEC 3 (norm. counts)	# Vir EPEC 5 (norm. counts)	# Vir EPEC 6 (norm. counts)	# Vir EPEC 10 (norm. counts)	# Avir EPEC 1 (norm. counts)	# Avir EPEC 2 (norm. counts)	# Avir EPEC 3 (norm. counts)	# Avir EPEC 4 (norm. counts)
E2348CN_0021	fliX	NC_011601	sRNA	2099422	2099614	-	sRNA	2972.96	1.74723	3.89835e-06	3815.74	1932.49	3982.06	4389.1	5155.69	4205.04	525.981	659.695	1839.47	1630.13
E2348C_1160	flgN	NC_011601	CDS	1212929	1213345	-	export chaperone for FlgK and FlgL	1177.24	1.64414	3.60349e-23	1296.06	1089.07	1558.03	1776.72	1872.53	1590	511.051	484.748	446.156	515.089
E2348C_1161	flgM	NC_011601	CDS	1213350	1213643	-	anti-sigma factor for FliA (sigma 28)	409.196	1.55946	3.75554e-19	549.231	383.544	610.664	554.302	612.472	447.578	207.866	165.835	163.485	176.804
E2348C_1162	flgA	NC_011601	CDS	1213719	1214378	-	assembly protein for flagellar basal-bodyperiplasmic P ring	1422.7	2.24379	5.29066e-59	1807.29	1641.3	2166.73	2160.3	1931.82	2084.52	436.403	486.57	333.299	409.006
E2348C_1163	flgB	NC_011601	CDS	1214533	1214949	+	flagellar component of cell-proximal portion of basal-body rod	761.776	2.25692	1.59412e-53	981.421	1060.75	1114.98	934.725	1105.57	1122.07	262.99	260.598	170.868	192.127
E2348C_1164	flgC	NC_011601	CDS	1214953	1215357	+	flagellar component of cell-proximal portion of basal-body rod	425.864	1.97485	8.5927e-31	610.032	544.226	675.847	568.001	599.208	444.448	175.71	160.368	143.445	107.261
E2348C_1165	flgD	NC_011601	CDS	1215369	1216064	+	flagellar hook assembly protein	905.041	2.00559	1.22224e-81	1225.64	1085.99	1228.68	1266.67	1348.22	1184.67	300.888	326.203	281.616	313.532
E2348C_1166	flgE	NC_011601	CDS	1216089	1217294	+	flagellar hook protein	1427.49	2.0114	4.78484e-62	1990.71	1595.74	2158.89	1909.5	2193.2	1741.8	490.379	461.057	478.853	485.621
E2348C_1167	flgF	NC_011601	CDS	1217314	1218069	+	flagellar component of cell-proximal portion of basal-body rod	775.098	1.87785	4.0103e-33	1061.98	888.985	1072.83	1011.65	1022.87	1143.98	335.341	340.782	242.591	210.986
E2348C_1168	flgG	NC_011601	CDS	1218241	1219023	+	flagellar component of cell-distal portion of basal-body rod	1452.61	2.00491	3.59787e-57	2109.78	1694.24	2032.93	2197.18	2053.54	1691.72	515.645	543.064	427.171	476.192
E2348C_1169	flgH	NC_011601	CDS	1219076	1219774	+	flagellar protein of basal-body outer-membrane L ring	491.775	1.73612	7.76105e-39	622.698	557.154	656.243	736.61	706.098	594.684	169.968	220.506	196.182	192.127
E2348C_1170	flgI	NC_011601	CDS	1219786	1220883	+	predicted flagellar basal body protein	370.076	1.88171	1.42839e-22	494.004	473.427	634.679	473.159	553.175	336.466	160.78	118.453	140.281	116.691
E2348C_1171	flgJ	NC_011601	CDS	1220883	1221824	+	muramidase FlgJ	562.938	1.73878	2.90143e-24	652.592	598.402	734.169	808.269	810.648	832.557	261.842	262.42	164.54	200.378
E2348C_1172	flgK	NC_011601	CDS	1221890	1223533	+	flagellar hook-filament junction protein 1	1482.74	1.6175	2.97706e-35	1650.73	1582.2	1873.65	2023.31	2222.84	2173.73	660.347	634.182	615.969	591.704
E2348C_1173	flgL	NC_011601	CDS	1223545	1224498	+	flagellar hook-filament junction protein	603.973	1.43718	3.30831e-20	696.672	565.773	869.436	736.61	894.131	824.733	261.842	271.532	302.711	291.137
E2348C_1313	ycgR	NC_011601	CDS	1350032	1350766	-	protein involved in flagellar function	87.8414	1.30918	8.32234e-09	118.561	92.346	89.6882	120.134	116.253	120.502	37.8982	36.4472	59.0656	40.0755
E2348C_2002	flhE	NC_011601	CDS	2060695	2061087	-	predicted protein	121.504	1.50603	4.34959e-13	128.188	143.444	184.277	181.255	163.846	131.456	53.9762	41.9143	53.7919	67.1855
E2348C_2003	flhA	NC_011601	CDS	2061087	2063165	-	predicted flagellar export pore protein FlhA	827.409	2.0349	1.25355e-50	1006.75	1004.72	1310.04	1178.15	1177.35	1054.78	327.302	264.242	237.317	266.384
E2348C_2004	flhB	NC_011601	CDS	2063158	2064306	-	predicted flagellar export pore protein FlhB	645.357	2.01704	2.49233e-39	787.366	741.847	952.753	1013.76	859.021	885.766	197.53	216.861	178.251	271.099
E2348C_2005	cheZ	NC_011601	CDS	2064495	2065139	-	chemotaxis regulator - protein phosphatase for CheY	612.055	1.76023	8.44411e-26	697.179	783.71	967.946	717.642	763.054	910.805	194.085	198.637	296.383	259.312
E2348C_2006	cheY	NC_011601	CDS	2065150	2065539	-	chemotaxis regulator transmitting signal to flagellar motor component	199.68	1.93948	1.69833e-18	221.922	279.501	262.203	194.954	357.34	295.777	56.273	60.1379	90.7078	70.7215
E2348C_2007	cheB	NC_011601	CDS	2065554	2066603	-	fused chemotaxis regulator: protein-glutamate methylesterase in two-component regulatory system with CheA	286.441	1.27495	8.39156e-18	330.349	306.589	382.768	351.971	431.461	320.816	149.296	147.611	135.007	154.409
E2348C_2008	cheR	NC_011601	CDS	2066606	2067466	-	chemotaxis regulator - protein-glutamate methyltransferase	316.013	1.69685	3.6997e-27	407.363	353.993	413.644	454.19	478.274	375.59	113.695	107.519	158.211	127.299
E2348C_2009	tar	NC_011601	CDS	2067757	2069418	-	methyl-accepting chemotaxis protein II	941.449	1.72278	4.00776e-49	1250.46	1118.62	1182.61	1344.66	1379.43	1136.16	344.529	359.005	430.335	360.68
E2348C_2010	cheW	NC_011601	CDS	2069563	2070066	-	purine-binding chemotaxis protein	376.039	1.58217	1.9225e-24	517.311	431.564	468.535	435.222	555.516	502.351	146.999	165.835	203.565	130.835
E2348C_2011	cheA	NC_011601	CDS	2070087	2072051	-	fused chemotactic sensory histidine kinase in two-component regulatory system with CheB and CheY: sensory histidine kinase/signal sensing protein	1005.04	1.62546	1.9172e-25	1255.53	984.409	1216.92	1224.52	1663.43	1477.32	388.169	437.367	448.265	414.9
E2348C_2012	motB	NC_011601	CDS	2072056	2072982	-	protein that enables flagellar motor rotation	695.351	1.28837	3.49659e-07	578.111	593.477	712.605	950.533	1044.71	1291.09	318.115	377.229	326.97	386.611
E2348C_2013	motA	NC_011601	CDS	2072979	2073866	-	proton conductor component MotA of flagella motor	560.565	1.47667	6.60928e-12	534.031	526.372	720.446	721.857	765.395	1014.09	238.873	207.749	258.412	315.89
E2348C_2014	flhC	NC_011601	CDS	2073993	2074571	-	DNA-binding transcriptional dual regulator with FlhD	897.152	1.26528	1.89987e-17	918.087	998.569	1057.14	1201.34	1258.49	1209.71	436.403	512.084	371.269	524.518
E2348C_2015	flhD	NC_011601	CDS	2074574	2074924	-	DNA-binding transcriptional dual regulator with FlhC	806.827	1.44288	1.53158e-31	941.394	906.838	1029.21	1156.02	1008.04	1093.91	405.396	307.979	389.2	393.683
E2348C_2038	fliY	NC_011601	CDS	2097095	2097895	-	cystine transporter subunit	1376.32	1.37875	2.74297e-20	1673.53	1632.68	1992.74	1705.06	1802.31	1550.87	693.651	767.214	477.798	723.717
E2348C_2039	fliZ	NC_011601	CDS	2097983	2098534	-	predicted regulator of FliA activity	726.623	1.82415	4.04108e-30	846.14	805.873	1029.7	1064.34	1000.24	1032.87	280.217	355.36	217.277	241.632
E2348C_2040	fliA	NC_011601	CDS	2098580	2099299	-	RNA polymerase - sigma 28 (sigma F) factor	1508.55	1.99336	1.07416e-81	1881.27	1872.78	2077.04	2002.23	2209.58	2178.42	530.574	548.531	446.156	524.518
E2348C_2041	fliC	NC_011601	CDS	2099620	2101266	-	flagellar filament structural protein (flagellin)	11359.1	2.16712	8.48778e-61	14694	12931.5	16321.3	15181.1	18428.8	16034.6	2997.4	3158.15	4032.28	3696.38
E2348C_2042	fliD	NC_011601	CDS	2101532	2102938	+	flagellar filament capping protein	1526.67	2.02298	8.29325e-49	1978.04	1586.51	1908.45	2279.38	2428.82	2231.63	522.535	468.347	507.331	533.948
E2348C_2043	fliS	NC_011601	CDS	2102963	2103373	+	flagellar protein potentiates polymerization	361.712	2.11236	2.28571e-48	452.457	421.098	507.253	507.934	500.12	575.904	117.14	116.631	98.091	124.941
E2348C_2044	fliT	NC_011601	CDS	2103373	2103738	+	predicted chaperone FliT	758.812	1.82081	3.12214e-26	840.06	836.04	935.11	1045.38	1139.9	1245.71	277.92	253.308	242.591	363.037
E2348C_2051	fliE	NC_011601	CDS	2109143	2109457	-	flagellar basal-body component	427.224	2.7875	5.95082e-47	559.871	548.535	642.03	654.413	698.296	580.599	104.507	109.342	95.9815	48.3264
E2348C_2052	fliF	NC_011601	CDS	2109672	2111330	+	flagellar basal-body MS-ring and collar protein	1594.05	2.43102	2.22183e-96	2116.87	2053.16	2276.02	2423.75	2336.76	2217.54	490.379	357.183	372.324	434.937
E2348C_2053	fliG	NC_011601	CDS	2111323	2112318	+	flagellar motor switching and energizing component protein FliG	1079.7	2.30445	6.65121e-40	1351.29	1299.62	1577.14	1615.48	1660.31	1491.4	369.794	384.518	224.66	240.453
E2348C_2054	fliH	NC_011601	CDS	2112311	2112997	+	flagellar biosynthesis protein FliH	880.48	2.29013	2.74099e-72	1116.2	1115.54	1417.86	1184.48	1293.6	1205.02	291.701	224.15	253.138	227.488
E2348C_2055	fliI	NC_011601	CDS	2112997	2114370	+	flagellum-specific ATP synthase FliI	568.234	2.23774	3.96274e-34	750.886	655.041	890.021	762.955	842.637	801.258	158.483	247.841	128.679	137.907
E2348C_2056	fliJ	NC_011601	CDS	2114389	2114832	+	flagellar protein	159.745	2.32467	2.20114e-32	217.362	225.324	246.52	210.761	224.703	212.834	62.0152	25.5131	50.6276	35.3608
E2348C_2057	fliK	NC_011601	CDS	2114829	2115956	+	flagellar hook-length control protein FliK	517.556	2.15389	1.2548e-29	660.699	525.757	737.6	806.161	741.208	782.479	171.116	213.216	111.803	146.158
E2348C_2058	fliL	NC_011601	CDS	2116061	2116525	+	flagellar biosynthesis protein	1722.75	2.322	4.1657e-35	2124.47	1841.38	2431.87	3138.23	2467.05	2372.48	528.278	586.8	333.299	472.656
E2348C_2059	fliM	NC_011601	CDS	2116530	2117534	+	flagellar motor switching and energizing component	660.473	2.23451	5.87453e-68	836.007	875.44	986.08	921.026	919.098	938.975	213.608	167.657	226.77	162.66
E2348C_2060	fliN	NC_011601	CDS	2117531	2117944	+	flagellar motor switching and energizing component FliN	372.718	2.29934	1.49e-43	457.524	464.808	535.679	458.405	576.582	611.898	105.656	109.342	80.1604	126.12
E2348C_2061	fliO	NC_011601	CDS	2117947	2118312	+	flagellar biosynthesis protein	487.472	2.27192	7.78723e-54	588.751	586.09	793.961	654.413	691.274	740.225	159.632	122.098	139.226	135.55
E2348C_2062	fliP	NC_011601	CDS	2118312	2119049	+	flagellar biosynthesis protein FliP	271.884	2.11197	2.25705e-27	309.069	300.432	400.901	386.747	416.637	414.714	103.359	85.651	56.9561	97.8315
E2348C_2063	fliQ	NC_011601	CDS	2119059	2119328	+	flagellar biosynthesis protein	70.1989	1.60095	1.5575e-08	96.7741	100.965	119.094	62.1745	98.3076	65.7282	28.7107	29.1578	24.2591	38.8968
E2348C_2064	fliR	NC_011601	CDS	2119337	2120122	+	flagellar export pore protein	227.853	1.66979	3.37768e-18	212.802	257.953	333.758	297.173	329.252	353.68	103.359	83.8286	101.255	82.5085
E2348C_3365	aer	NC_011601	CDS	3502076	3503596	-	fused signal transducer for aerotaxis sensory component/methyl accepting chemotaxis component. aer expression is regulated by FlhD/FlhC	378.768	2.56434	2.97126e-29	393.176	369.384	553.322	663.897	711.56	530.521	113.695	89.2957	74.8867	84.8658
E2348C_3767	yhjH	NC_011601	CDS	3923839	3924606	-	EAL domain containing protein involved inflagellar function	1338.28	1.61583	1.48439e-17	1502.79	1159.25	1581.06	1857.86	2077.72	2222.24	567.324	641.471	492.565	561.058
E2348C_4651	tsr	NC_011601	CDS	4912589	4914253	+	methyl-accepting chemotaxis protein I - serine sensor receptor	1624.43	1.88961	1.5361e-33	2003.38	1758.27	2360.32	2190.86	2545.07	2172.16	536.317	510.261	764.688	528.054

## Sheet: All genes
Row num.	Gene symbol	Gene name	Chromosome	Type	Start	End	Strand	Product	Conservation with E. coli K-12 MG1655	Prophage/ integrative element? (According to Iguchi et al., 2009)	# Vir EPEC 1 (norm. counts)	# Vir EPEC 2 (norm. counts)	# Vir EPEC 3 (norm. counts)	# Vir EPEC 4 (norm. counts)	# Vir EPEC 5 (norm. counts)	# Vir EPEC 6 (norm. counts)	# Vir EPEC 7 (norm. counts)	# Vir EPEC 8 (norm. counts)	# Vir EPEC 9 (norm. counts)	# Vir EPEC 10 (norm. counts)	# Vir EPEC 11 (norm. counts)	# Vir EPEC 12 (norm. counts)	# Avir EPEC 1 (norm. counts)	# Avir EPEC 2 (norm. counts)	# Avir EPEC 3 (norm. counts)	# Avir EPEC 4 (norm. counts)
1	E2348CN_0001	sdhX	NC_011601	sRNA	679206	679304	+			core	2535.89	1838.92	3521.85	4029.71	2975.95	6145.01	4157.82	4037.3	3644.14	1478.88	3723.22	2114.1	3088.13	3992.79	8450.6	5904.07
2	E2348CN_0002	pasD2	NC_011601	sRNA	741157	741328	+			PP2	1038.68	1194.34	834.149	980.625	709.211	595.307	844.341	963.594	768.619	593.119	533.932	897.545	996.837	860.155	1312.1	728.432
3	E2348CN_0003	pasA	NC_011601	sRNA	743415	743499	-			PP2	298.936	270.266	204.862	313.38	219.192	118.593	251.705	222.117	125.836	65.7282	104.879	102.731	206.717	138.499	304.821	172.089
4	E2348CN_0004	pasD1	NC_011601	sRNA	1060260	1060432	+			PP4	1570.68	1889.4	1975.1	1954.5	1244.54	1273.32	1649.58	1875.74	1382.49	1107.99	1093.29	1221.96	1534.3	1308.46	2212.85	1473.37
5	E2348CN_0005	pasC	NC_011601	sRNA	1290831	1290909	-			PP5	31.9203	23.3943	5.88119	14.9943	22.1299	17.1648	12.1171	8.98266	18.7053	20.3444	33.3707	5.4069	11.4843	5.46708	47.4634	16.5017
6	E2348CN_0006	pasB	NC_011601	sRNA	1466261	1466343	-			PP6	3357.71	3939.48	2312.78	2192.91	1524.86	1430.92	2917.47	3700.86	1360.39	1181.54	1350.72	980.451	2340.5	1842.41	3147.35	2357.38
7	E2348CN_0007	fnrS	NC_011601	sRNA	1575675	1575793	+			core	19390.8	21123.2	11641.8	9968.94	17685	9496.83	10116.1	12894.2	8303.47	7062.65	10351.3	7275.88	11038.7	12856.8	13416.3	14574.5
8	E2348CN_0008	mgrR	NC_011601	sRNA	1719533	1719630	-			core	3786.86	2401.61	1742.79	2761.94	2186.65	1669.67	2023.56	1372.71	1829.72	1477.32	1387.27	1645.5	779.784	1674.75	2554.59	1456.86
9	E2348CN_0009	micL	NC_011601	sRNA	2057288	2057367	-			core	47.627	38.1697	28.4258	23.2411	38.9908	43.6923	26.4373	17.9653	37.4107	28.1692	74.6869	36.046	40.195	16.4013	27.4233	29.4673
10	E2348CN_0010	3ZZESTleuZ	NC_011601	sRNA	2089259	2089325	-			core	104.881	76.955	38.2278	89.9656	52.6903	47.5934	88.1243	93.9096	61.2175	89.2026	60.3851	84.7081	101.062	98.4075	65.394	97.8315
11	E2348CN_0011	arrS	NC_011601	sRNA	3903564	3903632	-			core	1381.18	1896.17	789.55	1010.61	874.659	988.538	683.514	1029.74	386.01	503.916	128.716	218.078	969.274	477.459	1281.51	951.205
12	E2348CN_0012	gadF	NC_011601	sRNA	3904570	3904660	+			core	1083.77	980.715	1192.9	1151.56	1538.56	1317.01	1387.41	1293.5	1188.64	1580.61	1045.62	1216.55	1396.49	1390.46	1683.37	1600.66
13	E2348CN_0013	cpxQ	NC_011601	sRNA	4421456	4421512	+			core	1234.25	1279.92	1535.97	1013.61	751.363	941.724	1394.02	1903.51	850.243	1211.28	1129.84	403.715	377.833	388.163	1017.83	920.559
14	E2348CN_0014	aceK-int	NC_011601	sRNA	4548255	4548339	+			core	0	0	0	0	0	0	0	0	0	0	0	0	0	0	0	0
15	E2348CN_0015	agrB	NC_011601	sRNA	3888666	3888739	+			core	169.228	187.77	59.302	68.2239	109.596	49.1538	53.9762	95.5428	74.8213	31.2992	28.6035	18.023	82.6869	34.6249	104.419	51.8625
16	E2348CN_0016	ampG-int	NC_011601	sRNA	411297	411333	-			core	0	0	0	0	0	0	0	0	0	0	0	0	0	0	0	0
17	E2348CN_0017	aspX	NC_011601	sRNA	4714979	4715031	-			core	16.7201	22.7787	21.5644	23.2411	13.6995	27.3077	46.2653	26.948	10.2029	35.994	36.5489	34.2437	21.8202	3.64472	24.2591	43.6116
18	E2348CN_0018	cspE3ZZ	NC_011601	sRNA	586882	586935	+			core	19.7602	8.00332	1.4703	7.49714	26.3451	17.945	9.91399	23.6816	8.50243	12.5197	4.76725	23.4299	22.9686	25.5131	30.5875	31.8247
19	E2348CN_0019	fimX	NC_011601	sRNA	4882298	4882340	+			core	9294.87	11265	12.7426	11.9954	4601.97	15.6044	8.81243	8.98266	5.10146	1683.89	958.217	1.8023	16.078	3.64472	34.8065	16.5017
20	E2348CN_0020	flgO	NC_011601	sRNA	1224501	1224575	+			core	32.4269	17.2379	13.7228	2.99885	2.10761	3.9011	3.30466	0	15.3044	7.82479	4.76725	0	0	0	3.16423	1.17869
21	E2348CN_0021	fliX	NC_011601	sRNA	2099422	2099614	-	sRNA		core	3815.74	1932.49	3982.06	368.109	4389.1	5155.69	259.967	298.878	317.991	4205.04	479.903	376.681	525.981	659.695	1839.47	1630.13
22	E2348CN_0022	rpsI3ZZ	NC_011601	sRNA	3645880	3645964	-			core	0.506671	0	0	0	0	0	0	0	0	0	7.94541	0	1.14843	3.64472	4.21897	0
23	E2348CN_0023	ftsI-int	NC_011601	sRNA	98602	98775	+			core	0	0	0	0	0	0	0	0	0	0	0	0	0	0	0	0
24	E2348CN_0024	malM3ZZ	NC_011601	sRNA	4586658	4586734	+			core	7.09339	9.85024	0.490099	5.24799	1.05381	0	4.95699	7.34945	8.50243	0	0	0	3.44529	3.64472	5.27371	10.6082
25	E2348CN_0025	malH	NC_011601	sRNA	4577170	4577274	-			core	146.935	92.9617	96.0595	173.184	164.394	122.494	171.842	152.705	69.7199	65.7282	117.592	66.6851	74.6479	116.631	122.35	153.23
26	E2348CN_0026	motR	NC_011601	sRNA	2073935	2074029	-			core	22.2935	25.2413	27.9357	5.99771	43.206	42.1318	4.95699	9.79926	1.70049	42.2539	4.76725	7.2092	14.9296	14.5789	8.43794	12.9656
27	E2348CN_0027	och5	NC_011601	sRNA	3290671	3290816	+			core	26.3469	68.3361	39.6981	23.2411	48.4751	34.3296	44.0622	55.5292	52.715	71.988	27.0144	57.6736	43.6403	36.4472	53.7919	8.25085
28	E2348CN_0028	ompC3ZZ	NC_011601	sRNA	2438810	2438916	-			core	7.60006	4.30948	3.4307	2.99885	8.43044	5.46153	4.95699	11.4325	13.6039	4.69487	9.53449	0	11.4843	14.5789	28.478	7.07215
29	E2348CN_0029	oppX	NC_011601	sRNA	1413779	1413889	+			core	177.841	205.624	147.03	162.688	194.954	156.044	153.667	160.871	120.734	170.58	79.4541	164.009	160.78	61.9603	128.679	147.337
30	E2348CN_0030	pspH	NC_011601	sRNA	4595935	4596045	+			core	140.854	176.073	82.8268	143.945	110.65	91.2856	154.218	177.203	105.43	126.762	98.5231	41.4529	113.695	74.7168	421.897	124.941
31	E2348CN_0031	raiZ	NC_011601	sRNA	2969395	2969556	+			core	42.0537	32.6289	33.8169	34.4868	25.2913	42.912	50.6715	34.2974	18.7053	51.6436	49.2616	16.2207	45.9372	72.8945	88.5984	56.5772
32	E2348CN_0032	rbsZ	NC_011601	sRNA	4233664	4233897	+			core	1727.24	1289.15	1571.26	2206.41	1982.21	2085.53	1678.22	1194.69	2358.57	1364.64	1285.57	3202.69	1861.6	2691.63	3501.74	2566.01
33	E2348CN_0033	rirA	NC_011601	sRNA	4054531	4054594	-			core	135.281	191.464	187.708	198.674	116.972	126.395	193.323	287.445	102.029	142.411	98.5231	82.9058	233.131	129.388	246.81	222.773
34	E2348CN_0034	sdsN	NC_011601	sRNA	2094491	2094567	+			core	131.228	116.972	74.4951	49.4811	76.9278	53.8351	45.1637	51.4461	40.8116	39.1239	39.7271	23.4299	27.5623	32.8025	67.5035	48.3264
35	E2348CN_0035	sokB	NC_011601	sRNA	1611143	1611175	+			core	0	0.61564	0	0	6.32283	0	4.95699	0	0	0	0	0	0	14.5789	0	4.71477
36	E2348CN_0036	sokE	NC_011601	sRNA	540150	540208	+			core	0	0	0	0	0	0	0	0	0	0	0	0	0	0	0	0
37	E2348CN_0037	sokX	NC_011601	sRNA	3113953	3114006	+			core	0	0	0	0	0	0	0	0	0	0	0	0	0	0	0	0
38	E2348CN_0038	spy3ZZ	NC_011601	sRNA	1930808	1930855	-			core	292.349	363.228	72.5347	344.119	284.527	263.714	153.667	131.473	482.938	334.901	90.5777	439.761	382.427	543.064	424.006	261.67
39	E2348CN_0039	sraA	NC_011601	sRNA	417634	417689	-			core	6.08005	3.0782	9.31189	9.74628	6.32283	7.80219	7.71088	4.89963	10.2029	3.12992	1.58908	1.8023	9.18743	25.5131	13.7116	3.53608
40	E2348CN_0040	uhpU	NC_011601	sRNA	4145839	4146104	-			core	0	3.0782	4.90099	0	1.05381	1.56044	0	0	0	0	0	0	0	0	0	0
41	E2348CN_0041	yrbL3ZZ	NC_011601	sRNA	3627284	3627323	+			core	446.377	349.068	377.867	356.114	440.491	400.252	520.484	498.946	503.344	367.765	570.481	859.697	536.317	730.767	549.521	463.226
42	E2348CN_0042	allZ	NC_011601	sRNA	491592	491826	+			core	0	0	0	0	0	0	0.550777	0.816605	1.70049	0	0	0	0	0	0	0
43	E2348CN_0043	bhsB	NC_011601	sRNA	1253647	1253746	+			core	1.01334	0	0.490099	0	0	0	0	0	3.40097	0	0	7.2092	0	0	1.05474	7.07215
44	E2348CN_0044	xylZ	NC_011601	sRNA	3981863	3982022	-			core	23.3069	19.7005	10.2921	6.74742	8.43044	6.24175	11.0155	10.6159	1.70049	0	3.17816	0	4.59372	12.7565	15.8211	5.89346
45	E2348CN_0046	narS	NC_011601	CDS	1387243	1387354	+			core	1.52001	11.6972	5.88119	1.49943	4.21522	0	1.10155	0	0	0	0	0	5.74215	0	2.10948	3.53608
46	E2348CN_0047	glnZ	NC_011601	sRNA	4372546	4372646	-			core	261.442	316.439	667.025	799.944	742.933	1028.33	967.165	1167.75	984.581	1136.16	1415.87	1047.14	555.84	949.45	1266.75	1188.12
47	E2348CN_6045	zbiJ	NC_011601	sRNA	802707	802802	-			core	21.2802	12.9284	19.1139	28.4891	18.9685	23.4066	35.2497	27.7646	47.6136	18.7795	22.2472	14.4184	18.3749	27.3354	26.3686	12.9656
48	E2348CN_ncR16	mcaS	NC_011601	sRNA	1568804	1568877	-			core	2285.59	2287.1	1652.13	2275.38	2111.83	2732.33	1476.08	1424.98	1836.52	4629.14	1490.56	1270.62	2626.46	2764.52	2085.23	1934.23
49	E2348C_0001	thrL	NC_011601	CDS	190	255	+	thr operon leader peptide	1	core	878.567	530.682	883.649	851.675	1266.67	966.691	807.439	848.453	1117.22	801.258	912.133	1113.82	1127.76	1171.78	821.644	938.239
50	E2348C_0002	thrA	NC_011601	CDS	336	2798	+	fused aspartokinase I/homoserine dehydrogenase I	1	core	327.816	337.371	349.931	414.592	331.949	376.846	421.344	353.59	411.517	392.804	467.19	502.842	357.162	260.598	391.309	378.36
51	E2348C_0003	thrB	NC_011601	CDS	2800	3732	+	homoserine kinase	1	core	258.909	219.168	231.817	244.407	223.407	258.252	252.807	209.051	227.865	234.744	217.704	306.391	195.233	185.881	255.248	253.419
52	E2348C_0004	thrC	NC_011601	CDS	3733	5019	+	threonine synthase	1	core	255.362	245.025	292.099	311.881	238.16	254.351	302.377	286.628	311.189	169.015	198.635	313.6	284.81	324.38	299.547	272.278
53	E2348C_0005	yaaX	NC_011601	CDS	5233	5529	+	predicted protein	0.794613	core	78.534	55.4076	82.8268	82.4685	81.143	78.0219	87.5736	84.927	68.0194	40.6889	68.3305	91.9173	75.7963	54.6708	83.3246	100.189
54	E2348C_0006	yaaA	NC_011601	CDS	5579	6355	-	predicted protein	1	core	220.402	221.015	206.822	212.169	259.236	215.34	196.077	213.951	195.556	198.75	224.061	210.869	207.866	256.953	206.729	245.168
55	E2348C_0007	yaaJ	NC_011601	CDS	6425	7855	-	predicted transporter	1	core	255.869	246.256	262.203	249.655	236.052	280.099	338.177	389.521	207.459	286.387	287.624	396.506	331.896	318.913	382.871	469.12
56	E2348C_0008	talB	NC_011601	CDS	8134	9087	+	transaldolase B	1	core	6939.36	6153.94	6323.75	6629.72	6525.16	6199.62	6659.45	6810.49	6267.99	5729.31	5771.55	5399.69	5566.44	6487.61	6646.99	8097.62
57	E2348C_0009	mogA	NC_011601	CDS	9202	9789	+	predicted molybdochelatase	1	core	312.109	410.632	373.946	457.325	399.392	440.044	438.969	344.607	409.817	388.109	471.957	365.867	396.208	470.169	449.32	462.047
58	E2348C_0010	GJAO-10	NC_011601	CDS	9973	11346	+	transposase of ISEc13	0	core	134.774	145.291	144.579	161.188	121.188	142.78	110.155	140.456	120.734	111.112	143.017	147.789	118.288	116.631	92.8173	129.656
59	E2348C_0011	yaaH	NC_011601	CDS	11382	11948	-	conserved inner membrane protein associated with acetate transport	1	core	294.882	249.95	286.218	340.37	373.047	330.813	314.494	303.777	299.285	419.409	390.914	324.414	284.81	295.223	348.065	357.144
60	E2348C_0012	yaaW	NC_011601	CDS	12097	12810	-	predicted protein	1	core	55.7338	38.7853	42.6387	42.7337	54.7979	60.0769	43.5114	27.7646	37.4107	50.0786	65.1524	48.6621	29.8592	51.0261	30.5875	44.7903
61	E2348C_0013	yaaI	NC_011601	CDS	12836	13240	-	predicted protein	1	core	2.02668	3.69384	0.980199	2.99885	6.32283	2.34066	3.30466	8.16605	0	1.56496	1.58908	3.6046	2.29686	3.64472	6.32845	1.17869
62	E2348C_0014	dnaK	NC_011601	CDS	13612	15528	+	chaperone Hsp70 - co-chaperone with DnaJ	1	core	23470	22860.6	25685.1	17601	20862.2	26412	26677.4	27433	22761	22893.8	25372.9	20591.3	25282.7	24137.2	20111.8	28433.6
63	E2348C_0015	dnaJ	NC_011601	CDS	15617	16747	+	chaperone Hsp40 - co-chaperone with DnaK	1	core	1709	1858	1904.53	1750.58	2259.36	2708.92	2730.75	2480.85	2824.51	3486.73	2888.95	2824.2	2950.32	2954.05	2771.86	2738.1
64	E2348C_0016	mokC1	NC_011601	CDS	16852	17061	-	regulatory protein MokC for HokC 1	1	core	6.08005	11.6972	5.88119	5.24799	6.32283	7.80219	6.05855	7.34945	1.70049	3.12992	4.76725	7.2092	9.18743	18.2236	13.7116	7.07215
65	E2348C_0017	hokC1	NC_011601	CDS	16852	17004	-	small toxic membrane peptide HokC 1	1	core	0	0	0	0	0	0	0	0	0	0	0	0	0	0	0	0
66	E2348C_0018	GJAO-19	NC_011601	CDS	17619	18380	+	predicted protein	0	core	1.52001	0	2.4505	4.49828	0	0	4.40622	0	0	0	9.53449	0	0	12.7565	4.21897	2.35738
67	E2348C_0019	GJAO-20	NC_011601	CDS	18401	19894	+	predicted arylsulfatase	0	core	22.2935	22.1631	36.2674	18.7428	10.5381	21.0659	14.3202	18.7819	17.0049	9.38975	1.58908	10.8138	33.3045	7.28945	26.3686	7.07215
68	E2348C_0020	GJAO-21	NC_011601	CDS	20023	21282	+	predicted protein	0.0079365	core	20.2668	28.3195	24.9951	19.4926	12.6457	14.0439	9.36321	15.5155	18.7053	15.6496	14.3017	21.6276	16.078	29.1578	11.6022	12.9656
69	E2348C_0021	nhaA	NC_011601	CDS	21517	22683	+	sodium-proton antiporter	1	core	1085.29	1271.91	1136.05	997.119	941.048	946.406	1130.19	1040.36	800.928	721.445	653.113	711.908	786.674	670.629	918.681	823.906
70	E2348C_0022	nhaR	NC_011601	CDS	22743	23648	+	DNA-binding transcriptional activator	0.988962	core	814.727	940.083	965.006	788.699	753.471	859.801	785.408	771.692	753.315	852.902	770.705	639.816	585.699	584.978	482.017	490.336
71	E2348C_0023	rpsT	NC_011601	CDS	23744	24007	-	30S ribosomal subunit protein S20	1	core	8376.79	8730.39	11832.5	11673	9750.86	10309.8	12751	12590.4	10995.3	9946.87	10031.9	9669.34	11314.3	10664.5	14033.3	13289.8
72	E2348C_0024	yaaY	NC_011601	CDS	24110	24328	+	predicted protein	1	core	18.7468	15.391	5.39109	9.74628	15.8071	8.58241	13.2187	6.53284	6.80194	9.38975	60.3851	5.4069	4.59372	7.28945	17.9306	15.323
73	E2348C_0025	ribF	NC_011601	CDS	24336	25277	+	bifunctional riboflavin kinase/FAD synthetase	1	core	1635.03	1622.21	1733.97	1650.12	1616.54	1596.33	2010.89	1797.35	1419.91	1369.34	1550.94	1526.55	1862.75	1430.55	1751.93	1796.33
74	E2348C_0026	ileS	NC_011601	CDS	25320	28136	+	isoleucyl-tRNA synthetase	1	core	3943.93	4053.38	4033.52	3881.27	3876.95	4617.34	4389.14	3911.54	5115.06	4518.03	5843.06	4547.2	4428.34	4699.87	4224.24	4454.28
75	E2348C_0027	lspA	NC_011601	CDS	28136	28630	+	prolipoprotein signal peptidase (signal peptidase II)	1	core	495.017	452.496	505.293	450.578	451.029	489.197	664.237	646.751	450.629	543.04	479.903	506.446	523.684	535.774	683.473	638.851
76	E2348C_0028	fkpB	NC_011601	CDS	28738	29187	+	FKBP-type peptidyl-prolyl cis-trans isomerase (rotamase)	1	core	488.937	426.023	610.174	599.771	543.764	638.219	533.703	422.185	734.61	568.08	746.869	645.223	623.597	552.176	512.605	624.707
77	E2348C_0029	ispH	NC_011601	CDS	29189	30139	+	1-hydroxy-2-methyl-2-(E)-butenyl 4-diphosphate reductase - 4Fe-4S protein	1	core	977.875	1255.29	1224.27	1477.69	1498.51	1494.12	1605.52	1680.57	2193.63	2000.02	1935.5	2229.44	1973	1753.11	1316.32	1836.4
78	E2348C_0030	rihC	NC_011601	CDS	30205	31119	+	ribonucleoside hydrolase 3	1	core	121.601	124.359	157.812	166.436	121.188	157.604	173.495	183.736	221.063	136.151	146.196	200.055	142.405	220.506	227.824	195.663
79	E2348C_0031	dapB	NC_011601	CDS	31286	32107	+	dihydrodipicolinate reductase	1	core	512.244	565.158	529.307	516.553	437.329	568.78	465.957	543.043	494.841	469.487	621.331	391.099	529.426	395.452	463.032	388.968
80	E2348C_0032	carA	NC_011601	CDS	32563	33711	+	carbamoyl phosphate synthetase small subunit - glutamine amidotransferase	1	core	104.881	118.819	152.911	149.943	157.017	135.758	147.608	158.421	142.841	123.632	160.497	165.812	181.452	171.302	239.426	186.233
81	E2348C_0033	carB	NC_011601	CDS	33729	36950	+	carbamoyl-phosphate synthase large subunit	1	core	340.483	341.065	388.159	448.329	357.24	437.703	408.126	414.836	442.126	391.239	390.914	457.784	523.684	581.333	572.725	531.59
82	E2348C_0034	GJAO-35	NC_011601	CDS	36958	37176	-	predicted protein	1	core	22.2935	24.6256	9.80199	13.4948	14.7533	12.4835	16.5233	11.4325	0	9.38975	3.17816	16.2207	22.9686	14.5789	11.6022	7.07215
83	E2348C_0035	caiF	NC_011601	CDS	37211	37606	+	DNA-binding transcriptional activator	1	core	400.27	485.74	391.589	293.138	324.572	379.967	299.623	461.382	317.991	333.336	375.023	299.182	530.574	597.735	386.036	429.044
84	E2348C_0036	caiE	NC_011601	CDS	37725	38315	-	predicted acyl transferase	1	core	7.09339	12.9284	14.2129	25.4903	14.7533	16.3846	18.1756	17.1487	22.1063	20.3444	12.7127	5.4069	25.2654	16.4013	22.1496	9.42954
85	E2348C_0037	caiD	NC_011601	CDS	38321	39106	-	crotonobetainyl CoA hydratase	1	core	35.467	30.782	23.0347	25.4903	37.937	28.0879	25.8865	26.1314	10.2029	39.1239	31.7816	28.8368	26.4139	23.6907	24.2591	30.646
86	E2348C_0038	caiC	NC_011601	CDS	39215	40768	-	predicted crotonobetaine CoA ligase: carnitine CoA ligase	1	core	163.655	197.621	173.985	141.696	142.264	169.308	158.624	217.217	185.353	220.659	155.73	142.382	156.186	164.013	147.664	167.374
87	E2348C_0039	caiB	NC_011601	CDS	40841	42058	-	crotonobetainyl CoA: carnitine CoA transferase	1	core	130.721	134.825	147.52	141.696	131.726	131.077	116.214	133.107	83.3238	169.015	203.403	106.336	104.507	109.342	67.5035	89.5806
88	E2348C_0040	caiA	NC_011601	CDS	42176	43318	-	crotonobetaine reductase subunit II - FAD-binding	1	core	239.655	160.066	152.911	176.183	123.295	108.45	122.823	138.006	100.329	86.0727	128.716	73.8943	126.327	158.545	142.39	122.584
89	E2348C_0041	caiT	NC_011601	CDS	43349	44863	-	predicted transporter	1	core	74.4806	78.802	64.6931	44.2331	63.2283	35.1099	35.2497	26.1314	32.3092	29.7342	23.8362	16.2207	12.6327	12.7565	7.3832	16.5017
90	E2348C_0042	fixA	NC_011601	CDS	45277	46047	+	predicted electron transfer flavoprotein subunit - ETFP adenine nucleotide-binding domain	1	core	8.6134	11.0815	4.4109	8.24685	9.48425	21.0659	6.05855	5.71624	8.50243	7.82479	0	0	2.29686	9.11181	10.5474	0
91	E2348C_0043	fixB	NC_011601	CDS	46062	47003	+	predicted electron transfer flavoprotein - NAD/FAD-binding domain and ETFP adenine nucleotide-bindingdomain-like	1	core	20.7735	11.6972	10.2921	7.49714	7.37664	15.6044	9.91399	4.89963	8.50243	10.9547	12.7127	5.4069	2.29686	3.64472	3.16423	4.71477
92	E2348C_0044	fixC	NC_011601	CDS	47054	48340	+	predicted oxidoreductase with FAD/NAD(P)-binding domain	1	core	14.6935	9.85024	7.35149	4.49828	6.32283	2.34066	6.60933	3.26642	1.70049	6.25983	4.76725	5.4069	0	9.11181	10.5474	9.42954
93	E2348C_0045	fixX	NC_011601	CDS	48337	48624	+	predicted 4Fe-4S ferredoxin-type protein	1	core	4.05337	6.1564	4.90099	5.99771	4.21522	3.9011	4.95699	0	0	18.7795	9.53449	12.6161	2.29686	0	3.16423	1.17869
94	E2348C_0046	yaaU	NC_011601	CDS	48683	50014	+	predicted transporter	1	core	22.8002	24.01	25.4852	17.9931	32.668	24.1868	45.7145	25.3148	20.4058	29.7342	28.6035	39.6506	26.4139	29.1578	30.5875	21.2165
95	E2348C_0047	kefF	NC_011601	CDS	50122	50652	+	flavoprotein subunit for the KefC potassium efflux system	1	core	45.6004	54.1763	37.7377	50.2308	48.4751	54.6153	45.1637	35.9306	27.2078	17.2145	22.2472	48.6621	32.156	40.092	39.0255	25.9312
96	E2348C_0048	kefC	NC_011601	CDS	50645	52507	+	potassium: proton antiporter KefC	1	core	209.762	184.076	159.282	117.705	124.349	148.242	106.851	115.141	147.942	101.722	165.265	86.5104	110.249	116.631	90.7078	83.6872
97	E2348C_0049	folA	NC_011601	CDS	52699	53178	+	dihydrofolate reductase	1	core	660.192	538.685	724.367	928.895	821.968	861.362	674.702	671.25	666.59	672.932	680.127	693.885	1031.29	738.056	803.714	781.473
98	E2348C_0050	GJAO-51	NC_011601	CDS	53264	53497	+	CcdA-like protein	0	core	672.352	589.168	592.04	645.503	576.432	463.45	484.133	526.71	525.45	413.149	567.302	394.704	444.442	526.662	659.214	466.762
99	E2348C_0051	GJAO-52	NC_011601	CDS	53500	53814	+	CcdB-like protein	0	core	164.161	145.907	191.629	176.932	181.255	185.692	158.624	146.172	187.053	162.756	200.224	200.055	210.163	200.46	374.434	223.952
100	E2348C_0052	apaH	NC_011601	CDS	53811	54659	-	diadenosine tetraphosphatase	0.970554	core	791.42	932.695	1023.33	851.675	993.739	997.9	971.571	951.345	1021.99	1029.74	1112.36	1124.64	926.783	902.069	647.612	945.311
101	E2348C_0053	apaG	NC_011601	CDS	54666	55043	-	protein associated with Co2+ and Mg2+ efflux	1	core	632.832	661.198	849.342	826.934	824.076	790.362	1007.37	875.401	964.175	1342.73	1717.8	908.359	847.541	1080.66	910.243	1008.96
102	E2348C_0054	ksgA	NC_011601	CDS	55046	55867	-	"S-adenosylmethionine-6-N -N-adenosyl (rRNA) dimethyltransferase"	1	core	1757.64	1766.89	1954.03	2087.2	2508.06	2292.28	2207.51	2109.29	2095	2314.57	2416.99	2256.48	2085.55	2086.6	1651.73	1785.72
103	E2348C_0055	pdxA	NC_011601	CDS	55864	56853	-	4-hydroxy-L-threonine phosphate dehydrogenase - NAD-dependent	1	core	691.099	783.71	819.936	815.688	863.067	746.67	901.071	908.882	889.354	957.754	905.777	931.789	770.596	825.53	970.363	893.449
104	E2348C_0056	surA	NC_011601	CDS	56853	58139	-	peptidyl-prolyl cis-trans isomerase (PPIase)	1	core	1990.2	1990.37	2002.06	2353.35	2156.09	2249.37	1770.75	1674.86	2256.54	2003.15	1802.02	1845.56	1808.78	1969.97	1555.74	1704.39
105	E2348C_0057	imp	NC_011601	CDS	58192	60546	-	exported protein required for envelope biosynthesis and integrity	1	core	3192.03	3071.43	3274.35	3507.16	3428.03	3692	3304.11	3091.67	3542.11	3478.9	4384.28	3781.23	3380.98	3405.99	2791.9	3074.03
106	E2348C_0058	djlA	NC_011601	CDS	60801	61616	+	DnaJ-like protein - membrane anchored	0.997549	core	195.575	233.328	247.99	235.41	240.268	246.549	246.748	223.75	272.078	220.659	203.403	227.09	195.233	271.532	200.401	223.952
107	E2348C_0059	rluA	NC_011601	CDS	61734	62393	-	pseudouridine synthase for 23S rRNA (position 746) and tRNAphe (position 32)	1	core	234.082	279.501	354.832	487.314	347.756	373.725	510.57	373.189	588.368	522.696	506.917	416.331	436.403	495.682	556.904	393.683
108	E2348C_0060	hepA	NC_011601	CDS	62405	65311	-	RNA polymerase-associated helicase protein (ATPase and RNA polymerase recycling factor)	1	core	1286.44	1555.72	1877.08	1937.26	1592.3	1874.09	2156.84	1895.34	2249.74	2325.53	2710.97	2656.59	2117.7	2177.72	1941.78	2201.8
109	E2348C_0061	polB	NC_011601	CDS	65476	67827	-	DNA polymerase II	1	core	423.07	326.289	436.189	395.099	495.289	457.989	484.684	480.981	352	411.584	465.601	410.924	512.2	437.367	550.575	536.305
110	E2348C_0062	araD	NC_011601	CDS	67902	68597	-	L-ribulose-5-phosphate 4-epimerase	1	core	42.0537	18.4692	25.4852	22.4914	36.8832	11.7033	21.4803	15.5155	20.4058	10.9547	11.1236	21.6276	33.3045	29.1578	25.3138	5.89346
111	E2348C_0063	araA	NC_011601	CDS	68712	70214	-	L-arabinose isomerase	1	core	94.2408	56.6389	49.9901	53.9794	52.6903	34.3296	52.8746	55.5292	20.4058	45.3838	47.6725	46.8598	44.7887	29.1578	37.9707	27.1099
112	E2348C_0064	araB	NC_011601	CDS	70225	71925	-	L-ribulokinase	1	core	51.1737	36.9384	27.4456	14.2446	57.9593	31.989	23.1326	26.1314	18.7053	10.9547	19.069	10.8138	26.4139	40.092	33.7518	40.0755
113	E2348C_0065	araC	NC_011601	CDS	72264	73109	+	DNA-binding transcriptional dual regulator	1	core	183.921	145.291	128.896	101.961	124.349	99.868	93.0813	102.892	93.5267	78.2479	66.7415	64.8828	70.0542	109.342	58.0108	73.0789
114	E2348C_0066	GJAO-67	NC_011601	CDS	73334	74566	+	predicted ribokinase	0	core	12.1601	9.2346	21.5644	5.24799	6.32283	14.0439	11.5663	4.89963	6.80194	6.25983	9.53449	21.6276	12.6327	3.64472	6.32845	16.5017
115	E2348C_0067	GJAO-68	NC_011601	CDS	74592	75515	+	predicted dihydrodipicolinate synthetase	0	core	28.8802	25.2413	21.5644	37.4857	56.9055	40.5714	28.6404	31.8476	32.3092	56.3385	38.138	34.2437	34.4529	27.3354	23.2043	33.0034
116	E2348C_0068	GJAO-69	NC_011601	CDS	75570	76523	+	predicted protein	0	core	909.981	951.78	1053.22	997.869	1069.61	1008.82	1100.45	1069.75	965.876	917.065	1133.02	948.01	1247.19	1146.27	1120.14	1051.39
117	E2348C_0069	GJAO-70	NC_011601	CDS	76572	77009	+	predicted protein	0	core	41.547	70.7986	68.1238	95.9633	84.3044	99.868	105.198	102.076	61.2175	100.157	104.879	63.0805	127.476	69.2497	104.419	74.2576
118	E2348C_0070	GJAO-71	NC_011601	CDS	77019	78506	+	predicted protein	0	core	122.108	128.053	139.678	156.69	128.564	95.9669	181.206	155.155	130.937	169.015	152.552	160.405	189.491	180.414	171.923	190.948
119	E2348C_0071	yabI	NC_011601	CDS	78690	79454	+	conserved inner membrane protein	1	core	143.388	107.737	106.352	119.204	109.596	133.417	124.476	121.674	39.1112	98.5923	120.77	113.545	87.2806	122.098	106.529	90.7593
120	E2348C_0072	thiQ	NC_011601	CDS	79568	80266	-	thiamin transporter subunit	1	core	39.0136	35.7071	56.3614	32.9874	66.3897	19.5055	24.2342	49.8129	73.1209	51.6436	25.4253	57.6736	49.3825	51.0261	55.9013	34.1821
121	E2348C_0073	thiP	NC_011601	CDS	80250	81860	-	fused thiamin transporter subunits of ABC superfamily: membrane components	1	core	123.121	91.7304	79.8862	128.201	83.2506	81.1428	93.0813	91.4598	115.633	115.807	181.155	97.3242	105.656	134.855	118.131	102.546
122	E2348C_0074	tbpA	NC_011601	CDS	81836	82819	-	thiamin transporter subunit TbpA	1	core	122.614	125.591	135.758	139.447	138.049	106.11	136.042	122.491	142.841	139.281	139.839	100.929	110.249	131.21	127.624	100.189
123	E2348C_0075	sgrR	NC_011601	CDS	82983	84638	-	DNA-binding transcriptional regulator	1	core	109.948	127.438	107.822	107.209	98.0039	92.8461	98.0383	129.84	102.029	143.976	85.8104	88.3127	90.7259	92.9404	117.076	108.44
124	E2348C_0076	leuD	NC_011601	CDS	84966	85571	-	3-isopropylmalate isomerase subunit	0.990099	core	50.6671	27.7038	47.5396	46.4822	55.8517	26.5274	19.828	12.2491	78.2223	32.8641	22.2472	14.4184	20.6717	30.9801	33.7518	31.8247
125	E2348C_0077	leuC	NC_011601	CDS	85582	86982	-	3-isopropylmalate isomerase subunit - dehydratase component	1	core	127.174	87.4209	111.743	103.46	89.5735	74.1208	72.7026	75.1277	57.8165	84.5077	119.181	113.545	72.3511	112.986	43.2444	106.082
126	E2348C_0078	leuB	NC_011601	CDS	86985	88076	-	3-isopropylmalate dehydrogenase	1	core	72.4539	74.4925	60.7723	68.2239	68.4974	78.8021	39.656	40.0137	59.517	45.3838	71.5087	106.336	59.7183	69.2497	71.7225	54.2198
127	E2348C_0079	leuA	NC_011601	CDS	88076	89647	-	2-isopropylmalate synthase	1	core	114.508	101.581	100.47	129.7	94.8425	84.2637	85.3704	112.692	120.734	57.9034	58.796	102.731	70.0542	100.23	113.912	77.7937
128	E2348C_0080	leuL	NC_011601	CDS	89740	89826	-	leu operon leader peptide	1	core	98.8008	76.3394	52.4406	55.4788	69.5512	70.9999	77.1088	79.2107	56.116	42.2539	49.2616	72.092	41.3435	71.0721	135.007	67.1855
129	E2348C_0081	leuO	NC_011601	CDS	90485	91429	+	DNA-binding transcriptional activator	1	core	98.8008	100.965	85.7674	48.7314	75.874	63.1977	91.9798	67.7782	59.517	53.2086	69.9196	28.8368	43.6403	61.9603	70.6677	50.6838
130	E2348C_0082	ilvI	NC_011601	CDS	91747	93471	+	acetolactate synthase III - large subunit	1	core	116.028	129.284	157.322	157.44	142.264	181.791	148.71	164.954	193.855	148.671	200.224	223.485	190.639	194.993	213.058	195.663
131	E2348C_0083	ilvH	NC_011601	CDS	93474	93965	+	acetolactate synthase III - thiamin-dependent - small subunit	1	core	51.6804	59.7171	49.5	36.736	59.0131	49.934	41.8591	48.9963	98.6281	56.3385	34.9598	39.6506	42.4919	43.7367	55.9013	70.7215
132	E2348C_0085	fruR	NC_011601	CDS	94145	95149	+	DNA-binding transcriptional dual regulator	1	core	2516.63	2056.85	2229.46	2570.77	2639.78	2590.33	2369.99	2498	2778.59	2586.87	2567.96	2889.09	2753.93	3236.51	3189.54	3315.66
133	E2348C_0086	mraZ	NC_011601	CDS	95751	96209	+	predicted protein	1	core	1643.13	1828.45	1913.84	1754.33	1807.28	1800.75	1927.72	2235.87	1873.93	2208.16	1652.65	1784.28	1745.61	1809.6	1657	1626.6
134	E2348C_0087	mraW	NC_011601	CDS	96211	97152	+	S-adenosyl-dependent methyltransferase activity on membrane-located substrates	1	core	926.194	876.672	899.333	877.915	943.156	1020.53	936.872	977.477	1159.73	1143.98	931.202	1157.08	961.235	1005.94	1019.94	1071.43
135	E2348C_0088	ftsL	NC_011601	CDS	97149	97514	+	membrane-bound cell division protein at septum containing leucine zipper motif	1	core	984.461	1084.76	929.229	1117.07	1053.81	1187.49	1245.31	1343.32	1025.39	1438.2	899.421	1146.26	1240.3	1556.3	1188.69	1212.87
136	E2348C_0089	ftsI	NC_011601	CDS	97530	99296	+	transpeptidase involved in septal peptidoglycan synthesis (penicillin-binding protein 3)	1	core	536.564	518.369	485.689	550.29	525.849	504.021	579.968	550.392	584.967	771.524	602.262	547.899	461.669	570.399	594.875	542.198
137	E2348C_0090	murE	NC_011601	CDS	99283	100770	+	UDP-N-acetylmuramoyl-L-alanyl-D-glutamate: meso-diaminopimelate ligase	1	core	1117.72	1089.68	1110.57	1059.35	983.201	1167.99	1105.41	986.459	1232.85	1250.4	1177.51	1000.28	1070.34	1013.23	1063.18	1043.14
138	E2348C_0091	murF	NC_011601	CDS	100767	102125	+	UDP-N-acetylmuramoyl-tripeptide: D-alanyl-D-alanine ligase	1	core	842.593	864.975	935.6	964.132	874.659	993.999	929.161	870.501	913.16	1028.18	950.271	953.417	849.838	938.516	910.243	832.157
139	E2348C_0092	mraY	NC_011601	CDS	102119	103201	+	phospho-N-acetylmuramoyl-pentapeptide transferase	1	core	687.552	702.446	683.199	823.935	825.13	853.56	865.822	857.436	1059.4	945.234	885.119	875.918	653.456	725.3	627.572	707.215
140	E2348C_0093	murD	NC_011601	CDS	103204	104520	+	UDP-N-acetylmuramoyl-L-alanine: D-glutamateligase	1	core	806.113	856.356	859.144	832.932	814.592	887.889	809.642	721.879	909.76	868.551	773.883	774.989	756.815	727.122	817.425	744.934
141	E2348C_0094	ftsW	NC_011601	CDS	104520	105764	+	integral membrane protein FtsW involved in stabilizing FstZ ring during cell division	1	core	728.593	761.547	695.451	745.215	663.897	727.164	741.346	775.775	707.402	893.591	788.185	852.488	687.909	707.076	636.01	670.676
142	E2348C_0095	murG	NC_011601	CDS	105761	106828	+	N-acetylglucosaminyl transferase	1	core	718.966	780.016	693.491	745.965	593.292	691.274	747.405	705.547	620.677	690.146	684.895	693.885	631.636	632.359	657.104	605.848
143	E2348C_0096	murC	NC_011601	CDS	106882	108357	+	UDP-N-acetylmuramate: L-alanine ligase	1	core	951.021	892.063	1036.07	885.412	985.308	949.527	901.071	942.363	1113.82	992.183	913.722	967.835	880.845	971.319	822.699	799.153
144	E2348C_0097	ddl	NC_011601	CDS	108350	109270	+	D-alanine: D-alanine ligase	1	core	746.326	826.805	731.719	752.712	708.157	747.45	732.534	782.308	634.281	743.355	645.167	719.118	654.605	732.589	669.761	616.456
145	E2348C_0098	ftsQ	NC_011601	CDS	109272	110102	+	membrane anchored protein FtsQ involved in growth of wall at septum	1	core	1096.94	1207.89	1169.87	1240.78	1174.99	1159.41	1147.27	1174.28	1137.62	970.274	1201.35	987.66	1015.21	1055.15	1019.94	1023.1
146	E2348C_0099	ftsA	NC_011601	CDS	110099	111361	+	ATP-binding cell division protein FtsA involved in recruitment of FtsK to Z ring	1	core	2115.35	2286.49	2259.85	2118.69	1811.49	2089.43	2398.63	2225.25	1964.06	1716.76	2022.9	1562.59	1826	2079.31	1644.34	1927.16
147	E2348C_0100	ftsZ	NC_011601	CDS	111422	112573	+	GTP-binding tubulin-like cell division protein FtsZ	1	core	2079.38	2024.84	2054.99	1748.33	1766.18	1931.82	1683.17	1644.64	1777.01	1621.3	1900.54	1831.14	1414.86	1631.01	1436.56	1514.62
148	E2348C_0101	lpxC	NC_011601	CDS	112674	113591	+	UDP-3-O-acyl N-acetylglucosamine deacetylase	1	core	4347.23	3903.16	4195.74	4432.31	4312.17	4363.77	4716.3	4546.86	4790.27	4998.47	5580.86	4961.73	5279.33	5324.94	5812.68	5490.35
149	E2348C_0102	secM	NC_011601	CDS	113821	114333	+	regulator of SecA translation	1	core	2393.51	2490.26	2870.51	3080.57	3455.43	3090.45	2927.93	2828.72	3441.78	3302.06	3229.02	2894.49	3074.35	3161.8	2754.99	2997.41
150	E2348C_0103	secA	NC_011601	CDS	114395	117100	+	preprotein translocase subunit SecA - ATPase	1	core	4352.81	4820.46	5284.25	5872.51	5117.28	5264.14	5340.89	5078.47	5664.32	5940.58	5911.39	5275.33	4909.54	5040.65	3998.53	4547.4
151	E2348C_0104	mutT	NC_011601	CDS	117160	117558	+	nucleoside triphosphate pyrophosphohydrolase - marked preference for dGTP	1	core	40.5337	35.7071	25.9753	32.2377	46.3674	46.0329	57.2808	36.7472	44.2126	18.7795	49.2616	27.0345	35.6013	25.5131	43.2444	57.7559
152	E2348C_0105	yacG	NC_011601	CDS	117646	117843	-	predicted protein	1	core	78.0273	75.7238	58.3218	87.7165	83.2506	95.9669	91.9798	59.6122	119.034	76.6829	46.0834	81.1035	83.8353	82.0063	85.4341	64.8281
153	E2348C_0106	yacF	NC_011601	CDS	117853	118596	-	predicted protein	1	core	262.455	224.709	291.119	271.396	265.559	201.297	210.948	237.632	246.57	198.75	220.882	196.451	215.905	205.927	259.467	222.773
154	E2348C_0107	coaE	NC_011601	CDS	118596	119216	-	dephospho-CoA kinase	1	core	205.708	192.08	170.555	197.175	184.416	141.22	136.042	164.954	151.343	122.067	166.854	169.416	136.663	133.032	163.485	146.158
155	E2348C_0108	guaC	NC_011601	CDS	119442	120485	+	GMP reductase	1	core	1027.53	887.138	855.224	1000.12	870.443	882.428	933.567	1066.49	1084.91	788.739	1144.14	1191.32	1091.01	1138.98	1185.53	1369.64
156	E2348C_0109	hofC	NC_011601	CDS	120520	121722	-	assembly protein in type IV pilin biogenesis - transmembrane protein	1	core	18.7468	9.2346	10.2921	15.744	16.8609	14.0439	10.4648	8.16605	27.2078	7.82479	28.6035	1.8023	5.74215	10.9342	6.32845	3.53608
157	E2348C_0110	hofB	NC_011601	CDS	121712	123097	-	conserved predicted protein HofB with nucleoside triphosphate hydrolase domain	1	core	45.0937	51.7138	57.8317	40.4845	32.668	26.5274	34.699	58.7956	28.9082	32.8641	47.6725	48.6621	22.9686	10.9342	63.2845	45.969
158	E2348C_0111	ppdD	NC_011601	CDS	123107	123547	-	predicted major pilin subunit	1	core	5.57338	1.84692	1.4703	11.9954	2.10761	6.24175	4.40622	4.08303	0	3.12992	3.17816	9.0115	5.74215	0	5.27371	3.53608
159	E2348C_0112	nadC	NC_011601	CDS	123751	124644	-	quinolinate phosphoribosyltransferase	1	core	354.163	324.442	384.238	369.609	433.114	407.274	447.782	402.586	464.232	436.623	446.532	436.157	447.887	450.123	451.43	544.556
160	E2348C_0113	ampD	NC_011601	CDS	124732	125283	+	N-acetyl-anhydromuranmyl-L-alanine amidase	1	core	153.521	149.601	139.678	140.946	173.878	181.011	159.175	200.885	139.44	159.626	173.21	230.694	171.116	244.196	306.93	209.807
161	E2348C_0114	ampE	NC_011601	CDS	125280	126134	+	predicted inner membrane protein	1	core	267.015	257.338	260.243	311.881	331.949	280.099	332.669	330.725	268.677	460.098	351.187	349.646	466.262	490.215	358.612	447.903
162	E2348C_0115	aroP	NC_011601	CDS	126177	127550	-	aromatic amino acid transporter	1	core	380.003	286.273	347.971	455.826	406.769	313.648	319.451	262.947	403.015	410.019	386.147	356.855	431.809	524.84	411.349	399.577
163	E2348C_0116	pdhR	NC_011601	CDS	128091	128855	+	DNA-binding transcriptional dual regulator	1	core	951.021	1047.82	1245.34	1757.33	1521.7	1837.42	2068.17	1927.19	2129.01	2225.37	1700.32	2858.45	1975.3	2274.31	1963.93	2035.6
164	E2348C_0117	aceE	NC_011601	CDS	129016	131679	+	pyruvate dehydrogenase - decarboxylase component E1 - thiamin-binding	1	core	7326.46	6954.27	8614.97	11062.8	8685.46	10611	10613.5	10406.8	12328.5	13147.2	14257.2	13277.5	12266.4	11375.2	11854.2	12576.6
165	E2348C_0118	aceF	NC_011601	CDS	131694	133586	+	pyruvate dehydrogenase - dihydrolipoyltransacetylase component E2	1	core	3312.11	3166.85	3826.21	5071.81	3503.9	4408.24	4909.63	4399.87	5237.49	5604.11	6200.6	6317.06	5033.57	5188.26	5117.61	5641.22
166	E2348C_0119	lpd	NC_011601	CDS	133794	135218	+	lipoamide dehydrogenase - E3 component is part of three enzyme complexes	1	core	7937.5	7331.66	9298.66	13176.2	8828.78	10922.3	11923.8	12254	13818.1	12402.3	15482.4	14391.4	13480.3	12940.6	11760.4	13520.8
167	E2348C_0120	yacH	NC_011601	CDS	135289	137142	-	predicted protein	1	core	93.7341	54.792	72.0446	52.4799	124.349	69.4395	63.8901	54.7126	100.329	56.3385	100.112	82.9058	122.882	158.545	91.7626	95.4741
168	E2348C_0121	acnB	NC_011601	CDS	137497	140094	+	bifunctional aconitate hydratase 2/2-methylisocitrate dehydratase	1	core	4676.06	4144.49	5108.31	6598.23	4952.89	5449.05	5101.85	4885.75	5837.77	6068.91	7324.08	6753.22	5600.89	5379.61	5740.96	6074.98
169	E2348C_0122	yacL	NC_011601	CDS	140269	140631	+	predicted protein	1	core	457.017	552.845	634.189	606.518	656.521	593.747	529.848	723.512	510.146	602.509	675.36	558.713	934.822	796.372	663.433	764.971
170	E2348C_0123	speD	NC_011601	CDS	140669	141463	-	S-adenosylmethionine decarboxylase	1	core	1324.44	1573.58	1724.17	2827.17	2055.97	2203.34	1902.38	2010.48	2236.14	2222.24	2534.59	2912.52	1707.71	2861.11	1796.23	2014.39
171	E2348C_0124	speE	NC_011601	CDS	141479	142345	-	spermidine synthase (putrescine aminopropyltransferase)	1	core	668.299	548.535	790.53	773.704	590.131	811.428	809.642	712.08	695.498	697.971	786.596	892.138	633.933	761.747	757.305	701.322
172	E2348C_0125	yacC	NC_011601	CDS	142451	142798	-	predicted protein	1	core	167.201	221.631	208.782	231.661	271.882	286.34	281.998	288.262	287.382	183.1	219.293	207.264	256.1	399.097	482.017	338.285
173	E2348C_0126	cueO	NC_011601	CDS	142964	144514	+	multicopper oxidase (laccase)	1	core	183.921	201.314	184.768	173.184	225.514	175.549	165.233	172.304	234.667	236.309	166.854	192.846	195.233	266.065	178.251	160.302
174	E2348C_0127	gcd	NC_011601	CDS	144561	146951	-	glucose dehydrogenase	1	core	434.723	323.827	480.788	501.558	478.428	474.373	580.519	489.963	579.865	575.904	734.156	829.058	543.207	579.511	471.47	616.456
175	E2348C_0128	hpt	NC_011601	CDS	147157	147693	+	hypoxanthine phosphoribosyltransferase	1	core	649.045	812.645	911.585	898.157	664.951	886.329	998.559	986.459	1018.59	1095.47	889.886	856.092	777.487	1022.34	1085.33	803.868
176	E2348C_0129	can	NC_011601	CDS	147734	148396	-	carbonic anhydrase	1	core	940.381	922.845	1532.54	1654.62	1405.78	1414.54	1687.03	1370.26	1751.5	1555.57	1447.65	2078.05	1535.45	1663.82	2130.58	1980.2
177	E2348C_0130	yadG	NC_011601	CDS	148505	149431	+	predicted transporter subunit: ATP-binding component of ABC superfamily	1	core	128.694	160.682	140.659	172.434	183.362	208.318	213.151	186.186	270.377	241.003	246.308	313.6	274.475	253.308	213.058	208.629
178	E2348C_0131	yadH	NC_011601	CDS	149428	150198	+	predicted transporter subunit: membrane component of ABC superfamily	1	core	136.294	189.617	199.961	224.914	202.331	227.824	226.92	180.47	168.348	186.23	247.897	214.474	194.085	249.664	261.576	262.848
179	E2348C_0132	yadI	NC_011601	CDS	150303	150743	+	predicted PTS Enzyme IIA	1	core	172.775	184.076	194.569	190.427	261.344	248.89	235.182	240.899	234.667	256.653	232.006	279.356	271.029	231.44	235.208	225.13
180	E2348C_0133	yadE	NC_011601	CDS	150807	152036	+	predicted polysaccharide deacetylase lipoprotein	1	core	152.508	182.23	219.074	174.683	210.761	173.209	209.295	240.082	134.338	230.049	220.882	228.892	218.202	184.059	185.635	192.127
181	E2348C_0134	panD	NC_011601	CDS	152040	152420	-	aspartate 1-decarboxylase	1	core	604.965	705.524	692.02	691.236	427.845	533.67	489.09	654.101	499.943	328.641	357.544	475.807	494.973	508.439	489.4	591.704
182	E2348C_0135	yadD	NC_011601	CDS	152694	153662	+	predicted transposase	1	core	168.215	171.764	158.302	178.432	272.936	202.857	176.249	207.418	222.764	314.556	262.199	333.425	234.28	262.42	98.091	129.656
183	E2348C_0136	panC	NC_011601	CDS	153744	154595	-	pantothenate synthetase	1	core	487.924	422.945	411.193	384.603	417.307	390.11	398.763	470.365	363.904	491.397	460.834	445.168	343.38	384.518	478.853	439.652
184	E2348C_0137	panB	NC_011601	CDS	154607	155401	-	3-methyl-2-oxobutanoate hydroxymethyltransferase	1	core	250.802	200.699	188.688	241.408	197.062	267.615	198.831	171.487	244.87	241.003	182.744	317.205	172.264	271.532	221.496	199.199
185	E2348C_0139	yadK	NC_011601	CDS	156830	157426	-	predicted fimbrial protein	0	core	0.506671	0.61564	0	3.74857	0	2.34066	0.550777	4.08303	1.70049	0	0	7.2092	0	0	2.10948	0
186	E2348C_0142	htrE	NC_011601	CDS	158655	161243	-	predicted outer membrane usher protein	0	core	31.4136	36.3228	31.3664	44.2331	25.2913	28.8681	29.1912	29.3978	17.0049	12.5197	23.8362	18.023	48.234	14.5789	23.2043	24.7525
187	E2348C_0144	yadN	NC_011601	CDS	162128	162718	-	predicted fimbrial-like protein	0	core	1.01334	0	3.4307	4.49828	1.05381	1.56044	2.20311	6.53284	0	4.69487	3.17816	7.2092	5.74215	0	8.43794	0
188	E2348C_0145	folK	NC_011601	CDS	163077	163556	-	2-amino-4-hydroxy-6-hydroxymethyldihyropteridine pyrophosphokinase	0.879167	core	340.989	365.69	420.015	437.833	485.804	418.978	459.348	445.867	460.831	475.747	443.354	558.713	382.427	441.011	387.09	380.718
189	E2348C_0146	pcnB	NC_011601	CDS	163553	164917	-	poly(A) polymerase I	1	core	1630.47	1565.57	1840.32	1937.26	1758.8	1858.48	1764.69	1615.25	2077.99	2037.57	2107.12	2420.49	1732.98	1716.66	1546.25	1713.82
190	E2348C_0147	yadB	NC_011601	CDS	165010	165936	-	glutamyl-Q tRNA (Asp) synthetase	1	core	428.643	376.156	410.213	380.105	364.617	354.219	310.088	301.327	370.706	297.342	330.529	300.984	380.13	324.38	274.233	238.096
191	E2348C_0148	dksA	NC_011601	CDS	165973	166428	-	DNA-binding transcriptional regulator of rRNA transcription - DnaK suppressor protein	1	core	2875.86	2842.41	2420.6	2424.57	2325.75	2210.36	1961.87	2011.3	2185.12	2169.03	2010.19	2229.44	2621.86	2206.88	2060.97	2241.87
192	E2348C_0149	sfsA	NC_011601	CDS	166606	167310	-	predicted DNA-binding transcriptional regulator	1	core	1071.1	1030.58	983.63	926.646	1084.37	896.472	890.607	907.249	850.243	1082.95	727.8	782.198	1011.77	949.45	805.823	1096.18
193	E2348C_0150	ligT	NC_011601	CDS	167325	167855	-	"2-5 RNA ligase"	1	core	91.2007	77.5707	86.2575	84.7176	95.8963	88.945	51.773	69.4115	74.8213	56.3385	47.6725	68.4874	71.2026	76.5392	74.8867	62.4707
194	E2348C_0151	hrpB	NC_011601	CDS	167929	170358	+	predicted ATP-dependent helicase	0.999177	core	381.016	421.714	437.659	378.605	441.545	407.274	407.024	442.6	457.43	419.409	424.285	396.506	412.286	446.479	408.185	416.078
195	E2348C_0152	mrcB	NC_011601	CDS	170452	172986	+	fused glycosyl transferase and transpeptidase	1	core	1125.32	1294.08	1175.75	1213.79	1129.68	1387.23	1321.31	1384.96	1328.08	1297.35	1190.22	1075.97	1365.48	1279.3	1226.67	1199.91
196	E2348C_0153	GJAO-155	NC_011601	CDS	173313	173879	+	predicted fimbrial protein	0	core	140.854	224.709	168.104	149.943	170.716	134.198	134.39	199.252	185.353	159.626	139.839	191.044	107.952	164.013	102.31	93.1167
197	E2348C_0155	GJAO-157	NC_011601	CDS	174685	177162	+	predicted fimbrial outer membrane usher protein	0	core	40.5337	47.4043	34.7971	50.2308	17.9147	34.3296	35.8005	32.6642	32.3092	17.2145	46.0834	36.046	36.7497	14.5789	25.3138	23.5738
198	E2348C_0156	GJAO-158	NC_011601	CDS	177184	178194	+	predicted fimbrial protein	0	core	12.6668	14.7754	10.7822	18.7428	14.7533	9.36263	6.05855	6.53284	0	9.38975	17.4799	12.6161	12.6327	3.64472	10.5474	0
199	E2348C_0157	fhuA	NC_011601	CDS	178415	180610	+	ferrichrome outer membrane transporter	0.17122	core	1426.28	1292.84	1207.12	1422.96	1363.62	1256.15	1081.73	1120.38	1035.6	1355.25	980.464	1036.32	922.189	914.825	957.706	734.325
200	E2348C_0158	fhuC	NC_011601	CDS	180661	181458	+	iron-hydroxamate transporter subunit	1	core	281.202	273.344	257.792	261.65	256.075	259.813	256.662	291.528	180.251	294.212	224.061	183.835	198.678	204.104	213.058	169.732
201	E2348C_0159	fhuD	NC_011601	CDS	181458	182348	+	iron-hydroxamate transporter subunit FhuD	1	core	104.374	86.8053	97.5298	106.459	124.349	87.3845	78.7611	91.4598	73.1209	87.6376	85.8104	66.6851	68.9058	63.7826	81.2152	68.3642
202	E2348C_0160	fhuB	NC_011601	CDS	182345	184327	+	fused iron-hydroxamate transporter subunits of ABC superfamily: membrane components	1	core	196.082	224.093	252.401	263.899	308.765	284	269.33	229.466	346.899	361.505	238.362	187.439	218.202	266.065	203.565	153.23
203	E2348C_0161	hemL	NC_011601	CDS	184362	185642	-	glutamate-1-semialdehyde aminotransferase (aminomutase)	1	core	1084.28	1063.83	1083.12	1078.84	936.833	930.021	1009.02	1028.92	1004.99	1095.47	1001.12	1007.49	1449.32	1270.19	1010.44	1122.12
204	E2348C_0162	clcA	NC_011601	CDS	185867	187288	+	chloride channel - voltage-gated	1	core	878.567	829.267	844.932	631.259	774.547	701.417	716.01	748.011	622.378	665.107	600.673	562.318	606.371	513.906	596.984	618.813
205	E2348C_0163	yadR	NC_011601	CDS	187370	187714	+	predicted protein	1	core	755.446	894.525	966.966	897.407	844.098	912.076	930.263	832.121	921.663	896.721	920.079	764.175	970.423	1401.4	923.954	1064.36
206	E2348C_0164	yadS	NC_011601	CDS	187761	188384	-	conserved inner membrane protein	1	core	99.3075	112.047	111.743	100.462	123.295	91.2856	107.952	93.093	136.039	98.5923	152.552	131.568	166.522	162.19	76.9962	114.333
207	E2348C_0165	btuF	NC_011601	CDS	188422	189222	-	vitamin B12 transporter subunit: periplasmic-binding component of ABC superfamily	1	core	101.334	96.6555	96.5496	92.2148	115.919	117.033	111.257	116.775	88.4252	95.4624	155.73	124.359	104.507	107.519	140.281	133.192
208	E2348C_0166	pfs	NC_011601	CDS	189215	189913	-	"5-methylthioadenosine/S-adenosylhomocysteine nucleosidase Pfs"	1	core	637.898	605.79	532.248	565.284	505.827	610.912	620.175	610.821	467.633	665.107	413.161	567.724	676.425	692.497	582.218	562.236
209	E2348C_0167	dgt	NC_011601	CDS	189997	191514	+	deoxyguanosine triphosphate triphosphohydrolase	1	core	368.35	329.983	392.57	374.857	437.329	452.527	364.064	358.49	387.711	492.962	384.558	481.214	341.084	348.071	338.572	440.831
210	E2348C_0168	degP	NC_011601	CDS	191644	193068	+	serine endoprotease (protease Do) - membrane-associated	1	core	2146.76	2116.57	2798.47	2590.26	2264.63	3056.9	3043.59	2369.79	2163.02	3115.83	2710.97	2159.16	1116.27	956.74	1419.68	1129.19
211	E2348C_0169	cdaR	NC_011601	CDS	193223	194380	+	DNA-binding transcriptional activator	1	core	198.615	212.396	236.718	276.644	282.42	287.901	359.107	273.563	229.565	452.273	379.791	313.6	256.1	207.749	246.81	212.165
212	E2348C_0170	yaeH	NC_011601	CDS	194433	194819	-	predicted protein	1	core	430.163	494.359	415.114	393.6	531.118	423.659	421.895	535.693	459.131	431.928	471.957	612.782	473.153	621.425	662.378	714.288
213	E2348C_0171	dapD	NC_011601	CDS	195129	195953	-	2 -3 -4 -5-tetrahydropyridine-2-carboxylate N-succinyltransferase	1	core	1510.39	1570.5	1368.85	1347.24	1288.8	1279.56	1008.47	1077.92	1600.16	1162.76	912.133	1207.54	1180.59	1306.63	1147.56	1129.19
214	E2348C_0172	glnD	NC_011601	CDS	195984	198656	-	uridylyltransferase	1	core	370.883	402.629	422.466	430.336	437.329	467.351	453.84	452.399	532.252	477.312	519.63	607.375	648.863	712.543	533.7	517.446
215	E2348C_0173	map	NC_011601	CDS	198718	199512	-	methionine aminopeptidase	1	core	843.1	858.203	863.555	949.887	714.48	837.955	826.166	928.48	953.972	812.213	1091.7	784	768.299	796.372	853.286	800.332
216	E2348C_0174	rpsB	NC_011601	CDS	199880	200605	+	30S ribosomal subunit protein S2	1	core	4240.33	4175.89	4831.89	5365.7	4738.96	5178.31	5408.08	4515.83	6074.13	5784.08	6759.96	6106.19	5424.03	5888.05	6846.33	5874.6
217	E2348C_0175	tsf	NC_011601	CDS	200863	201714	+	protein chain elongation factor EF-Ts	1	core	6891.74	7388.91	8226.32	8603.71	6895.05	8569.15	8323.89	8528.63	10012.5	10183.2	9480.47	9946.89	9336.73	8898.59	9163.6	9543.87
218	E2348C_0176	pyrH	NC_011601	CDS	201861	202586	+	uridylate kinase	1	core	827.9	841.58	988.531	983.624	831.453	1036.13	1149.47	1041.17	1351.89	1131.46	1358.67	1375.15	1181.73	936.694	1082.17	1152.76
219	E2348C_0177	frr	NC_011601	CDS	202878	203435	+	ribosome recycling factor	1	core	2475.09	2372.68	2778.86	2532.53	2208.78	2773.68	2551.2	2651.52	2822.81	2846.66	2455.13	2607.93	2623.01	2580.46	2852.02	2753.43
220	E2348C_0178	dxr	NC_011601	CDS	203527	204723	+	1-deoxy-D-xylulose 5-phosphate reductoisomerase	1	core	524.404	555.923	641.05	610.267	591.185	676.45	698.385	645.118	666.59	658.847	896.242	648.828	801.604	738.056	806.878	740.219
221	E2348C_0179	ispU	NC_011601	CDS	204909	205670	+	undecaprenyl pyrophosphate synthase	1	core	774.7	870.515	1032.64	1063.09	972.662	995.559	1242	1164.48	1239.65	1111.12	1465.13	1239.98	1234.56	1179.07	1415.46	1309.53
222	E2348C_0180	cdsA	NC_011601	CDS	205713	206540	+	CDP-diglyceride synthase	1	core	471.71	506.056	608.213	593.773	522.688	618.714	788.162	636.952	647.885	674.497	794.541	758.768	683.315	821.885	916.571	806.226
223	E2348C_0181	yaeL	NC_011601	CDS	206552	207904	+	zinc metalloprotease	1	core	1490.63	1677.62	1835.91	1650.87	1474.27	1806.99	2393.68	2199.12	2015.07	2375.61	2707.8	2206.02	1968.41	1764.05	2204.41	1911.84
224	E2348C_0182	yaeT	NC_011601	CDS	207934	210366	+	predicted protein	1	core	4899.51	5915.07	6330.12	6503.02	5599.92	7144.47	7245.47	6898.68	7519.54	7951.55	9278.65	7027.17	7242	6930.44	7387.41	6488.7
225	E2348C_0183	skp	NC_011601	CDS	210488	210973	+	periplasmic chaperone	1	core	3104.37	3503.61	3541.95	3061.83	2963.3	3444.67	3093.16	3451.79	3400.97	2981.24	3441.95	3242.34	3840.35	3602.81	3578.74	3313.3
226	E2348C_0184	lpxD	NC_011601	CDS	210977	212002	+	UDP-3-O-(3-hydroxymyristoyl)-glucosamine N-acyltransferase	1	core	6704.27	7301.49	8024.4	8712.42	7302.87	8076.05	9692.02	9769.05	7742.31	7158.12	7724.53	7263.27	7504.99	8958.73	8895.7	10033
227	E2348C_0185	fabZ	NC_011601	CDS	212107	212562	+	(3R)-hydroxymyristol acyl carrier protein dehydratase	1	core	1890.39	1841.38	2084.39	1974.75	1959.02	2008.28	2106.72	2111.74	2295.65	2264.49	2399.51	2094.27	1834.04	1733.07	1995.57	1921.27
228	E2348C_0186	lpxA	NC_011601	CDS	212566	213354	+	UDP-N-acetylglucosamine acetyltransferase	1	core	1217.53	1162.33	1303.17	1422.21	1167.62	1368.5	1471.68	1283.7	1544.04	1708.93	1841.75	1906.83	1362.04	1377.71	1625.36	1447.43
229	E2348C_0187	lpxB	NC_011601	CDS	213354	214502	+	tetraacyldisaccharide-1-P synthase	1	core	1327.48	1480.61	1652.62	1432.7	1673.44	1668.89	1794.98	1522.97	1583.15	1984.37	2218.36	2191.6	1832.89	1456.07	1675.99	1595.95
230	E2348C_0188	rnhB	NC_011601	CDS	214499	215095	+	ribonuclease HII - degrades RNA of DNA-RNA hybrids	1	core	465.124	521.447	559.694	641.005	616.476	775.538	584.925	621.437	792.426	769.959	724.622	812.837	606.371	752.635	627.572	597.597
231	E2348C_0189	dnaE	NC_011601	CDS	215127	218609	+	DNA polymerase III - alpha subunit	1	core	1994.26	2224.31	2544.11	2891.65	2846.33	2871.99	2926.28	2528.21	3048.97	3183.12	3478.5	3141.41	2774.61	3172.73	2751.82	2586.05
232	E2348C_0190	accA	NC_011601	CDS	218622	219581	+	acetyl-CoA carboxylase - carboxytransferase - alpha subunit	1	core	2904.74	2935.99	3316.5	3376.71	3017.05	3507.08	3612.55	3459.14	3562.52	3350.57	3327.54	3058.5	3446.44	2972.27	3060.86	3194.26
233	E2348C_0191	ldcC	NC_011601	CDS	219680	221821	+	lysine decarboxylase 2 - constitutive	1	core	373.923	356.456	352.872	328.375	351.971	302.725	268.228	302.144	346.899	317.686	352.776	277.554	250.358	225.973	241.536	272.278
234	E2348C_0192	yaeR	NC_011601	CDS	221878	222267	+	predicted lyase	1	core	185.441	193.311	144.579	157.44	135.941	187.253	170.741	169.037	117.333	123.632	127.127	156.8	120.585	145.789	183.525	157.945
235	E2348C_0193	tilS	NC_011601	CDS	222332	223645	+	tRNA(Ile)-lysidine synthetase	1	core	268.029	239.484	262.203	293.888	303.496	291.802	275.389	295.611	282.281	255.088	281.268	282.961	261.842	286.111	255.248	246.347
236	E2348C_0194	rof	NC_011601	CDS	223679	223933	-	modulator of Rho-dependent transcription termination	1	core	630.805	510.366	448.441	452.827	326.68	455.648	418.591	503.846	380.909	231.614	363.9	261.333	503.012	477.459	560.068	516.267
237	E2348C_0195	yaeP	NC_011601	CDS	223926	224126	-	predicted protein	1	core	211.282	196.389	158.302	132.699	104.327	138.099	116.765	148.622	119.034	109.547	54.0288	84.7081	136.663	83.8286	89.6531	62.4707
238	E2348C_0196	yaeQ	NC_011601	CDS	224292	224837	+	predicted protein	1	core	106.908	136.672	125.956	137.198	109.596	133.417	131.085	150.255	163.247	128.327	163.675	151.393	171.116	160.368	137.116	141.443
239	E2348C_0197	yaeJ	NC_011601	CDS	224834	225256	+	predicted protein	1	core	252.829	251.797	237.208	290.889	252.913	255.132	200.483	173.12	248.271	233.179	185.923	196.451	261.842	284.288	205.675	218.058
240	E2348C_0198	nlpE	NC_011601	CDS	225270	225980	+	lipoprotein involved with copper homeostasis and adhesion	1	core	287.789	265.341	276.416	236.909	227.622	295.703	266.025	235.182	265.276	267.608	320.995	218.078	245.764	224.15	245.755	206.271
241	E2348C_0199	yaeF	NC_011601	CDS	226136	226960	-	predicted lipoprotein	1	core	48.6404	61.564	48.0297	56.2285	56.9055	46.8131	72.1518	69.4115	71.4204	78.2479	82.6323	59.4759	26.4139	60.1379	56.9561	106.082
242	E2348C_0200	proS	NC_011601	CDS	227013	228731	-	prolyl-tRNA synthetase	1	core	1761.19	1705.94	1689.86	1537.66	1321.47	1619.73	1609.92	1433.96	1324.68	1588.43	1612.92	1330.1	1349.4	1381.35	1448.16	1267.09
243	E2348C_0201	yaeB	NC_011601	CDS	228842	229549	-	predicted protein	1	core	272.589	305.973	252.891	241.408	290.85	232.505	320.552	311.127	285.681	276.997	349.598	218.078	210.163	209.572	388.145	298.209
244	E2348C_0202	rcsF	NC_011601	CDS	229546	229950	-	predicted outer membrane protein RcsF	1	core	212.802	207.471	208.292	214.418	252.913	261.373	246.748	218.85	297.585	200.315	332.118	319.007	273.326	286.111	258.412	284.065
245	E2348C_0203	metQ	NC_011601	CDS	230068	230883	-	DL-methionine transporter subunit	1	core	668.805	649.501	639.58	733.97	599.615	550.054	589.882	719.429	695.498	450.708	390.914	501.039	512.2	477.459	678.199	674.212
246	E2348C_0204	metI	NC_011601	CDS	230923	231576	-	DL-methionine transporter subunit	1	core	153.521	134.825	139.188	119.204	111.703	138.879	122.273	134.74	113.932	140.846	108.058	127.963	160.78	91.1181	116.022	139.086
247	E2348C_0205	metN	NC_011601	CDS	231569	232600	-	DL-methionine transporter subunit MetN - ATP-binding component of ABC superfamily	1	core	278.162	251.181	229.367	236.16	231.837	182.571	213.151	170.671	251.672	164.321	201.813	212.671	167.671	205.927	170.868	268.742
248	E2348C_0206	gmhB	NC_011601	CDS	232788	233360	+	D -D-heptose 1 -7-bisphosphate phosphatase	1	core	324.776	378.619	354.342	473.069	370.94	523.527	388.298	407.486	387.711	483.572	494.205	520.865	524.832	439.189	436.663	571.666
249	E2348C_0207	dkgB	NC_011601	CDS	239126	239929	+	2 -5-diketo-D-gluconate reductase B	1	core	34.9603	62.1797	56.8515	69.7234	67.4436	65.5384	64.9917	42.4635	76.5218	56.3385	63.5633	43.2552	55.1246	74.7168	35.8612	40.0755
250	E2348C_0208	yafC	NC_011601	CDS	239926	240840	-	predicted DNA-binding transcriptional regulator	1	core	126.668	108.968	109.782	117.705	142.264	91.2856	90.3274	121.674	86.7247	81.3778	87.3995	95.5219	135.515	80.1839	101.255	99.0102
251	E2348C_0209	yafD	NC_011601	CDS	241081	241881	+	predicted protein	1	core	1430.84	1242.98	1432.56	1389.97	1436.34	1546.39	1306.99	1161.21	1515.13	1485.14	1598.62	1721.2	1233.41	1700.26	1223.5	1158.65
252	E2348C_0210	yafE	NC_011601	CDS	241959	242729	+	predicted S-adenosyl-L-methionine-dependent methyltransferase	0.788586	core	253.335	280.116	370.515	261.65	392.016	382.307	376.732	298.061	295.884	308.297	317.816	317.205	306.631	291.578	229.934	281.707
253	E2348C_0211	mltD	NC_011601	CDS	242778	244136	-	predicted membrane-bound lytic murein transglycosylase D	1	core	837.02	851.431	888.55	884.662	1027.46	926.12	995.805	862.335	1112.12	1428.81	1104.41	1252.6	1398.79	1319.39	1428.12	1251.77
254	E2348C_0212	gloB	NC_011601	CDS	244208	244963	-	predicted hydroxyacylglutathione hydrolase	1	core	146.935	168.07	161.243	164.187	157.017	169.308	144.304	160.055	161.546	161.191	138.25	185.637	146.999	142.144	149.773	126.12
255	E2348C_0213	yafS	NC_011601	CDS	244997	245719	+	predicted S-adenosyl-L-methionine-dependent methyltransferase	1	core	229.015	179.767	178.396	240.658	173.878	231.725	240.69	243.348	226.165	175.275	227.239	297.379	296.295	307.979	290.054	246.347
256	E2348C_0214	rnhA	NC_011601	CDS	245716	246183	-	ribonuclease HI - degrades RNA of DNA-RNA hybrids	1	core	100.321	132.363	130.857	164.937	206.546	142.78	156.971	145.356	238.068	178.405	204.992	171.218	158.483	147.611	158.211	154.409
257	E2348C_0215	dnaQ	NC_011601	CDS	246248	246979	+	DNA polymerase III - epsilon subunit	1	core	631.312	512.213	606.253	638.006	695.512	624.175	519.383	505.479	775.421	638.503	751.636	565.922	539.762	555.82	430.335	483.264
258	E2348C_0216	yafV	NC_011601	CDS	247287	248057	-	predicted C-N hydrolase family amidase - NAD(P)-binding	0.979248	core	172.268	147.754	116.154	110.958	174.932	136.538	122.823	166.587	159.846	126.762	176.388	126.161	190.639	149.434	183.525	124.941
259	E2348C_0217	ivy	NC_011601	CDS	248211	248684	+	inhibitor of vertebrate C-lysozyme	1	core	463.097	446.339	448.931	373.357	249.752	348.758	467.61	464.648	258.474	201.88	265.377	239.706	306.631	344.426	509.441	384.254
260	E2348C_0218	fadE	NC_011601	CDS	248727	251171	-	acyl coenzyme A dehydrogenase	1	core	255.362	194.542	189.669	184.43	210.761	163.066	180.104	168.221	95.2272	158.061	125.538	129.766	189.491	134.855	138.171	156.766
261	E2348C_0219	gmhA	NC_011601	CDS	251411	251989	+	D-sedoheptulose 7-phosphate isomerase	1	core	258.909	273.96	199.47	242.907	202.331	241.088	198.28	245.798	244.87	231.614	195.457	129.766	292.849	194.993	275.288	173.268
262	E2348C_0220	yafJ	NC_011601	CDS	252194	252961	+	predicted amidotransfease	1	core	213.308	224.709	196.53	232.411	248.698	227.044	248.951	201.702	175.15	194.055	274.911	227.09	180.303	211.394	208.839	206.271
263	E2348C_0221	yafK	NC_011601	CDS	252932	253672	-	predicted protein	1	core	335.416	350.915	312.683	334.372	331.949	401.033	318.9	310.31	418.319	344.291	317.816	360.46	374.388	297.045	386.036	302.924
264	E2348C_0222	yafL	NC_011601	CDS	253975	254733	+	predicted lipoprotein	0.891963	core	22.2935	20.9318	29.8961	25.4903	20.0223	20.2857	14.3202	31.8476	25.5073	4.69487	17.4799	16.2207	9.18743	9.11181	8.43794	16.5017
265	E2348C_0223	GJAO-233	NC_011601	CDS	254790	255146	-	predicted protein	0	core	272.589	199.467	189.669	195.675	166.501	163.846	137.694	157.605	222.764	86.0727	119.181	165.812	181.452	182.236	151.883	143.8
266	E2348C_0225	mbhA	NC_011601	CDS	257206	257991	+	flagellar system protein MbhA	1	core	5.06671	8.61896	10.2921	7.49714	4.21522	10.9231	1.65233	5.71624	3.40097	1.56496	7.94541	10.8138	10.3359	0	3.16423	0
267	E2348C_0226	dinB	NC_011601	CDS	258062	259117	+	DNA polymerase IV	1	core	139.334	149.601	144.579	110.958	140.156	111.571	109.605	115.958	115.633	129.891	130.305	86.5104	142.405	149.434	116.022	148.515
268	E2348C_0227	yafP	NC_011601	CDS	259114	259566	+	predicted acyltransferase with acyl-CoAN-acyltransferase domain	1	core	32.4269	24.01	26.4654	20.992	15.8071	31.989	34.699	20.4151	28.9082	23.4744	30.1926	28.8368	18.3749	23.6907	23.2043	28.2886
269	E2348C_0228	GJAO-238	NC_011601	CDS	259757	260896	+	predicted protein	0.181579	core	54.7204	76.955	71.5545	75.7211	76.9278	39.011	78.7611	53.896	49.3141	78.2479	84.2214	66.6851	86.1322	65.605	73.832	62.4707
270	E2348C_0229	prfH	NC_011601	CDS	260893	261474	+	predicted peptide chain release factor	0.843643	core	34.9603	19.7005	34.7971	30.7383	30.5604	18.7253	29.1912	48.9963	45.9131	67.2932	61.9742	41.4529	52.8278	30.9801	33.7518	25.9312
271	E2348C_0230	pepD	NC_011601	CDS	261564	263021	-	aminoacyl-histidine dipeptidase (peptidase D)	1	core	3426.11	3778.8	3483.14	3534.15	3273.12	3688.88	3654.96	4215.32	3275.13	2744.94	3051.04	3294.6	3340.78	3021.48	3572.41	4362.34
272	E2348C_0231	gpt	NC_011601	CDS	263282	263740	+	guanine-hypoxanthine phosphoribosyltransferase	1	core	1545.85	1471.38	1768.28	2007.73	1521.7	1696.98	1956.91	1797.35	1538.94	1519.57	1992.71	1890.61	1533.15	2028.29	1794.12	2102.79
273	E2348C_0232	frsA	NC_011601	CDS	263832	265076	+	hydrolase - binds to enzyme IIA (Glc)	1	core	520.351	569.467	547.931	657.499	545.871	504.802	564.547	561.825	615.576	627.548	613.386	580.341	607.519	679.741	569.561	650.638
274	E2348C_0233	crl	NC_011601	CDS	265134	265535	+	DNA-binding transcriptional regulator	1	core	921.127	949.933	884.63	1120.82	1138.11	1229.63	795.873	831.304	1277.06	1095.47	1379.32	1250.8	1331.03	1499.8	1080.06	1202.27
275	E2348C_0234	phoE	NC_011601	CDS	265574	266629	-	outer membrane phosphoporin protein E	1	core	10.1334	20.3161	15.6832	5.24799	3.16142	7.02197	7.1601	9.79926	0	12.5197	0	0	0	16.4013	9.49268	7.07215
276	E2348C_0235	proB	NC_011601	CDS	266918	268021	+	gamma-glutamate kinase	1	core	705.286	757.238	620.956	551.039	552.194	595.307	540.312	649.201	545.856	536.78	432.23	529.876	467.411	462.88	603.313	486.8
277	E2348C_0236	proA	NC_011601	CDS	268033	269286	+	gamma-glutamylphosphate reductase	1	core	1056.92	967.171	1047.83	861.421	836.722	947.966	855.908	774.959	748.213	887.331	899.421	879.522	730.401	727.122	642.338	730.789
278	E2348C_0238	GJAO-248	NC_011601	CDS	270037	270375	+	transposase Orf1 of IS3 family IS element	0	IE1a	47.627	52.3294	37.7377	47.9817	52.6903	54.6153	42.4098	45.7299	54.4155	53.2086	42.9052	57.6736	34.4529	52.8485	48.5181	35.3608
279	E2348C_0240	GJAO-249	NC_011601	CDS	271216	272292	+	transposase of ISEc21	0	IE1a	55.7338	64.6422	60.7723	45.7325	67.4436	51.4945	50.6715	69.4115	71.4204	40.6889	60.3851	57.6736	37.8982	71.0721	53.7919	58.9346
280	E2348C_0243	yagU	NC_011601	CDS	273430	274044	+	conserved inner membrane protein	1	core	146.935	158.22	150.951	109.458	48.4751	74.1208	85.9212	95.5428	71.4204	48.5137	69.9196	23.4299	55.1246	45.559	92.8173	68.3642
281	E2348C_0244	ykgJ	NC_011601	CDS	274293	274622	-	predicted ferredoxin	1	core	141.361	193.311	114.193	188.928	107.488	110.011	155.87	167.404	103.73	61.0333	96.934	63.0805	104.507	71.0721	65.394	91.938
282	E2348C_0245	ecpE	NC_011601	CDS	274935	275645	-	predicted chaperone	1	core	84.614	72.0299	94.0991	69.7234	65.3359	99.868	71.0502	60.4288	49.3141	62.5983	101.701	84.7081	65.4605	74.7168	79.1057	55.3985
283	E2348C_0246	ecpD	NC_011601	CDS	275614	277257	-	predicted protein	1	core	119.068	124.359	127.916	87.7165	115.919	130.297	107.402	138.006	125.836	79.8128	128.716	135.172	128.624	100.23	92.8173	111.976
284	E2348C_0247	ecpC	NC_011601	CDS	277247	279772	-	predicted outer membrane usher protein	1	core	132.748	112.662	167.614	116.206	100.112	142	127.23	131.473	81.6233	89.2026	71.5087	115.347	89.5775	103.875	81.2152	104.904
285	E2348C_0248	ecpB	NC_011601	CDS	279798	280466	-	predicted chaperone	1	core	32.9336	30.1664	73.5149	62.2262	53.7441	89.7252	64.9917	53.0794	52.715	87.6376	73.0978	109.94	47.0856	71.0721	50.6276	56.5772
286	E2348C_0249	ecpA	NC_011601	CDS	280523	281110	-	fimbrillin precursor	1	core	264.482	288.12	415.114	356.864	277.151	488.417	360.208	473.631	564.561	414.714	414.75	610.98	329.599	311.624	374.434	340.642
287	E2348C_0250	ecpR	NC_011601	CDS	281184	281774	-	predicted regulator	1	core	14.1868	39.401	36.7575	26.9897	23.1837	31.2088	34.699	33.4808	23.8068	35.994	9.53449	48.6621	16.078	18.2236	42.1897	30.646
288	E2348C_0251	GJAO-258	NC_011601	CDS	282198	282488	+	predicted protein	1	core	3.04002	7.38768	3.4307	2.99885	9.48425	7.80219	0	14.6989	0	3.12992	0	0	13.7812	7.28945	2.10948	2.35738
289	E2348C_0253	rpmJ	NC_011601	CDS	282810	282950	-	rpmJ (L36) paralog	1	core	9.12007	5.54076	13.2327	4.49828	5.26903	7.80219	9.91399	4.89963	13.6039	0	0	5.4069	11.4843	0	9.49268	15.323
290	E2348C_0254	rpmE2	NC_011601	CDS	282950	283213	-	rpmJ (L36) paralog	1	core	22.2935	16.6223	24.0149	24.7405	16.8609	52.2747	25.8865	41.6469	57.8165	23.4744	6.35633	27.0345	31.0076	34.6249	16.8759	31.8247
291	E2348C_0255	GJAO-262	NC_011601	CDS	284152	285294	-	predicted NADH-dependent flavin oxidoreductase	0.0726159	core	21.7868	20.3161	26.9555	23.9908	23.1837	25.7472	32.4958	26.948	11.9034	39.1239	31.7816	59.4759	45.9372	69.2497	32.697	24.7525
292	E2348C_0256	GJAO-263	NC_011601	CDS	285466	286386	-	predicted hydrolases	0	core	95.2541	143.444	133.307	86.9668	153.856	137.319	147.057	115.958	163.247	137.716	123.948	135.172	205.569	220.506	124.46	231.024
293	E2348C_0257	GJAO-264	NC_011601	CDS	286543	287469	+	predicted transcriptional regulator	0	core	116.534	90.4991	96.0595	53.2297	87.4659	77.2417	74.9057	53.0794	42.5121	54.7735	46.0834	55.8713	37.8982	40.092	45.3539	50.6838
294	E2348C_0258	GJAO-265	NC_011601	CDS	287669	288562	+	predicted DNA-binding transcriptional regulator	0	core	53.7071	42.4792	47.5396	44.2331	43.206	42.912	38.5544	41.6469	32.3092	18.7795	42.9052	37.8483	31.0076	56.4932	39.0255	51.8625
295	E2348C_0259	GJAO-266	NC_011601	CDS	288593	289582	-	predicted aldo/keto reductase	0	core	69.4139	54.792	59.302	47.9817	75.874	49.934	46.8161	63.6952	59.517	26.6043	30.1926	32.4414	44.7887	38.2696	53.7919	25.9312
296	E2348C_0260	GJAO-267	NC_011601	CDS	289609	290460	-	predicted aldo/keto reductases - related to diketogulonate reductase	0	core	82.0807	65.8735	58.8119	45.7325	41.0984	51.4945	37.4528	40.0137	30.6087	57.9034	44.4943	61.2782	40.195	43.7367	20.0401	25.9312
297	E2348C_0261	GJAO-268	NC_011601	CDS	291026	295276	+	predicted adhesin/invasin	0.206069	core	62.8272	73.2612	59.7921	65.9748	69.5512	68.6593	51.2223	68.5949	78.2223	79.8128	79.4541	133.37	105.656	83.8286	68.5582	73.0789
298	E2348C_0262	ykgA	NC_011601	CDS	295401	296258	-	predicted DNA-binding transcriptional regulator - AraC-type	0.705128	core	59.2805	52.3294	57.8317	54.7291	66.3897	51.4945	58.9331	39.1971	56.116	73.553	33.3707	54.069	57.4215	47.3814	76.9962	47.1477
299	E2348C_0263	GJAO-270	NC_011601	CDS	296506	297375	+	predicted reductase	0.166667	core	180.881	170.532	128.406	122.953	106.434	117.813	121.171	110.242	137.739	117.372	54.0288	129.766	89.5775	94.7628	113.912	77.7937
300	E2348C_0264	ykgB	NC_011601	CDS	297535	298128	-	conserved inner membrane protein	1	core	11.6534	18.4692	14.2129	14.9943	20.0223	8.58241	7.1601	3.26642	6.80194	4.69487	1.58908	3.6046	9.18743	1.82236	3.16423	4.71477
301	E2348C_0265	ykgI	NC_011601	CDS	298140	298376	-	predicted protein	1	core	0.506671	0.61564	5.39109	2.24914	0	0	0.550777	0.816605	0	0	0	0	0	3.64472	4.21897	0
302	E2348C_0266	ykgC	NC_011601	CDS	298485	299810	-	predicted oxidoreductase with FAD/NAD(P)-binding domain and dimerization domain	1	core	90.1874	92.9617	70.0842	57.7279	59.0131	61.6373	39.656	36.7472	34.0097	21.9094	28.6035	43.2552	41.3435	36.4472	35.8612	66.0068
303	E2348C_0267	ykgD	NC_011601	CDS	300037	300891	+	predicted DNA-binding transcriptional regulator	1	core	65.3605	50.4825	44.109	31.488	55.8517	30.4285	22.5819	21.2317	44.2126	29.7342	7.94541	37.8483	24.117	45.559	32.697	42.4329
304	E2348C_0268	ykgE	NC_011601	CDS	301419	302138	+	predicted oxidoreductase	1	core	106.908	109.584	100.47	100.462	79.0354	83.4834	68.8471	56.3458	85.0243	68.8581	61.9742	102.731	114.843	51.0261	67.5035	63.6494
305	E2348C_0269	ykgF	NC_011601	CDS	302149	303576	+	predicted amino acid dehydrogenase with NAD(P)-binding domain and ferridoxin-like domain	1	core	203.175	219.784	189.669	158.939	109.596	203.637	172.944	164.954	134.338	145.541	168.443	154.998	190.639	180.414	113.912	100.189
306	E2348C_0270	ykgG	NC_011601	CDS	303569	304264	+	predicted transporter	1	core	114.001	187.77	183.787	184.43	141.21	113.132	123.374	89.8266	142.841	79.8128	114.414	118.952	134.366	118.453	87.5436	134.371
307	E2348C_0271	GJAO-278	NC_011601	CDS	304219	304431	-	predicted protein	1	core	36.4803	48.0199	43.1288	23.2411	45.3136	47.5934	19.828	23.6816	13.6039	34.4291	47.6725	34.2437	9.18743	21.8683	17.9306	12.9656
308	E2348C_0271_sRNA									core	3900.35	4145.11	1520.29	2571.52	1973.78	1524.55	1703	2492.28	925.064	1140.85	1183.87	627.2	4505.29	1399.57	2727.56	2510.61
309	E2348C_0273	betA	NC_011601	CDS	305220	306890	-	choline dehydrogenase - flavoprotein	1	core	1987.67	1368.57	2086.84	1850.29	2575.5	2688.63	1357.11	1407.01	2038.88	2738.68	2177.04	2045.61	1666.37	1776.8	1327.92	1406.18
310	E2348C_0274	betB	NC_011601	CDS	306904	308376	-	betaine aldehyde dehydrogenase - NAD-dependent	1	core	917.074	682.745	980.689	722.724	1088.58	1085.28	719.315	647.568	748.213	1322.39	1225.18	951.614	674.128	783.615	870.162	605.848
311	E2348C_0275	betI	NC_011601	CDS	308390	308977	-	DNA-binding transcriptional repressor	1	core	963.181	923.46	1018.92	830.683	1121.25	1009.6	636.698	532.427	664.89	951.494	540.288	821.849	842.947	663.34	699.294	551.628
312	E2348C_0276	betT	NC_011601	CDS	309106	311139	+	choline transporter of high affinity	1	core	718.966	599.634	823.367	734.719	875.712	812.208	648.815	659.817	726.107	981.228	940.737	884.929	770.596	821.885	714.061	618.813
313	E2348C_0277	yahA	NC_011601	CDS	312017	313105	+	predicted DNA-binding transcriptional regulator	1	core	465.124	496.206	522.936	518.052	269.774	336.274	318.349	350.324	324.793	215.964	214.526	394.704	229.686	194.993	253.138	148.515
314	E2348C_0278	yahB	NC_011601	CDS	313147	314079	-	predicted DNA-binding transcriptional regulator	1	core	93.2274	97.2712	75.9654	125.952	94.8425	53.0549	80.9642	72.6779	61.2175	117.372	50.8506	68.4874	86.1322	103.875	68.5582	48.3264
315	E2348C_0279	yahC	NC_011601	CDS	314171	314668	-	predicted inner membrane protein	1	core	2.02668	0	2.4505	1.49943	8.43044	0	7.71088	0	0	1.56496	0	7.2092	2.29686	3.64472	0	0
316	E2348C_0280	yahD	NC_011601	CDS	314926	315531	+	predicted transcriptional regulator with ankyrin domain	1	core	9.12007	16.6223	1.4703	2.24914	3.16142	5.46153	0	0.816605	6.80194	3.12992	0	5.4069	1.14843	0	6.32845	7.07215
317	E2348C_0281	yahE	NC_011601	CDS	315571	316434	+	predicted protein	1	core	9.62674	14.7754	6.86139	4.49828	10.5381	16.3846	7.1601	9.79926	0	15.6496	4.76725	9.0115	10.3359	21.8683	9.49268	4.71477
318	E2348C_0282	yahF	NC_011601	CDS	316424	317971	+	predicted acyl-CoA synthetase with NAD(P)-binding domain and succinyl-CoA synthetase domain	1	core	26.8535	35.7071	12.7426	24.7405	8.43044	21.8461	15.4218	18.7819	30.6087	23.4744	39.7271	9.0115	14.9296	23.6907	29.5328	23.5738
319	E2348C_0283	yahG	NC_011601	CDS	317971	319389	+	predicted protein	1	core	18.7468	17.2379	17.1535	25.4903	16.8609	13.2637	23.1326	23.6816	25.5073	12.5197	17.4799	7.2092	21.8202	23.6907	9.49268	17.6804
320	E2348C_0284	yahH	NC_011601	CDS	319415	319687	+	predicted protein	1	core	1.52001	5.54076	5.39109	0	3.16142	0.780219	2.20311	1.63321	0	0	0	0	4.59372	0	1.05474	10.6082
321	E2348C_0285	yahI	NC_011601	CDS	319719	320669	+	predicted carbamate kinase-like protein	1	core	5.06671	3.0782	5.88119	8.99656	6.32283	10.1428	4.95699	0.816605	5.10146	4.69487	1.58908	10.8138	8.03901	3.64472	1.05474	10.6082
322	E2348C_0286	yahJ	NC_011601	CDS	320679	322061	+	predicted deaminase with metallo-dependenthydrolase domain	1	core	40.027	41.2479	41.1684	32.9874	67.4436	29.6483	41.3083	32.6642	35.7102	25.0393	50.8506	34.2437	39.0466	67.4274	33.7518	18.8591
323	E2348C_0288	yahN	NC_011601	CDS	324364	325038	-	neutral amino-acid efflux system	1	core	49.6537	43.0948	46.0694	29.2388	43.206	39.011	30.8435	38.3805	37.4107	51.6436	39.7271	45.0575	73.4995	30.9801	56.9561	62.4707
324	E2348C_0289	yahO	NC_011601	CDS	325185	325460	+	predicted protein	1	core	197.095	214.858	186.238	99.7119	170.716	132.637	69.9487	99.6259	79.9228	81.3778	63.5633	73.8943	83.8353	63.7826	49.5729	61.292
325	E2348C_0290	prpR	NC_011601	CDS	325561	327147	-	DNA-binding transcriptional activator	1	core	42.0537	31.3977	28.9159	34.4868	33.7218	38.2307	13.2187	16.3321	11.9034	10.9547	11.1236	18.023	17.2264	34.6249	16.8759	11.7869
326	E2348C_0291	prpB	NC_011601	CDS	327386	328267	+	2-methylisocitrate lyase	1	core	3.5467	4.92512	3.4307	6.74742	4.21522	0	4.40622	4.89963	1.70049	3.12992	1.58908	14.4184	4.59372	20.046	6.32845	5.89346
327	E2348C_0292	prpC	NC_011601	CDS	328436	329605	+	2-methylcitrate synthase	1	core	5.06671	8.61896	1.4703	8.99656	14.7533	6.24175	6.60933	1.63321	20.4058	3.12992	0	10.8138	4.59372	0	11.6022	9.42954
328	E2348C_0293	prpD	NC_011601	CDS	329639	331090	+	2-methylcitrate dehydratase	1	core	7.60006	4.92512	4.4109	18.7428	10.5381	0	5.50777	7.34945	1.70049	7.82479	4.76725	1.8023	10.3359	7.28945	6.32845	2.35738
329	E2348C_0294	prpE	NC_011601	CDS	331130	332941	+	predicted propionyl-CoA synthetase with ATPase domain	1	core	22.2935	33.2446	24.0149	32.2377	21.0761	19.5055	17.0741	35.114	17.0049	23.4744	31.7816	25.2322	27.5623	58.3156	49.5729	23.5738
330	E2348C_0295	codB	NC_011601	CDS	333266	334525	+	cytosine transporter	1	core	52.1871	50.4825	57.3416	92.9645	84.3044	65.5384	89.2259	76.7609	78.2223	115.807	73.0978	88.3127	59.7183	29.1578	81.2152	75.4363
331	E2348C_0296	codA	NC_011601	CDS	334515	335798	+	cytosine deaminase CodA	1	core	134.774	130.516	159.772	181.431	177.039	202.857	170.19	134.74	232.966	328.641	214.526	187.439	260.693	328.025	234.153	202.735
332	E2348C_0297	lacA	NC_011601	CDS	335919	336530	-	thiogalactoside acetyltransferase	1	core	28.3736	41.8635	30.8763	26.24	21.0761	30.4285	29.1912	22.865	6.80194	10.9547	19.069	18.023	39.0466	16.4013	21.0948	29.4673
333	E2348C_0298	lacY	NC_011601	CDS	336596	337849	-	lactose/galactose transporter	1	core	4.56004	18.4692	15.6832	10.496	11.5919	20.2857	11.5663	14.6989	20.4058	10.9547	0	18.023	11.4843	16.4013	20.0401	5.89346
334	E2348C_0299	lacZ	NC_011601	CDS	337901	340975	-	beta-D-galactosidase	1	core	55.2271	48.0199	43.1288	45.7325	47.4212	41.3516	30.2927	47.3631	10.2029	39.1239	49.2616	48.6621	43.6403	52.8485	35.8612	37.7182
335	E2348C_0300	lacI	NC_011601	CDS	341098	342180	-	DNA-binding transcriptional repressor	1	core	182.401	155.141	197.51	206.921	220.245	269.176	199.932	204.968	352	364.635	330.529	263.136	274.475	318.913	282.671	255.776
336	E2348C_0301	yaiL	NC_011601	CDS	342382	342921	+	nucleoprotein/polynucleotide-associated enzyme	1	core	99.8141	114.509	96.5496	104.96	92.7349	82.7032	99.6907	111.058	132.638	103.287	79.4541	189.241	94.1712	80.1839	120.241	169.732
337	E2348C_0302	frmB	NC_011601	CDS	343047	343880	-	predicted esterase	1	core	38.507	39.401	24.505	57.7279	28.4527	33.5494	36.3513	21.2317	86.7247	53.2086	42.9052	72.092	48.234	76.5392	60.1203	12.9656
338	E2348C_0303	frmA	NC_011601	CDS	343973	345082	-	alcohol dehydrogenase classIII/glutathione-dependent formaldehyde dehydrogenase	1	core	248.269	166.223	202.411	174.683	180.201	140.439	114.011	134.74	159.846	142.411	197.046	196.451	137.812	127.565	137.116	148.515
339	E2348C_0304	frmR	NC_011601	CDS	345117	345392	-	regulator protein that represses frmRAB operon	1	core	69.9206	89.2678	72.5347	80.2193	89.5735	58.5164	44.0622	42.4635	49.3141	73.553	90.5777	90.115	72.3511	67.4274	53.7919	58.9346
340	E2348C_0305	tauA	NC_011601	CDS	345698	346660	+	taurine transporter subunit TauA	1	core	182.908	263.494	498.431	218.167	243.429	350.318	283.099	168.221	215.962	134.586	85.8104	68.4874	40.195	10.9342	10.5474	21.2165
341	E2348C_0306	tauB	NC_011601	CDS	346673	347440	+	taurine transporter subunit TauB	1	core	140.348	250.566	318.565	201.673	162.286	269.176	251.154	183.736	112.232	114.242	81.0432	79.3012	55.1246	41.9143	24.2591	66.0068
342	E2348C_0307	tauC	NC_011601	CDS	347437	348264	+	taurine transporter subunit TauC - membrane component of ABC superfamily	1	core	43.067	62.1797	84.2971	59.9771	31.6142	70.2197	82.0658	42.4635	11.9034	46.9487	38.138	28.8368	3.44529	0	4.21897	5.89346
343	E2348C_0308	tauD	NC_011601	CDS	348261	349112	+	taurine dioxygenase - 2-oxoglutarate-dependent	1	core	100.827	187.155	256.322	128.201	135.941	229.384	306.783	158.421	215.962	201.88	150.963	154.998	39.0466	58.3156	49.5729	30.646
344	E2348C_0309	hemB	NC_011601	CDS	349152	350126	-	porphobilinogen synthase	1	core	560.885	569.467	649.382	645.503	407.823	599.988	577.765	616.537	588.368	527.391	667.415	567.724	641.972	594.09	692.966	709.573
345	E2348C_0311	yaiV	NC_011601	CDS	353654	354277	+	predicted DNA-binding transcriptional regulator	1	core	11.6534	16.6223	2.9406	9.74628	6.32283	7.02197	11.0155	9.79926	13.6039	4.69487	4.76725	3.6046	16.078	7.28945	6.32845	11.7869
346	E2348C_0312	ampH	NC_011601	CDS	354278	355435	-	beta-lactamase/D-alanine carboxypeptidase	1	core	480.324	467.887	478.827	466.322	529.01	404.934	437.317	446.683	522.049	458.533	408.394	524.469	399.653	318.913	334.353	387.79
347	E2348C_0313	sbmA	NC_011601	CDS	355787	357007	+	predicted transporter	1	core	217.868	244.409	264.164	173.184	262.398	294.923	259.416	218.034	210.86	303.602	189.101	180.23	204.42	196.815	228.879	170.91
348	E2348C_0315	yaiY	NC_011601	CDS	358181	358489	-	predicted inner membrane protein	1	core	19.2535	24.01	32.8367	51.7302	36.8832	47.5934	44.6129	51.4461	37.4107	43.8188	38.138	39.6506	65.4605	47.3814	74.8867	94.2954
349	E2348C_0316	yaiZ	NC_011601	CDS	358749	358961	+	predicted inner membrane protein	1	core	99.8141	96.0399	76.9456	116.955	111.703	81.1428	88.1243	82.4771	96.9276	90.7675	79.4541	106.336	101.062	123.921	157.157	156.766
350	E2348C_0317	ddl	NC_011601	CDS	358985	360079	-	D-alanine-D-alanine ligase A	1	core	799.02	911.763	822.387	945.389	895.735	864.483	941.278	1005.24	998.185	837.252	780.239	1045.33	881.994	876.556	1153.89	1166.91
351	E2348C_0318	iraP	NC_011601	CDS	360542	360802	+	predicted protein	1	core	176.321	137.903	168.104	107.209	182.308	115.472	74.9057	106.975	120.734	68.8581	74.6869	64.8828	122.882	145.789	107.584	123.763
352	E2348C_0319	phoA	NC_011601	CDS	360903	362318	+	bacterial alkaline phosphatase	1	core	195.575	147.754	162.713	182.18	187.577	137.319	127.78	120.041	214.261	114.242	100.112	129.766	142.405	158.545	145.554	106.082
353	E2348C_0320	psiF	NC_011601	CDS	362437	362757	+	predicted protein	1	core	255.362	363.843	386.688	284.891	366.724	313.648	230.776	276.829	362.203	255.088	281.268	187.439	331.896	291.578	310.094	227.488
354	E2348C_0321	adrA	NC_011601	CDS	362859	363974	+	predicted diguanylate cyclase	1	core	34.4536	33.8602	38.7179	36.736	45.3136	46.8131	38.0036	47.3631	59.517	46.9487	17.4799	55.8713	40.195	78.3615	16.8759	36.5395
355	E2348C_0322	proC	NC_011601	CDS	363991	364800	-	pyrroline-5-carboxylate reductase - NAD(P)-binding	1	core	623.205	821.88	712.605	720.475	609.1	663.186	741.897	872.951	690.397	633.808	681.716	600.166	700.542	716.188	860.67	942.954
356	E2348C_0323	yaiI	NC_011601	CDS	364920	365378	+	predicted protein	1	core	54.2138	80.0332	69.104	92.9645	80.0892	63.978	67.1948	97.9926	54.4155	103.287	76.276	72.092	79.2416	56.4932	100.201	74.2576
357	E2348C_0324	aroL	NC_011601	CDS	365561	366085	+	shikimate kinase II	1	core	340.989	311.514	398.451	435.584	481.589	529.769	438.969	455.666	552.658	672.932	705.553	679.467	600.629	659.695	491.51	542.198
358	E2348C_0325	yaiA	NC_011601	CDS	366135	366326	+	predicted protein	1	core	381.523	353.378	441.09	361.362	536.387	514.945	415.286	495.679	421.72	467.922	289.213	549.701	476.598	519.373	554.794	578.738
359	E2348C_0326	aroM	NC_011601	CDS	366584	367261	+	predicted protein	1	core	166.188	198.852	219.565	184.43	204.438	219.242	267.678	209.868	239.768	203.444	286.035	198.253	233.131	278.821	160.321	153.23
360	E2348C_0327	yaiE	NC_011601	CDS	367333	367617	+	predicted protein	1	core	404.83	300.432	349.931	443.83	524.795	394.791	389.399	396.054	481.237	494.527	470.368	522.667	411.138	468.347	557.959	506.838
361	E2348C_0328	ykiA	NC_011601	CDS	367825	368103	+	predicted protein	1	core	77.014	92.9617	83.3169	98.2125	109.596	77.2417	63.3394	57.1624	81.6233	70.4231	58.796	99.1265	67.7573	63.7826	56.9561	96.6528
362	E2348C_0329	rdgC	NC_011601	CDS	368261	369172	-	DNA-binding protein - non-specific	1	core	407.363	438.336	386.688	470.07	394.123	476.714	464.856	436.884	518.648	439.753	465.601	556.911	636.23	563.11	484.127	522.161
363	E2348C_0330	mak	NC_011601	CDS	369297	370205	+	manno (fructo) kinase	1	core	220.402	206.855	220.055	189.678	209.707	203.637	172.944	177.203	176.85	153.366	136.661	167.614	145.851	131.21	118.131	101.368
364	E2348C_0331	araJ	NC_011601	CDS	370343	371527	-	predicted transporter	1	core	314.643	301.048	280.337	266.898	299.281	222.362	243.994	300.511	214.261	170.58	144.606	174.823	236.576	244.196	238.372	221.594
365	E2348C_0332	sbcC	NC_011601	CDS	371653	374796	-	exonuclease SbcC - dsDNA - ATP-dependent	1	core	579.125	612.562	672.907	757.96	655.467	707.659	641.105	602.655	736.31	771.524	691.251	598.364	587.996	730.767	567.451	637.673
366	E2348C_0333	sbcD	NC_011601	CDS	374793	375995	-	ATP-dependent dsDNA exonuclease SbcD	1	core	166.695	136.672	171.045	202.423	188.631	171.648	158.073	142.089	209.16	172.145	158.908	129.766	140.108	173.124	162.43	144.979
367	E2348C_0334	phoB	NC_011601	CDS	376185	376874	+	DNA-binding response regulator in two-component regulatory system with PhoR (or CreC)	1	core	218.882	258.569	225.446	278.893	255.021	243.428	214.252	244.982	188.754	250.393	330.529	246.915	145.851	218.683	157.157	183.876
368	E2348C_0335	phoR	NC_011601	CDS	376932	378227	+	sensory histidine kinase in two-component regulatory system with PhoB	1	core	251.815	274.576	278.377	242.907	236.052	305.846	291.361	267.03	224.464	209.704	378.202	266.74	244.615	267.887	182.47	221.594
369	E2348C_0336	brnQ	NC_011601	CDS	378634	379953	+	predicted branched chain amino acid transporter (LIV-II)	1	core	972.301	1058.29	1020.39	1084.09	945.264	1083.72	1070.71	1099.15	1021.99	1090.78	1129.84	944.405	892.33	982.253	1145.45	1025.46
370	E2348C_0337	proY	NC_011601	CDS	380029	381402	+	predicted cryptic proline transporter	1	core	483.871	599.634	505.293	744.466	581.701	643.681	690.124	717.796	532.252	477.312	522.808	596.561	616.707	628.715	753.086	723.717
371	E2348C_0338	malZ	NC_011601	CDS	381558	383375	+	maltodextrin glucosidase	1	core	129.708	99.1181	115.663	138.697	95.8963	109.231	116.214	132.29	139.44	137.716	171.621	180.23	128.624	153.078	122.35	126.12
372	E2348C_0339	acpH	NC_011601	CDS	383380	383961	-	predicted protein	1	core	159.095	143.444	143.109	130.45	131.726	152.923	148.71	137.19	144.541	158.061	131.894	118.952	135.515	194.993	131.843	160.302
373	E2348C_0340	queA	NC_011601	CDS	384180	385250	+	S-adenosylmethionine: tRNA ribosyltransferase-isomerase	1	core	282.722	357.687	438.149	461.074	448.921	555.516	535.355	543.043	499.943	489.832	564.124	571.329	583.402	559.465	524.207	477.37
374	E2348C_0341	tgt	NC_011601	CDS	385305	386432	+	tRNA-guanine transglycosylase	1	core	1022.46	1093.38	1223.29	1198.04	1290.91	1332.61	1515.19	1491.12	1440.31	1837.26	1735.28	1483.29	1494.11	1332.15	1426.01	1252.95
375	E2348C_0342	yajC	NC_011601	CDS	386455	386787	+	SecYEG protein translocase auxillary subunit	1	core	1938.52	1968.2	2205.94	2069.96	1823.08	2322.71	2368.34	2484.93	2043.98	2212.85	2165.92	2467.35	2128.04	2013.71	2015.61	2040.32
376	E2348C_0343	secD	NC_011601	CDS	386815	388662	+	SecYEG protein translocase auxillary subunit SecF	1	core	6084.61	6905.64	6771.21	7503.88	7196.44	7479.96	8504.55	8291.81	7854.54	9051.71	8592.17	8083.32	6492.07	7468.04	7748.14	7910.2
377	E2348C_0344	secF	NC_011601	CDS	388673	389644	+	SecYEG protein translocase auxillary subunit SecD	1	core	1076.68	1224.51	1222.31	1345.74	1282.48	1327.93	1446.34	1296.77	1760	1294.22	1975.23	1571.61	1233.41	1374.06	1448.16	1321.31
378	E2348C_0345	yajD	NC_011601	CDS	389773	390120	+	predicted protein	1	core	597.365	860.049	790.04	900.406	1100.17	892.571	641.655	701.464	867.247	989.053	781.829	897.545	879.697	1082.48	797.385	973.6
379	E2348C_0346	tsx	NC_011601	CDS	390158	391042	-	nucleoside channel - receptor of phage T6 and colicin K	1	core	831.953	729.534	705.253	769.206	614.369	740.428	624.581	661.45	780.523	575.904	819.967	551.504	624.746	581.333	581.163	459.69
380	E2348C_0347	yajI	NC_011601	CDS	391341	391880	-	predicted lipoprotein	1	core	45.6004	42.4792	54.8911	42.7337	61.1207	60.0769	41.3083	67.7782	57.8165	61.0333	36.5489	72.092	42.4919	29.1578	79.1057	60.1133
381	E2348C_0348	nrdR	NC_011601	CDS	392031	392480	+	predicted protein	1	core	245.735	269.65	269.065	233.161	200.223	244.209	300.174	307.86	192.155	222.224	263.788	228.892	285.959	187.703	307.985	174.446
382	E2348C_0349	ribD	NC_011601	CDS	392484	393587	+	fused diaminohydroxyphosphoribosylaminopyrimidine deaminase and 5-amino-6-(5-phosphoribosylamino) uracil reductase	1	core	462.084	544.226	439.619	512.804	605.938	504.021	578.867	623.07	632.58	568.08	694.429	638.014	636.23	519.373	783.674	482.085
383	E2348C_0350	ribH	NC_011601	CDS	393676	394146	+	riboflavin synthase beta chain	1	core	681.979	731.381	813.565	863.67	818.807	964.351	852.603	900.716	952.272	960.884	1048.79	1099.4	881.994	872.911	696.13	948.847
384	E2348C_0351	nusB	NC_011601	CDS	394166	394585	+	transcription antitermination protein NusB	1	core	776.726	686.439	1257.6	1180.05	997.954	1075.92	1215.01	1463.36	1010.09	881.071	1107.59	1068.76	887.736	1275.65	1613.76	1336.64
385	E2348C_0352	thiL	NC_011601	CDS	394663	395640	+	thiamin-monophosphate kinase	1	core	257.389	278.885	324.936	342.619	301.388	343.296	332.669	281.729	367.305	424.104	484.67	461.389	331.896	413.676	359.667	384.254
386	E2348C_0353	pgpA	NC_011601	CDS	395618	396136	+	phosphatidylglycerophosphatase A	1	core	111.974	158.22	133.307	168.686	145.425	191.154	152.565	146.989	183.652	217.529	220.882	183.835	166.522	125.743	189.854	150.873
387	E2348C_0354	yajO	NC_011601	CDS	396190	397164	-	2-carboxybenzaldehyde reductase - function unknown	1	core	385.576	358.303	348.461	331.373	530.064	437.703	300.174	362.573	578.165	338.031	500.561	470.4	313.521	448.301	298.492	292.316
388	E2348C_0355	dxs	NC_011601	CDS	397219	399081	-	1-deoxyxylulose-5-phosphate synthase - thiamine-requiring - FAD-requiring	1	core	944.434	965.324	979.709	1101.33	1187.64	1034.57	1297.63	1204.49	1171.63	1331.78	1172.74	1276.03	1046.22	1341.26	1405.97	1274.17
389	E2348C_0356	ispA	NC_011601	CDS	399106	400005	-	geranyltranstransferase	1	core	663.739	689.517	715.545	883.912	971.609	941.724	784.857	750.46	1222.65	1111.12	1134.6	1261.61	1081.82	1051.5	917.626	774.401
390	E2348C_0357	xseB	NC_011601	CDS	400005	400247	-	exonuclease VII small subunit XseB	1	core	284.242	308.436	317.584	245.156	277.151	305.846	279.244	334.808	304.387	353.68	354.365	288.368	296.295	388.163	270.014	281.707
391	E2348C_0358	thiI	NC_011601	CDS	400453	401901	+	sulfurtransferase required for thiamine and 4-thiouridine biosynthesis	1	core	782.806	1113.69	1116.94	1339.74	1193.96	1362.26	1599.46	1787.55	1724.29	1477.32	1318.94	1568	1813.37	1816.89	1835.25	1606.56
392	E2348C_0359	yajL	NC_011601	CDS	401955	402545	-	predicted protein	1	core	165.175	121.897	139.678	137.947	144.371	135.758	101.894	110.242	151.343	150.236	111.236	140.579	190.639	218.683	162.43	113.154
393	E2348C_0360	panE	NC_011601	CDS	402508	403419	-	2-dehydropantoate reductase - NADPH-specific	1	core	197.602	181.614	155.852	187.428	139.102	167.747	158.073	184.553	163.247	147.106	168.443	192.846	141.257	187.703	194.073	162.66
394	E2348C_0361	yajQ	NC_011601	CDS	403587	404078	+	predicted nucleotide binding protein	1	core	309.069	326.905	296.51	274.395	211.815	299.604	214.252	258.047	304.387	198.75	201.813	284.763	180.303	187.703	233.098	205.092
395	E2348C_0362	yajR	NC_011601	CDS	404206	405570	-	predicted transporter	1	core	228.002	248.103	259.263	325.376	220.245	239.527	289.709	240.899	278.88	226.919	276.5	178.428	210.163	286.111	293.218	240.453
396	E2348C_0363	cyoE	NC_011601	CDS	405719	406609	-	protoheme IX farnesyltransferase	1	core	1862.01	1791.51	2236.81	2668.23	1954.81	2009.84	2390.92	2019.47	2207.23	1633.82	1973.64	2000.55	2650.57	2815.55	3169.5	2431.64
397	E2348C_0364	cyoD	NC_011601	CDS	406621	406950	-	cytochrome o ubiquinol oxidase subunit IV	1	core	120.081	105.274	126.446	145.444	94.8425	113.132	139.347	101.259	125.836	109.547	101.701	127.963	151.593	162.19	281.616	133.192
398	E2348C_0365	cyoC	NC_011601	CDS	406950	407564	-	cytochrome o ubiquinol oxidase subunit III	1	core	1208.41	873.594	1135.07	1579.65	1160.24	1349.78	1270.09	1110.58	1476.02	1014.09	1434.94	1551.78	1343.66	1315.74	1725.56	1316.6
399	E2348C_0366	cyoB	NC_011601	CDS	407554	409545	-	cytochrome o ubiquinol oxidase subunit I	1	core	4760.17	4058.92	5279.84	6257.11	4664.14	5232.15	5255.51	5490.04	5776.55	4964.05	5849.41	6473.86	5982.17	5833.38	7797.71	7121.66
400	E2348C_0367	cyoA	NC_011601	CDS	409567	410514	-	cytochrome o ubiquinol oxidase subunit II	1	core	2917.41	2481.65	3078.31	3630.86	2737.79	3284.72	2819.43	3006.74	3446.88	2837.27	3516.64	4102.03	3529.12	3293.01	4310.73	3906.19
401	E2348C_0368	ampG	NC_011601	CDS	410974	412449	-	muropeptide transporter	1	core	216.855	292.429	229.367	292.388	314.034	275.417	318.349	289.078	287.382	302.037	362.311	270.345	310.076	249.664	241.536	271.099
402	E2348C_0369	yajG	NC_011601	CDS	412493	413071	-	predicted lipoprotein	1	core	286.776	222.246	226.916	283.392	248.698	293.362	229.674	222.117	253.372	261.348	268.555	270.345	200.975	238.729	218.332	206.271
403	E2348C_0370	bolA	NC_011601	CDS	413376	413693	+	regulator of penicillin binding proteins and beta lactamase transcription (morphogene)	1	core	1189.16	1105.69	1052.73	946.138	984.254	1100.89	812.947	1004.42	1100.21	830.992	1012.25	1077.78	1125.46	1339.44	1146.5	1301.28
404	E2348C_0371	tig	NC_011601	CDS	414037	415335	+	peptidyl-prolyl cis/trans isomerase (trigger factor)	1	core	6951.02	6948.73	7914.62	8678.68	7602.15	8853.15	7705.92	8087.66	11791.2	9560.33	9974.67	10783.2	9506.7	10214.3	9136.18	9615.77
405	E2348C_0372	clpP	NC_011601	CDS	415581	416204	+	proteolytic subunit of ClpA-ClpP and ClpX-ClpP ATP-dependent serine proteases	1	core	2355.01	2392.38	2750.44	2756.7	3836.91	3839.46	3873.62	3642.06	3615.23	7566.57	6243.5	3844.31	4469.69	4277.08	3721.13	4612.22
406	E2348C_0373	clpX	NC_011601	CDS	416330	417604	+	ATPase and specificity subunit of ClpX-ClpP ATP-dependent serine protease	1	core	8102.17	8085.2	9410.4	7647.83	7372.42	8736.11	8443.96	10078.5	8424.2	9439.82	10650	8587.96	8955.45	9924.58	7793.49	9721.85
407	E2348C_0374	lon	NC_011601	CDS	417793	420147	+	DNA-binding ATP-dependent protease La	1	core	5076.84	5912.61	6421.28	5873.26	6139.47	7475.28	7903.65	8219.95	8046.7	8665.17	9502.71	9936.08	9143.79	8437.53	7773.45	9121.9
408	E2348C_0375	hupB	NC_011601	CDS	420356	420628	+	HU - DNA-binding transcriptional regulator - beta subunit	1	core	9270.55	8399.8	6811.89	10343.8	11880.6	13786.5	5061.64	6033.9	11650	10428.9	12625.3	11565.4	9064.55	12016.7	7597.31	9136.04
409	E2348C_0376	ppiD	NC_011601	CDS	420820	422691	+	peptidyl-prolyl cis-trans isomerase D (rotamase D)	1	core	2684.85	2764.22	3008.23	3276.25	2730.41	2711.26	3252.89	3054.1	3193.51	2920.21	2966.82	3054.9	3142.1	3223.76	2981.76	3405.24
410	E2348C_0377	ybaV	NC_011601	CDS	422842	423213	+	predicted protein	1	core	147.948	157.604	159.282	203.172	181.255	185.692	201.584	196.802	222.764	205.009	251.075	223.485	205.569	233.262	168.759	245.168
411	E2348C_0378	ybaW	NC_011601	CDS	423319	423717	+	predicted protein	1	core	52.1871	81.2645	77.9258	74.2216	72.7126	84.2637	78.2103	76.7609	49.3141	62.5983	96.934	86.5104	109.101	45.559	70.6677	77.7937
412	E2348C_0379	queC	NC_011601	CDS	423769	424464	-	predicted aluminum resistance protein	1	core	96.2674	78.1863	74.005	80.2193	65.3359	66.3186	63.3394	54.7126	100.329	82.9428	74.6869	72.092	55.1246	87.4733	70.6677	66.0068
413	E2348C_0380	ybaE	NC_011601	CDS	424529	426229	-	predicted transporter subunit: periplasmic-binding component of ABC superfamily	1	core	213.308	159.451	149.97	149.193	209.707	122.494	109.605	158.421	170.049	153.366	125.538	102.731	136.663	153.078	145.554	132.014
414	E2348C_0381	cof	NC_011601	CDS	426329	427147	+	thiamin pyrimidine pyrophosphate hydrolase	1	core	609.525	848.352	658.204	720.475	858.851	948.746	756.217	1113.03	994.784	788.739	1191.81	1344.52	1061.15	1527.14	1975.53	1805.76
415	E2348C_0382	ybaO	NC_011601	CDS	427300	427758	+	predicted DNA-binding transcriptional regulator	1	core	811.18	462.961	490.099	469.321	889.412	382.307	485.785	519.361	445.527	359.94	497.383	382.088	797.01	544.886	729.882	608.205
416	E2348C_0383	mdlA	NC_011601	CDS	427788	429560	+	fused predicted multidrug transporter subunits of ABC superfamily: ATP-binding components	1	core	313.629	350.915	363.164	417.59	365.671	372.164	375.63	329.909	326.493	312.992	376.613	360.46	358.31	393.63	381.817	405.47
417	E2348C_0384	mdlB	NC_011601	CDS	429553	431334	+	fused predicted multidrug transporter subunits of ABC superfamily: ATP-binding components	1	core	286.776	349.068	326.896	360.612	359.348	388.549	406.473	456.482	396.213	234.744	249.486	391.099	366.349	335.314	444.046	308.817
418	E2348C_0385	glnK	NC_011601	CDS	431515	431853	+	nitrogen assimilation regulatory protein for GlnL - GlnE - and AmtB	1	core	2.53335	1.23128	13.2327	8.24685	7.37664	0	9.91399	9.79926	3.40097	3.12992	9.53449	12.6161	0	1.82236	3.16423	4.71477
419	E2348C_0386	amtB	NC_011601	CDS	431883	433169	+	ammonium transporter	1	core	78.0273	67.1048	95.0793	109.458	95.8963	77.2417	110.706	80.8439	107.131	100.157	125.538	135.172	89.5775	114.809	62.2298	73.0789
420	E2348C_0387	tesB	NC_011601	CDS	433218	434078	-	acyl-CoA thioesterase II	1	core	158.588	171.764	136.248	126.702	115.919	155.264	147.608	172.304	108.831	103.287	114.414	160.405	129.773	127.565	155.047	154.409
421	E2348C_0388	ybaY	NC_011601	CDS	434296	434868	+	predicted outer membrane lipoprotein	1	core	255.362	233.328	218.584	241.408	205.492	238.747	236.834	280.912	222.764	283.257	252.664	191.044	187.194	187.703	150.828	261.67
422	E2348C_0389	GJAO-396	NC_011601	CDS	435058	436431	+	transposase of ISEc13	0	core	127.681	133.594	123.015	161.938	138.049	144.341	122.273	121.674	149.643	137.716	131.894	133.37	132.069	164.013	97.0363	136.728
423	E2348C_0390	ybaZ	NC_011601	CDS	436457	436846	-	predicted methyltransferase	1	core	258.909	237.022	247.99	229.412	276.097	243.428	255.561	300.511	263.575	255.088	251.075	284.763	281.365	235.085	283.726	253.419
424	E2348C_0391	ybaA	NC_011601	CDS	437147	437500	+	predicted protein	1	core	54.7204	80.0332	78.906	92.2148	87.4659	96.7472	87.0228	84.927	124.135	118.937	157.319	93.7196	111.398	83.8286	95.9815	84.8658
425	E2348C_0392	ylaB	NC_011601	CDS	437542	439092	-	conserved inner membrane protein	1	core	356.696	357.071	337.188	239.908	302.442	284	251.705	271.93	229.565	228.484	152.552	167.614	285.959	211.394	253.138	260.491
426	E2348C_0393	ylaC	NC_011601	CDS	439256	439726	-	predicted inner membrane protein	1	core	678.939	436.489	664.575	930.394	939.995	735.747	733.084	721.879	804.329	522.696	715.087	702.897	911.853	818.24	896.531	856.909
427	E2348C_0395	hha	NC_011601	CDS	440568	440786	-	modulator of gene expression - with H-NS	1	core	325.789	302.895	434.228	430.336	525.849	574.241	437.868	520.994	438.725	594.684	386.147	555.108	335.341	293.4	383.926	289.958
428	E2348C_0396	ybaJ	NC_011601	CDS	440812	441186	-	predicted protein	1	core	1155.21	1244.21	1214.47	1078.09	1385.75	1555.76	1277.8	1371.08	1232.85	1255.1	1017.01	1018.3	909.556	998.654	979.856	954.741
429	E2348C_0397	acrB	NC_011601	CDS	441731	444880	-	multidrug efflux system protein	1	core	2218.2	2103.64	2344.64	2549.03	1980.1	2445.99	2503.28	2281.6	2239.54	2405.34	2720.51	2425.9	2128.04	2347.2	2626.31	2309.06
430	E2348C_0398	acrA	NC_011601	CDS	444903	446096	-	multidrug efflux system	1	core	1301.13	1250.37	1502.15	1443.2	1162.35	1313.11	1384.65	1165.3	1538.94	1372.47	1409.52	1966.31	1179.44	1374.06	1291	1251.77
431	E2348C_0399	acrR	NC_011601	CDS	446238	446885	+	DNA-binding transcriptional repressor	1	core	162.641	162.529	154.871	148.443	217.084	202.077	167.987	184.553	173.449	158.061	189.101	250.52	192.936	118.453	189.854	166.196
432	E2348C_0400	kefA	NC_011601	CDS	447013	450375	+	fused conserved protein	1	core	1036.65	1085.99	1380.12	1526.42	1489.03	1442.62	1490.95	1462.54	1669.88	1679.2	1792.48	1733.81	1551.53	1718.49	1507.23	1522.87
433	E2348C_0401	ybaM	NC_011601	CDS	450587	450748	-	predicted protein	1	core	32.4269	32.0133	31.8565	25.4903	41.0984	21.8461	21.4803	35.9306	8.50243	37.559	41.3161	61.2782	25.2654	10.9342	30.5875	23.5738
434	E2348C_0402	priC	NC_011601	CDS	450762	451289	-	"primosomal replication protein N"	1	core	139.334	158.835	131.347	111.707	124.349	131.077	112.909	144.539	122.435	114.242	112.825	77.4989	118.288	131.21	109.693	106.082
435	E2348C_0403	ybaN	NC_011601	CDS	451359	451736	+	conserved inner membrane protein	1	core	66.8805	60.3327	68.1238	30.7383	59.0131	70.9999	56.1793	48.9963	83.3238	84.5077	50.8506	64.8828	80.3901	61.9603	72.7772	58.9346
436	E2348C_0404	apt	NC_011601	CDS	451889	452440	+	adenine phosphoribosyltransferase	1	core	1230.2	1013.34	1652.62	1521.17	1632.34	1690.73	1449.65	1264.11	1780.41	1708.93	1916.43	1840.15	1445.87	1532.61	1337.41	1605.38
437	E2348C_0405	dnaX	NC_011601	CDS	452569	454500	+	DNA polymerase III/DNA elongation factor III - tau and gamma subunits	1	core	1175.98	1369.18	1456.09	1707.85	1618.65	1703.22	2059.36	1969.65	1879.04	2108	1816.32	2038.4	1927.06	2133.99	2452.28	2107.5
438	E2348C_0406	ybaB	NC_011601	CDS	454553	454882	+	predicted protein	1	core	697.686	723.993	833.659	868.918	732.395	862.922	864.169	892.55	921.663	799.693	991.587	875.918	941.712	796.372	725.663	1053.75
439	E2348C_0407	recR	NC_011601	CDS	454882	455487	+	gap repair protein RecR	1	core	2334.23	2562.29	2785.73	3109.81	2730.41	2865.74	3201.12	3570.2	3140.8	3222.25	2547.3	3058.5	2975.58	3048.81	3715.86	3851.97
440	E2348C_0408	htpG	NC_011601	CDS	455597	457471	+	molecular chaperone HSP90 family	1	core	3651.58	3768.95	3898.25	2914.89	3752.6	4986.38	4793.96	4840.84	4490.98	5493	6003.55	5868.29	5515.91	6070.29	4760.05	5847.49
441	E2348C_0409	adk	NC_011601	CDS	457652	458296	+	adenylate kinase	1	core	4662.38	5382.54	5339.14	7512.88	6733.82	6588.17	6793.84	7219.61	7266.17	6483.62	5919.33	7259.66	6098.16	7291.27	7855.72	8946.27
442	E2348C_0410	hemH	NC_011601	CDS	458428	459390	+	ferrochelatase	1	core	817.767	574.392	696.921	785.7	767.17	645.241	581.07	558.558	656.387	572.774	807.254	765.977	576.512	621.425	646.557	668.319
443	E2348C_0411	aes	NC_011601	CDS	459387	460346	-	acetyl esterase Aes	1	core	86.134	65.8735	52.4406	42.7337	68.4974	63.1977	44.6129	50.6295	45.9131	35.994	44.4943	14.4184	45.9372	47.3814	64.3393	37.7182
444	E2348C_0412	gsk	NC_011601	CDS	460498	461802	+	inosine/guanosine kinase	1	core	588.751	669.201	649.872	781.951	814.592	651.483	696.733	707.997	639.382	544.605	827.912	657.839	569.621	592.267	588.546	544.556
445	E2348C_0413	ybaL	NC_011601	CDS	461932	463608	-	predicted transporter with NAD(P)-binding Rossmann-fold domain	1	core	393.176	342.296	336.208	331.373	403.608	403.373	367.368	351.957	307.788	405.324	475.136	634.41	369.794	471.992	442.992	421.972
446	E2348C_0414	fsr	NC_011601	CDS	463847	465067	-	predicted fosmidomycin efflux system	1	core	56.2405	42.4792	56.3614	50.9805	59.0131	49.934	69.9487	55.5292	68.0194	46.9487	49.2616	70.2897	48.234	41.9143	60.1203	73.0789
447	E2348C_0415	ushA	NC_011601	CDS	465285	466937	+	"bifunctional UDP-sugarhydrolase/5-nucleotidase"	1	core	575.578	530.066	477.357	510.555	466.836	440.044	434.012	488.33	469.334	471.052	440.176	477.609	432.958	444.656	375.488	432.58
448	E2348C_0416	ybaK	NC_011601	CDS	466974	467453	-	predicted protein	1	core	119.574	88.0366	122.525	92.2148	85.3582	98.3076	109.054	69.4115	81.6233	114.242	63.5633	118.952	114.843	100.23	79.1057	124.941
449	E2348C_0417	ybaP	NC_011601	CDS	467656	468450	-	predicted protein	1	core	449.924	555.308	488.139	433.334	581.701	473.593	528.746	754.543	430.223	510.176	427.463	405.517	589.144	705.254	668.707	609.384
450	E2348C_0418	ybaQ	NC_011601	CDS	468596	468937	+	predicted DNA-binding transcriptional regulator	0.997076	core	30.4002	27.0882	26.9555	34.4868	27.3989	24.967	24.2342	37.5638	32.3092	45.3838	30.1926	46.8598	26.4139	23.6907	40.0802	16.5017
451	E2348C_0419	copA	NC_011601	CDS	468995	471499	-	copper transporter	1	core	1904.58	1736.11	1880.02	1555.66	1847.32	1936.5	2094.05	1927.19	1632.47	1888.9	1639.93	2023.98	1661.78	1731.24	1747.71	1779.83
452	E2348C_0420	ybaS	NC_011601	CDS	471762	472694	+	predicted glutaminase	1	core	925.687	889.6	795.922	521.801	516.365	653.043	616.32	514.461	617.276	410.019	476.725	555.108	367.497	386.341	407.131	405.47
453	E2348C_0421	ybaT	NC_011601	CDS	472697	473989	+	predicted transporter	1	core	3539.6	3511	3569.88	2725.21	3060.25	2776.02	3152.1	3032.06	2605.14	1992.19	1587.49	1832.94	2079.81	1744	2674.83	2093.36
454	E2348C_0422	cueR	NC_011601	CDS	474114	474521	+	DNA-binding transcriptional activator of copper-responsive regulon genes	1	core	930.754	768.319	945.892	677.741	734.502	790.362	668.093	596.939	683.595	575.904	697.607	558.713	504.16	544.886	453.539	470.298
455	E2348C_0424	GJAO-432	NC_011601	CDS	475527	475949	-	predicted protein	0	core	129.708	161.298	128.406	88.4662	101.165	125.615	99.1399	121.674	132.638	70.4231	93.7559	52.2667	105.656	107.519	95.9815	90.7593
456	E2348C_0425	GJAO-433	NC_011601	CDS	476003	477019	-	predicted autotransporter adhesin - STEC autoagglutinating adhesin (Saa)-like protein	0	core	34.9603	34.4759	23.5248	39.7348	32.668	21.0659	24.785	24.4982	44.2126	45.3838	23.8362	23.4299	28.7107	10.9342	17.9306	18.8591
457	E2348C_0426	GJAO-434	NC_011601	CDS	477387	477749	+	predicted protein	0	core	73.9739	76.3394	76.9456	73.4719	74.8202	83.4834	89.7767	106.975	161.546	92.3325	57.207	59.4759	70.0542	71.0721	66.4488	77.7937
458	E2348C_0427	ybbJ	NC_011601	CDS	477852	478307	-	conserved inner membrane protein	0.938596	core	64.3472	57.2545	54.401	56.9782	49.5289	57.7362	43.5114	59.6122	62.9179	73.553	50.8506	59.4759	64.312	47.3814	65.394	63.6494
459	E2348C_0428	ybbK	NC_011601	CDS	478307	479224	-	predicted protease - membrane anchored	1	core	293.362	281.963	300.431	250.404	264.505	215.34	240.139	249.881	217.662	233.179	206.581	214.474	256.1	209.572	256.302	201.556
460	E2348C_0429	ybbL	NC_011601	CDS	479370	480047	+	predicted transporter subunit: ATP-binding component of ABC superfamily	1	core	155.041	195.774	175.946	111.707	237.106	154.483	197.729	239.265	195.556	212.834	208.17	228.892	269.881	246.019	240.481	155.587
461	E2348C_0430	ybbM	NC_011601	CDS	480034	480813	+	predicted inner membrane protein	1	core	106.401	99.7337	111.743	78.7199	89.5735	81.923	115.112	96.3594	85.0243	86.0727	73.0978	106.336	127.476	138.499	116.022	143.8
462	E2348C_0431	ybbN	NC_011601	CDS	480876	481730	-	predicted thioredoxin domain-containing protein	1	core	1008.78	1131.55	1153.2	944.639	1177.1	1432.48	1166	1231.44	1523.63	1314.56	1245.84	1463.47	1271.31	1461.53	1254.09	1182.23
463	E2348C_0432	ybbO	NC_011601	CDS	481791	482600	-	predicted oxidoreductase with NAD(P)-binding Rossmann-fold domain	1	core	115.014	102.196	113.213	105.71	118.026	132.637	116.214	133.107	117.333	156.496	149.374	108.138	129.773	127.565	138.171	139.086
464	E2348C_0433	tesA	NC_011601	CDS	482590	483216	-	multifunctional acyl-CoA thioesterase I and protease I and lysophospholipase L1	1	core	81.574	67.7204	72.0446	62.9759	69.5512	85.8241	49.0192	71.0447	100.329	103.287	88.9886	50.4644	80.3901	63.7826	94.9268	74.2576
465	E2348C_0434	ybbA	NC_011601	CDS	483184	483870	+	predicted transporter subunit: ATP-binding component of ABC superfamily	1	core	140.854	123.744	153.891	176.183	153.856	156.824	157.522	173.12	232.966	150.236	139.839	156.8	129.773	165.835	127.624	117.869
466	E2348C_0435	ybbP	NC_011601	CDS	483867	486281	+	predicted inner membrane protein	1	core	260.429	229.018	272.985	302.135	279.258	381.527	334.872	318.476	338.397	453.838	425.874	347.844	264.139	360.828	326.97	272.278
467	E2348C_0436	GJAO-444	NC_011601	CDS	486866	487912	+	predicted transposase	0	core	214.828	203.777	160.753	160.439	181.255	155.264	183.409	191.902	147.942	162.756	198.635	191.044	172.264	143.967	212.003	172.089
468	E2348C_0437	ybbB	NC_011601	CDS	488095	489189	-	tRNA 2-selenouridine synthase - selenophosphate-dependent	1	core	247.762	239.484	266.614	311.881	306.657	293.362	269.881	267.847	238.068	336.466	367.078	351.448	262.99	360.828	229.934	289.958
469	E2348C_0438	allS	NC_011601	CDS	489258	490184	-	DNA-binding transcriptional activator of the allD operon	1	core	21.7868	11.0815	20.0941	26.24	20.0223	26.5274	13.7694	10.6159	8.50243	10.9547	15.8908	19.8253	21.8202	12.7565	33.7518	31.8247
470	E2348C_0439	allA	NC_011601	CDS	490414	490896	+	ureidoglycolate hydrolase	1	core	5.57338	6.1564	4.4109	14.2446	4.21522	1.56044	1.65233	3.26642	0	0	0	0	0	7.28945	0	1.17869
471	E2348C_0440	allR	NC_011601	CDS	490974	491789	+	DNA-binding transcriptional repressor	1	core	242.189	247.487	236.228	212.169	212.869	237.967	183.96	218.034	239.768	192.49	252.664	313.6	215.905	235.085	205.675	200.378
472	E2348C_0441	gcl	NC_011601	CDS	491879	493660	+	glyoxylate carboligase	1	core	30.9069	24.6256	15.1931	25.4903	28.4527	24.967	21.4803	13.0657	27.2078	7.82479	1.58908	16.2207	12.6327	12.7565	18.9854	15.323
473	E2348C_0442	hyi	NC_011601	CDS	493673	494449	+	hydroxypyruvate isomerase	1	core	6.08005	3.69384	9.31189	11.2457	7.37664	3.12088	4.95699	6.53284	0	1.56496	4.76725	7.2092	6.89058	9.11181	5.27371	7.07215
474	E2348C_0443	glxR	NC_011601	CDS	494549	495427	+	tartronate semialdehyde reductase - NADH-dependent	1	core	10.1334	5.54076	15.1931	15.744	15.8071	1.56044	4.95699	6.53284	6.80194	0	0	5.4069	9.18743	12.7565	10.5474	3.53608
475	E2348C_0444	ybbW	NC_011601	CDS	495597	497051	+	predicted allantoin transporter	1	core	106.908	89.2678	75.9654	83.9679	69.5512	59.2966	92.5306	59.6122	39.1112	82.9428	82.6323	28.8368	51.6793	87.4733	44.2992	128.477
476	E2348C_0445	allB	NC_011601	CDS	497111	498472	+	allantoinase	1	core	355.683	373.694	380.317	404.845	289.797	245.769	442.274	272.746	238.068	194.055	344.831	187.439	200.975	256.953	226.77	193.306
477	E2348C_0446	ybbY	NC_011601	CDS	498528	499829	+	predicted uracil/xanthine transporter	1	core	36.987	27.0882	32.3466	36.736	33.7218	25.7472	25.3357	31.031	42.5121	15.6496	27.0144	45.0575	25.2654	12.7565	10.5474	41.2542
478	E2348C_0447	glxK	NC_011601	CDS	499851	500996	+	glycerate kinase II	1	core	60.8005	50.4825	49.9901	44.2331	49.5289	48.3736	45.7145	29.3978	54.4155	48.5137	31.7816	32.4414	55.1246	52.8485	50.6276	23.5738
479	E2348C_0448	ylbA	NC_011601	CDS	501125	501910	-	predicted protein	1	core	57.2538	41.2479	49.9901	53.9794	50.5827	35.8901	41.8591	35.114	39.1112	34.4291	47.6725	75.6966	29.8592	47.3814	50.6276	61.292
480	E2348C_0449	allC	NC_011601	CDS	501921	503156	-	allantoate amidohydrolase	1	core	34.9603	34.4759	25.4852	36.736	40.0446	46.0329	34.1482	44.9133	25.5073	28.1692	60.3851	30.6391	56.273	32.8025	37.9707	41.2542
481	E2348C_0450	allD	NC_011601	CDS	503178	504227	-	ureidoglycolate dehydrogenase	1	core	26.3469	20.3161	22.5446	26.24	24.2375	15.6044	28.0896	23.6816	42.5121	15.6496	14.3017	14.4184	6.89058	18.2236	28.478	29.4673
482	E2348C_0451	fdrA	NC_011601	CDS	504544	506211	+	predicted acyl-CoA synthetase with NAD(P)-binding Rossmann-fold domain	1	core	3.5467	1.84692	7.84159	2.99885	1.05381	7.80219	0	4.89963	5.10146	4.69487	6.35633	7.2092	8.03901	0	8.43794	1.17869
483	E2348C_0452	ylbE	NC_011601	CDS	506221	507480	+	predicted protein	1	core	12.6668	17.2379	16.6634	9.74628	8.43044	6.24175	10.4648	4.89963	10.2029	6.25983	7.94541	1.8023	14.9296	5.46708	6.32845	10.6082
484	E2348C_0453	ylbF	NC_011601	CDS	507491	508306	+	predicted protein	1	core	12.6668	11.6972	8.33169	6.74742	10.5381	7.80219	7.1601	8.98266	6.80194	15.6496	9.53449	14.4184	6.89058	12.7565	15.8211	2.35738
485	E2348C_0454	ybcF	NC_011601	CDS	508303	509196	+	predicted carbamate kinase	1	core	6.58672	4.30948	7.35149	6.74742	2.10761	3.12088	5.50777	4.08303	6.80194	18.7795	3.17816	9.0115	6.89058	16.4013	4.21897	18.8591
486	E2348C_0455	purK	NC_011601	CDS	509429	510496	-	N5-carboxyaminoimidazole ribonucleotide synthase	1	core	231.549	296.739	437.169	566.783	414.146	487.637	692.878	536.51	663.189	874.811	978.875	843.476	811.94	776.326	626.517	612.92
487	E2348C_0456	purE	NC_011601	CDS	510493	511002	-	N5-carboxyaminoimidazole ribonucleotide mutase	1	core	55.7338	65.2579	94.0991	119.954	108.542	113.912	159.175	111.875	132.638	154.931	168.443	239.706	122.882	158.545	230.989	163.838
488	E2348C_0457	lpxH	NC_011601	CDS	511120	511842	-	UDP-2 -3-diacylglucosamine pyrophosphatase	1	core	294.882	310.283	293.079	337.371	294.012	326.912	365.165	314.393	438.725	328.641	352.776	414.529	318.115	344.426	454.594	320.604
489	E2348C_0458	ppiB	NC_011601	CDS	511845	512339	-	peptidyl-prolyl cis-trans isomerase B (rotamase B)	1	core	1147.1	927.154	1125.27	1164.31	1300.4	1284.24	940.727	863.968	1253.26	1242.58	1210.88	1351.72	1224.23	1135.33	1042.09	1145.69
490	E2348C_0459	cysS	NC_011601	CDS	512513	513898	+	cysteinyl-tRNA synthetase	1	core	1096.94	1054.59	1106.64	1267.77	1071.72	1132.88	1313.05	1017.49	1200.54	992.183	875.584	1230.97	1001.43	1126.22	1318.43	1089.11
491	E2348C_0460	ybcI	NC_011601	CDS	513934	514455	-	conserved inner membrane protein	1	core	15.2001	19.0848	18.6238	17.9931	9.48425	37.4505	34.699	31.031	10.2029	51.6436	27.0144	30.6391	24.117	32.8025	26.3686	24.7525
492	E2348C_0461	ybcJ	NC_011601	CDS	514563	514775	-	predicted RNA-binding protein	1	core	264.482	229.018	298.471	399.597	401.5	394.791	480.828	433.617	401.314	560.255	365.489	398.308	455.926	533.952	754.141	539.841
493	E2348C_0462	folD	NC_011601	CDS	514777	515643	-	bifunctional 5 -10-methylene-tetrahydrofolate dehydrogenase/5 -10-methylene-tetrahydrofolate cyclohydrolase	1	core	536.058	588.552	696.921	725.723	648.09	714.681	714.358	798.64	770.32	799.693	869.228	821.849	933.673	783.615	858.56	909.95
494	E2348C_0465	GJAO-472	NC_011601	CDS	517038	517694	-	predicted protein	1	PP1	97.7875	99.1181	87.2377	80.2193	84.3044	70.2197	61.1363	83.2937	35.7102	45.3838	61.9742	34.2437	37.8982	27.3354	62.2298	87.2232
495	E2348C_0466	ompT	NC_011601	CDS	517938	518891	-	putative outer membrane protease precursor OmpT	1	PP1	407.363	293.66	211.233	169.435	143.318	166.187	100.792	122.491	119.034	78.2479	82.6323	77.4989	90.7259	65.605	44.2992	38.8968
496	E2348C_0467	ybcH	NC_011601	CDS	519549	520439	-	predicted protein	1	core	56.2405	80.0332	56.3614	50.2308	65.3359	73.3406	56.73	75.1277	49.3141	86.0727	63.5633	64.8828	40.195	63.7826	107.584	134.371
497	E2348C_0468	nfrA	NC_011601	CDS	520440	523412	-	bacteriophage N4 receptor - outer membrane subunit NfrA	1	core	502.617	435.873	404.332	416.841	431.006	354.219	416.938	380.538	260.174	420.974	449.71	344.239	328.451	324.38	337.518	313.532
498	E2348C_0469	nfrB	NC_011601	CDS	523399	525636	-	bacteriophage N4 receptor - inner membrane subunit NfrB	1	core	95.7608	102.812	85.7674	55.4788	140.156	89.7252	55.6285	61.2454	52.715	98.5923	66.7415	77.4989	71.2026	69.2497	125.514	83.6872
499	E2348C_0470	cusS	NC_011601	CDS	525786	527228	-	sensory histidine kinase in two-component regulatory system with CusR - senses copper ions	1	core	138.828	126.822	155.852	144.695	196.008	142.78	143.202	138.006	115.633	169.015	119.181	147.789	127.476	174.947	139.226	134.371
500	E2348C_0471	cusR	NC_011601	CDS	527218	527901	-	DNA-binding response regulator CusR in two-component regulatory system with CusS	1	core	65.3605	78.1863	74.9852	64.4754	68.4974	89.7252	72.7026	80.0273	62.9179	75.118	60.3851	66.6851	84.9838	65.605	65.394	102.546
501	E2348C_0472	cusC	NC_011601	CDS	528058	529440	+	copper/silver efflux system - outer membrane component	0.999277	core	21.7868	15.391	19.604	19.4926	6.32283	10.9231	4.95699	5.71624	13.6039	4.69487	12.7127	10.8138	16.078	18.2236	13.7116	33.0034
502	E2348C_0473	cusF	NC_011601	CDS	529464	529796	+	periplasmic copper-binding protein	1	core	3.5467	0.61564	0	0	0	3.12088	1.65233	3.26642	0	0	0	0	0	0	0	0
503	E2348C_0474	cusB	NC_011601	CDS	529812	531035	+	copper/silver efflux system - membrane fusion protein	1	core	12.6668	14.7754	15.1931	8.99656	11.5919	8.58241	11.5663	8.16605	18.7053	20.3444	3.17816	9.0115	2.29686	20.046	13.7116	11.7869
504	E2348C_0475	cusA	NC_011601	CDS	531047	534190	+	copper/silver efflux system - membrane component	1	core	71.4406	80.0332	52.9307	78.7199	90.6273	72.5604	59.4839	56.3458	56.116	70.4231	61.9742	63.0805	40.195	47.3814	52.7371	35.3608
505	E2348C_0476	pheP	NC_011601	CDS	534292	535674	+	phenylalanine transporter	1	core	631.818	719.068	593.02	786.449	735.556	792.703	714.909	703.914	669.991	741.79	896.242	870.511	706.284	739.879	846.958	807.404
506	E2348C_0477	ybdG	NC_011601	CDS	535832	537079	-	predicted mechanosensitive channel	1	core	249.789	317.67	290.629	309.632	237.106	355	320.001	353.59	312.889	259.783	365.489	371.274	322.709	348.071	312.204	282.886
507	E2348C_0478	nfsB	NC_011601	CDS	537187	537840	-	dihydropteridine reductase - NAD(P) H-dependent - oxygen-insensitive	1	core	873.5	887.138	737.6	793.947	623.853	834.054	668.093	712.897	595.17	854.467	510.095	650.63	508.754	614.136	535.809	750.827
508	E2348C_0479	ybdF	NC_011601	CDS	537919	538302	-	predicted protein	1	core	215.842	260.416	249.461	302.884	328.787	276.198	318.9	367.472	297.585	194.055	235.184	353.251	267.584	295.223	398.693	304.103
509	E2348C_0480	ybdJ	NC_011601	CDS	538367	538615	-	predicted inner membrane protein	1	core	148.961	155.757	192.609	168.686	163.34	181.011	194.975	173.937	171.749	90.7675	162.086	127.963	180.303	173.124	247.864	200.378
510	E2348C_0481	ybdK	NC_011601	CDS	538681	539799	-	gamma-glutamyl: cysteine ligase	1	core	400.27	359.534	450.892	323.876	441.545	405.714	402.618	431.168	369.005	389.674	378.202	403.715	428.364	375.406	465.141	454.975
511	E2348C_0482	mokC2	NC_011601	CDS	540153	540404	+	regulatory protein MokC for HokC 2	1	core	0	0	0	0	0	0	0	0	0	0	0	0	0	0	0	0
512	E2348C_0483	hokC2	NC_011601	CDS	540252	540404	+	small toxic membrane peptide HokC 2	1	core	0	0	0	0	0	0	0	0	0	0	0	0	0	0	0	0
513	E2348C_0484	entD	NC_011601	CDS	540526	541155	-	phosphopantetheinyltransferase component of enterobactin synthase multienzyme complex	1	core	241.175	205.008	371.495	312.631	295.066	316.769	342.583	309.493	341.797	298.907	379.791	414.529	293.998	351.716	335.408	333.57
514	E2348C_0485	fepA	NC_011601	CDS	541321	543561	-	iron-enterobactin outer membrane transporter	1	core	1587.4	1613.59	2210.84	2638.99	2009.61	2135.46	2081.94	1941.89	2759.89	2510.19	3074.87	2950.36	2528.84	2352.67	2233.94	2402.17
515	E2348C_0486	fes	NC_011601	CDS	543882	545006	+	enterobactin/ferric enterobactin esterase	1	core	533.018	486.356	577.337	584.777	552.194	495.439	517.73	500.579	591.769	524.261	614.975	474.005	404.247	360.828	419.787	376.003
516	E2348C_0487	ybdZ	NC_011601	CDS	545009	545227	+	predicted protein	1	core	51.1737	54.1763	39.208	44.2331	59.0131	16.3846	50.1207	46.5465	76.5218	34.4291	31.7816	70.2897	45.9372	25.5131	49.5729	41.2542
517	E2348C_0488	entF	NC_011601	CDS	545224	549105	+	enterobactin synthase multienzyme complex component EntF - ATP-dependent	1	core	1886.84	1756.42	2251.52	2559.52	1885.26	1878.77	1786.72	1553.18	2076.29	1846.65	2137.32	1890.61	1583.68	1379.53	1440.78	1479.26
518	E2348C_0490	fepC	NC_011601	CDS	550451	551266	-	iron-enterobactin transporter subunit	1	core	161.121	171.764	179.376	246.656	206.546	177.11	190.018	132.29	256.773	187.795	179.566	223.485	243.467	158.545	187.744	170.91
519	E2348C_0491	fepG	NC_011601	CDS	551263	552255	-	ferric enterobactin transport protein FepG; membrane component of ABC superfamily	1	core	156.055	108.353	133.797	173.184	142.264	130.297	138.796	132.29	161.546	81.3778	144.606	164.009	148.147	142.144	201.456	119.048
520	E2348C_0492	fepD	NC_011601	CDS	552252	553256	-	ferric enterobactin (enterochelin) transport FepD; membrane component of ABC superfamily	1	core	252.322	230.865	267.594	327.625	327.734	209.099	232.428	252.331	265.276	255.088	268.555	191.044	275.623	224.15	247.864	238.096
521	E2348C_0493	entS	NC_011601	CDS	553367	554617	+	predicted transporter	1	core	152.508	147.754	203.881	205.422	173.878	167.747	197.178	132.29	193.855	143.976	203.403	162.207	157.335	160.368	176.142	104.904
522	E2348C_0494	fepB	NC_011601	CDS	554621	555577	-	iron-enterobactin transporter subunit	1	core	325.789	280.116	348.461	438.582	354.079	335.494	346.99	293.161	375.807	309.862	268.555	282.961	251.506	229.618	290.054	358.322
523	E2348C_0495	entC	NC_011601	CDS	555766	556941	+	isochorismate synthase 1	1	core	628.272	506.056	668.496	716.726	529.01	589.065	535.906	525.077	772.02	508.611	778.65	629.003	756.815	614.136	483.072	539.841
524	E2348C_0496	entE	NC_011601	CDS	556951	558561	+	2 -3-dihydroxybenzoate-AMP ligase component of enterobactin synthase multienzyme complex	1	core	972.808	813.876	1204.17	1258.77	903.111	922.999	958.903	728.412	999.885	1039.13	1067.86	1175.1	1133.5	965.852	819.535	945.311
525	E2348C_0497	entB	NC_011601	CDS	558575	559432	+	isochorismatase	1	core	513.257	368.153	627.327	650.002	460.513	507.923	493.496	325.826	709.102	613.463	508.506	591.154	644.269	597.735	388.145	440.831
526	E2348C_0498	entA	NC_011601	CDS	559432	560178	+	2 -3-dihydro-2 -3-dihydroxybenzoate dehydrogenase EntA	1	core	382.536	383.544	553.812	392.1	366.724	481.395	313.392	289.895	481.237	461.662	400.449	656.037	465.114	430.077	297.437	293.494
527	E2348C_0499	ybdB	NC_011601	CDS	560181	560594	+	predicted protein	1	core	706.299	681.514	816.016	975.377	708.157	805.966	695.631	681.049	765.218	818.473	1056.74	1097.6	815.385	843.753	651.831	761.435
528	E2348C_0500	cstA	NC_011601	CDS	560775	562880	+	carbon starvation protein	1	core	1280.36	1050.28	1230.64	1622.38	1391.02	1389.57	1319.11	1648.73	1930.05	1305.17	1293.51	1441.84	1582.54	1550.83	1776.19	1646.63
529	E2348C_0501	ybdD	NC_011601	CDS	562993	563190	+	predicted protein	1	core	65.3605	42.4792	71.5545	68.9736	68.4974	63.978	48.4684	89.8266	49.3141	53.2086	66.7415	61.2782	80.3901	61.9603	79.1057	90.7593
530	E2348C_0502	ybdH	NC_011601	CDS	563200	564288	-	predicted oxidoreductase	1	core	21.7868	33.2446	29.8961	32.9874	31.6142	31.2088	26.4373	44.9133	23.8068	34.4291	33.3707	41.4529	26.4139	34.6249	13.7116	21.2165
531	E2348C_0503	ybdL	NC_011601	CDS	564397	565557	+	methionine aminotransferase - PLP-dependent	1	core	47.1204	33.2446	42.6387	38.9851	38.9908	36.6703	30.8435	23.6816	22.1063	34.4291	41.3161	48.6621	44.7887	67.4274	58.0108	61.292
532	E2348C_0504	ybdM	NC_011601	CDS	565558	566187	-	predicted protein	1	core	38.507	17.8536	33.3268	26.9897	41.0984	29.6483	36.9021	59.6122	18.7053	50.0786	58.796	59.4759	40.195	58.3156	27.4233	37.7182
533	E2348C_0505	ybdN	NC_011601	CDS	566160	567380	-	predicted protein	1	core	26.3469	28.9351	40.1882	14.2446	31.6142	24.1868	16.5233	25.3148	8.50243	23.4744	27.0144	21.6276	42.4919	27.3354	20.0401	31.8247
534	E2348C_0506	ybdO	NC_011601	CDS	567527	568429	-	predicted DNA-binding transcriptional regulator	1	core	9.62674	8.61896	14.2129	20.2423	8.43044	8.58241	15.9725	9.79926	15.3044	0	3.17816	9.0115	20.6717	10.9342	7.3832	10.6082
535	E2348C_0507	dsbG	NC_011601	CDS	568634	569380	-	periplasmic disulfide isomerase/thiol-disulphideoxidase	1	core	216.855	228.403	341.109	333.623	319.303	330.813	329.915	478.531	355.401	316.121	171.621	279.356	210.163	185.881	298.492	280.529
536	E2348C_0508	ahpC	NC_011601	CDS	569752	570315	+	alkyl hydroperoxide reductase - C22 subunit	1	core	5724.87	5940.31	5736.61	5002.09	4489.21	5678.43	4873.83	4915.15	4283.52	4198.78	3621.52	4024.54	3754.22	3181.84	3533.39	3491.29
537	E2348C_0509	ahpF	NC_011601	CDS	570486	572051	+	alkyl hydroperoxide reductase - F52a subunit - FAD/NAD(P)-binding	1	core	2212.63	2128.88	2107.92	1719.84	1554.36	1887.35	1807.1	1784.28	1620.56	1456.98	1911.67	1661.72	1396.49	1501.63	1436.56	1498.12
538	E2348C_0510	uspG	NC_011601	CDS	572172	572600	-	universal stress protein UP12	1	core	2282.05	1798.9	2018.23	2049.72	2647.16	2153.4	2084.14	2360.81	2268.45	2328.66	2269.21	2061.83	2892.89	3442.44	3476.43	3292.09
539	E2348C_0511	rnk	NC_011601	CDS	572954	573364	-	regulator of nucleoside diphosphate kinase	1	core	373.416	341.065	357.283	402.596	469.997	435.362	536.457	476.081	464.232	485.137	400.449	674.06	512.2	583.156	758.36	577.559
540	E2348C_0512	rna	NC_011601	CDS	573594	574400	-	ribonuclease I	1	core	113.494	137.288	134.287	124.452	134.887	153.703	154.768	129.84	136.039	164.321	127.127	82.9058	143.554	120.276	162.43	149.694
541	E2348C_0513	citT	NC_011601	CDS	574514	575977	-	citrate: succinate antiporter	1	core	38.0003	32.0133	45.5793	17.2434	44.2598	21.0659	20.3788	15.5155	22.1063	34.4291	27.0144	25.2322	24.117	7.28945	34.8065	15.323
542	E2348C_0514	citG	NC_011601	CDS	576028	576906	-	triphosphoribosyl-dephospho-CoA transferase	1	core	9.62674	12.9284	4.4109	12.7451	8.43044	15.6044	13.7694	18.7819	13.6039	6.25983	0	12.6161	11.4843	0	17.9306	4.71477
543	E2348C_0515	citX	NC_011601	CDS	576881	577432	-	apo-citrate lyase phosphoribosyl-dephospho-CoA transferase	1	core	50.1604	35.7071	42.6387	46.4822	56.9055	40.5714	36.3513	30.2144	32.3092	45.3838	38.138	39.6506	31.0076	30.9801	33.7518	34.1821
544	E2348C_0516	citF	NC_011601	CDS	577436	578968	-	citrate lyase - citrate-ACP transferase (alpha) subunit	1	core	42.5603	31.3977	36.7575	32.2377	36.8832	21.0659	43.5114	35.114	22.1063	40.6889	30.1926	46.8598	27.5623	45.559	27.4233	22.3952
545	E2348C_0517	citE	NC_011601	CDS	578979	579887	-	citrate lyase - citryl-ACP lyase (beta) subunit	1	core	17.7335	13.5441	17.6436	22.4914	18.9685	17.945	9.91399	17.9653	13.6039	14.0846	6.35633	19.8253	5.74215	25.5131	5.27371	4.71477
546	E2348C_0518	citD	NC_011601	CDS	579884	580180	-	citrate lyase - acyl carrier (gamma) subunit	1	core	7.60006	8.61896	5.88119	7.49714	7.37664	7.02197	4.40622	4.89963	0	3.12992	14.3017	5.4069	4.59372	7.28945	2.10948	0
547	E2348C_0519	citC	NC_011601	CDS	580195	581253	-	citrate lyase synthetase	1	core	26.3469	37.5541	35.2872	17.9931	23.1837	8.58241	9.91399	12.2491	0	43.8188	19.069	14.4184	14.9296	10.9342	30.5875	14.1443
548	E2348C_0520	citA	NC_011601	CDS	581633	583291	+	sensory histidine kinase CitA in two-component regulatory system with CitB	1	core	122.614	131.747	133.797	122.203	108.542	142	131.085	130.657	190.454	150.236	96.934	201.858	117.14	102.052	126.569	181.519
549	E2348C_0521	dpiA	NC_011601	CDS	583260	583940	+	DNA-binding response regulator CitB in two-component regulatory system with CitA	1	core	73.9739	67.1048	67.6337	41.984	98.0039	71.7802	72.7026	62.8786	52.715	107.982	76.276	91.9173	45.9372	74.7168	76.9962	64.8281
550	E2348C_0522	dcuC	NC_011601	CDS	583981	585366	-	anaerobic C4-dicarboxylate transport	1	core	394.697	340.449	304.352	248.155	366.724	321.45	284.752	301.327	277.179	356.81	265.377	239.706	295.146	291.578	275.288	314.711
551	E2348C_0523	pagP	NC_011601	CDS	585943	586503	+	palmitoyl transferase for Lipid A	0.823529	core	127.681	141.597	166.144	140.196	159.125	202.857	153.116	154.338	139.44	125.197	119.181	147.789	111.398	98.4075	87.5436	122.584
552	E2348C_0524	cspE	NC_011601	CDS	586678	586887	+	DNA-binding transcriptional repressor	1	core	4061.98	5014.39	4138.4	4317.6	4052.94	5172.85	5540.82	6851.32	5086.15	3974.99	5278.93	4093.02	7340.76	5257.51	8681.58	5917.04
553	E2348C_0525	crcB	NC_011601	CDS	586941	587324	-	predicted inner membrane protein associated with chromosome condensation	1	core	56.2405	41.8635	50.9703	44.2331	43.206	43.6923	44.6129	43.2801	44.2126	35.994	50.8506	27.0345	71.2026	45.559	45.3539	37.7182
554	E2348C_0526	ybeM	NC_011601	CDS	587417	588205	+	predicted amidase	1	core	105.388	81.8802	71.5545	44.2331	85.3582	71.7802	71.601	48.1797	56.116	34.4291	61.9742	72.092	51.6793	71.0721	40.0802	25.9312
555	E2348C_0527	tatE	NC_011601	CDS	588334	588537	+	TatABCE protein translocation system subunit TatE	1	core	260.429	267.188	229.857	183.68	211.815	246.549	256.662	240.899	253.372	275.433	230.417	165.812	215.905	255.131	311.149	251.061
556	E2348C_0528	lipA	NC_011601	CDS	588637	589602	-	lipoate synthase	1	core	1660.36	1749.03	2090.76	2134.43	2282.54	2338.32	2382.66	2373.87	2351.77	2619.74	2639.47	2948.56	2425.48	2797.32	2438.56	2723.96
557	E2348C_0530	lipB	NC_011601	CDS	590423	591064	-	lipoyl-protein ligase	1	core	308.562	325.058	428.347	410.843	339.325	489.978	473.118	428.718	533.952	541.475	467.19	596.561	480.043	490.215	469.36	492.693
558	E2348C_0531	ybeD	NC_011601	CDS	591165	591428	-	predicted protein	1	core	354.67	352.146	437.659	405.595	455.244	440.824	562.343	458.116	447.228	469.487	400.449	362.262	545.504	513.906	980.91	638.851
559	E2348C_0532	dacA	NC_011601	CDS	591538	592749	-	D-alanyl-D-alanine carboxypeptidase (penicillin-binding protein 5)	1	core	615.098	750.466	738.58	711.478	765.063	706.098	756.217	833.754	751.614	743.355	821.556	919.173	784.377	668.807	894.421	781.473
560	E2348C_0533	rlpA	NC_011601	CDS	592889	593977	-	minor lipoprotein	1	core	475.764	450.649	569.496	602.02	721.857	670.988	631.741	558.558	777.122	843.512	788.185	789.407	683.315	816.418	684.528	619.992
561	E2348C_0534	mrdB	NC_011601	CDS	593988	595100	-	cell wall shape-determining protein	1	core	451.444	597.171	596.451	610.267	610.153	658.505	725.373	597.755	738.011	755.875	676.949	875.918	594.886	670.629	615.969	589.346
562	E2348C_0535	mrdA	NC_011601	CDS	595103	597004	-	transpeptidase involved in peptidoglycan synthesis (penicillin-binding protein 2)	1	core	789.393	834.808	968.927	1086.33	1060.13	1106.35	1121.93	991.359	1110.42	1358.38	1655.82	1468.87	1056.56	1215.52	996.731	1018.39
563	E2348C_0536	ybeA	NC_011601	CDS	597035	597502	-	predicted protein	1	core	393.683	348.452	488.139	506.806	413.092	475.153	465.957	501.396	513.546	558.69	723.032	665.049	455.926	541.241	498.893	614.099
564	E2348C_0537	ybeB	NC_011601	CDS	597506	597823	-	predicted protein	1	core	208.242	225.324	274.456	238.409	231.837	269.956	261.068	247.431	226.165	262.913	217.704	237.904	259.545	242.374	239.426	278.171
565	E2348C_0538	cobC	NC_011601	CDS	598083	598694	-	"predicted alpha-ribazole-5-P phosphatase"	1	core	148.455	159.451	161.733	200.923	194.954	175.549	184.51	159.238	193.855	115.807	155.73	171.218	190.639	147.611	209.894	195.663
566	E2348C_0539	nadD	NC_011601	CDS	598718	599359	-	nicotinic acid mononucleotide adenylyltransferase - NAD(P)-dependent	1	core	285.256	326.905	346.5	309.632	414.146	326.912	327.712	311.943	297.585	356.81	260.61	277.554	303.185	269.709	291.109	327.676
567	E2348C_0540	holA	NC_011601	CDS	599361	600392	-	DNA polymerase III - delta subunit	1	core	660.699	546.073	630.268	667.245	671.274	614.032	666.991	591.222	629.179	596.249	713.498	657.839	585.699	687.03	541.083	603.49
568	E2348C_0541	rlpB	NC_011601	CDS	600392	600973	-	minor lipoprotein RlpB	1	core	793.446	808.951	795.922	887.661	736.61	809.867	795.873	764.343	967.576	787.174	823.145	958.824	932.525	1073.37	877.546	847.48
569	E2348C_0542	leuS	NC_011601	CDS	600988	603570	-	leucyl-tRNA synthetase	1	core	4090.86	4053.38	4265.34	4318.35	4040.29	4341.92	4033.89	3875.61	4358.34	4325.54	4752.95	4413.83	4210.14	4187.79	3632.53	4018.16
570	E2348C_0543	ybeL	NC_011601	CDS	603805	604287	+	predicted protein	1	core	918.087	973.327	850.813	949.137	1044.32	925.34	838.283	1002.79	1052.6	829.428	804.076	902.952	1352.85	1579.99	996.731	1132.72
571	E2348C_0544	rihA	NC_011601	CDS	604332	605267	-	ribonucleoside hydrolase 1	1	core	1355.85	1460.3	1364.93	1446.2	1784.09	1530.79	1604.41	2005.58	1623.96	1503.92	1387.27	1413	1449.32	1713.02	1983.97	1864.69
572	E2348C_0545	gltL	NC_011601	CDS	605385	606110	-	glutamate and aspartate transporter subunit	1	core	155.548	139.75	188.198	236.909	165.447	202.077	206.541	195.169	151.343	211.269	143.017	145.986	194.085	158.545	368.105	210.986
573	E2348C_0546	gltK	NC_011601	CDS	606110	606784	-	glutamate/aspartate transport system permease GltK; membrane component of ABC superfamily	1	core	50.6671	40.6323	64.6931	50.2308	60.0669	56.956	53.4254	35.9306	56.116	35.994	63.5633	46.8598	40.195	60.1379	55.9013	37.7182
574	E2348C_0547	gltJ	NC_011601	CDS	606784	607524	-	glutamate/aspartate transport system permease GltJ; membrane component of ABC superfamily	1	core	93.7341	68.3361	80.8664	94.4639	69.5512	73.3406	63.8901	89.01	90.1257	107.982	106.469	55.8713	109.101	85.651	126.569	81.3298
575	E2348C_0548	gltI	NC_011601	CDS	607694	608602	-	glutamate and aspartate transporter subunit	1	core	350.616	230.865	332.778	406.345	347.756	307.406	201.584	279.279	272.078	312.992	381.38	308.193	414.583	295.223	424.006	352.429
576	E2348C_0549	GJAO-557	NC_011601	CDS	609056	610933	+	predicted protein	0	core	70.9339	57.2545	86.7476	90.7153	79.0354	68.6593	64.4409	64.5118	81.6233	68.8581	47.6725	91.9173	95.3196	76.5392	67.5035	73.0789
577	E2348C_0550	lnt	NC_011601	CDS	611066	612607	-	apolipoprotein N-acyltransferase	0.996109	core	540.111	536.838	617.525	532.297	541.656	528.208	745.752	549.575	588.368	507.046	686.484	583.945	543.207	490.215	631.791	592.882
578	E2348C_0551	ybeX	NC_011601	CDS	612632	613510	-	predicted ion transport	1	core	822.833	743.693	673.397	726.472	752.417	810.648	726.475	763.526	800.928	912.37	877.173	998.474	916.447	829.174	679.254	730.789
579	E2348C_0552	ybeY	NC_011601	CDS	613600	614067	-	predicted protein	1	core	526.938	615.025	561.164	442.331	559.571	547.714	608.058	634.502	710.803	471.052	565.713	656.037	756.815	646.938	550.575	518.625
580	E2348C_0553	ybeZ	NC_011601	CDS	614064	615143	-	conserved predicted protein with nucleoside triphosphate hydrolase domain	1	core	908.461	829.883	915.506	836.68	782.977	945.625	789.264	852.536	828.136	874.811	873.995	1003.88	803.901	816.418	679.254	785.009
581	E2348C_0554	miaB	NC_011601	CDS	615257	616681	-	isopentenyl-adenosine A37 tRNA methylthiolase	1	core	1307.21	1459.68	1609	1905.77	1438.44	1664.99	1676.01	1620.15	1897.74	1868.56	1711.44	1832.94	1722.64	2041.04	1479.8	2068.61
582	E2348C_0555	ubiF	NC_011601	CDS	616827	618002	+	2-octaprenyl-3-methyl-6-methoxy-1 -4-benzoquinol oxygenase	1	core	246.242	249.334	198.49	260.151	238.16	259.033	228.022	262.947	295.884	247.263	174.799	223.485	235.428	244.196	263.686	254.598
583	E2348C_0556	asnB	NC_011601	CDS	619130	620794	-	asparagine synthetase B	1	core	2737.04	2601.7	2642.62	2431.32	2873.73	2845.46	2791.89	2406.54	3164.6	2965.59	3174.99	2955.77	2681.58	2496.64	2625.25	2571.91
584	E2348C_0557	nagD	NC_011601	CDS	621051	621803	-	UMP phosphatase	1	core	343.016	357.071	335.718	401.097	350.917	355.78	288.056	296.428	360.503	222.224	319.406	344.239	316.967	278.821	339.627	281.707
585	E2348C_0558	nagC	NC_011601	CDS	621851	623071	-	DNA-binding transcriptional dual regulator - repressor of the N-acetylglucosamine operon	1	core	831.447	823.111	791.021	774.454	845.152	750.571	833.877	804.356	698.899	721.445	705.553	1054.35	546.652	687.03	813.206	746.112
586	E2348C_0559	nagA	NC_011601	CDS	623080	624228	-	N-acetylglucosamine-6-phosphate deacetylase	1	core	292.856	240.715	215.154	163.438	168.609	162.286	171.842	197.619	144.541	107.982	122.359	169.416	181.452	123.921	199.346	152.051
587	E2348C_0560	nagB	NC_011601	CDS	624288	625088	-	glucosamine-6-phosphate deaminase	1	core	402.297	305.358	309.253	258.651	288.743	250.45	250.053	243.348	193.855	242.568	273.322	171.218	189.491	184.059	246.81	181.519
588	E2348C_0561	nagE	NC_011601	CDS	625421	627367	+	fused N-acetyl glucosamine specific PTS enzyme: IIC - IIB - and IIA components	1	core	678.432	525.141	597.921	587.775	516.365	428.34	530.398	521.811	518.648	410.019	452.888	508.249	391.614	415.498	505.222	465.583
589	E2348C_0562	GJAO-576	NC_011601	CDS	627456	628736	-	predicted protein	0	core	10.1334	8.61896	9.80199	14.9943	12.6457	11.7033	8.81243	11.4325	17.0049	4.69487	12.7127	3.6046	6.89058	16.4013	11.6022	5.89346
590	E2348C_0563	GJAO-577	NC_011601	CDS	628750	629220	-	predicted protein	0	core	2.53335	0	0	1.49943	0	0	1.65233	0	1.70049	0	0	1.8023	0	1.82236	0	0
591	E2348C_0564	GJAO-578	NC_011601	CDS	629217	630386	-	predicted protein	0	core	0	4.92512	2.9406	5.24799	2.10761	0.780219	0.550777	2.44982	0	6.25983	0	3.6046	3.44529	1.82236	2.10948	3.53608
592	E2348C_0565	GJAO-579	NC_011601	CDS	630422	631180	-	predicted integral membrane protenin - TerC family	0	core	3.5467	1.84692	3.4307	9.74628	0	1.56044	6.05855	4.08303	0	1.56496	6.35633	3.6046	0	0	8.43794	3.53608
593	E2348C_0566	GJAO-580	NC_011601	CDS	631240	632127	-	dihydrodipicolinate synthase family protein	0	core	9.12007	6.77204	9.80199	5.99771	5.26903	6.24175	4.95699	5.71624	5.10146	1.56496	4.76725	18.023	22.9686	14.5789	6.32845	9.42954
594	E2348C_0567	GJAO-581	NC_011601	CDS	632131	633288	-	predicted alcohol dehydrogenase	0	core	23.8135	33.2446	26.4654	22.4914	16.8609	28.0879	17.0741	30.2144	5.10146	18.7795	22.2472	16.2207	18.3749	27.3354	22.1496	17.6804
595	E2348C_0568	GJAO-582	NC_011601	CDS	633458	634693	+	predicted inner membrane protein	0	core	16.7201	13.5441	11.2723	11.9954	7.37664	14.8242	7.1601	11.4325	1.70049	21.9094	11.1236	3.6046	1.14843	14.5789	9.49268	9.42954
596	E2348C_0569	pdxA	NC_011601	CDS	634686	635672	+	4-hydroxythreonine-4-phosphate dehydrogenase 2	0	core	17.7335	23.3943	22.5446	15.744	9.48425	6.24175	13.7694	16.3321	44.2126	21.9094	7.94541	19.8253	16.078	12.7565	21.0948	12.9656
597	E2348C_0570	GJAO-584	NC_011601	CDS	635674	636435	+	predicted transcriptional regulator - DeoR family	0	core	579.125	530.682	542.05	598.271	590.131	330.033	431.258	621.437	486.339	428.798	530.754	346.042	608.668	563.11	708.787	499.766
598	E2348C_0571	glnS	NC_011601	CDS	636655	638319	+	glutamyl-tRNA synthetase	1	core	1646.68	1701.01	1887.86	1950.75	1774.61	2038.71	1926.62	1899.42	2224.23	2123.65	2912.79	2434.91	2142.97	2026.47	1762.47	2309.06
599	E2348C_0572	ybfM	NC_011601	CDS	638761	640167	+	predicted outer membrane porin	1	core	120.588	111.431	97.0397	135.698	168.609	92.0658	79.8627	111.875	115.633	106.417	73.0978	82.9058	117.14	131.21	155.047	107.261
600	E2348C_0573	ybfN	NC_011601	CDS	640217	640543	+	predicted lipoprotein	1	core	29.8936	36.3228	37.7377	39.7348	36.8832	23.4066	38.0036	56.3458	23.8068	25.0393	15.8908	18.023	31.0076	25.5131	36.916	56.5772
601	E2348C_0574	fur	NC_011601	CDS	640627	641073	-	DNA-binding transcriptional dual regulator of siderophore biosynthesis and transport	1	core	2687.89	2347.44	2438.74	2879.65	3092.92	2542.73	2438.84	2615.59	3023.46	2712.07	2858.76	3269.37	3314.37	2513.04	2661.11	2465.82
602	E2348C_0575	uof	NC_011601	CDS	641066	641152	-	ryhB-regulted fur leader peptide	1	core	229.522	312.13	148.5	189.678	169.663	125.615	172.944	219.667	273.778	203.444	144.606	153.195	450.184	164.013	267.905	205.092
603	E2348C_0576	fldA	NC_011601	CDS	641362	641892	-	flavodoxin 1	1	core	557.844	655.041	631.248	788.699	629.122	608.571	731.983	714.53	523.749	547.735	592.728	782.198	782.08	610.491	697.185	650.638
604	E2348C_0577	ybfE	NC_011601	CDS	642032	642325	-	lexA-regulated predicted protein	1	core	268.535	309.667	359.243	332.873	339.325	355.78	368.47	393.604	418.319	345.856	365.489	454.18	323.857	410.031	301.656	390.147
605	E2348C_0578	ybfF	NC_011601	CDS	642465	643229	-	predicted protein	1	core	168.721	120.665	170.555	217.417	193.9	181.791	186.713	114.325	181.952	186.23	122.359	295.577	191.788	156.723	207.784	157.945
606	E2348C_0579	seqA	NC_011601	CDS	643414	643959	+	regulatory protein for replication initiation SeqA	1	core	667.792	581.78	615.075	635.007	661.79	601.549	601.999	600.205	681.895	669.802	735.745	695.688	676.425	557.643	533.7	536.305
607	E2348C_0580	pgm	NC_011601	CDS	643985	645625	+	phosphoglucomutase	1	core	1681.64	1524.94	1608.02	1598.39	1441.61	1650.16	1536.67	1439.68	1652.87	1597.82	1706.67	1757.24	1620.43	1576.34	1681.26	1607.74
608	E2348C_0581	potE	NC_011601	CDS	645682	647001	-	putrescine/proton symporter: putrescine/ornithine antiporter	1	core	83.6007	113.893	78.4159	86.9668	82.1968	99.868	122.273	117.591	64.6184	50.0786	87.3995	48.6621	94.1712	109.342	78.0509	127.299
609	E2348C_0582	speF	NC_011601	CDS	646998	649196	-	ornithine decarboxylase isozyme SpeF - inducible	1	core	25.3335	25.2413	19.604	24.7405	41.0984	18.7253	21.4803	22.865	18.7053	15.6496	14.3017	9.0115	32.156	29.1578	26.3686	23.5738
610	E2348C_0583	kdpE	NC_011601	CDS	649792	650469	-	DNA-binding response regulator in two-component regulatory system with KdpD	1	core	178.348	145.907	175.946	143.195	155.963	123.275	148.159	164.138	130.937	114.242	128.716	149.591	143.554	133.032	107.584	133.192
611	E2348C_0584	kdpD	NC_011601	CDS	650466	653150	-	fused sensory histidine kinase KdpD in two-component regulatory system with KdpE signal sensing protein	1	core	430.163	427.87	405.802	397.348	318.249	296.483	325.509	308.677	246.57	356.81	330.529	333.425	269.881	286.111	271.069	229.845
612	E2348C_0585	kdpC	NC_011601	CDS	653143	653715	-	potassium translocating ATPase - subunit C	1	core	75.4939	65.2579	82.3367	54.7291	68.4974	60.8571	63.8901	79.2107	34.0097	57.9034	74.6869	19.8253	41.3435	49.2038	37.9707	43.6116
613	E2348C_0586	kdpB	NC_011601	CDS	653724	655772	-	potassium translocating ATPase - subunit B	1	core	87.1474	66.4892	64.6931	83.2182	46.3674	60.0769	78.7611	71.0447	76.5218	48.5137	66.7415	63.0805	42.4919	58.3156	63.2845	44.7903
614	E2348C_0587	kdpA	NC_011601	CDS	655795	657468	-	potassium translocating ATPase - subunit A	1	core	62.3205	44.9417	35.7773	41.984	42.1522	49.934	36.9021	48.1797	23.8068	50.0786	30.1926	45.0575	34.4529	14.5789	27.4233	17.6804
615	E2348C_0588	kdpF	NC_011601	CDS	657468	657557	-	potassium ion accessory transporter subunit	1	core	1.52001	2.46256	1.9604	2.24914	3.16142	2.34066	0.550777	0	1.70049	6.25983	0	0	3.44529	5.46708	0	0
616	E2348C_0589	ybfA	NC_011601	CDS	657870	658076	+	predicted protein	1	core	319.709	301.048	185.258	215.168	232.891	181.011	150.913	154.338	117.333	136.151	268.555	136.975	222.795	174.947	260.521	242.811
617	E2348C_0590	ybgA	NC_011601	CDS	658177	658686	+	predicted protein	1	core	448.404	402.629	373.456	212.169	375.155	349.538	215.905	271.93	231.266	215.964	289.213	230.694	234.28	178.591	120.241	222.773
618	E2348C_0591	phr	NC_011601	CDS	658683	660101	+	deoxyribodipyrimidine photolyase - FAD-binding	0.98661	core	386.083	539.917	518.035	440.832	527.957	505.582	434.563	427.901	642.783	525.826	634.044	564.12	512.2	572.221	330.134	436.116
619	E2348C_0592	ybgH	NC_011601	CDS	660143	661624	-	predicted transporter	1	core	221.415	261.647	265.144	264.649	269.774	349.538	319.451	264.58	283.981	328.641	295.569	291.973	242.319	169.48	266.85	285.244
620	E2348C_0593	ybgI	NC_011601	CDS	661895	662638	+	conserved metal-binding protein	1	core	311.096	321.98	248.48	257.152	323.518	216.901	204.338	244.982	260.174	261.348	311.46	234.299	182.6	287.933	178.251	259.312
621	E2348C_0594	ybgJ	NC_011601	CDS	662661	663317	+	predicted carboxylase subunit	1	core	259.922	225.324	173.985	136.448	205.492	170.088	155.319	160.055	175.15	192.49	209.759	104.533	192.936	167.657	159.266	154.409
622	E2348C_0595	ybgK	NC_011601	CDS	663311	664243	+	predicted carboxylase subunit	1	core	255.869	237.637	185.748	188.178	193.9	172.428	182.858	161.688	193.855	209.704	181.155	243.31	166.522	204.104	166.649	141.443
623	E2348C_0596	ybgL	NC_011601	CDS	664233	664967	+	predicted lactam utilization protein	1	core	371.896	333.677	287.198	280.393	345.648	217.681	212.049	244.165	239.768	203.444	211.348	225.287	169.968	227.795	188.799	202.735
624	E2348C_0597	nei	NC_011601	CDS	665003	665794	+	endonuclease VIII/5-formyluracil/5-hydroxymethyluracil DNA glycosylase	1	core	254.349	234.559	232.797	214.418	221.299	180.231	205.991	190.269	188.754	175.275	149.374	239.706	134.366	164.013	161.376	185.055
625	E2348C_0598	abrB	NC_011601	CDS	665791	666837	-	predicted regulator	1	core	70.9339	67.7204	61.2624	83.2182	113.811	77.2417	110.155	96.3594	113.932	106.417	109.647	140.579	119.437	114.809	114.967	94.2954
626	E2348C_0600	gltA	NC_011601	CDS	667511	668794	-	citrate synthase	1	core	3262.45	2599.23	3106.25	4496.03	3232.02	3469.63	3042.49	2992.86	4375.35	2672.95	3252.85	4024.54	3436.1	4758.19	3864.58	4330.52
627	E2348C_0601	sdhC	NC_011601	CDS	669503	669892	+	succinate dehydrogenase - membrane subunit - binds cytochrome b556	1	core	1182.57	909.916	1188	1590.14	1269.84	1164.87	1327.92	1235.52	1498.13	1325.52	1409.52	1524.75	1623.88	1596.39	1627.47	1465.11
628	E2348C_0602	sdhD	NC_011601	CDS	669886	670233	+	succinate dehydrogenase - membrane subunit - binds cytochrome b556	1	core	260.935	243.794	254.362	364.361	295.066	287.121	253.908	263.764	357.102	242.568	262.199	353.251	339.935	315.269	428.225	295.852
629	E2348C_0603	sdhA	NC_011601	CDS	670233	671999	+	succinate dehydrogenase - flavoprotein subunit	1	core	3780.27	3145.92	3775.24	4741.19	3443.84	3791.86	3607.04	3499.97	4118.57	3604.1	5522.06	4720.22	4490.36	4674.36	4910.88	4922.22
630	E2348C_0604	sdhB	NC_011601	CDS	672015	672731	+	succinate dehydrogenase - FeS subunit	1	core	1496.71	1420.28	1559.01	1863.04	1472.17	1593.21	1651.23	1621.78	1680.08	1377.16	1441.3	1658.12	2006.31	1685.68	2531.38	2128.72
631	E2348C_0605	sucA	NC_011601	CDS	673043	675844	+	2-oxoglutarate decarboxylase - thiamin-requiring	1	core	8645.83	6312.78	8353.75	9998.93	7553.68	8114.28	6933.73	6436.48	8893.54	7734.02	8573.1	10026.2	8801.56	8687.2	9387.21	9062.97
632	E2348C_0606	sucB	NC_011601	CDS	675859	677076	+	dihydrolipoyltranssuccinase	1	core	5181.22	3861.3	5311.7	6720.43	4744.23	5118.24	4141.84	4179.39	5642.21	4358.41	5410.83	4941.91	5244.88	5139.06	5039.56	5126.13
633	E2348C_0607	sucC	NC_011601	CDS	677170	678336	+	succinyl-CoA synthetase - beta subunit	1	core	4123.79	3220.41	4393.25	4681.21	3409.06	3871.45	3610.89	3601.23	5383.74	3564.97	4002.9	4365.17	4219.33	3810.56	4105.06	3992.23
634	E2348C_0608	sucD	NC_011601	CDS	678336	679205	+	succinyl-CoA synthetase - NAD(P)-binding - alpha subunit	1	core	2926.02	2176.29	3126.83	3332.48	2258.31	2605.93	2450.96	2424.5	2918.03	2502.37	2307.35	2224.04	2447.3	2593.22	2743.38	2537.72
635	E2348C_0609	mngR	NC_011601	CDS	679309	680031	-	DNA-binding transcriptional dual regulator - fatty-acyl-binding	1	core	92.2141	63.4109	56.8515	67.4742	46.3674	53.0549	41.8591	44.0967	61.2175	37.559	47.6725	57.6736	71.2026	67.4274	43.2444	30.646
636	E2348C_0611	GJAO-625	NC_011601	CDS	680697	682070	+	transposase of ISEc13	0	core	146.428	152.679	133.797	144.695	148.587	146.681	138.796	146.989	124.135	159.626	122.359	164.009	119.437	114.809	81.2152	130.835
637	E2348C_0612	GJAO-626	NC_011601	CDS	682142	682591	-	predicted glutamate mutase S	0	core	4.56004	0	1.4703	0	0	4.68131	1.65233	8.98266	0	9.38975	3.17816	3.6046	0	12.7565	1.05474	8.25085
638	E2348C_0613	GJAO-627	NC_011601	CDS	682778	682945	-	predicted protein	0	core	0	0.61564	0	0	0	0	0	0	0	0	0	3.6046	0	0	0	0
639	E2348C_0614	GJAO-628	NC_011601	CDS	683138	683560	-	predicted protein	0	core	2.53335	5.54076	0.980199	0	3.16142	2.34066	2.20311	0.816605	3.40097	0	0	10.8138	0	0	0	10.6082
640	E2348C_0615	GJAO-629	NC_011601	CDS	683641	684585	-	predicted protein	0	core	14.1868	17.2379	14.703	8.99656	6.32283	4.68131	17.0741	10.6159	6.80194	17.2145	12.7127	7.2092	9.18743	14.5789	18.9854	14.1443
641	E2348C_0616	cydA	NC_011601	CDS	685391	686959	+	cytochrome d terminal oxidase - subunit I	1	core	2450.77	2047.62	2275.53	2328.61	1924.25	2145.6	1983.9	2015.38	2072.89	1860.73	1608.15	1910.44	1955.78	2186.83	2173.82	2317.31
642	E2348C_0617	cydB	NC_011601	CDS	686975	688114	+	cytochrome d terminal oxidase - subunit II	1	core	1689.24	1446.75	1491.37	1894.53	1442.66	1513.62	1401.18	1350.67	1598.46	1289.53	1438.12	1497.71	1411.42	1259.25	1492.46	1501.65
643	E2348C_0618	ybgT	NC_011601	CDS	688129	688242	+	predicted protein	1	core	122.614	108.968	72.0446	92.9645	76.9278	98.3076	71.601	84.1104	76.5218	79.8128	71.5087	108.138	58.5699	34.6249	69.613	61.292
644	E2348C_0619	ybgE	NC_011601	CDS	688242	688535	+	predicted protein	1	core	212.295	187.77	198.49	165.687	135.941	141.22	193.874	210.684	103.73	145.541	122.359	145.986	157.335	123.921	149.773	162.66
645	E2348C_0620	ybgC	NC_011601	CDS	688685	689089	+	predicted acyl-CoA thioesterase	1	core	1498.23	1501.55	1811.41	1767.82	1924.25	1718.04	1786.72	1570.33	1773.61	2046.96	2780.89	2535.84	1953.48	2123.05	1439.72	1927.16
646	E2348C_0621	tolQ	NC_011601	CDS	689086	689778	+	membrane spanning protein TolQ in TolA-TolQ-TolR complex	1	core	544.671	552.845	667.025	621.513	597.508	651.483	774.393	662.267	646.184	727.705	964.573	704.699	699.393	656.05	723.553	605.848
647	E2348C_0622	tolR	NC_011601	CDS	689782	690210	+	membrane spanning protein TolR in TolA-TolQ-TolR complex	1	core	300.962	347.837	423.936	371.858	429.953	461.89	470.914	423.818	438.725	550.865	672.182	542.492	478.895	546.708	388.145	373.645
648	E2348C_0623	tolA	NC_011601	CDS	690275	691477	+	membrane anchored protein TolA in TolA-TolQ-TolR complex	1	core	1387.26	1755.19	1875.12	1927.51	1820.98	1984.88	2252.13	2308.54	2140.91	2757.46	2517.11	2303.34	2107.37	2447.43	1635.91	2221.84
649	E2348C_0624	tolB	NC_011601	CDS	691610	692902	+	periplasmic protein TolB	1	core	1763.72	2205.22	1812.88	1818.06	1833.62	2090.21	1980.04	2065.2	1970.86	1948.37	2219.95	2097.88	2047.65	2004.6	2088.39	1974.31
650	E2348C_0625	pal	NC_011601	CDS	692937	693458	+	peptidoglycan-associated outer membrane lipoprotein	1	core	3907.44	3610.73	4176.63	4315.35	3782.11	4213.18	4159.47	3908.27	4603.21	4363.1	4252.38	5835.85	4207.85	3766.82	4133.53	4215
651	E2348C_0626	ybgF	NC_011601	CDS	693468	694259	+	predicted protein	1	core	2317.51	1805.67	2523.03	3023.59	2197.18	2673.03	3130.07	2766.66	2955.44	2383.43	2629.93	3002.63	2685.03	3435.15	3593.51	3310.95
652	E2348C_0627	nadA	NC_011601	CDS	695669	696712	+	quinolinate synthase - subunit A	1	core	65.3605	60.9484	60.2822	66.7245	86.4121	58.5164	61.1363	71.8613	93.5267	90.7675	93.7559	48.6621	94.1712	127.565	71.7225	88.4019
653	E2348C_0628	pnuC	NC_011601	CDS	696750	697469	+	predicted nicotinamide mononucleotide transporter	1	core	80.054	89.2678	108.802	73.4719	56.9055	92.8461	74.9057	90.6432	79.9228	62.5983	60.3851	91.9173	93.0228	105.697	73.832	90.7593
654	E2348C_0629	zitB	NC_011601	CDS	697466	698407	-	zinc efflux system protein ZitB	1	core	181.388	129.9	156.342	105.71	180.201	124.835	90.8782	137.19	112.232	109.547	103.29	79.3012	114.843	109.342	99.1458	121.405
655	E2348C_0630	ybgS	NC_011601	CDS	698521	698901	-	predicted protein	1	core	327.816	360.15	414.624	298.386	374.101	345.637	295.217	314.393	232.966	261.348	433.819	194.648	204.42	255.131	402.912	293.494
656	E2348C_0631	aroG	NC_011601	CDS	699217	700269	+	3-deoxy-D-arabino-heptulosonate-7-phosphate synthase - phenylalanine repressible	1	core	555.311	640.266	710.644	671.743	620.691	752.911	790.916	685.132	777.122	654.152	696.018	830.86	839.502	767.214	735.155	742.576
657	E2348C_0632	gpmA	NC_011601	CDS	700435	701187	-	phosphoglyceromutase 1	1	core	2006.42	1966.97	2236.81	2027.23	1479.54	1869.4	1680.97	1767.95	1940.25	1877.95	1598.62	2114.1	1961.52	1778.62	1905.92	1870.58
658	E2348C_0633	galM	NC_011601	CDS	701390	702430	-	galactose-1-epimerase (mutarotase)	1	core	1278.84	1012.73	1037.54	992.621	742.933	867.604	769.986	817.422	739.711	721.445	740.512	899.348	813.088	861.977	823.754	909.95
659	E2348C_0634	galK	NC_011601	CDS	702424	703572	-	galactokinase	1	core	562.911	486.971	503.822	406.345	478.428	489.197	386.646	439.334	491.44	363.07	491.026	428.947	378.982	457.413	479.908	440.831
660	E2348C_0635	galT	NC_011601	CDS	703576	704622	-	galactose-1-phosphate uridylyltransferase	1	core	331.869	192.08	289.159	277.394	291.904	284.78	262.721	211.501	338.397	256.653	313.049	342.437	304.334	309.801	228.879	294.673
661	E2348C_0636	GJAO-658	NC_011601	CDS	704632	705648	-	UDP-galactose-4-epimerase 2	1	core	339.976	325.674	314.154	351.616	329.841	342.516	358.005	327.459	350.3	352.115	446.532	378.483	398.505	391.808	438.773	347.714
662	E2348C_0637	modF	NC_011601	CDS	705898	707370	-	fused molybdate transporter subunits of ABCsuperfamily: ATP-binding components	1	core	383.043	302.895	311.703	356.864	335.11	362.022	299.623	277.646	369.005	266.043	274.911	329.821	331.896	271.532	323.806	304.103
663	E2348C_0638	modE	NC_011601	CDS	707438	708226	-	DNA-binding transcriptional dual regulator	1	core	264.482	277.038	300.921	290.889	292.958	269.956	251.154	263.764	239.768	217.529	340.064	284.763	277.92	258.775	300.602	267.563
664	E2348C_0639	ybhT	NC_011601	CDS	708355	708504	+	predicted protein	1	core	460.564	413.095	425.896	452.077	383.585	339.395	523.238	573.257	295.884	172.145	1155.26	173.021	381.279	404.564	722.498	602.312
665	E2348C_0640	modA	NC_011601	CDS	708671	709444	+	molybdate transporter subunit	1	core	1483.53	1256.52	1557.54	1167.3	1185.53	1318.57	994.153	1064.04	1039	1084.52	1169.56	1238.18	1512.48	1470.65	1441.83	1458.04
666	E2348C_0641	modB	NC_011601	CDS	709444	710133	+	molybdate transport permease protein ModB; membrane component of ABC superfamily	1	core	625.738	568.852	740.05	616.265	774.547	737.307	613.566	583.873	999.885	608.769	610.208	619.991	819.979	894.779	1034.7	970.064
667	E2348C_0642	modC	NC_011601	CDS	710136	711194	+	molybdate transporter subunit	1	core	600.405	619.95	693.491	611.766	686.027	699.856	506.164	386.254	634.281	699.536	629.277	634.41	731.55	674.274	564.287	591.704
668	E2348C_0643	ybhA	NC_011601	CDS	711195	712013	-	predicted hydrolase	1	core	157.575	136.057	147.52	181.431	218.138	158.384	144.304	123.307	127.536	173.71	146.196	135.172	124.03	142.144	155.047	115.512
669	E2348C_0644	pgl	NC_011601	CDS	712168	713163	+	6-phosphogluconolactonase	1	core	1237.8	1108.15	1079.69	790.198	717.642	946.406	667.542	616.537	666.59	591.554	573.659	699.292	601.777	523.018	498.893	479.728
670	E2348C_0645	ybhD	NC_011601	CDS	713204	714157	-	predicted DNA-binding transcriptional regulator	1	core	6.08005	7.38768	7.84159	5.99771	6.32283	9.36263	10.4648	11.4325	1.70049	10.9547	1.58908	7.2092	4.59372	0	4.21897	5.89346
671	E2348C_0646	ybhH	NC_011601	CDS	714341	715393	+	predicted protein	1	core	3.04002	4.30948	1.9604	0.749714	6.32283	3.9011	0	0	1.70049	0	6.35633	7.2092	0	0	1.05474	0
672	E2348C_0647	ybhI	NC_011601	CDS	715469	716812	+	predicted transporter	1	core	4.56004	4.30948	1.9604	2.24914	3.16142	0	5.50777	1.63321	22.1063	3.12992	0	1.8023	2.29686	3.64472	1.05474	0
673	E2348C_0648	ybhJ	NC_011601	CDS	717072	719333	+	predicted hydratase	1	core	35.9736	41.2479	34.7971	21.7417	30.5604	14.0439	22.0311	31.8476	28.9082	45.3838	30.1926	27.0345	33.3045	32.8025	46.4087	27.1099
674	E2348C_0649	ybhC	NC_011601	CDS	719473	720756	-	predicted pectin esterase	1	core	809.66	733.228	960.595	1048.1	986.362	997.12	977.629	769.242	1176.74	1109.55	1155.26	1331.9	1073.78	971.319	746.758	860.445
675	E2348C_0650	GJAO-672	NC_011601	CDS	720891	721961	-	predicted integrase	0	PP2	1175.98	1142.01	1262.01	1443.2	1673.44	1291.26	1270.64	1217.56	1511.73	1341.17	1126.66	1272.42	1280.5	1126.22	841.684	924.095
676	E2348C_0651	GJAO-673	NC_011601	CDS	721939	722157	-	predicted excisionase	0	PP2	11.1468	11.6972	14.703	10.496	9.48425	11.7033	9.36321	14.6989	25.5073	12.5197	3.17816	10.8138	8.03901	1.82236	10.5474	23.5738
677	E2348C_0652	GJAO-674	NC_011601	CDS	722197	722364	-	predicted protein	0	PP2	20.7735	25.8569	17.1535	22.4914	28.4527	30.4285	9.36321	7.34945	8.50243	29.7342	34.9598	5.4069	16.078	23.6907	26.3686	37.7182
678	E2348C_0653	GJAO-675	NC_011601	CDS	722437	722721	-	predicted protein	0	PP2	31.4136	47.4043	35.7773	40.4845	30.5604	45.2527	44.6129	57.979	35.7102	81.3778	74.6869	14.4184	41.3435	20.046	74.8867	71.9002
679	E2348C_0654	GJAO-676	NC_011601	CDS	722714	723346	-	predicted protein	0	PP2	21.2802	28.3195	16.6634	17.2434	10.5381	23.4066	13.7694	13.8823	20.4058	39.1239	9.53449	5.4069	27.5623	20.046	18.9854	15.323
680	E2348C_0655	GJAO-677	NC_011601	CDS	723357	723554	-	predicted protein	0	PP2	9.12007	5.54076	8.82179	5.99771	1.05381	3.9011	2.75389	2.44982	6.80194	0	6.35633	5.4069	4.59372	18.2236	1.05474	4.71477
681	E2348C_0656	GJAO-678	NC_011601	CDS	723556	723951	-	predicted protein	0	PP2	36.987	41.2479	24.9951	35.9862	42.1522	35.8901	27.5389	28.5812	34.0097	42.2539	69.9196	34.2437	43.6403	36.4472	25.3138	36.5395
682	E2348C_0657	GJAO-679	NC_011601	CDS	723970	724101	-	predicted protein	0	PP2	8.10673	5.54076	8.82179	5.99771	2.10761	7.80219	9.36321	4.89963	1.70049	4.69487	0	10.8138	5.74215	0	10.5474	8.25085
683	E2348C_0658	GJAO-680	NC_011601	CDS	724147	724785	-	predicted protein	0	PP2	56.7471	55.4076	51.9505	44.2331	70.605	39.011	28.6404	31.031	44.2126	42.2539	49.2616	34.2437	56.273	60.1379	36.916	47.1477
684	E2348C_0659	GJAO-681	NC_011601	CDS	724772	725041	-	predicted protein	0	PP2	5.06671	1.84692	3.4307	1.49943	10.5381	4.68131	7.1601	2.44982	0	4.69487	0	5.4069	8.03901	14.5789	7.3832	4.71477
685	E2348C_0660	GJAO-682	NC_011601	CDS	725038	725205	-	predicted protein	0	PP2	3.04002	1.23128	3.9208	1.49943	1.05381	10.1428	2.75389	3.26642	3.40097	1.56496	3.17816	3.6046	5.74215	9.11181	5.27371	3.53608
686	E2348C_0661	GJAO-683	NC_011601	CDS	725216	725512	-	predicted anti-RecBCD protein	0	PP2	41.547	25.2413	31.3664	35.2365	44.2598	24.1868	31.9451	40.0137	39.1112	31.2992	25.4253	37.8483	39.0466	20.046	35.8612	40.0755
687	E2348C_0662	GJAO-684	NC_011601	CDS	725526	726032	-	predicted single-stranded DNA-binding protein	0	PP2	40.027	46.173	45.5793	33.7371	31.6142	46.8131	20.3788	31.8476	69.7199	45.3838	34.9598	45.0575	73.4995	49.2038	37.9707	42.4329
688	E2348C_0663	GJAO-685	NC_011601	CDS	726029	726496	-	predicted protein	0	PP2	14.1868	24.6256	25.9753	23.2411	32.668	23.4066	21.4803	23.6816	22.1063	29.7342	9.53449	14.4184	22.9686	12.7565	26.3686	41.2542
689	E2348C_0664	GJAO-686	NC_011601	CDS	726497	727204	-	predicted recombination protein	0	PP2	14.6935	19.0848	17.1535	19.4926	20.0223	13.2637	17.0741	12.2491	20.4058	15.6496	7.94541	9.0115	26.4139	14.5789	18.9854	24.7525
690	E2348C_0665	GJAO-687	NC_011601	CDS	727213	727383	-	predicted protein	0	PP2	5.57338	2.46256	1.9604	4.49828	9.48425	5.46153	2.75389	3.26642	0	4.69487	7.94541	0	5.74215	9.11181	5.27371	1.17869
691	E2348C_0666	GJAO-688	NC_011601	CDS	727459	727704	-	predicted protein	0	PP2	61.8138	70.183	45.0892	46.4822	89.5735	57.7362	65.5425	50.6295	57.8165	84.5077	76.276	37.8483	101.062	49.2038	88.5984	99.0102
692	E2348C_0667	GJAO-689	NC_011601	CDS	727705	728073	-	predicted single-stranded DNA-binding protein	0	PP2	26.3469	37.5541	16.6634	26.24	11.5919	35.1099	29.1912	30.2144	52.715	26.6043	25.4253	14.4184	50.5309	38.2696	28.478	34.1821
693	E2348C_0668	GJAO-690	NC_011601	CDS	728253	728576	-	predicted protein	0	PP2	381.523	450.649	319.055	287.14	419.415	408.055	323.857	445.05	394.513	308.297	222.472	324.414	391.614	375.406	479.908	351.25
694	E2348C_0669	GJAO-691	NC_011601	CDS	728639	728863	-	predicted protein	0	PP2	122.614	133.594	91.6486	114.706	153.856	130.297	102.445	140.456	105.43	194.055	219.293	90.115	206.717	264.242	153.992	153.23
695	E2348C_0670	GJAO-692	NC_011601	CDS	728867	729175	-	predicted early gene regulator	0	PP2	193.042	279.501	207.802	166.436	282.42	219.242	186.163	200.885	164.947	258.218	216.115	171.218	238.873	207.749	440.882	317.068
696	E2348C_0671	GJAO-693	NC_011601	CDS	729618	730442	-	predicted protein	0	PP2	923.154	1056.44	1093.9	1073.59	892.573	880.867	984.239	1319.63	874.049	665.107	789.774	706.502	844.096	818.24	903.914	1038.43
697	E2348C_0672	GJAO-694	NC_011601	CDS	730647	731354	-	predicted repressor protein	0	PP2	558.351	531.298	491.08	377.856	379.37	397.131	433.462	405.853	343.498	399.064	278.089	299.182	392.763	379.051	425.061	416.078
698	E2348C_0673	GJAO-695	NC_011601	CDS	731433	731660	+	predicted antirepressor protein	0	PP2	17.7335	12.9284	32.8367	16.4937	41.0984	22.6264	20.9295	13.0657	34.0097	21.9094	28.6035	7.2092	27.5623	25.5131	39.0255	16.5017
699	E2348C_0674	GJAO-696	NC_011601	CDS	731767	732066	+	predicted regulatory protein	0	PP2	31.9203	30.1664	26.4654	32.2377	37.937	21.8461	27.5389	17.9653	11.9034	43.8188	22.2472	39.6506	68.9058	38.2696	52.7371	34.1821
700	E2348C_0675	GJAO-697	NC_011601	CDS	732229	733005	+	predicted replication protein	0	PP2	45.0937	63.4109	53.9109	49.4811	40.0446	53.0549	35.2497	44.9133	71.4204	37.559	55.6179	18.023	71.2026	58.3156	89.6531	60.1133
701	E2348C_0676	GJAO-698	NC_011601	CDS	733113	734993	+	predicted replication protein	0	PP2	70.4272	81.8802	79.8862	39.7348	55.8517	81.923	49.5699	62.8786	57.8165	87.6376	68.3305	30.6391	70.0542	63.7826	65.394	86.0445
702	E2348C_0677	GJAO-699	NC_011601	CDS	735071	735511	+	NinB	0	PP2	4.05337	4.30948	3.9208	6.74742	3.16142	9.36263	0	4.89963	5.10146	0	0	27.0345	8.03901	1.82236	4.21897	5.89346
703	E2348C_0678	GJAO-700	NC_011601	CDS	735508	735690	+	NinE	0	PP2	0	1.84692	2.9406	1.49943	0	3.9011	0	0.816605	0	1.56496	0	5.4069	4.59372	1.82236	0	0
704	E2348C_0679	GJAO-701	NC_011601	CDS	735687	735866	+	NinF	0	PP2	3.5467	1.84692	7.35149	5.24799	4.21522	6.24175	3.30466	13.0657	0	12.5197	3.17816	0	13.7812	3.64472	8.43794	4.71477
705	E2348C_0680	GJAO-702	NC_011601	CDS	735907	736335	+	predicted endonuclease	0	PP2	10.1334	14.1597	7.84159	10.496	5.26903	10.9231	9.36321	9.79926	1.70049	9.38975	4.76725	9.0115	6.89058	3.64472	12.6569	2.35738
706	E2348C_0681	GJAO-703	NC_011601	CDS	736389	736781	+	predicted protein	0	PP2	13.6801	20.3161	19.1139	25.4903	26.3451	10.9231	6.60933	8.16605	27.2078	39.1239	11.1236	19.8253	16.078	38.2696	28.478	21.2165
707	E2348C_0682	GJAO-704	NC_011601	CDS	736774	737064	+	predicted protein	0	PP2	6.08005	6.1564	6.86139	4.49828	4.21522	2.34066	5.50777	6.53284	6.80194	4.69487	7.94541	7.2092	1.14843	3.64472	4.21897	1.17869
708	E2348C_0683	GJAO-705	NC_011601	CDS	737195	737554	-	predicted protein	0	PP2	0.506671	4.92512	3.4307	3.74857	2.10761	7.02197	4.95699	4.89963	5.10146	1.56496	0	3.6046	3.44529	1.82236	1.05474	2.35738
709	E2348C_0684	GJAO-706	NC_011601	CDS	737820	738779	-	SfpA (systemic factor protein A)-like protein	0	PP2	490.964	490.665	669.476	606.518	504.773	724.043	636.148	632.869	505.044	417.844	313.049	446.97	111.398	122.098	114.967	143.8
710	E2348C_0685	GJAO-707	NC_011601	CDS	739255	739944	+	predicted late gene regulator	0	PP2	275.629	255.491	240.639	239.908	212.869	223.923	229.674	234.366	234.667	184.665	260.61	160.405	281.365	244.196	213.058	234.56
711	E2348C_0686	GJAO-708	NC_011601	CDS	740156	740872	+	predicted membrane protein	0	PP2	163.148	197.005	193.099	186.679	224.461	179.45	230.225	232.733	234.667	241.003	212.937	144.184	186.046	215.039	213.058	231.024
712	E2348C_0687	GJAO-709	NC_011601	CDS	740958	741116	+	predicted protein	0	PP2	28.8802	24.01	29.406	17.2434	29.5066	41.3516	31.3943	38.3805	22.1063	17.2145	25.4253	27.0345	13.7812	23.6907	16.8759	34.1821
713	E2348C_0688	GJAO-710	NC_011601	CDS	741415	743265	+	predicted protein	0	PP2	160.615	146.522	178.886	161.188	162.286	155.264	154.218	120.858	168.348	175.275	130.305	164.009	160.78	149.434	138.171	200.378
714	E2348C_0689	GJAO-711	NC_011601	CDS	743713	743919	+	predicted holin protein	0	PP2	7.09339	12.3128	13.2327	9.74628	10.5381	14.0439	11.5663	13.8823	11.9034	18.7795	11.1236	9.0115	13.7812	9.11181	18.9854	15.323
715	E2348C_0690	GJAO-712	NC_011601	CDS	743919	744416	+	predicted endolysin	0	PP2	10.6401	14.7754	7.84159	12.7451	20.0223	14.8242	7.1601	11.4325	20.4058	10.9547	27.0144	16.2207	16.078	23.6907	14.7664	9.42954
716	E2348C_0691	GJAO-713	NC_011601	CDS	744413	744850	+	predicted endopeptidase	0	PP2	2.53335	14.1597	10.7822	4.49828	9.48425	9.36263	7.1601	11.4325	8.50243	6.25983	3.17816	10.8138	8.03901	16.4013	2.10948	22.3952
717	E2348C_0692	GJAO-714	NC_011601	CDS	744612	744797	+	predicted lipoprotein Rz1 precursor	0	PP2	0	0	0	0	0	0	0	0	0	0	0	0	0	0	0	0
718	E2348C_0693	GJAO-715	NC_011601	CDS	745000	745617	+	predicted protein	0	PP2	9.12007	8.61896	12.2525	5.99771	18.9685	10.1428	11.0155	15.5155	10.2029	10.9547	7.94541	18.023	9.18743	3.64472	14.7664	14.1443
719	E2348C_0694	GJAO-716	NC_011601	CDS	745805	745999	-	predicted protein	1	PP2	28.8802	18.4692	12.2525	16.4937	18.9685	10.1428	6.60933	7.34945	10.2029	7.82479	12.7127	30.6391	2.29686	7.28945	1.05474	9.42954
720	E2348C_0695	GJAO-717	NC_011601	CDS	746394	746903	+	predicted terminase small subunit	0	PP2	12.6668	15.391	22.0545	15.744	23.1837	14.8242	17.6249	16.3321	30.6087	15.6496	7.94541	18.023	17.2264	27.3354	20.0401	20.0378
721	E2348C_0696	GJAO-718	NC_011601	CDS	746875	748803	+	predicted terminase large subunit	0	PP2	99.3075	106.506	121.545	106.459	100.112	106.11	115.663	115.958	105.43	143.976	79.4541	82.9058	76.9448	85.651	87.5436	117.869
722	E2348C_0697	GJAO-719	NC_011601	CDS	748787	748993	+	predicted head-tail joining protein	0	PP2	1.01334	1.23128	3.9208	5.24799	0	3.12088	6.05855	4.89963	8.50243	6.25983	6.35633	0	2.29686	1.82236	10.5474	0
723	E2348C_0698	GJAO-720	NC_011601	CDS	748990	750582	+	predicted portal protein	0	PP2	40.5337	38.1697	42.1486	52.4799	36.8832	54.6153	33.5974	46.5465	30.6087	54.7735	41.3161	37.8483	31.0076	47.3814	43.2444	20.0378
724	E2348C_0699	GJAO-721	NC_011601	CDS	750572	752077	+	predicted head protein/prohead protease	0	PP2	22.8002	38.7853	37.7377	32.2377	7.37664	36.6703	28.0896	23.6816	25.5073	31.2992	34.9598	18.023	33.3045	34.6249	26.3686	47.1477
725	E2348C_0700	GJAO-722	NC_011601	CDS	752114	752461	+	predicted head-DNA stabilization protein	0	PP2	12.1601	23.3943	14.2129	19.4926	13.6995	28.0879	9.91399	10.6159	15.3044	6.25983	9.53449	5.4069	21.8202	9.11181	20.0401	17.6804
726	E2348C_0701	GJAO-723	NC_011601	CDS	752519	753547	+	predicted major capsid protein	0	PP2	33.9469	27.7038	41.6585	26.24	60.0669	59.2966	36.9021	29.3978	32.3092	46.9487	31.7816	39.6506	29.8592	51.0261	29.5328	50.6838
727	E2348C_0702	GJAO-724	NC_011601	CDS	753599	753973	+	predicted DNA packaging protein	0	PP2	17.7335	19.0848	6.86139	14.9943	5.26903	21.0659	8.26166	10.6159	15.3044	39.1239	7.94541	14.4184	26.4139	0	9.49268	14.1443
728	E2348C_0703	GJAO-725	NC_011601	CDS	753966	754319	+	predicted head-tail adapotor	0	PP2	11.6534	6.77204	5.88119	4.49828	0	9.36263	2.75389	9.79926	1.70049	28.1692	7.94541	0	10.3359	3.64472	13.7116	2.35738
729	E2348C_0704	GJAO-726	NC_011601	CDS	754334	754867	+	predicted minor tail protein	0	PP2	9.12007	5.54076	4.4109	10.496	5.26903	7.02197	6.60933	12.2491	0	20.3444	11.1236	3.6046	9.18743	9.11181	13.7116	18.8591
730	E2348C_0705	GJAO-727	NC_011601	CDS	754864	755259	+	predicted minor tail protein	0	PP2	6.58672	4.92512	7.35149	2.24914	10.5381	2.34066	3.30466	4.89963	20.4058	0	4.76725	5.4069	1.14843	7.28945	9.49268	9.42954
731	E2348C_0706	GJAO-728	NC_011601	CDS	755267	756019	+	predicted major tail protein	0	PP2	31.4136	36.9384	23.5248	14.9943	36.8832	32.7692	28.6404	30.2144	66.3189	53.2086	68.3305	30.6391	42.4919	27.3354	22.1496	33.0034
732	E2348C_0707	GJAO-729	NC_011601	CDS	756033	756464	+	predicted minor tail protein	0	PP2	14.6935	6.77204	11.2723	17.9931	5.26903	14.8242	12.6679	6.53284	0	31.2992	9.53449	9.0115	17.2264	16.4013	8.43794	1.17869
733	E2348C_0708	GJAO-730	NC_011601	CDS	756491	756904	+	predicted minor tail protein	0	PP2	35.467	11.0815	22.5446	32.2377	37.937	24.1868	15.4218	18.7819	13.6039	40.6889	23.8362	16.2207	25.2654	14.5789	23.2043	29.4673
734	E2348C_0709	GJAO-731	NC_011601	CDS	756885	759446	+	predicted tail length tape measure protein	0	PP2	118.561	76.955	102.431	104.21	102.219	118.593	90.3274	92.2764	108.831	93.8975	87.3995	124.359	102.21	83.8286	69.613	95.4741
735	E2348C_0710	GJAO-732	NC_011601	CDS	759443	759772	+	predicted minor tail protein	0	PP2	8.10673	6.77204	3.9208	1.49943	6.32283	3.9011	3.85544	4.89963	0	0	0	16.2207	11.4843	1.82236	2.10948	1.17869
736	E2348C_0711	GJAO-733	NC_011601	CDS	759772	760470	+	predicted minor tail protein	0	PP2	44.0804	52.3294	35.7773	44.2331	38.9908	37.4505	26.9881	26.948	10.2029	46.9487	31.7816	32.4414	39.0466	40.092	39.0255	27.1099
737	E2348C_0712	GJAO-734	NC_011601	CDS	760476	761219	+	predicted tail assembly protein	0	PP2	6.58672	1.84692	2.9406	4.49828	4.21522	10.1428	3.30466	4.08303	0	0	11.1236	3.6046	8.03901	1.82236	12.6569	4.71477
738	E2348C_0713	GJAO-735	NC_011601	CDS	761117	761758	+	predicted tail assembly protein	0	PP2	2.53335	4.92512	3.4307	4.49828	12.6457	7.02197	11.5663	11.4325	8.50243	4.69487	9.53449	9.0115	2.29686	5.46708	9.49268	18.8591
739	E2348C_0714	GJAO-736	NC_011601	CDS	761819	765232	+	predicted host specificity protein	0	PP2	58.7738	54.792	53.4208	44.2331	33.7218	54.6153	39.1052	46.5465	44.2126	32.8641	15.8908	46.8598	42.4919	52.8485	58.0108	56.5772
740	E2348C_0715	GJAO-737	NC_011601	CDS	765302	765901	+	predicted outer membrane precursor Lom	0	PP2	7.09339	12.3128	5.88119	6.74742	7.37664	10.9231	4.40622	7.34945	5.10146	9.38975	1.58908	9.0115	3.44529	5.46708	3.16423	3.53608
741	E2348C_0716	GJAO-738	NC_011601	CDS	765966	767279	+	predicted side tail fiber protein	0	PP2	10.1334	8.00332	14.2129	16.4937	14.7533	11.7033	12.6679	16.3321	15.3044	7.82479	19.069	0	14.9296	21.8683	8.43794	20.0378
742	E2348C_0717	GJAO-739	NC_011601	CDS	767281	767550	+	predicted protein	0	PP2	42.5603	47.4043	14.2129	51.7302	41.0984	30.4285	19.828	18.7819	11.9034	15.6496	15.8908	23.4299	37.8982	27.3354	25.3138	56.5772
743	E2348C_0718	GJAO-740	NC_011601	CDS	767656	768537	+	T3SS secreted effector NleH homolog	0	PP2	193.548	187.77	145.56	107.959	111.703	114.692	105.749	187.003	110.532	164.321	144.606	109.94	140.108	118.453	140.281	142.622
744	E2348C_0721	GJAO-741	NC_011601	CDS	770013	770393	+	predicted protein	0	PP2	172.268	227.171	220.545	239.159	251.86	246.549	177.901	193.535	217.662	203.444	230.417	153.195	164.225	205.927	191.963	186.233
745	E2348C_0722	GJAO-742	NC_011601	CDS	770477	770698	+	predicted protein	0	PP2	47.1204	48.6356	43.1288	44.2331	60.0669	37.4505	47.3668	76.7609	73.1209	39.1239	22.2472	46.8598	44.7887	52.8485	48.5181	45.969
746	E2348C_0723	GJAO-743	NC_011601	CDS	770711	771364	-	T3SS secreted effector EspJ homolog	0	PP2	157.068	148.369	146.05	161.938	157.017	142	115.663	90.6432	122.435	79.8128	74.6869	118.952	83.8353	103.875	98.091	76.615
747	E2348C_0724	ybhB	NC_011601	CDS	771868	772344	-	predicted kinase inhibitor	1	core	101.334	113.278	108.802	76.4708	107.488	89.7252	121.722	109.425	64.6184	97.0274	47.6725	36.046	65.4605	105.697	101.255	77.7937
748	E2348C_0725	gipA	NC_011601	CDS	772453	773583	+	"Peyers patch-specific virulence factor GipA - transposase-like"	0	core	571.018	846.505	807.194	881.663	914.703	1022.87	1556.5	1699.36	1011.79	1004.7	885.119	1155.27	1368.93	1410.51	1768.8	1020.75
749	E2348C_0726	bioA	NC_011601	CDS	773694	774983	-	7 -8-diaminopelargonic acid synthase - PLP-dependent	1	core	12.1601	8.61896	6.37129	11.9954	10.5381	0.780219	4.40622	4.89963	8.50243	10.9547	7.94541	7.2092	16.078	9.11181	17.9306	11.7869
750	E2348C_0727	bioB	NC_011601	CDS	775070	776110	+	biotin synthase	1	core	11.1468	11.0815	6.37129	8.24685	12.6457	10.9231	12.6679	0	23.8068	4.69487	38.138	0	20.6717	14.5789	14.7664	10.6082
751	E2348C_0728	bioF	NC_011601	CDS	776107	777261	+	8-amino-7-oxononanoate synthase BioF	1	core	8.10673	9.2346	2.9406	8.99656	0	7.80219	7.1601	8.98266	15.3044	1.56496	4.76725	7.2092	6.89058	9.11181	8.43794	5.89346
752	E2348C_0729	bioC	NC_011601	CDS	777248	778003	+	predicted methltransferase - enzyme of biotin synthesis	1	core	15.2001	3.69384	13.2327	14.2446	16.8609	15.6044	19.828	17.9653	22.1063	15.6496	20.6581	21.6276	6.89058	32.8025	20.0401	10.6082
753	E2348C_0730	bioD	NC_011601	CDS	777996	778673	+	dethiobiotin synthetase BioD	1	core	52.1871	49.8669	48.5198	64.4754	45.3136	21.0659	60.5855	38.3805	32.3092	23.4744	33.3707	14.4184	41.3435	63.7826	39.0255	50.6838
754	E2348C_0731	uvrB	NC_011601	CDS	779252	781273	+	excinulease of nucleotide excision repair - DNA damage recognition component	1	core	804.593	882.828	788.08	782.701	713.426	829.373	707.749	712.08	800.928	832.557	783.418	811.035	826.869	883.845	657.104	740.219
755	E2348C_0732	ybhK	NC_011601	CDS	781311	782219	-	predicted transferase with NAD(P)-binding Rossmann-fold domain	1	core	177.335	160.682	190.159	167.936	217.084	279.318	165.784	212.317	195.556	198.75	181.155	191.044	187.194	282.466	223.605	218.058
756	E2348C_0733	moaA	NC_011601	CDS	782616	783605	+	molybdopterin biosynthesis protein A	1	core	603.445	487.587	604.783	589.275	903.111	692.834	472.567	521.811	853.644	682.322	680.127	483.016	659.198	789.082	787.892	615.277
757	E2348C_0734	moaB	NC_011601	CDS	783627	784139	+	molybdopterin biosynthesis protein B	1	core	107.414	75.1081	73.0248	50.2308	73.7664	84.2637	66.0933	111.875	76.5218	68.8581	58.796	90.115	68.9058	47.3814	85.4341	95.4741
758	E2348C_0735	moaC	NC_011601	CDS	784142	784627	+	molybdopterin biosynthesis protein C	1	core	67.8939	63.4109	66.1634	43.4834	37.937	67.8791	75.4565	55.5292	64.6184	53.2086	58.796	66.6851	67.7573	94.7628	65.394	78.9724
759	E2348C_0736	moaD	NC_011601	CDS	784620	784865	+	molybdopterin synthase - small subunit	1	core	17.2268	29.5507	16.6634	17.9931	6.32283	28.0879	26.4373	22.865	39.1112	14.0846	19.069	37.8483	12.6327	34.6249	26.3686	28.2886
760	E2348C_0737	moaE	NC_011601	CDS	784867	785319	+	molybdopterin synthase - large subunit	1	core	360.75	311.514	297.49	253.403	375.155	279.318	291.912	340.524	234.667	253.523	247.897	218.078	271.029	267.887	330.134	318.247
761	E2348C_0738	ybhL	NC_011601	CDS	785456	786160	+	predicted inner membrane protein	1	core	1009.79	703.061	740.05	600.521	825.13	614.032	653.222	683.499	431.923	553.995	524.397	405.517	531.723	592.267	542.138	601.133
762	E2348C_0739	ybhM	NC_011601	CDS	786365	787078	+	conserved inner membrane protein	1	core	11.6534	20.3161	9.31189	21.7417	2.10761	3.12088	11.0155	4.89963	1.70049	9.38975	0	3.6046	20.6717	5.46708	7.3832	9.42954
763	E2348C_0740	ybhN	NC_011601	CDS	787114	788070	-	conserved inner membrane protein	1	core	74.9873	70.7986	71.5545	63.7256	74.8202	72.5604	58.3824	55.5292	90.1257	43.8188	79.4541	82.9058	42.4919	54.6708	58.0108	40.0755
764	E2348C_0741	ybhO	NC_011601	CDS	788070	789311	-	cardiolipin synthase 2	1	core	109.948	142.213	110.762	99.7119	113.811	99.868	71.601	72.6779	76.5218	53.2086	74.6869	97.3242	79.2416	51.0261	70.6677	71.9002
765	E2348C_0742	ybhP	NC_011601	CDS	789308	790069	-	predicted DNase	1	core	88.1607	80.6489	88.2179	51.7302	65.3359	64.7582	43.5114	59.6122	40.8116	78.2479	52.4397	46.8598	67.7573	36.4472	29.5328	22.3952
766	E2348C_0743	ybhQ	NC_011601	CDS	790202	790612	+	predicted inner membrane protein	1	core	621.178	538.685	543.03	600.521	781.924	556.296	601.999	606.738	749.914	492.962	770.705	410.924	751.073	779.971	804.768	673.033
767	E2348C_0744	ybhR	NC_011601	CDS	790574	791680	-	predicted DNase	1	core	213.308	197.005	224.466	214.418	231.837	255.912	240.139	309.493	261.875	267.608	179.566	230.694	219.35	256.953	187.744	264.027
768	E2348C_0745	ybhS	NC_011601	CDS	791691	792824	-	predicted transporter subunit: membrane component of ABC superfamily	1	core	222.935	229.018	254.852	249.655	269.774	344.857	333.771	333.175	355.401	248.828	408.394	349.646	308.928	326.203	315.368	281.707
769	E2348C_0746	ybhF	NC_011601	CDS	792817	794553	-	fused predicted transporter subunits of ABC superfamily: ATP-binding components	1	core	671.845	707.986	744.951	673.243	785.085	812.208	879.04	820.688	712.503	829.428	893.064	1050.74	861.322	829.174	757.305	742.576
770	E2348C_0747	ybhG	NC_011601	CDS	794546	795544	-	predicted membrane fusion protein (MFP) component of efflux pump - membrane anchor	1	core	413.95	362.612	402.862	379.355	425.737	431.461	364.064	435.251	460.831	427.233	540.288	517.26	429.513	493.86	343.846	420.793
771	E2348C_0748	ybiH	NC_011601	CDS	795544	796215	-	predicted DNA-binding transcriptional regulator	1	core	274.616	253.028	287.198	257.152	362.509	317.549	323.306	328.275	300.986	270.738	224.061	410.924	393.911	366.295	313.258	450.26
772	E2348C_0749	rhlE	NC_011601	CDS	796444	797805	+	RNA helicase	1	core	425.603	552.845	813.565	953.636	872.551	1089.19	1288.82	1232.26	1249.86	1378.73	1870.35	1555.38	1321.84	1430.55	1222.45	1318.96
773	E2348C_0751	dinG	NC_011601	CDS	798342	800492	+	ATP-dependent DNA helicase	1	core	325.789	445.108	467.065	563.035	439.437	617.153	623.48	597.755	688.696	719.88	683.305	663.246	641.972	750.813	570.616	660.068
774	E2348C_0752	ybiB	NC_011601	CDS	800520	801482	+	predicted transferase/phosphorylase	1	core	374.43	315.208	319.055	404.096	324.572	401.813	374.528	381.355	365.604	348.986	359.133	394.704	393.911	471.992	486.236	496.229
775	E2348C_0753	ybiC	NC_011601	CDS	801623	802708	+	predicted dehydrogenase	1	core	303.496	301.664	209.272	257.901	197.062	193.494	180.655	184.553	176.85	167.45	149.374	187.439	143.554	204.104	160.321	156.766
776	E2348C_0754	ybiJ	NC_011601	CDS	802936	803196	-	predicted protein	1	core	102.347	76.3394	112.233	66.7245	99.0577	71.7802	88.1243	99.6259	32.3092	53.2086	34.9598	63.0805	59.7183	112.986	66.4488	108.44
777	E2348C_0755	ybiI	NC_011601	CDS	803461	803727	-	predicted protein	1	core	147.441	122.512	138.698	111.707	100.112	95.9669	88.1243	128.207	125.836	59.4684	87.3995	77.4989	93.0228	154.901	99.1458	95.4741
778	E2348C_0756	ybiX	NC_011601	CDS	803801	804478	-	predicted protein	1	core	98.8008	107.121	132.817	116.206	94.8425	92.0658	92.5306	50.6295	142.841	139.281	119.181	154.998	93.0228	74.7168	83.3246	128.477
779	E2348C_0757	fiu	NC_011601	CDS	804520	806802	-	predicted iron outer membrane transporter	1	core	676.405	676.589	865.026	936.392	734.502	653.043	696.182	554.475	1016.89	672.932	643.578	926.382	867.064	588.623	661.323	815.655
780	E2348C_0758	ybiM	NC_011601	CDS	807067	807327	-	predicted protein	1	core	81.0673	70.183	94.5892	57.7279	107.488	78.8021	66.644	71.8613	113.932	86.0727	39.7271	64.8828	43.6403	71.0721	91.7626	62.4707
781	E2348C_0759	ybiN	NC_011601	CDS	807603	808529	+	predicted SAM-dependent methyltransferase	1	core	94.2408	78.802	88.708	144.695	125.403	104.549	109.054	119.224	144.541	112.677	125.538	140.579	120.585	114.809	135.007	140.264
782	E2348C_0760	ybiO	NC_011601	CDS	808526	810751	-	predicted mechanosensitive channel	1	core	158.081	152.063	136.738	131.95	115.919	139.659	161.378	138.006	190.454	101.722	95.3449	131.568	81.5385	114.809	83.3246	84.8658
783	E2348C_0761	glnQ	NC_011601	CDS	810868	811590	-	glutamine transporter subunit	1	core	306.029	253.644	475.396	610.267	388.854	560.977	765.029	628.786	554.358	724.575	815.199	641.619	534.02	621.425	675.035	572.844
784	E2348C_0762	glnP	NC_011601	CDS	811587	812246	-	glutamine transporter subunit	1	core	213.308	209.318	281.317	323.876	304.55	310.527	415.837	317.659	289.082	364.635	392.503	360.46	305.482	253.308	320.642	297.03
785	E2348C_0763	glnH	NC_011601	CDS	812388	813134	-	glutamine transporter subunit	1	core	345.043	341.065	572.926	641.755	655.467	658.505	666.991	595.305	573.063	796.563	721.443	834.465	641.972	728.945	684.528	826.263
786	E2348C_0764	dps	NC_011601	CDS	813538	814041	-	Fe-binding and storage protein	1	core	9132.23	8770.41	6072.82	3299.49	4414.39	4280.28	2643.73	2736.44	2799	2109.56	1989.53	2582.7	2745.89	3482.53	2642.13	2318.49
787	E2348C_0765	rhtA	NC_011601	CDS	814341	815228	-	threonine and homoserine efflux system	1	core	109.441	161.298	134.777	182.93	123.295	174.769	149.811	150.255	146.242	151.801	144.606	126.161	156.186	167.657	224.66	227.488
788	E2348C_0766	ompX	NC_011601	CDS	815581	816096	+	outer membrane protein	1	core	1988.18	1848.15	2051.07	1701.1	1505.89	1656.41	1695.29	1606.26	1697.08	1613.47	1806.79	1867.18	1799.59	1682.04	2009.28	1758.61
789	E2348C_0767	GJAO-787	NC_011601	CDS	816286	816744	+	transposase of IS200C	0	core	116.534	137.903	157.322	143.945	105.381	156.044	144.304	161.688	207.459	147.106	174.799	160.405	184.897	122.098	105.474	141.443
790	E2348C_0768	ybiP	NC_011601	CDS	816857	818440	-	predicted hydrolase - inner membrane	1	core	230.535	288.12	345.52	377.106	449.975	362.802	463.754	391.154	414.918	522.696	489.437	490.226	330.748	324.38	345.955	351.25
791	E2348C_0769	mntR	NC_011601	CDS	819026	819493	+	DNA-binding transcriptional regulator of mntH	1	core	405.337	435.873	495	632.008	458.405	563.318	443.376	471.181	843.441	685.451	637.222	728.129	736.143	701.609	441.937	523.339
792	E2348C_0770	ybiR	NC_011601	CDS	819490	820608	+	predicted transporter	1	core	123.121	140.982	145.069	146.944	203.384	205.198	237.385	187.003	273.778	179.97	249.486	198.253	180.303	258.775	235.208	200.378
793	E2348C_0771	ybiS	NC_011601	CDS	820666	821586	-	predicted protein	1	core	1502.28	1605.59	2196.14	1757.33	1612.32	2000.48	1714.57	1847.98	1826.32	1953.07	2488.5	1737.42	1558.42	1740.36	1812.05	2004.96
794	E2348C_0772	ybiT	NC_011601	CDS	821805	823397	+	fused predicted transporter subunits of ABC superfamily: ATP-binding components	1	core	747.846	770.166	912.075	1069.84	942.102	1028.33	975.426	904.799	1307.67	1313	1581.14	1369.75	1139.24	1441.49	1193.97	1090.29
795	E2348C_0773	ybiV	NC_011601	CDS	823597	824412	-	predicted hydrolase	0.969363	core	134.774	136.672	134.777	168.686	130.672	154.483	134.39	124.941	147.942	161.191	147.785	176.625	141.257	164.013	138.171	121.405
796	E2348C_0774	ybiW	NC_011601	CDS	824557	826989	-	predicted pyruvate formate lyase	1	core	52.1871	33.2446	23.0347	20.2423	28.4527	18.7253	30.2927	22.0483	30.6087	26.6043	25.4253	18.023	22.9686	38.2696	30.5875	22.3952
797	E2348C_0775	ybiY	NC_011601	CDS	826995	827894	-	predicted pyruvate formate lyase activating enzyme	1	core	9.12007	6.1564	3.9208	3.74857	13.6995	7.02197	2.20311	1.63321	18.7053	10.9547	3.17816	5.4069	5.74215	9.11181	10.5474	3.53608
798	E2348C_0776	fsaA	NC_011601	CDS	828025	828687	+	fructose-6-phosphate aldolase 1	1	core	22.2935	16.0066	17.1535	16.4937	24.2375	0.780219	9.36321	11.4325	18.7053	9.38975	14.3017	5.4069	16.078	9.11181	6.32845	10.6082
799	E2348C_0777	moeB	NC_011601	CDS	828763	829512	-	molybdopterin synthase sulfurylase	1	core	135.788	155.141	166.634	126.702	152.802	123.275	167.987	120.858	176.85	197.185	184.334	194.648	150.444	147.611	175.087	120.227
800	E2348C_0778	moeA	NC_011601	CDS	829512	830747	-	molybdopterin biosynthesis protein MoeA	1	core	283.229	283.81	286.218	280.393	278.205	313.648	297.97	310.31	236.367	264.478	394.092	427.145	277.92	275.177	360.722	267.563
801	E2348C_0779	iaaA	NC_011601	CDS	830951	831916	+	L-asparaginase	1	core	465.63	379.85	371.986	308.882	295.066	281.659	284.201	228.65	212.561	183.1	176.388	192.846	205.569	178.591	145.554	135.55
802	E2348C_0780	gsiA	NC_011601	CDS	831903	833774	+	fused predicted peptide transport subunits of ABC superfamily: ATP-binding components	1	core	384.056	310.283	278.377	209.92	221.299	257.472	217.006	210.684	219.363	136.151	122.359	178.428	103.359	78.3615	118.131	127.299
803	E2348C_0781	gsiB	NC_011601	CDS	833794	835332	+	predicted peptide transporter subunit: periplasmic-binding component of ABC superfamily	1	core	257.389	244.409	220.055	155.94	111.703	184.132	182.307	191.902	154.744	115.807	119.181	158.602	97.6165	80.1839	104.419	94.2954
804	E2348C_0782	gsiC	NC_011601	CDS	835350	836270	+	predicted peptide transporter subunit: membrane component of ABC superfamily	1	core	108.428	106.506	97.0397	93.7142	60.0669	78.8021	83.1673	71.0447	73.1209	61.0333	36.5489	45.0575	47.0856	27.3354	59.0656	43.6116
805	E2348C_0783	gsiD	NC_011601	CDS	836273	837184	+	predicted peptide transporter subunit: membrane component of ABC superfamily	1	core	110.454	111.431	115.173	105.71	83.2506	93.6263	109.605	81.6605	103.73	65.7282	73.0978	41.4529	71.2026	67.4274	30.5875	22.3952
806	E2348C_0784	yliE	NC_011601	CDS	837361	839709	+	conserved inner membrane protein	1	core	184.428	188.386	200.941	188.928	91.6811	110.791	134.39	106.975	90.1257	62.5983	58.796	68.4874	55.1246	71.0721	65.394	77.7937
807	E2348C_0785	yliF	NC_011601	CDS	839717	841045	+	predicted diguanylate cyclase	1	core	150.988	158.835	141.639	143.195	94.8425	80.3626	116.214	111.058	95.2272	57.9034	54.0288	88.3127	57.4215	82.0063	47.4634	80.1511
808	E2348C_0786	rimO	NC_011601	CDS	841092	842417	-	predicted SAM-dependent methyltransferase	1	core	832.46	936.389	1236.03	1464.19	1153.92	1443.41	1380.25	1415.18	1630.77	1477.32	1747.99	1897.82	1569.9	1627.37	1144.4	1408.54
809	E2348C_0787	bssR	NC_011601	CDS	842630	843013	+	conserved predicted protein that regulates biofilm formation	1	core	37127.8	37044.3	45078.9	42845.4	53411.1	45015.5	48072.9	60428	50237.4	46925.3	61511.8	50403.1	68347.6	76590.2	52851	71185.9
810	E2348C_0788	yliI	NC_011601	CDS	843124	844239	+	predicted dehydrogenase	1	core	222.428	242.562	307.292	337.371	388.854	365.923	510.57	340.524	523.749	469.487	529.164	621.793	527.129	594.09	461.977	512.731
811	E2348C_0789	yliJ	NC_011601	CDS	844236	844862	-	predicted glutathione S-transferase	1	core	201.655	164.376	173.985	161.938	194.954	174.769	153.116	155.155	187.053	212.834	227.239	337.03	178.007	134.855	159.266	180.34
812	E2348C_0790	dacC	NC_011601	CDS	845109	846311	+	D-alanyl-D-alanine carboxypeptidase (penicillin-binding protein 6a)	1	core	601.925	640.266	576.847	548.79	526.903	408.055	551.328	552.842	418.319	450.708	419.518	419.936	372.091	366.295	328.025	377.182
813	E2348C_0791	deoR	NC_011601	CDS	846358	847116	-	DNA-binding transcriptional repressor	1	core	523.391	552.845	567.535	582.527	680.758	588.285	556.285	573.257	727.808	788.739	726.211	715.513	720.065	672.451	545.302	615.277
814	E2348C_0792	ybjG	NC_011601	CDS	847174	847770	-	undecaprenyl pyrophosphate phosphatase	1	core	98.2941	121.897	92.6288	68.2239	123.295	95.9669	93.0813	106.975	88.4252	103.287	46.0834	95.5219	109.101	87.4733	84.3794	137.907
815	E2348C_0793	cmr	NC_011601	CDS	848055	849287	+	multidrug efflux system protein	1	core	240.669	265.957	271.515	334.372	265.559	293.362	266.025	240.082	302.686	297.342	232.006	264.938	227.389	154.901	256.302	218.058
816	E2348C_0794	ybjH	NC_011601	CDS	849328	849612	-	predicted protein	1	core	13.1734	14.1597	16.1733	24.7405	27.3989	28.0879	29.1912	22.0483	13.6039	7.82479	25.4253	7.2092	22.9686	5.46708	33.7518	20.0378
817	E2348C_0795	ybjI	NC_011601	CDS	849698	850513	-	predicted protein	1	core	38.0003	42.4792	36.2674	32.9874	38.9908	36.6703	34.1482	49.8129	47.6136	18.7795	33.3707	46.8598	47.0856	23.6907	33.7518	30.646
818	E2348C_0796	ybjJ	NC_011601	CDS	850513	851721	-	predicted transporter	1	core	28.8802	37.5541	38.7179	20.992	31.6142	44.4725	36.3513	37.5638	37.4107	37.559	39.7271	34.2437	45.9372	34.6249	53.7919	34.1821
819	E2348C_0797	ybjK	NC_011601	CDS	851805	852341	+	predicted DNA-binding transcriptional regulator	1	core	55.2271	48.0199	54.401	76.4708	59.0131	45.2527	34.1482	57.979	54.4155	45.3838	46.0834	66.6851	83.8353	98.4075	52.7371	63.6494
820	E2348C_0798	GJAO-819	NC_011601	CDS	852446	853498	-	predicted integrase	0	PP3	69.4139	84.3427	74.005	77.2205	56.9055	80.3626	71.601	65.3284	93.5267	92.3325	61.9742	63.0805	57.4215	85.651	53.7919	45.969
821	E2348C_0799	GJAO-820	NC_011601	CDS	853585	855102	-	predicted protein	0	PP3	147.441	183.461	185.258	162.688	133.833	163.066	199.932	191.902	192.155	125.197	135.072	142.382	149.296	147.611	109.693	132.014
822	E2348C_0800	GJAO-821	NC_011601	CDS	855128	856051	-	predicted protein	0	PP3	112.481	180.998	176.436	148.443	177.039	123.275	133.288	171.487	188.754	125.197	61.9742	100.929	111.398	123.921	93.8721	108.44
823	E2348C_0801	GJAO-822	NC_011601	CDS	856102	856671	-	predicted repressor protein	0	PP3	103.361	115.125	99.9803	114.706	104.327	112.352	85.9212	115.141	85.0243	84.5077	57.207	106.336	104.507	102.052	74.8867	129.656
824	E2348C_0802	GJAO-823	NC_011601	CDS	856797	857018	+	predicted regulatory protein	0	PP3	6.08005	0	2.9406	1.49943	4.21522	3.12088	0	1.63321	0	0	0	1.8023	0	0	0	2.35738
825	E2348C_0803	GJAO-824	NC_011601	CDS	857051	857560	+	predicted regulatory protein	0	PP3	0.506671	1.23128	6.86139	0.749714	0	2.34066	0	0	6.80194	0	0	0	0	0	6.32845	3.53608
826	E2348C_0804	GJAO-825	NC_011601	CDS	857568	857768	+	predicted protein	0	PP3	0	0	0	1.49943	0	0	0	0	0	0	0	0	0	1.82236	0	0
827	E2348C_0805	GJAO-826	NC_011601	CDS	857732	858073	+	predicted protein	0	PP3	0.506671	4.30948	0.490099	0	0	0	1.10155	4.89963	0	0	0	9.0115	0	0	0	0
828	E2348C_0806	GJAO-827	NC_011601	CDS	858141	858374	+	predicted protein	0	PP3	2.53335	0	0	0	0	0.780219	2.75389	0	0	0	3.17816	0	0	0	0	0
829	E2348C_0807	GJAO-828	NC_011601	CDS	858374	858601	+	predicted transcriptional regulator - TraR/DksA family	0	PP3	0	0	0.490099	0	0	1.56044	0	0	0	0	0	3.6046	0	0	0	5.89346
830	E2348C_0808	GJAO-829	NC_011601	CDS	858598	859455	+	DNA adenine methylase	0	PP3	4.56004	3.0782	1.9604	2.99885	7.37664	0	0	5.71624	5.10146	1.56496	3.17816	0	8.03901	5.46708	1.05474	0
831	E2348C_0809	GJAO-830	NC_011601	CDS	859452	861866	+	predicted replication protein	0	PP3	15.7068	22.7787	15.1931	14.2446	16.8609	15.6044	18.1756	18.7819	27.2078	23.4744	12.7127	23.4299	12.6327	7.28945	24.2591	25.9312
832	E2348C_0810	GJAO-831	NC_011601	CDS	862021	862209	+	predicted protein	0	PP3	11.1468	10.4659	17.1535	8.24685	15.8071	13.2637	9.36321	17.9653	35.7102	21.9094	22.2472	5.4069	29.8592	10.9342	18.9854	21.2165
833	E2348C_0811	GJAO-832	NC_011601	CDS	862220	862453	+	predicted DNA-damage-inducible protein	0	PP3	59.2805	71.4143	78.906	110.208	68.4974	73.3406	104.097	95.5428	61.2175	57.9034	90.5777	63.0805	149.296	58.3156	79.1057	104.904
834	E2348C_0812	GJAO-833	NC_011601	CDS	862646	862981	-	predicted protein	0	PP3	191.522	216.09	199.47	183.68	224.461	228.604	243.994	263.764	229.565	228.484	147.785	212.671	200.975	202.282	230.989	202.735
835	E2348C_0813	GJAO-834	NC_011601	CDS	863253	863525	+	predicted protein	0	PP3	50.6671	60.9484	40.1882	51.7302	49.5289	26.5274	62.2378	45.7299	66.3189	78.2479	52.4397	61.2782	39.0466	51.0261	62.2298	70.7215
836	E2348C_0814	GJAO-835	NC_011601	CDS	863510	864085	+	predicted protein	0	PP3	664.752	651.347	586.649	612.516	611.207	511.043	545.269	618.17	374.107	535.215	524.397	389.297	578.808	592.267	495.729	525.697
837	E2348C_0815	GJAO-836	NC_011601	CDS	864090	865049	+	predicted protein	0	PP3	1032.59	1082.3	912.565	1045.85	1163.4	866.043	1002.97	1063.22	1016.89	1251.97	778.65	1014.69	1073.78	1128.04	1084.28	971.242
838	E2348C_0816	GJAO-837	NC_011601	CDS	865074	866099	-	predicted capsid portal protein	0	PP3	13.1734	9.85024	8.33169	10.496	15.8071	13.2637	15.9725	16.3321	5.10146	20.3444	4.76725	16.2207	9.18743	7.28945	4.21897	15.323
839	E2348C_0817	GJAO-838	NC_011601	CDS	866099	867865	-	predicted terminase - ATPase subunit	0	PP3	15.2001	8.00332	8.82179	8.99656	3.16142	7.02197	8.81243	9.79926	3.40097	17.2145	0	7.2092	14.9296	1.82236	6.32845	3.53608
840	E2348C_0818	GJAO-839	NC_011601	CDS	868008	868841	+	predicted capsid scaffolding protein	0	PP3	2.53335	2.46256	3.4307	1.49943	0	3.12088	0	0	5.10146	0	0	0	3.44529	0	2.10948	0
841	E2348C_0819	GJAO-840	NC_011601	CDS	868858	869916	+	predicted major capsid protein	0	PP3	5.06671	0.61564	8.82179	5.24799	9.48425	3.9011	3.85544	0	0	3.12992	0	0	0	3.64472	3.16423	5.89346
842	E2348C_0820	GJAO-841	NC_011601	CDS	869920	870570	+	predicted terminase - endonuclease subunit	0	PP3	3.04002	1.23128	2.9406	0.749714	0	3.12088	0	3.26642	6.80194	4.69487	0	0	1.14843	0	2.10948	0
843	E2348C_0821	GJAO-842	NC_011601	CDS	870666	871130	+	predicted capsid completion protein	0	PP3	0	0.61564	0.980199	0	0	0	0	0	0	0	0	0	0	0	0	2.35738
844	E2348C_0822	GJAO-843	NC_011601	CDS	871130	871333	+	predicted tail protein	0	PP3	0	0	0	3.74857	0	0	2.75389	0	0	0	0	0	0	0	4.21897	3.53608
845	E2348C_0823	GJAO-844	NC_011601	CDS	871337	871552	+	predicted secretory protein	0	PP3	1.01334	0	0	0	1.05381	0	0	0	0	6.25983	0	0	4.59372	0	0	0
846	E2348C_0824	GJAO-845	NC_011601	CDS	871533	872045	+	predicted lysozyme	0	PP3	0.506671	2.46256	0.980199	2.24914	0	0	1.10155	0	0	0	0	0	0	0	0	0
847	E2348C_0825	GJAO-846	NC_011601	CDS	872047	872424	+	predicted membrane protein	0	PP3	3.04002	1.23128	0.490099	0	0	0.780219	0	0	0	0	0	0	0	0	6.32845	1.17869
848	E2348C_0826	GJAO-847	NC_011601	CDS	872421	872849	+	predicted regulatory protein	0	PP3	4.56004	3.0782	0.490099	1.49943	0	1.56044	2.75389	1.63321	0	0	0	0	1.14843	0	3.16423	0
849	E2348C_0827	GJAO-848	NC_011601	CDS	872945	873376	+	predicted tail protein	0	PP3	0.506671	4.30948	0.980199	0.749714	1.05381	0	0.550777	2.44982	1.70049	0	0	3.6046	0	0	0	1.17869
850	E2348C_0829	GJAO-849	NC_011601	CDS	873731	874792	-	predicted variable tail fibre protein	0	PP3	22.8002	20.3161	14.2129	9.74628	18.9685	7.02197	20.9295	5.71624	3.40097	12.5197	11.1236	3.6046	11.4843	25.5131	7.3832	11.7869
851	E2348C_0830	GJAO-850	NC_011601	CDS	874789	875394	-	predicted tail protein	0	PP3	9.12007	1.23128	10.2921	5.24799	6.32283	2.34066	3.85544	1.63321	3.40097	0	4.76725	0	0	1.82236	5.27371	1.17869
852	E2348C_0831	GJAO-851	NC_011601	CDS	875387	876295	-	predicted baseplate assembly protein	0	PP3	9.62674	11.6972	4.90099	7.49714	8.43044	9.36263	7.1601	4.08303	1.70049	0	1.58908	3.6046	4.59372	5.46708	13.7116	2.35738
853	E2348C_0832	GJAO-852	NC_011601	CDS	876282	876641	-	predicted baseplate assembly protein	0	PP3	6.08005	0	1.9604	2.24914	1.05381	0.780219	3.85544	0.816605	0	0	4.76725	0	4.59372	0	8.43794	5.89346
854	E2348C_0833	GJAO-853	NC_011601	CDS	876638	877216	-	predicted baseplate assembly protein	0	PP3	11.1468	6.77204	15.1931	4.49828	15.8071	11.7033	9.91399	6.53284	18.7053	7.82479	0	5.4069	5.74215	14.5789	9.49268	12.9656
855	E2348C_0834	GJAO-854	NC_011601	CDS	877308	878453	+	predicted protein	0	PP3	223.442	331.214	288.178	350.866	295.066	226.264	264.924	356.04	248.271	237.874	222.472	281.159	312.373	287.933	301.656	267.563
856	E2348C_0835	GJAO-855	NC_011601	CDS	878571	879137	+	predicted DNA invertase	0	PP3	51.1737	41.8635	57.8317	71.9725	50.5827	66.3186	82.0658	84.927	79.9228	65.7282	119.181	66.6851	62.0152	100.23	51.6824	88.4019
857	E2348C_0836	GJAO-856	NC_011601	CDS	879280	880452	+	predicted major tail sheath protein	0	PP3	13.6801	9.85024	15.1931	31.488	23.1837	23.4066	27.5389	32.6642	40.8116	28.1692	39.7271	18.023	12.6327	36.4472	34.8065	31.8247
858	E2348C_0837	GJAO-857	NC_011601	CDS	880462	880977	+	predicted major tail tube protein	0	PP3	17.7335	4.92512	5.88119	14.2446	18.9685	10.1428	13.2187	13.0657	17.0049	4.69487	12.7127	21.6276	27.5623	9.11181	10.5474	16.5017
859	E2348C_0838	GJAO-858	NC_011601	CDS	881032	881334	+	predicted tail protein	0	PP3	5.06671	6.77204	2.9406	2.99885	2.10761	2.34066	4.40622	8.16605	3.40097	0	0	1.8023	2.29686	3.64472	7.3832	2.35738
860	E2348C_0839	GJAO-859	NC_011601	CDS	881349	881468	+	predicted tail protein	0	PP3	0	0.61564	1.4703	0.749714	2.10761	0	1.10155	0	8.50243	0	0	0	0	0	0	0
861	E2348C_0840	GJAO-860	NC_011601	CDS	881461	884538	+	predicted tail tape measure protein	0	PP3	32.4269	27.0882	37.7377	27.7394	32.668	16.3846	32.4958	16.3321	28.9082	34.4291	25.4253	23.4299	42.4919	38.2696	18.9854	23.5738
862	E2348C_0841	GJAO-861	NC_011601	CDS	884535	885020	+	predicted tail protein	0	PP3	9.62674	6.77204	8.82179	3.74857	9.48425	8.58241	11.0155	4.08303	15.3044	3.12992	3.17816	0	3.44529	9.11181	14.7664	7.07215
863	E2348C_0842	GJAO-862	NC_011601	CDS	885017	886117	+	predicted late gene regulator	0	PP3	46.107	24.6256	31.3664	32.2377	44.2598	25.7472	31.9451	31.031	28.9082	29.7342	52.4397	32.4414	28.7107	12.7565	36.916	22.3952
864	E2348C_0843	GJAO-863	NC_011601	CDS	886205	886423	+	predicted transcriptional activator	0	PP3	27.8669	17.2379	26.9555	22.4914	23.1837	28.8681	22.5819	22.865	1.70049	14.0846	7.94541	16.2207	31.0076	18.2236	18.9854	33.0034
865	E2348C_0844	ybjL	NC_011601	CDS	886659	888344	-	predicted transporter	1	core	305.522	409.401	419.035	444.58	343.541	437.703	516.078	470.365	333.295	408.454	446.532	398.308	488.082	444.656	491.51	565.772
866	E2348C_0845	ybjM	NC_011601	CDS	888614	888991	+	predicted inner membrane protein	1	core	93.2274	105.89	111.253	95.2136	109.596	104.549	118.968	97.9926	105.43	68.8581	81.0432	122.556	83.8353	131.21	103.365	149.694
867	E2348C_0846	grxA	NC_011601	CDS	889021	889278	-	glutaredoxin 1 - redox coenzyme forribonucleotide reductase (RNR1a)	1	core	146.935	95.4242	67.6337	78.7199	54.7979	42.912	40.7575	53.0794	27.2078	43.8188	65.1524	46.8598	164.225	78.3615	102.31	74.2576
868	E2348C_0847	ybjC	NC_011601	CDS	889438	889725	+	predicted inner membrane protein	1	core	141.868	189.002	148.99	110.208	159.125	114.692	165.233	173.937	96.9276	142.411	104.879	75.6966	173.413	118.453	159.266	136.728
869	E2348C_0848	nfsA	NC_011601	CDS	889709	890431	+	nitroreductase A - NADPH-dependent - FMN-dependent	1	core	179.361	162.529	127.916	148.443	150.694	131.077	148.159	151.889	134.338	118.937	154.141	214.474	110.249	162.19	124.46	109.618
870	E2348C_0849	rimK	NC_011601	CDS	890492	891394	+	ribosomal protein S6 modification protein	1	core	216.855	222.862	218.094	208.42	228.676	176.33	229.674	211.501	200.657	212.834	224.061	236.101	140.108	246.019	246.81	185.055
871	E2348C_0850	ybjN	NC_011601	CDS	891482	891958	+	predicted oxidoreductase	1	core	693.126	810.183	808.174	969.38	1212.93	1093.09	1039.32	1063.22	1341.68	1286.4	1318.94	1056.15	1007.17	1465.18	1112.75	1230.55
872	E2348C_0851	potF	NC_011601	CDS	892308	893420	+	putrescine transporter subunit PotF: periplasmic-binding component of ABC superfamily	1	core	184.428	194.542	202.411	226.413	225.514	215.34	241.791	258.047	217.662	211.269	197.046	254.124	207.866	218.683	166.649	271.099
873	E2348C_0852	potG	NC_011601	CDS	893515	894648	+	putrescine transporter subunit PotG: ATP-binding component of ABC superfamily	1	core	104.881	136.057	143.599	223.415	170.716	179.45	148.159	151.889	139.44	167.45	157.319	149.591	167.671	167.657	150.828	135.55
874	E2348C_0853	potH	NC_011601	CDS	894658	895611	+	putrescine transporter subunit PotH: membrane component of ABC superfamily	1	core	55.7338	88.6522	77.4357	78.7199	89.5735	66.3186	70.4995	59.6122	52.715	45.3838	58.796	70.2897	63.1636	74.7168	92.8173	63.6494
875	E2348C_0854	potI	NC_011601	CDS	895608	896453	+	putrescine transporter subunit PotI: membrane component of ABC superfamily	1	core	36.987	50.4825	57.3416	80.9691	38.9908	59.2966	69.3979	48.9963	95.2272	56.3385	49.2616	75.6966	33.3045	51.0261	53.7919	66.0068
876	E2348C_0855	ybjO	NC_011601	CDS	896513	897001	+	predicted inner membrane protein	1	core	93.7341	102.196	90.1783	68.9736	81.143	99.0878	89.7767	73.4945	78.2223	100.157	84.2214	39.6506	76.9448	67.4274	88.5984	61.292
877	E2348C_0856	rumB	NC_011601	CDS	897042	898169	+	23S rRNA m(5)U747 methyltransferase	1	core	238.642	202.546	240.639	235.41	259.236	248.89	257.213	233.549	306.087	267.608	344.831	272.147	281.365	286.111	267.905	245.168
878	E2348C_0857	artJ	NC_011601	CDS	898198	898929	-	arginine 3rd transport system periplasmic binding protein ArtJ	1	core	48.1337	41.2479	58.8119	72.7222	57.9593	67.8791	74.9057	89.01	96.9276	56.3385	73.0978	90.115	40.195	51.0261	61.1751	56.5772
879	E2348C_0858	artM	NC_011601	CDS	899155	899823	-	arginine 3rd transport system permease protein ArtM; membrane component of ABC superfamily	1	core	418.003	555.308	542.54	635.757	481.589	553.956	718.213	584.689	562.861	636.938	624.509	569.527	474.301	471.992	523.152	471.477
880	E2348C_0859	artQ	NC_011601	CDS	899823	900539	-	arginine 3rd transport system permease protein ArtQ; membrane component of ABC superfamily	1	core	288.802	286.273	333.268	363.611	277.151	274.637	354.7	269.48	343.498	308.297	417.929	277.554	226.241	231.44	272.124	288.78
881	E2348C_0860	artI	NC_011601	CDS	900546	901277	-	arginine transporter subunit	1	core	702.246	627.337	773.377	572.031	616.476	675.67	722.069	614.087	501.643	511.741	494.205	432.552	569.621	444.656	511.55	503.302
882	E2348C_0861	artP	NC_011601	CDS	901295	902023	-	arginine transporter subunit	1	core	795.98	914.841	956.184	957.384	758.74	791.922	968.266	1083.64	760.117	820.038	656.291	688.479	722.362	732.589	742.539	742.576
883	E2348C_0862	ybjP	NC_011601	CDS	902241	902756	-	predicted lipoprotein	1	core	1830.6	1766.89	1732.99	1337.49	1128.63	1240.55	1119.73	1646.28	996.484	757.439	819.967	933.591	791.268	954.917	1243.54	1459.22
884	E2348C_0863	ybjQ	NC_011601	CDS	902882	903205	+	predicted protein	1	core	162.135	113.278	97.0397	84.7176	134.887	80.3626	89.7767	96.3594	78.2223	56.3385	49.2616	95.5219	102.21	78.3615	131.843	96.6528
885	E2348C_0864	ybjR	NC_011601	CDS	903202	904032	+	predicted amidase and lipoprotein	1	core	323.256	267.804	264.164	224.164	308.765	252.011	160.276	222.117	224.464	156.496	228.828	214.474	226.241	209.572	255.248	219.237
886	E2348C_0865	ybjS	NC_011601	CDS	904029	905042	-	predicted NAD(P)H-binding oxidoreductase with NAD(P)-binding Rossmann-fold domain	1	core	275.122	253.028	251.911	323.876	277.151	247.329	266.576	244.982	268.677	283.257	300.337	319.007	188.342	271.532	203.565	199.199
887	E2348C_0866	ybjT	NC_011601	CDS	905141	906571	-	conserved protein with NAD(P)-binding Rossmann-fold domain	1	core	506.671	422.945	451.382	452.077	425.737	411.956	372.325	419.735	391.112	341.161	387.736	374.878	356.013	338.959	317.477	345.357
888	E2348C_0867	ltaE	NC_011601	CDS	906582	907583	-	L-allo-threonine aldolase - PLP-dependent	1	core	585.711	555.308	547.931	452.077	463.674	439.263	440.622	351.957	346.899	375.59	320.995	355.053	444.442	338.959	392.364	282.886
889	E2348C_0868	poxB	NC_011601	CDS	907620	909338	-	pyruvate dehydrogenase (pyruvate oxidase) - thiamin-dependent - FAD-binding	1	core	679.445	607.637	588.609	359.862	394.123	439.263	354.15	369.922	340.097	334.901	197.046	232.497	254.951	249.664	127.624	236.917
890	E2348C_0869	hcr	NC_011601	CDS	909471	910439	-	HCP oxidoreductase - NADH-dependent	1	core	35.467	32.6289	29.8961	36.736	26.3451	28.8681	40.2067	40.8303	25.5073	26.6043	19.069	14.4184	31.0076	21.8683	48.5181	37.7182
891	E2348C_0870	hcp	NC_011601	CDS	910451	912103	-	hybrid-cluster [4Fe-2S-2O] protein in anaerobicterminal reductases	1	core	29.3869	27.7038	24.505	20.2423	23.1837	25.7472	25.3357	18.7819	6.80194	14.0846	12.7127	16.2207	8.03901	30.9801	31.6423	12.9656
892	E2348C_0871	ybjE	NC_011601	CDS	912247	913146	-	predicted transporter	1	core	103.868	112.047	104.881	101.211	133.833	91.2856	137.143	153.522	83.3238	145.541	90.5777	162.207	125.179	72.8945	94.9268	102.546
893	E2348C_0872	aqpZ	NC_011601	CDS	913630	914325	-	aquaporin	1	core	65.3605	82.4958	62.7327	52.4799	52.6903	67.0988	87.5736	69.4115	51.0146	35.994	81.0432	70.2897	71.2026	94.7628	80.1604	49.5051
894	E2348C_0873	ybjD	NC_011601	CDS	914751	916409	+	conserved protein with nucleoside triphosphate hydrolase domain	1	core	283.229	223.477	246.03	208.42	247.644	252.791	239.588	297.244	253.372	276.997	286.035	201.858	233.131	313.446	313.258	251.061
895	E2348C_0874	ybjX	NC_011601	CDS	916406	917398	-	predicted protein	1	core	1364.97	1399.35	1366.89	1008.36	1047.48	1278.78	1270.64	1144.88	1220.95	1231.62	958.217	1384.17	1003.73	1066.08	812.152	1076.15
896	E2348C_0875	macA	NC_011601	CDS	917513	918628	+	macrolide transporter subunit - membrane fusionprotein (MFP) component	1	core	205.708	220.399	213.683	242.157	290.85	241.088	190.018	244.165	317.991	317.686	233.595	337.03	307.779	377.229	232.043	234.56
897	E2348C_0876	macB	NC_011601	CDS	918625	920571	+	fused macrolide transporter subunits of ABC superfamily: ATP-binding component/membrane component	1	core	353.15	388.469	398.941	329.124	322.464	437.703	400.966	383.805	409.817	327.076	421.107	522.667	373.24	450.123	352.284	386.611
898	E2348C_0877	cspD	NC_011601	CDS	920644	920868	-	cold shock protein homolog	1	core	733.153	487.587	457.263	315.629	343.541	299.604	327.162	382.988	287.382	139.281	232.006	192.846	342.232	284.288	442.992	337.106
899	E2348C_0878	clpS	NC_011601	CDS	921191	921511	+	regulatory protein for ClpA substrate specificity	1	core	445.87	634.725	491.08	503.058	506.88	527.428	697.835	613.271	610.474	649.457	559.357	519.062	933.673	621.425	1056.85	780.294
900	E2348C_0879	clpA	NC_011601	CDS	921542	923818	+	ATPase and specificity subunit of ClpA-ClpP ATP-dependent serine protease - chaperone activity	1	core	5735.01	5390.55	5365.61	5483.4	5310.13	5491.96	5413.04	5650.91	6441.44	5427.27	7128.62	5963.81	6095.86	7305.85	5853.82	6396.76
901	E2348C_0880	infA	NC_011601	CDS	924621	924839	-	translation initiation factor IF-1	1	core	1921.8	1777.97	2884.73	3451.68	2394.25	3059.24	2643.73	2542.09	3514.9	3591.58	3801.09	2880.08	2689.62	4676.18	2376.33	3016.27
902	E2348C_0881	aat	NC_011601	CDS	925124	925828	-	leucyl/phenylalanyl-tRNA-protein transferase	1	core	192.028	200.083	192.609	211.419	226.568	235.626	256.662	258.864	248.271	302.037	211.348	409.122	287.107	286.111	307.985	269.921
903	E2348C_0882	cydC	NC_011601	CDS	925870	927591	-	fused cysteine transporter subunits of ABCsuperfamily: membrane component/ATP-binding component	1	core	714.406	691.98	775.337	772.955	845.152	785.681	888.954	838.654	841.74	769.959	926.435	729.931	756.815	863.799	851.177	885.198
904	E2348C_0883	cydD	NC_011601	CDS	927592	929358	-	fused cysteine transporter subunits of ABCsuperfamily: membrane component/ATP-binding component	1	core	456.004	518.369	511.664	569.033	576.432	525.868	656.526	644.302	530.551	715.186	665.826	634.41	563.879	484.748	589.601	585.81
905	E2348C_0884	trxB	NC_011601	CDS	929481	930446	-	thioredoxin reductase - FAD/NAD(P)-binding	1	core	1388.78	1262.06	1499.7	1446.2	1240.33	1216.36	1327.37	1525.42	1360.39	1089.21	1293.51	1207.54	1359.74	1073.37	1331.08	1183.41
906	E2348C_0885	lrp	NC_011601	CDS	930991	931485	+	DNA-binding transcriptional dual regulator - leucine-binding	1	core	864.38	901.913	871.397	887.661	823.022	1034.57	1034.91	1038.72	1190.34	890.461	1045.62	942.603	966.978	911.181	966.144	1118.58
907	E2348C_0886	ftsK	NC_011601	CDS	931620	935726	+	DNA-binding membrane protein FtsK required for chromosome resolution and partitioning	1	core	2820.13	2885.51	3316.5	3536.4	3587.15	3610.85	3807.52	3431.38	4040.35	4181.57	4716.4	4552.61	3762.25	4065.69	3588.23	4170.21
908	E2348C_0887	lolA	NC_011601	CDS	935882	936496	+	chaperone for lipoproteins	1	core	446.377	416.788	453.342	425.837	443.652	442.384	562.343	495.679	515.247	439.753	471.957	472.203	575.363	519.373	639.174	551.628
909	E2348C_0888	rarA	NC_011601	CDS	936507	937850	+	recombination protein	1	core	845.633	932.079	1005.19	1080.34	1178.15	1233.53	1343.9	1232.26	1275.36	1278.57	1206.11	1274.23	1265.57	1282.94	1279.4	1500.48
910	E2348C_0889	serS	NC_011601	CDS	937941	939233	+	seryl-tRNA synthetase - also charges selenocysteinyl-tRNA with serine	1	core	4590.44	4441.84	4603.5	4620.48	4333.25	4703.94	4580.26	4746.93	4576.01	4610.37	4981.77	4810.34	4614.39	4517.63	4404.6	5021.23
911	E2348C_0891	dmsB	NC_011601	CDS	941927	942544	+	dimethyl sulfoxide reductase - anaerobic - subunit B	1	core	69.4139	52.3294	70.5743	86.9668	79.0354	70.9999	71.601	93.093	86.7247	84.5077	82.6323	88.3127	70.0542	85.651	69.613	73.0789
912	E2348C_0892	dmsC	NC_011601	CDS	942546	943409	+	dimethyl sulfoxide reductase - anaerobic - subunit C	1	core	101.841	93.5773	85.2773	81.7188	64.2821	87.3845	113.46	79.2107	100.329	97.0274	76.276	59.4759	110.249	114.809	151.883	135.55
913	E2348C_0894	ycaD	NC_011601	CDS	944302	945450	+	predicted transporter	1	core	475.257	619.95	505.783	444.58	476.32	395.571	483.032	360.94	358.802	411.584	390.914	437.959	398.505	400.92	333.299	401.934
914	E2348C_0895	pflA	NC_011601	CDS	945547	946287	-	pyruvate formate lyase activating enzyme 1	1	core	573.551	521.447	618.015	554.038	588.023	554.736	581.07	612.454	505.044	674.497	661.058	614.584	612.113	652.405	626.517	640.03
915	E2348C_0896	pflB	NC_011601	CDS	946479	948761	-	pyruvate formate lyase I	1	core	22848.3	24190.4	22954.8	20972.5	19518.6	24066.6	22238.2	19426.2	24407.1	22377.3	23413.5	25365.6	19785.1	21786.3	18282.9	20721.4
916	E2348C_0897	focA	NC_011601	CDS	948816	949673	-	formate transporter	1	core	3684.51	4310.71	4188.39	3563.39	3756.82	4007.2	4692.62	4915.96	4229.11	3505.51	3310.06	3970.47	3603.77	3675.7	3423.69	3524.29
917	E2348C_0898	ycaO	NC_011601	CDS	950079	951839	-	predicted protein	1	core	612.565	691.98	886.59	985.873	1031.68	1074.36	1154.43	1143.25	1350.19	1251.97	1434.94	1420.21	1295.43	1235.56	1438.67	1295.38
918	E2348C_0899	ycaP	NC_011601	CDS	951969	952661	+	conserved inner membrane protein	1	core	389.63	358.918	349.441	357.613	255.021	299.604	250.604	261.314	243.169	215.964	324.173	176.625	238.873	297.045	213.058	233.381
919	E2348C_0900	serC	NC_011601	CDS	952860	953948	+	3-phosphoserine/phosphohydroxythreonine aminotransferase	1	core	652.085	714.758	723.877	657.499	535.333	631.197	654.874	675.333	513.546	647.892	538.699	735.338	608.668	681.563	740.429	658.889
920	E2348C_0901	aroA	NC_011601	CDS	954019	955302	+	5-enolpyruvylshikimate-3-phosphate synthetase	1	core	648.032	622.412	647.421	753.462	746.094	753.692	731.983	717.796	739.711	845.077	804.076	973.242	553.543	676.096	673.98	748.47
921	E2348C_0902	ycaL	NC_011601	CDS	955472	956236	+	predicted peptidase with chaperone function	1	core	95.7608	100.965	99.0001	103.46	95.8963	87.3845	133.288	107.792	88.4252	64.1633	73.0978	75.6966	125.179	116.631	149.773	137.907
922	E2348C_0903	cmk	NC_011601	CDS	956409	957092	+	cytidylate kinase	1	core	847.153	951.78	1064.99	1130.57	1033.78	1086.85	1342.24	1115.48	1261.76	1137.72	1384.09	1113.82	1452.76	1277.48	1463.98	1137.44
923	E2348C_0904	rpsA	NC_011601	CDS	957203	958876	+	30S ribosomal subunit protein S1	1	core	24470.2	25194.5	29386.9	31864.3	24058.4	31687.8	31144.8	31525.1	33606.7	31934.5	40102.1	32982.1	31068.5	30003.4	33724.3	31175.2
924	E2348C_0905	ihfB	NC_011601	CDS	959036	959320	+	integration host factor (IHF) - DNA-binding protein - beta subunit	1	core	1342.68	1443.06	1364.93	1204.04	1160.24	1124.3	1175.91	1156.31	1033.89	1142.42	1384.09	1000.28	1022.1	1106.17	1382.77	1214.05
925	E2348C_0906	ycaI	NC_011601	CDS	959526	961790	+	conserved inner membrane protein	1	core	126.668	122.512	102.921	128.201	159.125	120.934	118.417	159.238	96.9276	118.937	150.963	108.138	146.999	145.789	155.047	194.484
926	E2348C_0907	msbA	NC_011601	CDS	961827	963575	+	fused lipid transporter subunits of ABCsuperfamily: membrane component/ATP-binding component	1	core	1065.53	1190.03	1277.2	1369.73	1200.28	1363.82	1402.83	1285.34	1510.03	1444.46	1407.93	1546.37	1482.62	1499.8	1462.93	1244.7
927	E2348C_0908	lpxK	NC_011601	CDS	963572	964558	+	"lipid A 4kinase"	1	core	643.979	720.299	809.154	820.936	803	828.593	888.954	899.083	722.706	757.439	924.846	955.219	899.22	847.398	909.188	747.291
928	E2348C_0909	ycaQ	NC_011601	CDS	964595	965827	+	predicted protein	1	core	133.254	185.308	148.5	149.193	232.891	213.78	202.686	185.369	168.348	312.992	235.184	311.798	243.467	189.526	190.908	241.632
929	E2348C_0910	ycaR	NC_011601	CDS	965879	966061	+	predicted protein	1	core	342.003	328.136	301.411	284.141	225.514	313.648	325.509	364.206	353.701	370.895	219.293	209.067	285.959	444.656	287.945	352.429
930	E2348C_0911	kdsB	NC_011601	CDS	966058	966804	+	3-deoxy-manno-octulosonate cytidylyltransferase	1	core	1178.52	1116.77	1364.44	1365.23	1372.05	1492.56	1476.63	1620.96	1533.84	1410.03	1231.54	1739.22	1695.08	1691.15	1722.39	1645.45
931	E2348C_0912	ycbJ	NC_011601	CDS	966958	967851	+	predicted protein	1	core	586.725	490.665	531.268	611.017	792.462	614.813	648.815	667.167	690.397	691.711	807.254	778.594	861.322	1044.21	846.958	851.016
932	E2348C_0913	ycbC	NC_011601	CDS	967828	968607	-	conserved predicted inner membrane protein	1	core	136.801	146.522	124.485	137.947	121.188	123.275	125.577	122.491	136.039	109.547	127.127	147.789	148.147	109.342	109.693	130.835
933	E2348C_0914	smtA	NC_011601	CDS	968743	969528	+	predicted S-adenosyl-L-methionine-dependent methyltransferase	1	core	184.935	191.464	174.966	172.434	179.147	152.143	193.874	180.47	168.348	223.789	190.69	200.055	151.593	216.861	190.908	199.199
934	E2348C_0915	mukF	NC_011601	CDS	969525	970847	+	MukK protein involved in chromosome partioning - Ca2+ binding protein	1	core	702.752	719.068	712.605	725.723	760.848	887.889	728.678	768.426	855.344	902.981	970.929	1025.51	756.815	984.075	760.469	810.94
935	E2348C_0916	mukE	NC_011601	CDS	970828	971532	+	MukE protein involved in chromosome partitioning	1	core	372.403	402.629	358.263	417.59	382.531	353.439	366.267	382.171	465.933	428.798	444.943	410.924	434.106	368.117	329.08	289.958
936	E2348C_0917	mukB	NC_011601	CDS	971532	975992	+	chromosome partitioning protein MukB - predicted nucleotide hydrolase	1	core	2872.82	2981.55	2927.85	3199.03	2642.94	2995.26	2788.03	2945.5	2921.43	3015.67	3248.08	3548.73	2581.67	2662.47	2592.56	2998.59
937	E2348C_0918	ycbB	NC_011601	CDS	976253	978100	+	predicted carboxypeptidase	1	core	1095.42	997.337	1015	848.676	997.954	1008.04	863.618	810.073	799.228	957.754	684.895	711.908	1019.81	965.852	909.188	814.476
938	E2348C_0919	ycbK	NC_011601	CDS	978281	978829	+	predicted protein	1	core	946.968	855.124	982.649	987.373	1072.77	1193.74	993.051	904.799	1141.03	1241.01	1191.81	1066.96	969.274	1075.19	1050.52	1031.36
939	E2348C_0920	ycbL	NC_011601	CDS	978856	979503	+	predicted metal-binding enzyme	1	core	1900.02	2239.7	2264.75	2005.48	2301.51	2464.71	2731.85	2637.64	2312.66	2796.58	2609.27	2768.33	2562.15	2646.07	2570.41	2489.4
940	E2348C_0921	aspC	NC_011601	CDS	979553	980743	-	aspartate aminotransferase - PLP-dependent	1	core	2522.21	2497.65	2720.05	2833.17	2530.19	3116.19	3005.59	3018.99	3321.05	2447.59	2820.62	3422.57	2934.24	2912.13	3329.82	3200.15
941	E2348C_0922	ompF	NC_011601	CDS	980927	981997	-	outer membrane porin 1a (Ia; b; F)	1	core	3577.1	2948.92	2717.6	2455.31	3519.71	2722.18	2181.08	2799.32	2452.1	2804.4	2320.06	2461.94	3792.11	3278.43	5541.62	3899.11
942	E2348C_0923	asnC	NC_011601	CDS	982600	984000	-	asparaginyl tRNA synthetase	1	core	1889.38	1833.99	1887.86	1860.79	1591.25	1935.72	1703.55	1708.34	1578.05	1779.36	1765.47	2052.82	1534.3	1744	1722.39	1634.85
943	E2348C_0924	pncB	NC_011601	CDS	984169	985371	-	nicotinate phosphoribosyltransferase	1	core	497.551	403.86	593.51	581.028	519.526	617.933	561.793	550.392	639.382	688.581	581.604	724.525	529.426	738.056	663.433	657.71
944	E2348C_0925	pepN	NC_011601	CDS	985637	988249	+	aminopeptidase N	1	core	2127	2050.08	1966.28	1802.31	1929.52	2071.48	1956.36	1953.32	1977.66	2054.79	2181.81	2279.91	2085.55	2175.9	2420.63	2188.83
945	E2348C_0926	ssuB	NC_011601	CDS	988455	989222	-	alkanesulfonate transporter subunit	0.96875	core	28.3736	28.9351	26.9555	15.744	25.2913	28.0879	27.5389	25.3148	23.8068	23.4744	42.9052	27.0345	13.7812	29.1578	28.478	10.6082
946	E2348C_0927	ssuC	NC_011601	CDS	989219	990010	-	alkanesulfonate transporter subunit - membrane component of ABC superfamily	1	core	3.5467	1.23128	2.9406	2.99885	3.16142	0	2.20311	3.26642	0	3.12992	6.35633	0	5.74215	0	3.16423	4.71477
947	E2348C_0928	ssuD	NC_011601	CDS	990022	991167	-	alkanesulfonate monooxygenase - FMNH(2)-dependent	1	core	17.2268	24.01	31.8565	12.7451	6.32283	12.4835	32.4958	19.5985	34.0097	18.7795	30.1926	14.4184	8.03901	29.1578	8.43794	9.42954
948	E2348C_0929	ssuA	NC_011601	CDS	991164	992123	-	alkanesulfonate transporter subunit - periplasmic-binding component of ABC superfamily	1	core	21.2802	4.30948	16.1733	2.99885	16.8609	21.0659	15.9725	13.0657	13.6039	12.5197	25.4253	1.8023	3.44529	3.64472	12.6569	7.07215
949	E2348C_0930	ssuE	NC_011601	CDS	992116	992691	-	NAD(P)H-dependent FMN reductase	1	core	3.04002	4.30948	1.4703	5.24799	4.21522	2.34066	9.36321	5.71624	3.40097	3.12992	14.3017	3.6046	1.14843	9.11181	6.32845	2.35738
950	E2348C_0931	pyrD	NC_011601	CDS	992928	993938	+	dihydro-orotate oxidase - FMN-linked	1	core	499.577	638.419	772.397	849.425	757.686	752.911	1005.17	1093.43	918.262	1012.53	1017.01	1048.94	988.798	1071.55	989.348	998.352
951	E2348C_0932	ycbW	NC_011601	CDS	994112	994654	+	predicted protein	1	core	613.578	708.602	712.605	633.508	593.292	766.175	807.99	784.758	659.788	719.88	634.044	897.545	749.924	748.991	909.188	709.573
952	E2348C_0933	ycbX	NC_011601	CDS	994651	995760	-	predicted 2Fe-2S cluster-containing protein	1	core	121.094	88.0366	108.802	109.458	121.188	154.483	128.882	99.6259	79.9228	103.287	122.359	138.777	122.882	112.986	120.241	108.44
953	E2348C_0934	rlmL	NC_011601	CDS	995858	997966	+	predicted methyltransferase	1	core	971.288	1034.28	1109.1	1244.52	1076.99	1099.33	1200.14	1087.72	1193.74	1248.84	1264.91	1331.9	1194.37	1210.05	1113.81	1077.32
954	E2348C_0935	uup	NC_011601	CDS	997978	999885	+	fused predicted transporter subunits of ABC superfamily: ATP-binding components	1	core	820.3	938.851	1073.81	1012.86	1005.33	1110.25	1046.48	943.179	1071.31	1250.4	1220.42	1052.54	1103.64	996.832	865.943	1059.64
955	E2348C_0936	pqiA	NC_011601	CDS	1000015	1001268	+	paraquat-inducible membrane protein A	1	core	362.776	382.928	425.896	355.364	335.11	367.483	416.387	418.919	346.899	394.369	489.437	432.552	422.622	457.413	581.163	400.755
956	E2348C_0937	pqiB	NC_011601	CDS	1001273	1002913	+	paraquat-inducible protein B	1	core	711.872	771.397	801.803	874.166	696.565	780.219	803.033	831.304	872.349	888.896	921.668	857.895	739.589	803.661	711.951	792.081
957	E2348C_0938	ymbA	NC_011601	CDS	1002910	1003473	+	predicted protein	1	core	340.483	401.397	440.599	410.843	428.899	416.637	476.422	390.337	374.107	347.421	478.314	373.076	591.441	495.682	454.594	326.498
958	E2348C_0939	rmf	NC_011601	CDS	1003729	1003896	+	ribosome modulation factor Rmf	1	core	4850.87	3895.77	4467.26	2923.88	2121.31	2535.71	2589.2	2936.51	1617.16	1849.78	1333.24	1387.77	2210.73	1889.79	2249.77	2089.82
959	E2348C_0940	fabA	NC_011601	CDS	1003966	1004484	-	beta-hydroxydecanoyl thioester dehydrase	1	core	1217.53	987.487	1155.65	1208.54	1006.38	1149.26	1220.52	1420.08	1203.94	940.54	1387.27	859.697	1125.46	1031.46	1501.95	1091.47
960	E2348C_0941	ycbZ	NC_011601	CDS	1004553	1006313	-	predicted peptidase	1	core	992.568	1057.05	1236.52	1309.75	1250.87	1439.5	1423.76	1400.48	1544.04	1527.4	1514.4	1643.7	1441.28	1528.96	1567.35	1541.73
961	E2348C_0942	ycbG	NC_011601	CDS	1006499	1006951	+	predicted protein	1	core	171.761	169.301	165.654	146.944	205.492	160.725	172.944	157.605	204.058	170.58	174.799	182.032	156.186	235.085	141.335	199.199
962	E2348C_0943	ompA	NC_011601	CDS	1007029	1008069	-	outer membrane protein A (3a; II*; G; d)	1	core	15239.1	11935.4	13244	12753.4	11094.5	12293.1	11031.5	10341.5	14270.5	11131.5	14440	13097.3	11558.9	12618	12069.4	12823
963	E2348C_0944	sulA	NC_011601	CDS	1008425	1008934	-	SOS cell division inhibitor SulA	1	core	339.976	429.101	397.471	390.601	466.836	390.11	377.833	419.735	443.827	425.668	400.449	412.727	468.559	415.498	407.131	436.116
964	E2348C_0945	yccR	NC_011601	CDS	1009152	1009781	+	predicted protein	1	core	111.974	112.047	97.5298	104.96	87.4659	96.7472	88.1243	97.176	105.43	68.8581	58.796	64.8828	124.03	83.8286	107.584	87.2232
965	E2348C_0946	yccS	NC_011601	CDS	1009744	1011897	-	predicted inner membrane protein	1	core	225.468	261.647	289.159	266.898	317.195	255.912	330.466	244.165	294.184	369.33	311.46	275.752	312.373	242.374	350.174	295.852
966	E2348C_0947	yccF	NC_011601	CDS	1011916	1012362	-	conserved inner membrane protein	1	core	28.8802	33.2446	40.6783	41.984	41.0984	44.4725	34.699	34.2974	64.6184	26.6043	41.3161	25.2322	52.8278	67.4274	37.9707	53.0412
967	E2348C_0948	helD	NC_011601	CDS	1012485	1014539	+	DNA helicase IV	1	core	687.046	583.627	561.654	662.747	699.727	544.593	589.882	679.416	618.977	563.385	599.084	562.318	718.917	739.879	544.247	562.236
968	E2348C_0949	mgsA	NC_011601	CDS	1014571	1015029	-	methylglyoxal synthase	1	core	659.179	591.63	550.382	838.18	910.488	759.153	566.199	785.574	775.421	535.215	549.823	908.359	846.392	858.332	814.261	861.624
969	E2348C_0950	yccT	NC_011601	CDS	1015125	1015787	-	predicted protein	1	core	25.8402	26.4725	17.6436	11.9954	18.9685	22.6264	31.3943	15.5155	13.6039	12.5197	30.1926	46.8598	24.117	10.9342	25.3138	15.323
970	E2348C_0951	yccU	NC_011601	CDS	1015960	1016373	+	predicted CoA-binding protein with NAD(P)-binding Rossmann-fold domain	1	core	547.711	671.048	619.976	563.035	699.727	685.032	525.992	628.786	613.875	513.306	554.59	522.667	612.113	513.906	428.225	512.731
971	E2348C_0952	hspQ	NC_011601	CDS	1016418	1016735	-	DNA-binding protein - hemimethylated	1	core	1134.44	941.93	1104.68	988.872	1412.1	1091.53	1287.17	1389.05	1021.99	1089.21	1113.95	1238.18	1455.06	1397.75	1764.58	1320.14
972	E2348C_0953	yccW	NC_011601	CDS	1016793	1017983	-	predicted methyltransferase	1	core	410.91	461.73	520.976	489.563	427.845	497.78	474.219	440.15	462.532	482.007	487.848	376.681	583.402	481.103	516.824	493.872
973	E2348C_0954	yccX	NC_011601	CDS	1018078	1018356	+	predicted acylphosphatase	1	core	100.827	89.2678	80.8664	106.459	84.3044	82.7032	73.2534	60.4288	88.4252	65.7282	117.592	63.0805	106.804	114.809	85.4341	58.9346
974	E2348C_0955	yccK	NC_011601	CDS	1018353	1018682	-	predicted sulfite reductase subunit	1	core	152.001	208.086	167.124	173.934	220.245	248.11	264.373	247.431	297.585	283.257	203.403	149.591	214.756	204.104	199.346	165.017
975	E2348C_0956	yccA	NC_011601	CDS	1018774	1019433	-	inner membrane protein	1	core	1467.83	1558.19	1771.22	1857.79	1754.59	2100.35	2313.26	2526.58	1943.65	3269.2	2658.53	3265.77	1672.11	1607.32	2078.9	2079.21
976	E2348C_0957	hyaA	NC_011601	CDS	1020154	1021272	+	hydrogenase 1 - small subunit	1	core	3804.59	3639.05	3812.97	2938.88	3854.82	4023.59	2973.09	2765.03	2887.42	3483.6	2644.23	2674.61	2129.19	2256.08	2168.55	2154.65
977	E2348C_0958	hyaB	NC_011601	CDS	1021269	1023062	+	hydrogenase 1 - large subunit	1	core	3737.71	3670.45	3753.18	2823.42	3367.96	4106.29	3536.54	3271.32	3082.98	3251.98	2607.68	3224.31	2796.43	2631.49	2439.62	2307.88
978	E2348C_0959	hyaC	NC_011601	CDS	1023081	1023788	+	hydrogenase 1 - b-type cytochrome subunit	1	core	876.54	734.459	811.605	647.752	736.61	940.164	939.075	742.294	656.387	741.79	716.676	567.724	664.941	601.379	642.338	611.741
979	E2348C_0960	hyaD	NC_011601	CDS	1023785	1024372	+	HyaD protein involved in processing of HyaA and HyaB proteins	1	core	820.3	812.645	969.417	887.661	975.824	1124.3	990.848	911.332	891.054	1251.97	932.791	877.72	864.767	878.378	679.254	721.36
980	E2348C_0961	hyaE	NC_011601	CDS	1024369	1024767	+	HyaE protein involved in processing of HyaA and HyaB proteins	1	core	665.765	716.605	746.912	672.493	761.901	855.9	646.612	670.433	578.165	724.575	565.713	531.678	520.239	672.451	668.707	545.735
981	E2348C_0962	hyaF	NC_011601	CDS	1024764	1025621	+	HyaF protein involved in nickel incorporation into hydrogenase-1 proteins	1	core	1048.3	1257.75	1238.48	1118.57	1305.67	1657.97	1202.9	1127.73	1215.85	1611.91	1249.02	1387.77	1120.87	1106.17	831.137	901.7
982	E2348C_0963	appC	NC_011601	CDS	1025755	1027299	+	cytochrome bd-II oxidase - subunit I	1	core	1532.17	1849.38	1843.75	1408.71	1506.94	1934.94	1963.52	1772.03	1494.73	1652.6	1442.89	1288.64	1311.51	1195.47	1086.38	1132.72
983	E2348C_0964	appB	NC_011601	CDS	1027311	1028447	+	cytochrome bd-II oxidase - subunit II	1	core	892.247	1191.26	1076.26	842.678	984.254	1130.54	1054.19	1015.04	1027.09	1021.92	1042.44	830.86	978.462	697.964	568.506	669.497
984	E2348C_0965	appA	NC_011601	CDS	1028632	1029930	+	phosphoanhydride phosphorylase	1	core	824.86	1067.52	1057.63	698.733	899.95	1015.06	942.93	830.488	836.639	874.811	815.199	719.118	745.331	654.228	661.323	654.174
985	E2348C_0966	etk	NC_011601	CDS	1030051	1032231	-	cryptic autophosphorylating protein tyrosinekinase Etk	1	core	4786.01	4785.37	5259.75	5679.08	5295.37	5522.39	5745.16	5374.08	5955.1	5708.97	5560.2	5816.02	6150.99	5878.94	5538.45	6098.55
986	E2348C_0967	etp	NC_011601	CDS	1032251	1032697	-	phosphotyrosine-protein phosphatase	1	core	741.259	858.203	822.877	919.898	866.228	880.087	874.083	878.667	904.658	741.79	910.544	666.851	985.352	892.957	880.71	977.136
987	E2348C_0968	gfcE	NC_011601	CDS	1032685	1033824	-	predicted exopolysaccharide export protein	1	core	1461.75	1773.66	1859.44	1884.03	1715.6	1746.13	1921.66	1926.37	1809.32	1832.57	2169.1	2054.62	1875.39	1993.66	2086.28	1933.06
988	E2348C_0969	gfcD	NC_011601	CDS	1033870	1035966	-	predicted protein	1	core	2993.41	2644.18	2937.66	3470.42	3138.23	3359.62	3125.66	2965.91	3650.94	3879.53	5115.26	4121.86	3530.27	3661.12	3573.47	3463
989	E2348C_0970	gfcC	NC_011601	CDS	1035966	1036712	-	predicted protein	1	core	755.953	829.883	788.57	859.921	866.228	851.999	1170.95	901.532	1044.1	1131.46	964.573	967.835	1158.77	980.43	1248.81	1140.97
990	E2348C_0971	gfcB	NC_011601	CDS	1036709	1037353	-	predicted outer membrane lipoprotein	1	core	2009.96	2536.44	2461.77	2526.53	2609.22	2392.15	2760.49	3076.15	2615.35	2309.88	2413.82	2784.55	2899.78	2813.73	3293.96	3332.16
991	E2348C_0972	gfcA	NC_011601	CDS	1037461	1037766	-	predicted protein	1	core	7354.83	5253.87	6534.01	6304.34	7512.58	5971.02	5883.95	5320.18	6671	4651.05	5026.27	7176.76	7134.04	6578.72	9382.99	6463.95
992	E2348C_0973	cspH	NC_011601	CDS	1038208	1038420	-	stress protein - member of the CspA-family	1	core	13.1734	13.5441	16.6634	20.992	16.8609	11.7033	40.2067	46.5465	51.0146	62.5983	49.2616	46.8598	20.6717	52.8485	111.803	23.5738
993	E2348C_0974	cspG	NC_011601	CDS	1038706	1038918	+	DNA-binding transcriptional regulator	1	core	153.015	202.546	427.857	611.766	652.306	623.395	978.731	817.422	923.363	1173.72	1384.09	1088.59	1124.31	1175.42	1073.73	1031.36
994	E2348C_0975	ymcE	NC_011601	CDS	1039092	1039322	+	Sfa protein suppresses fabA and ts growth mutation	1	core	36.987	46.173	173.495	265.399	227.622	247.329	641.655	369.106	324.793	489.832	861.283	365.867	350.271	446.479	906.024	551.628
995	E2348C_0976	gnsA	NC_011601	CDS	1039312	1039485	+	predicted regulator of phosphatidylethanolamine synthesis	1	core	162.135	158.835	156.342	169.435	134.887	131.077	122.823	156.788	132.638	217.529	171.621	129.766	218.202	178.591	97.0363	167.374
996	E2348C_0977	yccM	NC_011601	CDS	1039534	1040607	-	predicted 4Fe-4S membrane protein	1	core	33.9469	33.2446	39.6981	33.7371	36.8832	31.2088	40.2067	43.2801	51.0146	61.0333	38.138	25.2322	41.3435	41.9143	37.9707	31.8247
997	E2348C_0978	torS	NC_011601	CDS	1040690	1043422	-	hybrid sensory histidine kinase in two-component regulatory system with TorR	1	core	325.283	299.817	335.228	309.632	354.079	394.011	353.599	305.41	326.493	463.227	351.187	418.134	336.49	335.314	316.423	378.36
998	E2348C_0979	GJAO-1002	NC_011601	CDS	1043517	1044590	-	predicted integrase	0	PP4	149.468	195.774	187.218	191.177	158.071	179.45	181.206	224.566	124.135	134.586	138.25	174.823	166.522	171.302	159.266	241.632
999	E2348C_0980	GJAO-1003	NC_011601	CDS	1044568	1044786	-	predicted excisionase	0	PP4	9.12007	8.61896	9.80199	9.74628	6.32283	17.945	12.6679	5.71624	13.6039	6.25983	3.17816	12.6161	1.14843	12.7565	12.6569	14.1443
1000	E2348C_0981	GJAO-1004	NC_011601	CDS	1044826	1044993	-	predicted protein	0	PP4	19.2535	11.6972	15.1931	19.4926	24.2375	31.989	15.4218	23.6816	28.9082	21.9094	15.8908	10.8138	34.4529	38.2696	30.5875	41.2542
1001	E2348C_0982	GJAO-1005	NC_011601	CDS	1045082	1045363	-	predicted protein	0	PP4	115.521	72.0299	114.193	84.7176	86.4121	92.8461	89.2259	102.076	54.4155	34.4291	34.9598	39.6506	68.9058	91.1181	139.226	99.0102
1002	E2348C_0983	GJAO-1006	NC_011601	CDS	1045566	1046234	-	predicted protein	0	PP4	54.7204	71.4143	57.8317	61.4765	55.8517	78.8021	63.3394	79.2107	107.131	57.9034	82.6323	34.2437	97.6165	100.23	36.916	77.7937
1003	E2348C_0984	GJAO-1007	NC_011601	CDS	1046231	1046794	-	predicted protein	0	PP4	17.7335	10.4659	12.7426	6.74742	18.9685	24.1868	11.5663	16.3321	11.9034	18.7795	6.35633	16.2207	17.2264	21.8683	18.9854	15.323
1004	E2348C_0985	GJAO-1008	NC_011601	CDS	1046966	1047259	-	predicted anti-RecBCD protein	0	PP4	26.3469	23.3943	20.0941	21.7417	32.668	35.1099	28.0896	38.3805	27.2078	17.2145	30.1926	46.8598	42.4919	34.6249	41.1349	42.4329
1005	E2348C_0986	GJAO-1009	NC_011601	CDS	1047273	1047779	-	predicted single-stranded DNA-binding protein	0	PP4	46.6137	36.9384	54.8911	44.9828	48.4751	56.956	28.6404	31.031	69.7199	42.2539	34.9598	61.2782	64.312	76.5392	33.7518	47.1477
1006	E2348C_0987	GJAO-1010	NC_011601	CDS	1047780	1048487	-	predicted recombination protein	0	PP4	35.467	24.6256	27.4456	35.2365	32.668	26.5274	23.1326	41.6469	32.3092	28.1692	12.7127	10.8138	28.7107	29.1578	41.1349	34.1821
1007	E2348C_0988	GJAO-1011	NC_011601	CDS	1048496	1048666	-	predicted protein	0	PP4	0	0.61564	0	0.749714	0	2.34066	3.85544	0.816605	0	3.12992	3.17816	0	0	1.82236	1.05474	1.17869
1008	E2348C_0989	GJAO-1012	NC_011601	CDS	1048587	1048745	-	predicted protein	0	PP4	0	0	0	0	0	0	0	0	0	0	0	0	0	0	0	0
1009	E2348C_0990	GJAO-1013	NC_011601	CDS	1048742	1048894	-	predicted host killing protein	0	PP4	4.56004	1.23128	0	0.749714	6.32283	2.34066	5.50777	3.26642	3.40097	0	0	0	0	0	0	4.71477
1010	E2348C_0991	GJAO-1014	NC_011601	CDS	1048879	1049013	-	predicted reguratory protein	0	PP4	6.08005	8.61896	7.84159	9.74628	3.16142	8.58241	14.3202	15.5155	11.9034	0	14.3017	9.0115	11.4843	16.4013	18.9854	14.1443
1011	E2348C_0992	GJAO-1015	NC_011601	CDS	1049089	1049457	-	predicted single-stranded DNA binding protein	0	PP4	33.9469	58.4858	47.5396	38.9851	67.4436	63.978	66.644	72.6779	69.7199	29.7342	50.8506	73.8943	110.249	61.9603	80.1604	80.1511
1012	E2348C_0993	GJAO-1016	NC_011601	CDS	1049608	1050078	-	predicted protein	0	PP4	63.3338	72.0299	68.1238	75.7211	64.2821	86.6043	109.605	141.273	98.6281	79.8128	33.3707	63.0805	72.3511	138.499	144.5	123.763
1013	E2348C_0994	GJAO-1017	NC_011601	CDS	1050137	1050409	-	predicted antitermination protein	0	PP4	40.027	39.401	46.0694	29.9885	46.3674	53.0549	31.3943	65.3284	69.7199	51.6436	17.4799	70.2897	45.9372	32.8025	69.613	60.1133
1014	E2348C_0995	GJAO-1018	NC_011601	CDS	1050848	1051690	-	predicted DNA-damage-inducible protein	0	PP4	974.835	1091.53	1124.29	1271.51	1318.31	1448.09	991.95	1141.61	1464.12	1248.84	1355.49	1376.96	1545.79	1632.84	1369.06	1479.26
1015	E2348C_0996	GJAO-1019	NC_011601	CDS	1051771	1052424	-	predicted repressor protein	0	PP4	818.273	846.505	814.545	733.97	761.901	787.241	797.525	807.623	855.344	544.605	503.739	782.198	934.822	812.773	1066.34	818.012
1016	E2348C_0997	GJAO-1020	NC_011601	CDS	1052541	1052756	+	predicted antirepressor protein	0	PP4	14.6935	14.1597	20.5842	5.99771	12.6457	11.7033	7.71088	17.9653	11.9034	4.69487	1.58908	7.2092	17.2264	14.5789	21.0948	15.323
1017	E2348C_0998	GJAO-1021	NC_011601	CDS	1052898	1053194	+	predicted regulatory protein	0	PP4	30.4002	22.1631	16.6634	8.24685	25.2913	18.7253	16.5233	25.3148	10.2029	15.6496	3.17816	16.2207	31.0076	20.046	37.9707	14.1443
1018	E2348C_0999	GJAO-1022	NC_011601	CDS	1053227	1054126	+	predicted replication protein	0	PP4	33.9469	30.1664	25.4852	38.9851	35.8294	45.2527	42.9606	44.9133	34.0097	32.8641	17.4799	18.023	29.8592	45.559	60.1203	31.8247
1019	E2348C_1000	GJAO-1023	NC_011601	CDS	1054123	1054824	+	predicted replication protein	0.444444	PP4	20.2668	30.1664	23.5248	22.4914	18.9685	26.5274	20.3788	18.7819	3.40097	10.9547	6.35633	18.023	29.8592	7.28945	13.7116	24.7525
1020	E2348C_1001	GJAO-1024	NC_011601	CDS	1054821	1055111	+	predicted exclusion protein	0.948454	PP4	7.09339	11.0815	6.37129	17.2434	6.32283	12.4835	8.81243	9.79926	1.70049	4.69487	14.3017	12.6161	13.7812	5.46708	3.16423	9.42954
1021	E2348C_1002	GJAO-1025	NC_011601	CDS	1055184	1055510	+	predicted protein	0	PP4	5.57338	3.69384	4.90099	4.49828	6.32283	6.24175	3.30466	4.89963	5.10146	1.56496	7.94541	0	4.59372	7.28945	2.10948	3.53608
1022	E2348C_1003	GJAO-1026	NC_011601	CDS	1055533	1055979	+	NinB	0	PP4	16.7201	11.0815	10.2921	16.4937	32.668	21.0659	21.4803	8.16605	11.9034	6.25983	27.0144	23.4299	14.9296	30.9801	6.32845	25.9312
1023	E2348C_1004	GJAO-1027	NC_011601	CDS	1055976	1056503	+	predicted DNA methylase	0	PP4	6.08005	8.61896	5.88119	8.99656	3.16142	1.56044	9.91399	7.34945	10.2029	4.69487	3.17816	0	14.9296	9.11181	2.10948	4.71477
1024	E2348C_1005	GJAO-1028	NC_011601	CDS	1056500	1056682	+	NinE	0	PP4	0.506671	1.84692	0	3.74857	0	2.34066	2.20311	3.26642	1.70049	3.12992	0	9.0115	0	9.11181	2.10948	0
1025	E2348C_1006	GJAO-1029	NC_011601	CDS	1056679	1056849	+	NinF	0	PP4	3.5467	0	0	1.49943	0	0	0	0	15.3044	3.12992	0	3.6046	4.59372	0	0	4.71477
1026	E2348C_1007	GJAO-1030	NC_011601	CDS	1056842	1057564	+	predicted DNA-binding protein	0	PP4	6.08005	12.3128	8.82179	9.74628	3.16142	4.68131	6.05855	4.89963	10.2029	6.25983	1.58908	5.4069	2.29686	9.11181	14.7664	0
1027	E2348C_1008	GJAO-1031	NC_011601	CDS	1057564	1057854	+	predicted protein	0	PP4	7.09339	6.77204	2.4505	3.74857	8.43044	4.68131	3.85544	3.26642	0	4.69487	4.76725	1.8023	3.44529	0	3.16423	12.9656
1028	E2348C_1009	GJAO-1032	NC_011601	CDS	1057851	1058213	+	predicted crossover junction endodeoxyribonuclease	0	PP4	2.02668	1.84692	0.490099	3.74857	1.05381	0.780219	0.550777	0	0	0	3.17816	0	2.29686	0	0	0
1029	E2348C_1010	GJAO-1033	NC_011601	CDS	1058210	1058344	+	predicted protein	0	PP4	0	0	0	0.749714	4.21522	1.56044	0	4.08303	0	0	4.76725	0	0	0	0	0
1030	E2348C_1011	GJAO-1034	NC_011601	CDS	1058356	1058979	+	predicted late gene regulator	0	PP4	22.8002	29.5507	24.0149	17.2434	23.1837	13.2637	13.7694	22.865	8.50243	31.2992	22.2472	1.8023	16.078	36.4472	21.0948	24.7525
1031	E2348C_1012	GJAO-1035	NC_011601	CDS	1059259	1059975	+	predicted membrane protein	0	PP4	115.014	126.206	132.327	127.451	173.878	150.582	150.362	155.155	170.049	139.281	160.497	135.172	148.147	153.078	161.376	127.299
1032	E2348C_1013	GJAO-1036	NC_011601	CDS	1060300	1060698	-	predicted protein	0	PP4	901.367	827.421	535.189	521.801	588.023	334.714	414.184	723.512	295.884	283.257	193.868	380.285	521.387	413.676	771.017	530.412
1033	E2348C_1014	GJAO-1037	NC_011601	CDS	1060841	1061056	+	predicted holin protein	0	PP4	6.58672	4.92512	7.84159	17.2434	1.05381	11.7033	8.81243	9.79926	5.10146	15.6496	7.94541	1.8023	6.89058	5.46708	4.21897	11.7869
1034	E2348C_1015	GJAO-1038	NC_011601	CDS	1061056	1061553	+	predicted endolysin	0	PP4	12.6668	9.85024	6.86139	3.74857	2.10761	3.12088	11.0155	6.53284	11.9034	4.69487	1.58908	7.2092	19.5233	0	14.7664	11.7869
1035	E2348C_1016	GJAO-1039	NC_011601	CDS	1061550	1062017	+	predicted endopeptidase	0	PP4	7.60006	4.30948	1.4703	3.74857	7.37664	5.46153	2.20311	1.63321	8.50243	0	1.58908	0	5.74215	0	2.10948	1.17869
1036	E2348C_1017	GJAO-1040	NC_011601	CDS	1061770	1061976	+	predicted lipoprotein precursor	0	PP4	0	0	0	0	0	0	0	0	0	0	0	0	0	0	0	0
1037	E2348C_1018	GJAO-1041	NC_011601	CDS	1062216	1062740	+	predicted protein	0	PP4	17.2268	19.7005	16.6634	24.7405	29.5066	22.6264	19.828	18.7819	27.2078	23.4744	17.4799	1.8023	9.18743	25.5131	13.7116	23.5738
1038	E2348C_1019	GJAO-1042	NC_011601	CDS	1063348	1063842	+	predicted protein	0	PP4	11.1468	11.0815	16.6634	7.49714	6.32283	7.80219	10.4648	13.0657	17.0049	15.6496	14.3017	7.2092	8.03901	14.5789	9.49268	5.89346
1039	E2348C_1020	GJAO-1043	NC_011601	CDS	1063842	1065944	+	predicted terminase large subunit	0	PP4	35.9736	41.8635	33.8169	14.2446	32.668	53.8351	36.9021	32.6642	54.4155	37.559	31.7816	48.6621	28.7107	20.046	24.2591	50.6838
1040	E2348C_1021	GJAO-1044	NC_011601	CDS	1065941	1066153	+	predicted protein	0	PP4	4.56004	4.92512	3.9208	4.49828	2.10761	12.4835	2.75389	3.26642	6.80194	3.12992	1.58908	1.8023	4.59372	0	8.43794	4.71477
1041	E2348C_1022	GJAO-1045	NC_011601	CDS	1066153	1067661	+	predicted portal protein	0	PP4	32.9336	33.2446	22.5446	27.7394	23.1837	25.7472	34.699	34.2974	35.7102	23.4744	36.5489	32.4414	40.195	38.2696	23.2043	9.42954
1042	E2348C_1023	GJAO-1046	NC_011601	CDS	1067543	1069633	+	predicted protease/scaffold protein	0	PP4	70.9339	67.1048	102.431	66.7245	92.7349	92.0658	98.0383	71.8613	62.9179	126.762	96.934	73.8943	66.6089	54.6708	70.6677	91.938
1043	E2348C_1024	GJAO-1047	NC_011601	CDS	1069720	1070043	+	predicted protein	0	PP4	7.60006	6.1564	0.490099	4.49828	1.05381	6.24175	7.1601	5.71624	0	0	12.7127	0	9.18743	3.64472	8.43794	4.71477
1044	E2348C_1025	GJAO-1048	NC_011601	CDS	1070036	1070311	+	predicted protein	0	PP4	8.10673	3.0782	4.90099	5.24799	3.16142	4.68131	4.95699	8.98266	6.80194	7.82479	0	1.8023	8.03901	7.28945	2.10948	3.53608
1045	E2348C_1026	GJAO-1049	NC_011601	CDS	1070323	1070901	+	predicted minor tail protein	0	PP4	4.05337	14.1597	8.82179	14.9943	8.43044	12.4835	10.4648	4.08303	17.0049	3.12992	6.35633	9.0115	2.29686	23.6907	6.32845	9.42954
1046	E2348C_1027	GJAO-1050	NC_011601	CDS	1070898	1071299	+	predicted minor tail protein	0	PP4	10.1334	5.54076	7.84159	8.24685	3.16142	6.24175	7.1601	6.53284	8.50243	3.12992	7.94541	16.2207	8.03901	3.64472	6.32845	4.71477
1047	E2348C_1028	GJAO-1051	NC_011601	CDS	1071310	1072053	+	predicted major tail protein	0	PP4	24.8269	25.8569	24.505	38.2354	15.8071	19.5055	15.4218	25.3148	30.6087	21.9094	23.8362	25.2322	25.2654	9.11181	21.0948	33.0034
1048	E2348C_1029	GJAO-1052	NC_011601	CDS	1072114	1072500	+	predicted minor tail protein	0	PP4	0	1.23128	0.980199	2.99885	3.16142	2.34066	0	0	8.50243	0	4.76725	1.8023	1.14843	0	0	2.35738
1049	E2348C_1030	GJAO-1053	NC_011601	CDS	1072509	1072838	+	predicted minor tail protein	0	PP4	14.6935	13.5441	11.7624	11.9954	13.6995	10.1428	12.6679	5.71624	6.80194	10.9547	17.4799	14.4184	16.078	3.64472	6.32845	3.53608
1050	E2348C_1032	GJAO-1054	NC_011601	CDS	1075865	1076194	+	predicted minor tail protein	0	PP4	6.58672	4.92512	3.9208	3.74857	7.37664	5.46153	3.85544	2.44982	3.40097	0	7.94541	3.6046	8.03901	1.82236	4.21897	7.07215
1051	E2348C_1033	GJAO-1055	NC_011601	CDS	1076204	1076902	+	predicted minor tail protein	0	PP4	16.2135	6.77204	16.6634	11.9954	20.0223	10.9231	9.36321	17.9653	15.3044	21.9094	27.0144	19.8253	16.078	5.46708	12.6569	3.53608
1052	E2348C_1034	GJAO-1056	NC_011601	CDS	1076907	1077650	+	predicted tail assembly protein	0	PP4	7.09339	6.1564	5.39109	1.49943	16.8609	17.945	2.75389	1.63321	0	17.2145	4.76725	0	3.44529	3.64472	3.16423	3.53608
1053	E2348C_1035	GJAO-1057	NC_011601	CDS	1077548	1078195	+	predicted tail assembly protein	0	PP4	10.1334	7.38768	4.90099	5.99771	13.6995	13.2637	16.5233	6.53284	6.80194	12.5197	3.17816	16.2207	11.4843	7.28945	11.6022	1.17869
1054	E2348C_1037	GJAO-1058	NC_011601	CDS	1082040	1082639	+	predicted outer membrane precursor Lom	0	PP4	5.57338	7.38768	6.86139	5.24799	6.32283	10.9231	6.05855	8.98266	10.2029	6.25983	4.76725	9.0115	13.7812	7.28945	7.3832	4.71477
1055	E2348C_1038	GJAO-1059	NC_011601	CDS	1082704	1084017	+	predicted side tail fiber protein	0	PP4	16.2135	12.9284	13.2327	10.496	9.48425	20.2857	7.1601	15.5155	15.3044	9.38975	12.7127	3.6046	14.9296	10.9342	7.3832	23.5738
1056	E2348C_1039	GJAO-1060	NC_011601	CDS	1084019	1084288	+	predicted protein	0	PP4	34.4536	33.2446	36.2674	29.9885	45.3136	23.4066	21.4803	17.1487	35.7102	14.0846	36.5489	23.4299	16.078	25.5131	8.43794	51.8625
1057	E2348C_1040	GJAO-1061	NC_011601	CDS	1084403	1084981	+	T3SS secreted effector NleI/NleG homolog	0	PP4	42.5603	39.401	47.0496	53.2297	45.3136	29.6483	61.1363	73.4945	64.6184	43.8188	30.1926	50.4644	64.312	85.651	65.394	78.9724
1058	E2348C_1041	GJAO-1062	NC_011601	CDS	1085343	1086323	+	T3SS effector-like protein NleB homolog	0	PP4	44.0804	59.7171	44.109	60.7268	49.5289	46.8131	45.1637	45.7299	25.5073	39.1239	31.7816	39.6506	62.0152	27.3354	48.5181	31.8247
1059	E2348C_1042	GJAO-1063	NC_011601	CDS	1086384	1087376	+	T3SS secreted effector NleC homolog	0	PP4	101.334	124.359	106.842	112.457	109.596	95.9669	82.0658	111.058	90.1257	129.891	69.9196	63.0805	98.7649	65.605	87.5436	78.9724
1060	E2348C_1044	GJAO-1064	NC_011601	CDS	1087845	1088543	+	T3SS secreted effector NleD homolog	0	PP4	262.455	285.657	281.317	233.911	208.653	295.703	218.108	240.082	188.754	203.444	106.469	183.835	240.022	193.17	247.864	199.199
1061	E2348C_1045	torT	NC_011601	CDS	1089018	1090046	+	periplasmic sensory protein associated with theTorRS two-component regulatory system	1	core	308.562	291.198	280.827	268.397	289.797	293.362	280.346	294.795	340.097	380.285	333.707	367.669	444.442	397.275	321.696	376.003
1062	E2348C_1046	torR	NC_011601	CDS	1090019	1090711	-	DNA-binding response regulator TorR in two-component regulatory system with TorS	1	core	84.614	74.4925	50.9703	68.2239	86.4121	45.2527	62.7886	59.6122	56.116	23.4744	63.5633	63.0805	51.6793	89.2957	63.2845	48.3264
1063	E2348C_1047	torC	NC_011601	CDS	1090841	1092013	+	trimethylamine N-oxide (TMAO) reductase I - cytochrome c-type subunit	1	core	46.6137	40.6323	34.7971	29.2388	48.4751	48.3736	38.5544	36.7472	42.5121	46.9487	41.3161	52.2667	57.4215	36.4472	16.8759	34.1821
1064	E2348C_1048	torA	NC_011601	CDS	1092013	1094559	+	trimethylamine N-oxide (TMAO) reductase I - catalytic subunit	1	core	50.6671	56.0233	44.5991	59.9771	41.0984	49.934	40.2067	50.6295	40.8116	64.1633	44.4943	77.4989	41.3435	82.0063	62.2298	53.0412
1065	E2348C_1049	torD	NC_011601	CDS	1094556	1095155	+	chaperone involved in maturation of TorA subunit of trimethylamine N-oxide reductase system I	1	core	43.5737	38.7853	52.9307	36.736	24.2375	42.912	27.5389	45.7299	20.4058	56.3385	36.5489	27.0345	43.6403	34.6249	39.0255	38.8968
1066	E2348C_1050	cbpM	NC_011601	CDS	1095511	1095816	-	modulator of CbpA co-chaperone	1	core	304.002	310.898	286.708	206.921	219.192	219.242	194.975	222.117	205.759	233.179	201.813	113.545	277.92	229.618	194.073	212.165
1067	E2348C_1051	cbpA	NC_011601	CDS	1095816	1096736	-	curved DNA-binding protein CbpA - DnaJ homologue that functions as a co-chaperone of DnaK	1	core	2125.48	2069.17	1860.91	1293.26	1597.57	1732.87	1403.38	1420.08	1321.28	1322.39	1228.36	1403.99	1386.15	1295.7	1050.52	1184.59
1068	E2348C_1052	agp	NC_011601	CDS	1097271	1098512	+	glucose-1-phosphatase/inositol phosphatase	1	core	836.007	715.374	762.105	746.715	812.484	689.714	789.264	884.384	613.875	563.385	789.774	724.525	904.962	739.879	853.286	845.122
1069	E2348C_1053	GJAO-1073	NC_011601	CDS	1098701	1100074	+	transposase of ISEc13	0	core	127.681	132.978	145.56	145.444	124.349	136.538	133.839	124.941	96.9276	114.242	130.305	145.986	130.921	122.098	94.9268	115.512
1070	E2348C_1054	yccJ	NC_011601	CDS	1100109	1100336	-	predicted protein	1	core	3308.56	2553.06	2746.52	2126.19	2113.93	2020.77	1365.93	1480.51	1583.15	1270.75	1323.71	1378.76	1713.46	2002.78	1709.74	2124
1071	E2348C_1055	wrbA	NC_011601	CDS	1100357	1100953	-	predicted flavoprotein in Trp regulation	1	core	1501.27	1234.36	1078.71	857.672	853.582	806.746	604.753	622.253	863.846	513.306	853.337	537.085	793.565	887.49	773.126	757.899
1072	E2348C_1056	ymdF	NC_011601	CDS	1101326	1101499	+	predicted protein	1	core	493.497	572.545	486.669	321.627	339.325	406.494	240.69	262.13	190.454	217.529	171.621	218.078	221.647	180.414	113.912	187.412
1073	E2348C_1057	rutG	NC_011601	CDS	1101582	1102910	-	predicted transporter	1	core	29.3869	34.4759	46.5595	25.4903	22.1299	17.945	25.8865	37.5638	22.1063	17.2145	17.4799	21.6276	21.8202	51.0261	30.5875	36.5395
1074	E2348C_1058	rutF	NC_011601	CDS	1102931	1103425	-	predicted oxidoreductase - flavin: NADH component	1	core	6.58672	9.85024	8.82179	7.49714	9.48425	4.68131	4.40622	2.44982	11.9034	4.69487	3.17816	0	10.3359	0	8.43794	3.53608
1075	E2348C_1059	rutE	NC_011601	CDS	1103436	1104026	-	predicted oxidoreductase	1	core	10.1334	13.5441	9.31189	2.99885	9.48425	5.46153	1.65233	3.26642	8.50243	6.25983	19.069	14.4184	4.59372	0	6.32845	2.35738
1076	E2348C_1060	rutD	NC_011601	CDS	1104036	1104836	-	predicted hydrolase	1	core	9.12007	9.85024	3.9208	4.49828	3.16142	2.34066	4.40622	8.98266	8.50243	6.25983	0	7.2092	2.29686	1.82236	7.3832	4.71477
1077	E2348C_1061	rutC	NC_011601	CDS	1104844	1105230	-	predicted protein	1	core	6.58672	4.30948	4.4109	4.49828	1.05381	1.56044	3.30466	1.63321	5.10146	0	4.76725	0	2.29686	0	4.21897	3.53608
1078	E2348C_1062	rutB	NC_011601	CDS	1105242	1105934	-	predicted enzyme	1	core	11.6534	8.61896	10.2921	2.24914	4.21522	6.24175	3.85544	0	6.80194	3.12992	3.17816	3.6046	2.29686	12.7565	0	1.17869
1079	E2348C_1063	rutA	NC_011601	CDS	1105934	1107025	-	predicted monooxygenase	1	core	3.5467	3.0782	4.90099	6.74742	1.05381	3.12088	1.65233	0	0	0	4.76725	9.0115	0	0	4.21897	2.35738
1080	E2348C_1064	rutR	NC_011601	CDS	1107313	1107951	+	predicted DNA-binding transcriptional regulator	1	core	220.402	189.617	222.505	214.418	249.752	232.505	204.889	196.802	209.16	309.862	208.17	142.382	272.178	322.558	214.113	247.525
1081	E2348C_1065	putA	NC_011601	CDS	1107991	1111953	-	fused DNA-binding transcriptional regulator/proline dehydrogenase/pyrroline-5-carboxylatede hydrogenase	1	core	876.034	552.845	515.585	478.317	443.652	333.934	275.389	260.497	292.483	266.043	236.773	263.136	236.576	204.104	206.729	182.697
1082	E2348C_1066	putP	NC_011601	CDS	1112376	1113884	+	proline: sodium symporter	1	core	286.269	207.471	247.5	266.148	184.416	221.582	223.615	173.937	251.672	178.405	247.897	203.66	205.569	154.901	298.492	200.378
1083	E2348C_1067	efeU	NC_011601	CDS	1114104	1114934	+	predicted high-affinity Fe2+/Pb2+ permease	1	core	231.042	200.083	223.485	203.922	150.694	114.692	133.288	132.29	125.836	65.7282	76.276	109.94	199.827	118.453	196.182	181.519
1084	E2348C_1068	ycdO	NC_011601	CDS	1114992	1116119	+	predicted protein	1	core	842.087	666.738	571.456	520.301	362.509	315.989	285.853	292.345	513.546	297.342	230.417	367.669	449.036	362.65	378.652	357.144
1085	E2348C_1069	ycdB	NC_011601	CDS	1116125	1117396	+	predicted protein	1	core	566.965	461.115	455.302	320.877	322.464	291.802	251.154	203.335	316.29	283.257	235.184	291.973	283.662	329.847	221.496	321.783
1086	E2348C_1070	phoH	NC_011601	CDS	1117747	1118811	+	conserved protein with nucleoside triphosphate hydrolase domain	1	core	795.473	666.123	781.219	896.657	727.126	520.406	634.495	800.273	727.808	480.442	626.098	702.897	935.97	656.05	744.648	719.002
1087	E2348C_1071	GJAO-1091	NC_011601	CDS	1119374	1120060	+	predicted protein	0	core	9.62674	17.2379	10.7822	8.99656	14.7533	20.2857	15.9725	12.2491	13.6039	6.25983	0	7.2092	16.078	7.28945	24.2591	9.42954
1088	E2348C_1072	GJAO-1092	NC_011601	CDS	1120326	1121543	+	predicted integrase	0	IE2	78.534	73.8768	51.9505	49.4811	49.5289	49.1538	34.699	44.0967	35.7102	35.994	39.7271	43.2552	31.0076	51.0261	29.5328	49.5051
1089	E2348C_1073	GJAO-1093	NC_011601	CDS	1121713	1123242	-	predicted protein	0	IE2	1900.02	1132.16	2272.1	1674.86	1942.16	1884.23	1958.01	2486.56	1537.24	1356.82	1447.65	1211.15	1836.34	1284.76	2272.97	1960.17
1090	E2348C_1074	GJAO-1094	NC_011601	CDS	1123602	1125437	+	predicted protein	0	IE2	1589.43	1853.69	1299.25	1063.84	1034.84	1061.1	1085.03	1276.35	836.639	943.669	627.688	690.281	932.525	1018.7	730.936	873.411
1091	E2348C_1075	GJAO-1095	NC_011601	CDS	1126812	1127375	+	predicted protein	0	IE2	17.2268	12.9284	5.88119	5.99771	10.5381	21.8461	7.1601	4.89963	17.0049	14.0846	11.1236	7.2092	12.6327	12.7565	8.43794	18.8591
1092	E2348C_1078	GJAO-1096	NC_011601	CDS	1129032	1129571	-	predicted protein	0	IE2	71.4406	99.7337	108.802	90.7153	63.2283	77.2417	96.9368	102.076	90.1257	103.287	104.879	34.2437	43.6403	47.3814	60.1203	47.1477
1093	E2348C_1079	GJAO-1097	NC_011601	CDS	1129858	1137732	-	Efa1/LifA-like protein	0	IE2	675.899	1002.26	857.184	729.471	663.897	694.395	704.995	826.405	579.865	607.204	478.314	472.203	684.464	577.689	621.243	537.484
1094	E2348C_1080	GJAO-1098	NC_011601	CDS	1138203	1138709	-	T3SS secreted effector NleE homolog with internal deletion of 56 aa	0	IE2	16.2135	40.0166	27.4456	29.9885	21.0761	21.8461	27.5389	17.1487	5.10146	17.2145	23.8362	14.4184	18.3749	20.046	4.21897	14.1443
1095	E2348C_1084	GJAO-1099	NC_011601	CDS	1144298	1144840	+	predicted transposase	0	IE2	116.028	120.05	124.485	109.458	129.618	142.78	153.667	146.172	129.237	114.242	135.072	167.614	130.921	180.414	163.485	159.123
1096	E2348C_1085	GJAO-1100	NC_011601	CDS	1144892	1145218	+	transposase Orf1 of IS629	0	IE2	60.2938	53.5607	57.8317	54.7291	53.7441	48.3736	76.558	62.8786	79.9228	78.2479	63.5633	55.8713	75.7963	51.0261	54.8466	51.8625
1097	E2348C_1086	GJAO-1101	NC_011601	CDS	1145215	1146105	+	transposase Orf2 of IS629	0	IE2	174.801	210.549	216.624	176.183	213.923	250.45	184.51	211.501	246.57	245.698	303.515	254.124	218.202	215.039	161.376	225.13
1098	E2348C_1088	GJAO-1102	NC_011601	CDS	1147639	1148661	+	transposase Orf1 of IS100	0	IE2	104.881	69.5674	93.609	90.7153	109.596	99.0878	139.897	94.7262	95.2272	128.327	109.647	133.37	134.366	76.5392	152.938	119.048
1099	E2348C_1089	GJAO-1103	NC_011601	CDS	1148661	1149440	+	transposase Orf2 of IS100	0	IE2	45.0937	35.7071	74.005	49.4811	36.8832	56.1758	68.8471	51.4461	39.1112	46.9487	58.796	39.6506	52.8278	65.605	52.7371	78.9724
1100	E2348C_1090	GJAO-1104	NC_011601	CDS	1150268	1150984	-	predicted protein	0	IE2	583.178	610.1	667.515	636.507	537.441	592.966	600.347	646.751	494.841	560.255	535.521	464.993	604.074	590.445	559.013	555.164
1101	E2348C_1091	GJAO-1105	NC_011601	CDS	1150984	1154079	-	predicted type I site-specific deoxyribonuclease - HsdR family	0	IE2	2348.93	2414.54	2575.96	2237.15	2348.93	2469.39	2372.75	2247.3	2241.24	2483.59	2556.83	2352	2431.22	2365.43	2049.36	2336.17
1102	E2348C_1092	GJAO-1106	NC_011601	CDS	1154098	1155126	-	predicted protein	0	IE2	972.301	868.053	984.12	920.648	934.725	1004.92	933.567	814.972	807.73	1079.82	1048.79	948.01	991.095	1007.77	863.834	843.944
1103	E2348C_1093	GJAO-1107	NC_011601	CDS	1155162	1155818	-	predicted protein	0	IE2	665.765	653.194	641.54	632.008	662.844	635.879	626.234	610.004	564.561	500.786	594.317	522.667	589.144	533.952	612.805	696.607
1104	E2348C_1094	GJAO-1108	NC_011601	CDS	1155830	1157179	-	predicted type I restriction-modification enzyme - S subunit	0	IE2	757.979	785.557	770.436	617.014	913.649	816.109	735.287	706.364	831.537	649.457	729.389	755.164	635.081	603.202	631.791	671.855
1105	E2348C_1095	GJAO-1109	NC_011601	CDS	1157191	1159629	-	predicted type I restriction-modification enzyme - M subunit	0	IE2	826.38	845.274	778.278	780.452	821.968	846.538	719.315	748.011	802.629	954.624	939.148	785.803	863.619	803.661	633.9	691.892
1106	E2348C_1096	GJAO-1110	NC_011601	CDS	1159669	1159908	-	predicted protein	0	IE2	132.748	148.369	100.96	125.202	128.564	152.923	93.0813	111.058	139.44	128.327	143.017	126.161	109.101	122.098	109.693	90.7593
1107	E2348C_1097	GJAO-1111	NC_011601	CDS	1160137	1160445	-	predicted protein	0	IE2	190.002	227.171	176.436	228.663	251.86	183.351	207.643	146.172	241.469	223.789	143.017	183.835	248.061	282.466	259.467	304.103
1108	E2348C_1098	GJAO-1112	NC_011601	CDS	1161060	1161428	+	predicted protein	0	IE2	10616.3	9343.57	8490.48	10295.1	8227.06	6858.91	7702.62	8873.23	6150.65	4078.28	4112.55	4338.14	6527.67	5671.19	5440.36	5892.28
1109	E2348C_1099	GJAO-1113	NC_011601	CDS	1161498	1161884	+	predicted protein	0	IE2	247.255	304.126	370.515	471.57	417.307	398.692	432.36	400.137	391.112	471.052	235.184	389.297	415.731	317.091	422.952	381.896
1110	E2348C_1100	GJAO-1114	NC_011601	CDS	1162034	1162303	-	predicted protein	0	IE2	5.06671	0	6.37129	8.24685	6.32283	7.80219	8.26166	4.08303	5.10146	3.12992	4.76725	9.0115	4.59372	0	11.6022	9.42954
1111	E2348C_1101	GJAO-1115	NC_011601	CDS	1162899	1163765	-	transposase Orf2 of ISEc17	1	IE2	90.6941	94.8086	73.0248	76.4708	92.7349	72.5604	80.9642	83.2937	51.0146	56.3385	79.4541	57.6736	84.9838	74.7168	79.1057	66.0068
1112	E2348C_1102	GJAO-1116	NC_011601	CDS	1163762	1164061	-	transposase Orf1 of ISEc17	1	IE2	25.8402	15.391	29.406	19.4926	26.3451	14.8242	18.1756	9.79926	8.50243	20.3444	11.1236	27.0345	10.3359	9.11181	14.7664	10.6082
1113	E2348C_1103	GJAO-1117	NC_011601	CDS	1164464	1165867	+	transposase Orf3 of IS66 family IS element	0	IE2	306.029	284.426	201.431	239.159	178.093	203.637	187.815	179.653	164.947	256.653	177.977	173.021	96.4681	171.302	89.6531	148.515
1114	E2348C_1105	GJAO-1118	NC_011601	CDS	1167047	1167937	-	transposase Orf2 of IS629	0	IE2	167.708	198.852	239.169	182.18	183.362	225.483	188.366	182.92	246.57	255.088	295.569	252.322	225.092	204.104	189.854	253.419
1115	E2348C_1106	GJAO-1119	NC_011601	CDS	1167934	1168260	-	transposase Orf1 of IS629	0	IE2	41.547	41.2479	58.3218	41.984	50.5827	39.7912	45.7145	41.6469	45.9131	43.8188	23.8362	32.4414	50.5309	43.7367	56.9561	40.0755
1116	E2348C_1110	GJAO-1120	NC_011601	CDS	1171483	1173867	+	predicted protein	0	IE2	3545.18	3438.97	3588.02	3553.64	2857.92	3266.78	3167.52	3202.73	3276.83	3474.21	3610.4	3579.37	2761.97	2407.34	153.992	2501.19
1117	E2348C_1111	GJAO-1121	NC_011601	CDS	1173864	1174769	+	predicted protein	0	IE2	989.021	1028.73	1042.93	1099.83	1076.99	1081.38	989.746	800.273	1176.74	1323.95	1425.41	1023.71	834.908	913.003	42.1897	796.796
1118	E2348C_1112	GJAO-1122	NC_011601	CDS	1174766	1175836	+	predicted protein	0	IE2	1460.73	1496.62	1421.78	1338.99	1317.26	1477.73	1289.37	1253.49	1380.79	1283.27	1584.32	1524.75	1241.45	1250.14	75.9414	1025.46
1119	E2348C_1113	GJAO-1123	NC_011601	CDS	1175941	1176105	-	predicted protein	0	IE2	1.52001	3.0782	0	2.24914	0	3.12088	0	0	0	6.25983	1.58908	0	0	0	0	0
1120	E2348C_1114	GJAO-1124	NC_011601	CDS	1176176	1176994	+	predicted protein	0	IE2	11.6534	9.85024	12.7426	14.9943	11.5919	12.4835	13.7694	10.6159	5.10146	10.9547	41.3161	12.6161	18.3749	5.46708	2.10948	18.8591
1121	E2348C_1115	GJAO-1125	NC_011601	CDS	1177085	1177570	+	predicted protein	0	IE2	4.05337	6.77204	5.88119	6.74742	5.26903	9.36263	8.81243	7.34945	5.10146	9.38975	19.069	3.6046	6.89058	9.11181	2.10948	11.7869
1122	E2348C_1116	GJAO-1126	NC_011601	CDS	1177586	1178062	+	predicted protein	0.949685	IE2	9.62674	11.6972	7.84159	11.9954	1.05381	15.6044	15.9725	17.9653	1.70049	12.5197	19.069	18.023	24.117	12.7565	8.43794	16.5017
1123	E2348C_1117	GJAO-1127	NC_011601	CDS	1178125	1178346	+	predicted protein	1	IE2	5.06671	3.0782	1.4703	8.24685	4.21522	0.780219	6.60933	0	1.70049	6.25983	6.35633	10.8138	3.44529	16.4013	2.10948	11.7869
1124	E2348C_1118	GJAO-1128	NC_011601	CDS	1178509	1178883	+	predicted protein	0.933333	IE2	2.53335	7.38768	0	2.99885	17.9147	0.780219	2.20311	1.63321	8.50243	15.6496	3.17816	19.8253	12.6327	0	3.16423	0
1125	E2348C_1119	GJAO-1129	NC_011601	CDS	1178930	1179304	+	predicted protein	0.885333	IE2	1.01334	4.30948	5.88119	8.24685	13.6995	0.780219	7.1601	4.08303	10.2029	7.82479	0	5.4069	11.4843	3.64472	6.32845	8.25085
1126	E2348C_1120	GJAO-1130	NC_011601	CDS	1179301	1179792	+	predicted protein	0.223577	IE2	5.06671	9.2346	10.2921	9.74628	6.32283	10.9231	4.40622	13.0657	13.6039	15.6496	4.76725	0	1.14843	29.1578	0	1.17869
1127	E2348C_1121	GJAO-1131	NC_011601	CDS	1179804	1180001	+	predicted protein	0	IE2	12.6668	11.0815	12.7426	11.9954	2.10761	3.12088	14.871	13.8823	1.70049	15.6496	25.4253	10.8138	10.3359	10.9342	15.8211	14.1443
1128	E2348C_1122	GJAO-1132	NC_011601	CDS	1180086	1180928	+	predicted protein	0	IE2	51.1737	54.792	68.6139	50.9805	46.3674	62.4175	39.1052	67.7782	42.5121	34.4291	71.5087	48.6621	36.7497	40.092	45.3539	40.0755
1129	E2348C_1123	ghrA	NC_011601	CDS	1181398	1182336	+	2-ketoacid reductase	1	core	225.975	194.542	222.505	158.939	173.878	165.406	160.827	210.684	171.749	142.411	146.196	207.264	178.007	162.19	177.197	156.766
1130	E2348C_1124	ycdX	NC_011601	CDS	1182391	1183128	+	predicted zinc-binding hydrolase	1	core	448.91	517.753	457.263	460.324	580.647	478.274	481.379	453.216	573.063	513.306	559.357	592.957	513.348	461.057	541.083	539.841
1131	E2348C_1125	ycdY	NC_011601	CDS	1183152	1183706	+	predicted protein	1	core	262.455	264.11	283.768	246.656	256.075	296.483	281.447	244.982	314.59	309.862	349.598	306.391	321.56	346.249	286.89	241.632
1132	E2348C_1126	ycdZ	NC_011601	CDS	1183778	1184299	+	predicted inner membrane protein	1	core	281.709	227.171	258.773	273.645	301.388	273.077	288.607	271.93	289.082	280.127	340.064	261.333	312.373	286.111	354.393	355.965
1133	E2348C_1127	csgG	NC_011601	CDS	1184363	1185196	-	outer membrane lipoprotein	1	core	38.0003	53.5607	46.0694	46.4822	51.6365	48.3736	60.0347	47.3631	59.517	14.0846	57.207	45.0575	66.6089	47.3814	69.613	61.292
1134	E2348C_1128	csgF	NC_011601	CDS	1185223	1185639	-	predicted transport protein	1	core	3.04002	2.46256	5.39109	2.24914	5.26903	2.34066	1.10155	8.16605	0	0	0	0	0	3.64472	4.21897	2.35738
1135	E2348C_1129	csgE	NC_011601	CDS	1185664	1186053	-	predicted transport protein	1	core	2.02668	0	0.980199	1.49943	12.6457	3.9011	1.10155	0.816605	1.70049	4.69487	1.58908	1.8023	4.59372	0	5.27371	0
1136	E2348C_1130	csgD	NC_011601	CDS	1186058	1186708	-	DNA-binding transcriptional activator in two-component regulatory system	1	core	36.4803	30.782	36.7575	11.9954	37.937	21.0659	18.7264	30.2144	20.4058	14.0846	23.8362	1.8023	16.078	0	16.8759	24.7525
1137	E2348C_1131	GJAO-1142	NC_011601	CDS	1187120	1187359	-	predicted protein	1	core	0	0	0	0	0	0	0	0	0	0	0	0	0	0	0	0
1138	E2348C_1132	csgB	NC_011601	CDS	1187462	1187917	+	curlin nucleator protein - minor subunit in curli complex	1	core	5.57338	0	1.4703	1.49943	0	2.34066	0	0	0	0	0	0	0	0	0	0
1139	E2348C_1133	csgA	NC_011601	CDS	1187958	1188413	+	cryptic curlin major subunit	1	core	26.3469	16.6223	10.2921	13.4948	25.2913	7.80219	12.1171	8.98266	6.80194	6.25983	0	16.2207	13.7812	16.4013	14.7664	4.71477
1140	E2348C_1134	csgC	NC_011601	CDS	1188472	1188804	+	predicted curli production protein	1	core	21.7868	25.8569	22.5446	2.99885	17.9147	23.4066	3.30466	13.0657	0	34.4291	3.17816	5.4069	2.29686	7.28945	3.16423	2.35738
1141	E2348C_1135	ymdA	NC_011601	CDS	1188925	1189236	+	predicted protein	1	core	88.6674	93.5773	97.5298	9.74628	89.5735	74.901	15.4218	9.79926	15.3044	92.3325	0	9.0115	18.3749	0	8.43794	21.2165
1142	E2348C_1136	ymdB	NC_011601	CDS	1189331	1189864	+	predicted protein	1	core	289.816	275.191	307.292	139.447	351.971	219.242	147.608	168.221	168.348	184.665	163.675	180.23	207.866	158.545	148.719	172.089
1143	E2348C_1137	ymdC	NC_011601	CDS	1189866	1191287	+	predicted hydrolase	1	core	484.884	425.407	514.114	468.571	586.97	550.054	555.183	434.434	426.822	482.007	619.742	371.274	528.278	521.195	502.057	607.027
1144	E2348C_1138	mdoC	NC_011601	CDS	1191295	1192452	-	membrane protein required for modification of periplasmic glucan	1	core	60.2938	56.6389	75.9654	82.4685	79.0354	66.3186	89.2259	80.0273	110.532	82.9428	106.469	144.184	97.6165	96.5852	123.405	80.1511
1145	E2348C_1139	mdoG	NC_011601	CDS	1192846	1194381	+	glucan biosynthesis protein - periplasmic	1	core	1125.82	1308.85	1340.42	1181.55	1100.17	1120.39	1318.56	1247.77	967.576	1316.13	1048.79	1167.89	1066.89	1204.58	821.644	959.456
1146	E2348C_1140	mdoH	NC_011601	CDS	1194374	1196917	+	glucan biosynthesis MdoH: glycosyl transferase	1	core	1877.22	2021.15	2120.17	2098.45	2028.58	2150.28	2413.51	1979.45	2049.08	2605.65	2750.7	2252.87	1919.03	1908.01	1906.97	1731.5
1147	E2348C_1141	yceK	NC_011601	CDS	1197090	1197317	+	predicted lipoprotein	1	core	96.2674	103.428	123.015	112.457	126.457	147.461	127.78	127.39	205.759	129.891	219.293	124.359	83.8353	174.947	81.2152	166.196
1148	E2348C_1142	msyB	NC_011601	CDS	1197318	1197692	-	acidic protein MsyB	1	core	323.256	246.872	222.015	147.694	126.457	142	118.968	133.923	134.338	167.45	125.538	158.602	143.554	153.078	88.5984	100.189
1149	E2348C_1143	mdtG	NC_011601	CDS	1197775	1199001	-	predicted drug efflux system	1	core	52.1871	83.7271	71.5545	65.2251	68.4974	39.7912	80.4135	61.2454	44.2126	56.3385	66.7415	79.3012	88.4291	69.2497	69.613	108.44
1150	E2348C_1144	lpxL	NC_011601	CDS	1199173	1200093	-	lauryl-acyl carrier protein (ACP)-dependent acyltransferase	1	core	363.283	337.371	356.792	365.11	322.464	307.406	278.142	240.899	289.082	317.686	313.049	418.134	325.006	260.598	364.941	373.645
1151	E2348C_1145	yceA	NC_011601	CDS	1200318	1201370	+	predicted protein	1	core	296.909	273.344	398.941	444.58	377.262	426.78	410.329	422.185	567.962	541.475	276.5	511.853	539.762	555.82	507.331	562.236
1152	E2348C_1146	yceI	NC_011601	CDS	1201412	1201987	-	predicted protein	1	core	83.094	123.744	108.802	140.196	100.112	201.297	155.87	180.47	187.053	225.354	192.279	216.276	180.303	100.23	100.201	142.622
1153	E2348C_1147	yceJ	NC_011601	CDS	1201991	1202557	-	predicted cytochrome b561	1	core	15.2001	16.0066	28.9159	15.744	25.2913	42.1318	28.0896	29.3978	35.7102	40.6889	30.1926	10.8138	6.89058	18.2236	26.3686	35.3608
1154	E2348C_1148	yceO	NC_011601	CDS	1202819	1202932	-	predicted protein	1	core	2.53335	6.77204	2.4505	0.749714	2.10761	10.1428	7.1601	4.89963	0	0	6.35633	0	0	1.82236	8.43794	7.07215
1155	E2348C_1149	solA	NC_011601	CDS	1202980	1204098	-	N-methyltryptophan oxidase - FAD-binding	1	core	208.242	201.314	215.154	174.683	186.524	224.703	222.514	195.169	238.068	320.816	235.184	246.915	195.233	271.532	255.248	273.457
1156	E2348C_1150	bssS	NC_011601	CDS	1204213	1204467	-	conserved predicted protein that regulates biofilm formation	1	core	1258.06	1161.71	1323.76	1192.79	1161.29	1108.69	1115.32	1340.87	976.078	967.144	1118.71	800.221	1721.5	1873.39	2538.76	1927.16
1157	E2348C_1151	dinI	NC_011601	CDS	1204757	1205002	-	DNA damage-inducible protein I	1	core	260.429	236.406	352.382	332.123	413.092	349.538	485.235	428.718	428.522	242.568	395.682	418.134	507.606	486.57	512.605	529.233
1158	E2348C_1152	pyrC	NC_011601	CDS	1205076	1206122	-	dihydro-orotase	1	core	440.804	405.707	565.085	529.298	519.526	541.472	593.187	520.994	642.783	582.164	657.88	742.548	656.902	643.294	502.057	676.569
1159	E2348C_1153	yceB	NC_011601	CDS	1206228	1206788	-	predicted lipoprotein	1	core	252.829	302.279	313.664	296.137	278.205	315.989	334.872	308.677	263.575	278.562	295.569	329.821	318.115	297.045	359.667	344.178
1160	E2348C_1154	grxB	NC_011601	CDS	1206922	1207569	-	glutaredoxin 2 (Grx2)	1	core	1097.45	928.386	962.065	829.183	848.313	749.79	691.225	739.844	627.479	491.397	460.834	753.361	702.839	803.661	735.155	777.937
1161	E2348C_1155	mdtH	NC_011601	CDS	1207633	1208841	-	predicted drug efflux system	1	core	296.909	304.126	279.847	245.906	285.581	266.835	331.017	291.528	224.464	264.478	232.006	317.205	326.154	287.933	285.835	333.57
1162	E2348C_1156	rimJ	NC_011601	CDS	1209077	1209661	+	ribosomal-protein-S5-alanine N-acetyltransferase	1	core	182.908	151.448	155.362	165.687	126.457	134.198	144.304	155.155	141.14	115.807	141.428	108.138	159.632	189.526	200.401	168.553
1163	E2348C_1157	yceH	NC_011601	CDS	1209672	1210319	+	predicted protein	1	core	206.215	213.012	197.02	206.921	171.77	198.956	150.362	181.286	142.841	194.055	187.512	138.777	227.389	178.591	179.306	167.374
1164	E2348C_1158	yceM	NC_011601	CDS	1210321	1211244	+	predicted oxidoreductase with NAD(P)-binding Rossmann-fold domain	1	core	392.67	310.898	300.431	338.121	365.671	294.143	335.423	262.13	314.59	297.342	284.446	234.299	310.076	395.452	310.094	282.886
1165	E2348C_1159	yceN	NC_011601	CDS	1211354	1212889	+	predicted inner membrane protein	1	core	177.335	195.158	182.807	233.161	211.815	187.253	242.342	178.837	147.942	198.75	238.362	234.299	191.788	174.947	254.193	149.694
1166	E2348C_1160	flgN	NC_011601	CDS	1212929	1213345	-	export chaperone for FlgK and FlgL	1	core	1296.06	1089.07	1558.03	286.391	1776.72	1872.53	160.827	260.497	280.58	1590	266.966	230.694	511.051	484.748	446.156	515.089
1167	E2348C_1161	flgM	NC_011601	CDS	1213350	1213643	-	anti-sigma factor for FliA (sigma 28)	1	core	549.231	383.544	610.664	125.202	554.302	612.472	50.1207	55.5292	91.8262	447.578	52.4397	106.336	207.866	165.835	163.485	176.804
1168	E2348C_1162	flgA	NC_011601	CDS	1213719	1214378	-	assembly protein for flagellar basal-bodyperiplasmic P ring	1	core	1807.29	1641.3	2166.73	410.843	2160.3	1931.82	279.795	357.673	469.334	2084.52	236.773	264.938	436.403	486.57	333.299	409.006
1169	E2348C_1163	flgB	NC_011601	CDS	1214533	1214949	+	flagellar component of cell-proximal portion of basal-body rod	1	core	981.421	1060.75	1114.98	210.669	934.725	1105.57	142.1	178.02	200.657	1122.07	136.661	129.766	262.99	260.598	170.868	192.127
1170	E2348C_1164	flgC	NC_011601	CDS	1214953	1215357	+	flagellar component of cell-proximal portion of basal-body rod	1	core	610.032	544.226	675.847	113.207	568.001	599.208	109.605	119.224	117.333	444.448	120.77	48.6621	175.71	160.368	143.445	107.261
1171	E2348C_1165	flgD	NC_011601	CDS	1215369	1216064	+	flagellar hook assembly protein	1	core	1225.64	1085.99	1228.68	233.911	1266.67	1348.22	157.522	212.317	222.764	1184.67	266.966	169.416	300.888	326.203	281.616	313.532
1172	E2348C_1166	flgE	NC_011601	CDS	1216089	1217294	+	flagellar hook protein	1	core	1990.71	1595.74	2158.89	389.101	1909.5	2193.2	296.318	338.891	348.599	1741.8	390.914	288.368	490.379	461.057	478.853	485.621
1173	E2348C_1167	flgF	NC_011601	CDS	1217314	1218069	+	flagellar component of cell-proximal portion of basal-body rod	1	core	1061.98	888.985	1072.83	233.161	1011.65	1022.87	119.519	146.172	107.131	1143.98	163.675	122.556	335.341	340.782	242.591	210.986
1174	E2348C_1168	flgG	NC_011601	CDS	1218241	1219023	+	flagellar component of cell-distal portion of basal-body rod	1	core	2109.78	1694.24	2032.93	416.091	2197.18	2053.54	308.435	403.403	302.686	1691.72	379.791	237.904	515.645	543.064	427.171	476.192
1175	E2348C_1169	flgH	NC_011601	CDS	1219076	1219774	+	flagellar protein of basal-body outer-membrane L ring	1	core	622.698	557.154	656.243	156.69	736.61	706.098	78.7611	121.674	44.2126	594.684	95.3449	36.046	169.968	220.506	196.182	192.127
1176	E2348C_1170	flgI	NC_011601	CDS	1219786	1220883	+	predicted flagellar basal body protein	1	core	494.004	473.427	634.679	136.448	473.159	553.175	85.9212	120.858	71.4204	336.466	152.552	66.6851	160.78	118.453	140.281	116.691
1177	E2348C_1171	flgJ	NC_011601	CDS	1220883	1221824	+	muramidase FlgJ	1	core	652.592	598.402	734.169	175.433	808.269	810.648	111.808	190.269	161.546	832.557	155.73	102.731	261.842	262.42	164.54	200.378
1178	E2348C_1172	flgK	NC_011601	CDS	1221890	1223533	+	flagellar hook-filament junction protein 1	1	core	1650.73	1582.2	1873.65	377.106	2023.31	2222.84	250.604	320.109	316.29	2173.73	303.515	203.66	660.347	634.182	615.969	591.704
1179	E2348C_1173	flgL	NC_011601	CDS	1223545	1224498	+	flagellar hook-filament junction protein	1	core	696.672	565.773	869.436	133.449	736.61	894.131	117.316	156.788	146.242	824.733	147.785	165.812	261.842	271.532	302.711	291.137
1180	E2348C_1174	GJAO-1185	NC_011601	CDS	1224593	1225087	-	predicted acetyltransferase	0	core	130.214	114.509	142.129	144.695	135.941	125.615	138.245	150.255	127.536	161.191	177.977	122.556	119.437	180.414	172.978	155.587
1181	E2348C_1175	GJAO-1186	NC_011601	CDS	1225084	1225377	-	predicted protein	0	core	37.4936	50.4825	47.0496	56.9782	48.4751	41.3516	44.0622	51.4461	35.7102	71.988	44.4943	57.6736	56.273	45.559	45.3539	76.615
1182	E2348C_1176	rne	NC_011601	CDS	1225511	1228696	-	fused ribonuclease E: endoribonuclease/RNA-binding protein/RNA degradosome binding protein	1	core	6490.45	6597.82	7261.8	7557.11	6975.14	7736.65	7870.6	7903.11	8553.44	9180.04	9326.32	9159.29	8347.93	8761.91	7583.6	8905.02
1183	E2348C_1177	yceQ	NC_011601	CDS	1228831	1229151	+	predicted protein	1	core	3.5467	3.69384	7.35149	9.74628	2.10761	5.46153	4.95699	13.0657	1.70049	6.25983	3.17816	1.8023	0	3.64472	12.6569	2.35738
1184	E2348C_1178	rluC	NC_011601	CDS	1229269	1230228	+	23S rRNA pseudouridy late synthase	1	core	442.324	422.945	543.52	589.275	496.342	500.12	525.992	525.077	596.87	583.729	707.142	747.954	576.512	659.695	441.937	497.408
1185	E2348C_1179	yceF	NC_011601	CDS	1230340	1230924	-	predicted protein	1	core	327.309	321.364	348.461	275.145	333.003	333.934	306.232	348.691	241.469	242.568	314.638	232.497	319.263	280.644	306.93	265.206
1186	E2348C_1180	yceD	NC_011601	CDS	1231123	1231644	+	predicted protein	1	core	4577.77	4864.17	5916.97	6342.58	5551.45	6279.98	7285.13	7297.19	7390.31	6945.28	7076.18	8715.92	8740.7	7602.89	8871.44	7491.77
1187	E2348C_1181	rpmF	NC_011601	CDS	1231696	1231869	+	50S ribosomal subunit protein L32	1	core	1410.06	1153.09	1763.38	1772.32	1548.04	1625.98	1756.43	1814.5	1739.6	1568.09	1530.29	1441.84	1443.58	1570.88	2605.21	2184.12
1188	E2348C_1182	plsX	NC_011601	CDS	1231980	1233020	+	fatty acid/phospholipid synthesis protein	1	core	4007.26	3278.28	3867.87	5011.09	6507.25	4554.92	5584.88	4666.9	5181.38	6302.08	5056.46	5141.96	5569.88	6181.45	7502.38	5727.27
1189	E2348C_1183	fabH	NC_011601	CDS	1233088	1234041	+	3-oxoacyl-[acyl-carrier-protein] synthase III	1	core	1386.76	1596.36	1662.42	1929.01	1543.83	1895.93	2019.15	1572.78	1896.04	2125.21	2423.35	2488.98	2054.54	2155.85	2005.07	2013.21
1190	E2348C_1184	fabD	NC_011601	CDS	1234057	1234986	+	malonyl-CoA-[acyl-carrier-protein] transacylase	1	core	1097.96	1220.2	1427.66	1365.23	1165.51	1439.5	1529.51	1374.35	1484.52	1486.71	1795.66	1436.43	1576.79	1461.53	1572.62	1379.07
1191	E2348C_1185	fabG	NC_011601	CDS	1234999	1235733	+	3-oxoacyl-[acyl-carrier-protein] reductase	1	core	2928.05	2786.39	2898.45	3238.76	2850.54	2998.38	3057.36	3179.04	3203.71	3175.3	3251.26	3986.69	3144.4	3391.41	4005.91	3438.25
1192	E2348C_1186	acpP	NC_011601	CDS	1235944	1236180	+	acyl carrier protein (ACP)	1	core	23907.3	23856.7	24957.3	30064.3	28725.7	33639.9	23903.2	27379.1	42097.2	35843.8	31908.8	34458.2	31951.6	41524.3	33951.1	34587.5
1193	E2348C_1187	fabF	NC_011601	CDS	1236268	1237509	+	3-oxoacyl-[acyl-carrier-protein] synthase II	1	core	7701.4	7603.16	9605.95	10022.9	7910.92	9404.76	10507.2	10929.4	9498.91	7790.36	11392.1	7474.14	8179.11	9704.07	9985.25	11307.2
1194	E2348C_1188	pabC	NC_011601	CDS	1237629	1238438	+	4-amino-4-deoxychorismate lyase component of para-aminobenzoate synthase multienzyme complex	1	core	169.735	219.168	183.297	234.66	218.138	248.89	170.741	182.103	258.474	198.75	252.664	200.055	228.537	154.901	186.689	187.412
1195	E2348C_1189	yceG	NC_011601	CDS	1238441	1239463	+	predicted aminodeoxychorismate lyase	1	core	322.243	364.459	396.981	405.595	305.604	379.186	391.603	396.87	459.131	489.832	481.492	396.506	387.021	419.143	355.448	354.786
1196	E2348C_1190	tmk	NC_011601	CDS	1239453	1240094	+	thymidylate kinase	1	core	237.122	225.94	282.787	277.394	190.739	245.769	322.755	240.082	255.073	311.427	279.678	245.113	223.944	215.039	275.288	282.886
1197	E2348C_1191	holB	NC_011601	CDS	1240091	1241095	+	DNA polymerase III - delta prime subunit	1	core	293.362	270.882	337.188	305.883	243.429	312.088	440.622	306.227	311.189	372.46	359.133	344.239	285.959	355.36	320.642	332.391
1198	E2348C_1192	ycfH	NC_011601	CDS	1241106	1241903	+	predicted metallodependent hydrolase	1	core	565.951	646.422	693.001	538.294	672.328	673.329	665.339	537.326	544.155	627.548	713.498	567.724	707.432	736.234	541.083	647.102
1199	E2348C_1193	ptsG	NC_011601	CDS	1242197	1243630	+	fused glucose-specific PTS enzymes: IIB component / IIC component	1	core	2497.38	2113.49	2363.75	2288.88	1988.53	2457.69	2200.35	2003.95	2293.95	2145.56	2308.94	2288.92	1814.52	1818.72	2014.56	1791.61
1200	E2348C_1194	fhuE	NC_011601	CDS	1243690	1245879	-	ferric-rhodotorulic acid outer membrane transporter	1	core	132.748	120.05	128.896	163.438	172.824	145.121	106.3	132.29	171.749	131.456	206.581	156.8	128.624	85.651	141.335	146.158
1201	E2348C_1195	hinT	NC_011601	CDS	1246213	1246572	+	purine nucleoside phosphoramidase	1	core	242.189	273.96	233.287	211.419	189.685	207.538	192.221	176.387	153.044	195.62	166.854	254.124	261.842	143.967	210.948	239.275
1202	E2348C_1196	ycfL	NC_011601	CDS	1246575	1246952	+	predicted protein	1	core	915.047	700.599	698.882	584.027	634.391	605.45	670.846	678.599	542.455	539.91	448.121	398.308	534.02	546.708	548.466	426.687
1203	E2348C_1197	ycfM	NC_011601	CDS	1246966	1247607	+	predicted outer membrane lipoprotein	1	core	278.162	238.868	234.758	209.92	192.846	200.516	212.6	215.584	175.15	219.094	228.828	284.763	189.491	191.348	209.894	176.804
1204	E2348C_1198	thiK	NC_011601	CDS	1247588	1248412	+	thiamin kinase	1	core	132.748	147.138	122.035	104.21	145.425	142	152.014	137.19	132.638	120.502	150.963	167.614	90.7259	127.565	117.076	140.264
1205	E2348C_1199	nagZ	NC_011601	CDS	1248423	1249448	+	beta N-acetyl-glucosaminidase	1	core	651.072	683.976	622.426	672.493	648.09	743.549	614.667	708.813	700.6	708.926	818.377	726.327	801.604	925.76	546.356	642.387
1206	E2348C_1200	ycfP	NC_011601	CDS	1249471	1250013	+	predicted protein	1	core	1146.09	1234.97	1122.82	1231.78	1216.09	1465.25	1471.68	1603	1428.41	1507.05	1175.92	2031.19	1639.96	1649.24	1709.74	1561.77
1207	E2348C_1201	ndh	NC_011601	CDS	1250412	1251716	+	respiratory NADH dehydrogenase 2/cupricreductase	1	core	230.535	171.764	217.604	290.139	226.568	198.956	281.998	190.269	290.783	341.161	270.144	391.099	235.428	187.703	209.894	287.601
1208	E2348C_1202	ycfJ	NC_011601	CDS	1251943	1252482	+	predicted protein	1	core	32.9336	34.4759	42.6387	56.9782	48.4751	98.3076	78.7611	67.7782	100.329	92.3325	100.112	126.161	128.624	102.052	105.474	102.546
1209	E2348C_1203	ycfQ	NC_011601	CDS	1252544	1253176	-	predicted DNA-binding transcriptional regulator	1	core	141.868	137.903	142.619	143.195	152.802	96.7472	123.374	94.7262	154.744	112.677	90.5777	135.172	67.7573	111.164	97.0363	126.12
1210	E2348C_1204	bhsA	NC_011601	CDS	1253417	1253674	+	predicted outer membrane protein that influences biofilm formation	1	core	23.3069	12.9284	15.6832	20.992	22.1299	16.3846	22.0311	26.948	20.4058	18.7795	17.4799	68.4874	8.03901	30.9801	12.6569	24.7525
1211	E2348C_1205	ycfS	NC_011601	CDS	1253756	1254718	-	predicted protein	1	core	244.722	215.474	338.169	374.107	331.949	374.505	400.966	378.088	392.812	450.708	484.67	443.366	266.436	287.933	344.901	202.735
1212	E2348C_1206	mfd	NC_011601	CDS	1254861	1258307	-	transcription-repair coupling factor	1	core	2042.9	2191.06	2291.22	2088.7	2586.04	3056.9	2929.03	2855.67	3400.97	3524.28	3840.81	3510.88	3470.55	3879.81	2862.57	3384.03
1213	E2348C_1207	ycfT	NC_011601	CDS	1258435	1259508	-	predicted inner membrane protein	1	core	22.8002	20.3161	26.4654	27.7394	37.937	21.8461	26.9881	16.3321	39.1112	31.2992	20.6581	18.023	34.4529	41.9143	24.2591	15.323
1214	E2348C_1208	lolC	NC_011601	CDS	1259769	1260968	+	outer membrane-specific lipoprotein transporter subunit LolC	1	core	308.562	416.788	440.599	419.09	355.132	443.945	528.195	414.019	297.585	442.883	498.972	445.168	467.411	344.426	463.032	477.37
1215	E2348C_1209	lolD	NC_011601	CDS	1260961	1261662	+	outer membrane-specific lipoprotein transporter subunit LolD	1	core	413.443	388.469	453.342	501.558	452.083	471.252	559.039	531.61	462.532	635.373	611.797	526.272	508.754	557.643	424.006	508.016
1216	E2348C_1210	lolE	NC_011601	CDS	1261662	1262906	+	outer membrane-specific lipoprotein transporter subunit LolE - membrane component of ABC superfamily	1	core	394.19	498.053	546.951	538.294	504.773	548.494	648.815	608.371	532.252	624.418	621.331	657.839	524.832	665.162	560.068	490.336
1217	E2348C_1211	nagK	NC_011601	CDS	1262935	1263846	+	N-acetyl-D-glucosamine kinase	1	core	361.763	397.088	468.045	446.08	438.383	454.868	477.524	480.164	646.184	460.098	589.55	495.632	524.832	559.465	571.67	446.724
1218	E2348C_1212	cobB	NC_011601	CDS	1263862	1264683	+	deacetylase of acetyl-CoA synthetase - NAD-dependent	1	core	234.082	241.947	283.278	283.392	226.568	308.967	342.583	319.293	297.585	323.946	494.205	324.414	378.982	297.045	296.383	289.958
1219	E2348C_1213	ycfZ	NC_011601	CDS	1264821	1265609	-	predicted inner membrane protein	1	core	18.7468	20.9318	18.6238	25.4903	27.3989	24.967	17.6249	26.1314	15.3044	37.559	33.3707	34.2437	27.5623	14.5789	23.2043	30.646
1220	E2348C_1214	ymfA	NC_011601	CDS	1265606	1266067	-	predicted inner membrane protein	1	core	12.1601	22.7787	26.4654	23.2411	26.3451	19.5055	17.6249	35.9306	13.6039	20.3444	38.138	63.0805	8.03901	18.2236	23.2043	45.969
1221	E2348C_1215	potD	NC_011601	CDS	1266125	1267171	-	polyamine transporter subunit PotD	1	core	863.874	728.302	788.57	919.898	891.519	904.274	684.616	684.315	1113.82	757.439	1085.34	1079.58	824.572	725.3	600.148	687.178
1222	E2348C_1216	potC	NC_011601	CDS	1267168	1267962	-	polyamine transporter subunit PotC	1	core	298.429	319.517	292.589	332.873	321.411	321.45	347.54	284.179	289.082	367.765	284.446	245.113	276.771	379.051	322.751	381.896
1223	E2348C_1217	GJAO-1230	NC_011601	CDS	1268129	1269247	-	predicted integrase	0	PP5	108.934	104.659	125.956	116.206	111.703	92.0658	83.7181	81.6605	90.1257	117.372	79.4541	97.3242	142.405	83.8286	88.5984	100.189
1224	E2348C_1218	GJAO-1231	NC_011601	CDS	1269216	1269485	-	predicted excisionase	0	PP5	2.53335	9.2346	2.9406	3.74857	3.16142	5.46153	3.30466	4.89963	10.2029	3.12992	4.76725	7.2092	2.29686	0	0	4.71477
1225	E2348C_1219	GJAO-1232	NC_011601	CDS	1269547	1272018	-	predicted exonuclease	0.310275	PP5	58.2671	71.4143	72.0446	77.2205	56.9055	74.901	66.644	53.0794	49.3141	64.1633	73.0978	79.3012	56.273	65.605	58.0108	45.969
1226	E2348C_1221	GJAO-1233	NC_011601	CDS	1272299	1272487	-	predicted cell division inhibition protein DicB	1	PP5	5.06671	0	0.490099	8.99656	1.05381	2.34066	2.75389	0	3.40097	0	1.58908	0	10.3359	0	5.27371	0
1227	E2348C_1222	GJAO-1235	NC_011601	CDS	1272888	1273052	+	predicted protein	1	PP5	3.5467	6.77204	0.980199	8.24685	7.37664	0	3.85544	1.63321	0	1.56496	0	1.8023	6.89058	0	3.16423	5.89346
1228	E2348C_1223	GJAO-1236	NC_011601	CDS	1273056	1273274	-	predicted protein	1	PP5	13.6801	20.9318	13.2327	11.2457	16.8609	12.4835	12.1171	16.3321	17.0049	15.6496	15.8908	3.6046	19.5233	9.11181	6.32845	10.6082
1229	E2348C_1224	GJAO-1237	NC_011601	CDS	1273304	1273432	-	predicted protein	1	PP5	0.506671	0.61564	2.4505	0.749714	0	2.34066	2.75389	0	0	9.38975	1.58908	0	0	0	4.21897	0
1230	E2348C_1225	GJAO-1238	NC_011601	CDS	1273434	1273682	-	predicted protein	0.911647	PP5	5.57338	5.54076	6.37129	5.24799	11.5919	11.7033	11.5663	17.1487	1.70049	9.38975	9.53449	0	3.44529	5.46708	5.27371	14.1443
1231	E2348C_1226	GJAO-1239	NC_011601	CDS	1273781	1274188	-	predicted phage repressor protein	0	PP5	1250.97	1192.5	1441.38	1323.24	1448.98	1411.42	1758.63	1829.2	1416.5	1410.03	1129.84	1402.19	1324.14	1643.77	1922.8	1973.13
1232	E2348C_1227	GJAO-1240	NC_011601	CDS	1274266	1274493	+	predicted antirepressor protein	0.565789	PP5	1.01334	1.23128	0.980199	0	0	0	0.550777	0	1.70049	1.56496	0	0	0	0	0	0
1233	E2348C_1228	GJAO-1241	NC_011601	CDS	1274477	1275028	+	predicted protein	0.507246	PP5	7.09339	4.92512	3.4307	0.749714	1.05381	1.56044	3.30466	3.26642	0	1.56496	0	0	0	5.46708	0	0
1234	E2348C_1229	GJAO-1242	NC_011601	CDS	1275000	1276040	+	predicted replication protein	0	PP5	21.2802	22.7787	26.9555	26.24	15.8071	20.2857	32.4958	37.5638	57.8165	32.8641	33.3707	36.046	28.7107	51.0261	17.9306	23.5738
1235	E2348C_1230	GJAO-1243	NC_011601	CDS	1275829	1276494	+	predicted replication protein	0	PP5	9.12007	1.23128	0	2.99885	4.21522	13.2637	2.75389	3.26642	0	0	6.35633	0	9.18743	12.7565	3.16423	3.53608
1236	E2348C_1231	GJAO-1244	NC_011601	CDS	1276601	1276801	+	predicted protein	0.656716	PP5	7.09339	10.4659	7.35149	5.99771	1.05381	4.68131	8.26166	6.53284	0	20.3444	4.76725	7.2092	22.9686	1.82236	16.8759	7.07215
1237	E2348C_1232	GJAO-1245	NC_011601	CDS	1277241	1278083	+	predicted protein	0	PP5	67.3872	47.4043	62.2426	59.9771	38.9908	27.3077	49.5699	40.8303	39.1112	32.8641	44.4943	28.8368	56.273	16.4013	33.7518	42.4329
1238	E2348C_1234	GJAO-1246	NC_011601	CDS	1279122	1280495	+	predicted ATP-binding protein	0	PP5	205.202	320.749	253.381	284.141	255.021	244.989	267.678	289.895	263.575	237.874	228.828	149.591	337.638	282.466	265.795	325.319
1239	E2348C_1235	GJAO-1247	NC_011601	CDS	1280482	1281117	+	predicted HNH endonuclease	0	PP5	24.3202	38.1697	40.1882	29.2388	40.0446	39.7912	30.2927	25.3148	37.4107	29.7342	27.0144	5.4069	59.7183	12.7565	54.8466	25.9312
1240	E2348C_1236	GJAO-1248	NC_011601	CDS	1281372	1282460	-	predicted transposase	0	PP5	586.218	648.885	450.892	413.842	588.023	327.692	532.601	683.499	372.406	270.738	224.061	241.508	334.193	286.111	715.115	632.958
1241	E2348C_1238	GJAO-1249	NC_011601	CDS	1282907	1283155	+	predicted protein	1	PP5	10.6401	18.4692	7.35149	5.24799	9.48425	3.9011	11.0155	13.8823	8.50243	0	3.17816	1.8023	10.3359	1.82236	9.49268	7.07215
1242	E2348C_1239	GJAO-1250	NC_011601	CDS	1283222	1283500	+	predicted protein	1	PP5	88.1607	92.9617	68.6139	62.2262	29.5066	62.4175	95.8352	85.7436	40.8116	117.372	58.796	97.3242	63.1636	71.0721	125.514	78.9724
1243	E2348C_1240	GJAO-1251	NC_011601	CDS	1283502	1284560	+	predicted protein	0.480642	PP5	10.1334	6.77204	10.2921	4.49828	10.5381	4.68131	12.1171	5.71624	6.80194	31.2992	23.8362	7.2092	16.078	16.4013	18.9854	22.3952
1244	E2348C_1241	GJAO-1252	NC_011601	CDS	1284561	1284926	+	predicted crossover junction endodeoxyribonuclease	0	PP5	6.08005	2.46256	0.490099	8.24685	6.32283	6.24175	2.75389	0.816605	6.80194	3.12992	14.3017	0	3.44529	0	0	1.17869
1245	E2348C_1242	GJAO-1253	NC_011601	CDS	1284935	1285477	+	predicted protein	0	PP5	14.1868	21.5474	16.6634	14.2446	24.2375	20.2857	11.5663	19.5985	8.50243	40.6889	6.35633	18.023	12.6327	12.7565	7.3832	27.1099
1246	E2348C_1243	GJAO-1254	NC_011601	CDS	1285755	1285988	+	predicted protein	0	PP5	53.2004	46.173	53.4208	62.2262	50.5827	42.1318	53.9762	48.1797	20.4058	46.9487	28.6035	23.4299	53.9762	40.092	89.6531	57.7559
1247	E2348C_1244	GJAO-1255	NC_011601	CDS	1286139	1287188	+	predicted DNA methylase	0	PP5	70.9339	88.6522	109.782	113.207	121.188	92.0658	143.202	111.875	119.034	147.106	120.77	106.336	132.069	173.124	167.704	155.587
1248	E2348C_1245	GJAO-1259	NC_011601	CDS	1288384	1288719	-	predicted protein	0	PP5	108.934	93.5773	158.792	90.7153	116.972	62.4175	118.968	114.325	56.116	81.3778	57.207	54.069	43.6403	56.4932	65.394	88.4019
1249	E2348C_1246	GJAO-1260	NC_011601	CDS	1288980	1290830	+	predicted protein	0	PP5	164.668	161.298	141.639	118.455	138.049	123.275	110.155	106.975	96.9276	82.9428	139.839	108.138	130.921	92.9404	117.076	123.763
1250	E2348C_1247	GJAO-1261	NC_011601	CDS	1291265	1292638	+	transposase of ISEc13	0	PP5	146.428	157.604	151.441	148.443	143.318	144.341	123.374	129.024	139.44	140.846	130.305	165.812	140.108	120.276	108.638	109.618
1251	E2348C_1248	GJAO-1262	NC_011601	CDS	1292776	1293234	+	transposase of IS200C	0	PP5	110.961	137.288	142.129	141.696	123.295	152.143	137.694	152.705	200.657	159.626	206.581	160.405	180.303	162.19	106.529	126.12
1252	E2348C_1249	GJAO-1263	NC_011601	CDS	1293394	1293600	+	predicted holin protein	0.845411	PP5	23.3069	24.01	20.0941	20.992	14.7533	19.5055	18.7264	17.1487	18.7053	32.8641	25.4253	19.8253	14.9296	20.046	10.5474	11.7869
1253	E2348C_1250	GJAO-1264	NC_011601	CDS	1293600	1294097	+	predicted endolysin	1	PP5	19.7602	19.0848	31.8565	17.9931	35.8294	26.5274	17.0741	6.53284	22.1063	14.0846	23.8362	9.0115	19.5233	12.7565	6.32845	24.7525
1254	E2348C_1251	GJAO-1265	NC_011601	CDS	1294094	1294531	+	predicted endopeptidase	0.267123	PP5	1.52001	6.1564	4.4109	0.749714	7.37664	3.9011	2.75389	0.816605	1.70049	0	7.94541	0	0	0	1.05474	2.35738
1255	E2348C_1252	GJAO-1266	NC_011601	CDS	1294293	1294478	+	predicted lipoprotein Rz1 precursor	0	PP5	0	0	0	0	0	0	0	0	0	0	0	0	0	0	0	0
1256	E2348C_1253	GJAO-1267	NC_011601	CDS	1295554	1295880	+	TonB-like protein	0	PP5	56.7471	68.9517	26.9555	31.488	20.0223	42.1318	46.8161	64.5118	17.0049	14.0846	31.7816	48.6621	4.59372	47.3814	37.9707	22.3952
1257	E2348C_1254	GJAO-1268	NC_011601	CDS	1296572	1297120	+	predicted terminase small subunit	0	PP5	4.05337	11.6972	5.88119	8.24685	4.21522	7.80219	8.81243	17.1487	6.80194	6.25983	7.94541	9.0115	13.7812	23.6907	9.49268	15.323
1258	E2348C_1255	GJAO-1269	NC_011601	CDS	1297092	1299020	+	predicted terminase large subunit	0	PP5	48.6404	51.7138	44.109	49.4811	31.6142	43.6923	49.5699	40.0137	27.2078	40.6889	41.3161	36.046	45.9372	94.7628	36.916	38.8968
1259	E2348C_1256	GJAO-1270	NC_011601	CDS	1299004	1299210	+	predicted head-tail joining protein	0	PP5	1.01334	1.84692	0.980199	1.49943	7.37664	3.12088	1.10155	2.44982	3.40097	3.12992	9.53449	3.6046	2.29686	3.64472	0	0
1260	E2348C_1257	GJAO-1271	NC_011601	CDS	1299207	1300799	+	predicted portal protein	0	PP5	30.9069	36.9384	34.307	41.2342	26.3451	28.0879	29.742	22.865	40.8116	53.2086	36.5489	32.4414	39.0466	25.5131	43.2444	31.8247
1261	E2348C_1259	GJAO-1272	NC_011601	CDS	1301135	1301782	+	predicted tail assembly protein	0	PP5	4.56004	0.61564	1.4703	1.49943	4.21522	8.58241	8.81243	1.63321	0	3.12992	0	10.8138	1.14843	0	6.32845	2.35738
1262	E2348C_1260	GJAO-1273	NC_011601	CDS	1301843	1305256	+	predicted host specificity protein	0	PP5	53.2004	55.4076	52.4406	34.4868	31.6142	35.8901	35.2497	41.6469	32.3092	65.7282	27.0144	28.8368	36.7497	40.092	83.3246	54.2198
1263	E2348C_1261	GJAO-1274	NC_011601	CDS	1305326	1305925	+	predicted outer membrane precursor Lom	0	PP5	6.58672	11.0815	6.37129	7.49714	7.37664	3.9011	2.75389	4.89963	10.2029	10.9547	4.76725	9.0115	8.03901	7.28945	4.21897	2.35738
1264	E2348C_1262	GJAO-1275	NC_011601	CDS	1305990	1307303	+	predicted side tail fiber protein	0	PP5	10.1334	4.30948	13.7228	8.99656	15.8071	17.945	9.36321	12.2491	5.10146	28.1692	4.76725	7.2092	17.2264	18.2236	7.3832	22.3952
1265	E2348C_1263	GJAO-1276	NC_011601	CDS	1307305	1307574	+	predicted protein	0	PP5	18.7468	15.391	11.2723	13.4948	6.32283	10.1428	12.6679	4.08303	8.50243	9.38975	0	21.6276	10.3359	16.4013	8.43794	16.5017
1266	E2348C_1266	potB	NC_011601	CDS	1308740	1309603	-	polyamine transporter subunit	0.979167	core	304.002	280.116	372.966	371.108	369.886	344.857	343.134	290.712	340.097	456.968	516.452	333.425	434.106	415.498	304.821	278.171
1267	E2348C_1267	potA	NC_011601	CDS	1309587	1310723	-	polyamine transporter subunit	1	core	1301.64	1419.67	1484.02	1586.39	1282.48	1438.72	1495.91	1449.47	1554.24	1647.9	1414.28	1928.46	1244.9	1352.19	1392.26	1369.64
1268	E2348C_1268	pepT	NC_011601	CDS	1310973	1312199	+	peptidase T	1	core	1009.29	1068.75	900.313	744.466	571.163	798.164	722.069	761.076	867.247	724.575	646.757	600.166	635.081	781.793	821.644	609.384
1269	E2348C_1269	ycfD	NC_011601	CDS	1312248	1313369	-	predicted protein	1	core	778.246	929.617	879.729	879.414	1023.25	1010.38	1127.99	1048.52	1056	1037.57	1287.16	948.01	1231.12	1200.94	1296.28	1186.94
1270	E2348C_1270	phoQ	NC_011601	CDS	1313445	1314905	-	sensory histidine kinase in two-component regulatory system with PhoP	1	core	794.966	847.737	838.56	753.462	693.404	789.582	782.654	847.636	749.914	820.038	556.179	883.127	761.409	643.294	725.663	797.975
1271	E2348C_1271	phoP	NC_011601	CDS	1314905	1315576	-	DNA-binding response regulator PhoP in two-component regulatory system with PhoQ	1	core	244.722	264.11	257.302	232.411	255.021	241.868	243.994	208.234	270.377	338.031	355.954	227.09	248.061	260.598	274.233	234.56
1272	E2348C_1272	purB	NC_011601	CDS	1315746	1317116	-	adenylosuccinate lyase	1	core	884.14	919.151	1166.44	1401.96	1209.77	1442.62	1396.77	1396.4	1516.83	1464.8	1411.11	1557.19	1447.02	1638.3	1374.33	1690.24
1273	E2348C_1273	hflD	NC_011601	CDS	1317120	1317761	-	predicted lysogenization regulator	1	core	438.777	416.173	556.263	685.238	625.96	646.802	679.108	611.637	562.861	610.333	791.363	632.607	547.801	621.425	602.258	662.425
1274	E2348C_1274	mnmA	NC_011601	CDS	1317797	1318903	-	tRNA (5-methylaminomethyl-2-thiouridylate)-methyltransferase	1	core	1158.25	1351.33	1490.88	1741.58	1411.05	1637.68	1861.08	1696.91	1690.28	2164.34	2192.93	2058.23	1811.07	2440.14	1558.91	1783.36
1275	E2348C_1275	nudJ	NC_011601	CDS	1318957	1319418	-	bifunctional thiamin pyrimidine pyrophosphate hydrolase/thiamin pyrophosphate hydrolase	1	core	87.1474	118.819	95.5694	98.9622	87.4659	114.692	100.792	74.3111	142.841	79.8128	138.25	99.1265	117.14	76.5392	114.967	87.2232
1276	E2348C_1276	rluE	NC_011601	CDS	1319428	1320081	-	23S rRNA pseudouridine synthase	1	core	141.868	174.842	164.673	153.691	140.156	138.099	163.581	140.456	200.657	156.496	147.785	106.336	118.288	131.21	125.514	128.477
1277	E2348C_1277	icd	NC_011601	CDS	1320254	1321504	+	isocitrate dehydrogenase - specificfor NADP+	1	core	9868.93	10039.2	11483	12182.1	10487.5	11706.4	12011.3	12359.3	12643.1	10594.8	12213.7	13409.1	13004.8	14952.5	14670.4	17075.7
1278	E2348C_1278	ycgX	NC_011601	CDS	1321766	1322170	-	predicted protein	1	core	29.3869	39.401	50.9703	52.4799	34.7756	38.2307	44.0622	47.3631	32.3092	54.7735	22.2472	34.2437	40.195	41.9143	42.1897	50.6838
1279	E2348C_1279	ycgE	NC_011601	CDS	1322391	1323122	-	predicted DNA-binding transcriptional regulator	1	core	172.775	246.872	259.753	242.157	263.451	255.912	246.748	230.283	319.691	341.161	376.613	367.669	385.872	307.979	328.025	273.457
1280	E2348C_1280	ycgF	NC_011601	CDS	1323327	1324538	-	predicted FAD-binding phosphodiesterase	1	core	36.987	40.0166	66.1634	128.951	98.0039	109.231	137.143	120.041	190.454	205.009	235.184	189.241	183.749	317.091	216.222	260.491
1281	E2348C_1281	ycgZ	NC_011601	CDS	1324852	1325088	+	predicted protein	1	core	32.4269	24.6256	26.9555	23.9908	23.1837	15.6044	25.8865	26.1314	35.7102	10.9547	23.8362	21.6276	20.6717	27.3354	18.9854	16.5017
1282	E2348C_1282	ymgA	NC_011601	CDS	1325131	1325403	+	predicted protein	1	core	15.2001	17.8536	20.0941	9.74628	8.43044	13.2637	12.1171	16.3321	23.8068	10.9547	9.53449	0	16.078	0	26.3686	9.42954
1283	E2348C_1283	ymgB	NC_011601	CDS	1325432	1325698	+	predicted protein	1	core	5.06671	17.2379	6.86139	12.7451	2.10761	3.9011	8.81243	12.2491	11.9034	0	4.76725	10.8138	2.29686	9.11181	7.3832	7.07215
1284	E2348C_1284	ymgC	NC_011601	CDS	1325811	1326059	+	predicted protein	1	core	3.04002	0.61564	4.4109	15.744	0	3.9011	2.20311	3.26642	0	1.56496	0	0	1.14843	7.28945	1.05474	0
1285	E2348C_1286	ymgF	NC_011601	CDS	1327381	1327599	+	predicted protein	1	core	40.027	58.4858	36.7575	47.232	35.8294	43.6923	41.3083	46.5465	39.1112	25.0393	25.4253	7.2092	18.3749	7.28945	48.5181	50.6838
1286	E2348C_1288	ymgD	NC_011601	CDS	1329573	1329902	-	predicted protein	1	core	103.361	108.968	116.644	66.7245	119.08	121.714	87.0228	89.01	68.0194	103.287	84.2214	55.8713	64.312	80.1839	95.9815	64.8281
1287	E2348C_1289	ymgG	NC_011601	CDS	1329912	1330256	-	predicted protein	1	core	59.2805	69.5674	58.3218	32.9874	43.206	51.4945	34.699	29.3978	39.1112	35.994	44.4943	37.8483	21.8202	32.8025	27.4233	27.1099
1288	E2348C_1290	ymgI	NC_011601	CDS	1330258	1330431	-	predicted protein	1	core	5.57338	0.61564	1.4703	5.24799	1.05381	0	1.10155	7.34945	0	4.69487	0	0	0	0	6.32845	0
1289	E2348C_1291	ymgJ	NC_011601	CDS	1330532	1330717	+	coserved predicted protein	1	core	0.506671	3.0782	0.490099	2.24914	0	1.56044	1.10155	0	0	0	0	0	0	10.9342	0	0
1290	E2348C_1293	minE	NC_011601	CDS	1331546	1331812	-	cell division topological specificity factor MinE	1	core	1777.91	1342.1	1599.68	1150.06	1270.89	1131.32	1318.56	1490.3	1105.32	1220.67	1419.05	1413	1374.67	1547.18	1419.68	1636.02
1291	E2348C_1294	minD	NC_011601	CDS	1331816	1332628	-	membrane ATPase MinD of the MinC-MinD-MinE system	1	core	1246.92	1169.72	985.59	869.668	963.178	1020.53	973.223	1019.12	948.871	1025.05	819.967	1000.28	937.118	770.859	979.856	915.844
1292	E2348C_1295	minC	NC_011601	CDS	1332652	1333347	-	cell division inhibitor MinC	1	core	1590.44	1553.88	1539.89	1494.18	1697.68	1565.9	1572.47	1736.92	1353.59	1348.99	1450.83	2004.16	1543.49	1516.2	1350.07	1522.87
1293	E2348C_1296	ycgJ	NC_011601	CDS	1333867	1334235	+	predicted protein	1	core	77.5206	108.968	96.0595	99.7119	94.8425	98.3076	66.644	58.7956	59.517	42.2539	65.1524	75.6966	76.9448	58.3156	56.9561	21.2165
1294	E2348C_1297	ycgK	NC_011601	CDS	1334338	1334739	-	predicted protein	1	core	49.1471	35.7071	44.5991	39.7348	25.2913	28.0879	33.0466	21.2317	76.5218	18.7795	22.2472	19.8253	39.0466	30.9801	40.0802	29.4673
1295	E2348C_1298	ycgL	NC_011601	CDS	1334981	1335274	+	predicted protein	1	core	83.094	72.0299	70.5743	65.9748	77.9816	74.1208	67.7456	75.1277	37.4107	50.0786	46.0834	61.2782	64.312	49.2038	79.1057	81.3298
1296	E2348C_1299	ycgM	NC_011601	CDS	1335346	1336005	+	predicted isomerase/hydrolase	1	core	426.617	450.649	424.426	428.086	421.522	411.175	410.88	429.534	503.344	467.922	478.314	486.621	381.279	492.038	400.802	458.511
1297	E2348C_1300	ycgN	NC_011601	CDS	1336097	1336543	+	predicted protein	1	core	185.441	224.709	214.664	194.176	216.03	231.725	181.756	234.366	266.976	230.049	222.472	308.193	241.17	222.328	205.675	238.096
1298	E2348C_1302	umuD	NC_011601	CDS	1337336	1337755	+	DNA polymerase V - subunit D	1	core	8.10673	6.1564	6.86139	2.24914	4.21522	6.24175	10.4648	1.63321	23.8068	10.9547	3.17816	9.0115	0	1.82236	5.27371	2.35738
1299	E2348C_1303	umuC	NC_011601	CDS	1337755	1339023	+	DNA polymerase V - subunit C	1	core	55.7338	45.5574	52.9307	52.4799	61.1207	60.8571	47.3668	62.062	54.4155	54.7735	14.3017	79.3012	28.7107	56.4932	63.2845	68.3642
1300	E2348C_1304	dsbB	NC_011601	CDS	1339068	1339598	-	oxidoreductase that catalyzes reoxidation of DsbA protein disulfide isomerase I	1	core	183.921	177.304	178.396	176.183	179.147	152.923	209.295	214.767	154.744	237.874	160.497	210.869	134.366	180.414	312.204	245.168
1301	E2348C_1305	nhaB	NC_011601	CDS	1339744	1341285	-	sodium: proton antiporter	1	core	529.471	554.692	488.629	487.314	397.285	426.78	596.492	521.811	518.648	524.261	395.682	556.911	480.043	462.88	522.097	475.013
1302	E2348C_1306	fadR	NC_011601	CDS	1341507	1342226	+	DNA-binding transcriptional dual regulator of fatty acid metabolism	1	core	632.832	680.283	649.872	648.502	726.072	696.736	724.823	810.889	685.295	721.445	745.28	814.64	744.182	699.787	836.411	815.655
1303	E2348C_1307	ycgB	NC_011601	CDS	1342277	1343809	-	predicted protein	1	core	2016.55	1739.18	1967.26	1547.41	1671.34	1333.39	1421	1809.6	1139.32	1012.53	1120.3	938.998	1695.08	1789.56	1851.07	2024.99
1304	E2348C_1308	dadA	NC_011601	CDS	1344139	1345437	+	D-amino acid dehydrogenase	1	core	371.39	261.031	285.238	308.882	278.205	242.648	205.991	200.885	270.377	150.236	220.882	203.66	264.139	329.847	279.507	287.601
1305	E2348C_1309	dadX	NC_011601	CDS	1345447	1346517	+	alanine racemase 2 - PLP-binding	1	core	416.99	320.749	286.708	390.601	376.209	258.252	250.053	261.314	346.899	306.732	298.747	333.425	316.967	382.696	381.817	287.601
1306	E2348C_1310	cvrA	NC_011601	CDS	1346574	1348310	-	predicted cation/proton antiporter	1	core	583.178	757.853	822.877	904.154	1013.76	1131.32	896.114	963.594	1003.29	1173.72	1160.03	951.614	1258.68	1173.6	908.133	1065.54
1307	E2348C_1311	ldcA	NC_011601	CDS	1348405	1349319	-	L -D-carboxypeptidase A	1	core	264.989	278.269	288.178	302.135	312.98	329.252	297.42	355.223	268.677	261.348	300.337	373.076	368.646	258.775	282.671	333.57
1308	E2348C_1312	emtA	NC_011601	CDS	1349419	1350030	+	lytic murein endotransglycosylase E	1	core	139.841	127.438	108.312	119.954	149.64	105.33	131.085	126.574	98.6281	153.366	119.181	108.138	148.147	111.164	130.788	77.7937
1309	E2348C_1313	ycgR	NC_011601	CDS	1350032	1350766	-	protein involved in flagellar function	1	core	118.561	92.346	89.6882	21.7417	120.134	116.253	13.7694	9.79926	47.6136	120.502	19.069	16.2207	37.8982	36.4472	59.0656	40.0755
1310	E2348C_1314	ymgE	NC_011601	CDS	1350967	1351221	+	predicted inner membrane protein	1	core	27.3602	28.9351	24.505	23.9908	35.8294	31.989	26.4373	37.5638	37.4107	23.4744	31.7816	28.8368	39.0466	36.4472	40.0802	38.8968
1311	E2348C_1315	GJAO-1327	NC_011601	CDS	1351271	1353241	-	predicted TonB dependent outer membrane receptor	0.0121766	core	271.069	246.872	367.085	260.9	297.173	311.307	217.557	221.3	299.285	386.545	348.009	259.531	362.904	291.578	239.426	274.635
1312	E2348C_1316	GJAO-1328	NC_011601	CDS	1353267	1354121	-	molybdenum transport protein	0	core	95.7608	79.4176	95.0793	70.4731	92.7349	121.714	90.8782	52.2627	81.6233	123.632	58.796	72.092	78.0932	65.605	71.7225	120.227
1313	E2348C_1317	GJAO-1329	NC_011601	CDS	1354118	1354930	-	predicted protein	0	core	128.188	94.193	155.362	95.9633	111.703	116.253	114.562	66.9616	122.435	148.671	158.908	90.115	143.554	91.1181	76.9962	103.725
1314	E2348C_1318	GJAO-1330	NC_011601	CDS	1354940	1355698	-	predicted ferric enterobactin transport ATP-binding protein	0	core	41.0403	26.4725	52.4406	27.7394	50.5827	57.7362	25.8865	40.0137	59.517	42.2539	39.7271	37.8483	40.195	58.3156	29.5328	44.7903
1315	E2348C_1319	GJAO-1331	NC_011601	CDS	1355695	1356675	-	predicted ABC transporter permease protein	0	core	44.0804	35.0915	52.4406	42.7337	34.7756	43.6923	49.5699	30.2144	64.6184	51.6436	31.7816	135.172	50.5309	65.605	44.2992	36.5395
1316	E2348C_1320	GJAO-1332	NC_011601	CDS	1356675	1357697	-	predicted ATP-binding protein of ABC transporter	0	core	149.975	124.975	238.678	125.202	201.277	177.89	128.331	127.39	159.846	158.061	163.675	187.439	159.632	176.769	152.938	148.515
1317	E2348C_1321	treA	NC_011601	CDS	1358034	1359731	-	periplasmic trehalase	0.965842	core	318.696	281.348	283.278	260.9	251.86	244.209	169.639	154.338	147.942	223.789	217.704	187.439	101.062	153.078	147.664	133.192
1318	E2348C_1322	dhaM	NC_011601	CDS	1360051	1361469	-	fused predicted dihydroxyacetone-specific PTS enzymes: HPr component/EI component	1	core	684.512	650.732	571.456	578.779	625.96	610.131	484.133	575.707	624.078	547.735	451.299	574.934	385.872	519.373	552.685	603.49
1319	E2348C_1323	dhaL	NC_011601	CDS	1361480	1362112	-	dihydroxyacetone kinase - C-terminal domain	1	core	201.655	211.165	169.574	161.938	142.264	157.604	138.245	174.754	156.445	115.807	60.3851	201.858	111.398	149.434	118.131	142.622
1320	E2348C_1324	dhaK	NC_011601	CDS	1362123	1363193	-	dihydroxyacetone kinase - N-terminal domain	1	core	501.097	403.86	346.5	404.096	294.012	330.033	309.537	329.909	299.285	291.082	276.5	425.343	258.397	295.223	264.74	309.996
1321	E2348C_1325	dhaR	NC_011601	CDS	1363423	1365342	+	predicted DNA-binding transcriptional regulator - dihydroxyacetone	0.996354	core	135.788	142.829	133.307	140.196	89.5735	93.6263	104.648	118.408	90.1257	84.5077	66.7415	82.9058	94.1712	107.519	76.9962	129.656
1322	E2348C_1326	ychF	NC_011601	CDS	1365747	1366838	-	predicted GTP-binding protein	1	core	983.955	887.138	1164.97	1181.55	1095.96	1224.94	1002.97	1027.29	1260.06	1222.23	1520.75	1285.04	1250.64	1405.04	1203.46	1285.95
1323	E2348C_1327	pth	NC_011601	CDS	1366955	1367539	-	peptidyl-tRNA hydrolase	1	core	100.827	158.22	113.703	109.458	136.995	130.297	111.808	102.892	136.039	103.287	104.879	140.579	138.96	98.4075	121.295	122.584
1324	E2348C_1328	ychH	NC_011601	CDS	1367817	1368095	+	predicted inner membrane protein	1	core	9813.71	8511.84	9214.36	12419.8	17046.4	8350.68	8607.54	9189.26	11456.2	8469.55	10416.4	8618.6	15843.7	22539	11352.2	13696.4
1325	E2348C_1329	ychM	NC_011601	CDS	1368150	1369829	-	predicted transporter	1	core	458.03	555.308	585.669	629.01	569.055	649.142	673.05	612.454	680.194	793.433	904.188	598.364	584.551	641.471	651.831	622.35
1326	E2348C_1330	prs	NC_011601	CDS	1369954	1370901	-	phosphoribosylpyrophosphate synthase	1	core	3329.33	3592.26	4051.65	4185.65	4028.7	4508.89	4670.04	4367.21	5575.89	4554.03	5046.93	5205.04	4836.04	4811.03	4926.7	4949.33
1327	E2348C_1331	ipk	NC_011601	CDS	1371052	1371903	-	4-diphosphocytidyl-2-C-methylerythritol kinase	1	core	1157.24	1233.74	1282.1	1376.47	1255.08	1412.98	1253.02	1458.46	1270.26	1452.28	1520.75	1317.48	1418.31	1605.5	1612.7	1604.2
1328	E2348C_1332	lolB	NC_011601	CDS	1371903	1372526	-	chaperone LolB for lipoproteins	1	core	161.628	187.155	198	221.165	185.47	235.626	172.944	181.286	214.261	169.015	227.239	189.241	212.459	127.565	172.978	210.986
1329	E2348C_1333	hemA	NC_011601	CDS	1372740	1373996	+	glutamyl tRNA reductase	1	core	1524.07	1484.92	1996.18	2192.16	2510.16	2499.04	2520.91	2203.2	2707.17	3683.91	2663.3	2789.96	2495.54	2972.27	2140.07	2456.39
1330	E2348C_1334	prfA	NC_011601	CDS	1374038	1375120	+	peptide chain release factor RF-1	1	core	556.324	621.797	841.011	842.678	899.95	1068.12	1063.55	991.359	1164.83	1283.27	1395.21	1070.57	898.072	956.74	1087.44	913.487
1331	E2348C_1335	prmC	NC_011601	CDS	1375120	1375953	+	N5-glutamine methyltransferase - modifies release factors RF-1 and RF-2	1	core	325.283	384.16	434.718	493.311	497.396	635.098	584.374	650.834	576.464	707.361	780.239	836.267	589.144	650.583	625.462	682.463
1332	E2348C_1336	ychQ	NC_011601	CDS	1375950	1376342	+	predicted transcriptional regulator	1	core	166.695	209.318	184.768	164.187	196.008	204.417	277.592	288.262	185.353	169.015	241.541	203.66	188.342	225.973	222.551	195.663
1333	E2348C_1337	ychA	NC_011601	CDS	1376346	1377155	+	predicted transcriptional regulator	1	core	472.724	722.146	620.466	743.716	690.243	828.593	781.553	788.024	782.223	796.563	867.639	854.29	846.392	903.891	721.444	649.459
1334	E2348C_1338	kdsA	NC_011601	CDS	1377191	1378045	+	3-deoxy-D-manno-octulosonate 8-phosphate synthase	1	core	778.246	719.068	852.773	858.422	911.542	892.571	1075.12	1089.35	833.238	876.376	1730.51	966.033	1107.09	984.075	1361.67	1096.18
1335	E2348C_1339	ldrA	NC_011601	CDS	1378194	1378301	-	toxic polypeptide - small	1	core	66.8805	83.7271	68.1238	58.4777	70.605	74.1208	84.2689	85.7436	93.5267	35.994	61.9742	48.6621	93.0228	43.7367	84.3794	71.9002
1336	E2348C_1340	chaA	NC_011601	CDS	1378706	1379806	-	calcium/sodium: proton antiporter	1	core	298.936	307.82	391.099	284.141	369.886	392.45	503.961	475.264	457.43	510.176	425.874	468.598	354.865	397.275	427.171	351.25
1337	E2348C_1341	chaB	NC_011601	CDS	1380076	1380306	+	predicted cation regulator	1	core	190.508	186.539	139.188	96.713	101.165	167.747	106.851	115.958	79.9228	86.0727	88.9886	70.2897	36.7497	54.6708	45.3539	87.2232
1338	E2348C_1342	chaC	NC_011601	CDS	1380464	1381159	+	regulatory protein for cation transport	1	core	320.216	351.531	355.322	288.64	285.581	320.67	230.225	240.082	187.053	347.421	228.828	275.752	176.858	215.039	129.733	195.663
1339	E2348C_1343	ychN	NC_011601	CDS	1381203	1381556	-	predicted protein	1	core	472.724	533.76	527.347	470.07	409.93	373.725	425.2	541.409	363.904	392.804	311.46	492.028	429.513	431.9	421.897	334.749
1340	E2348C_1344	ychO	NC_011601	CDS	1381741	1383135	+	predicted invasin	1	core	94.7474	106.506	113.703	89.2159	94.8425	99.868	98.5891	97.9926	73.1209	64.1633	131.894	126.161	75.7963	49.2038	79.1057	93.1167
1341	E2348C_1345	narL	NC_011601	CDS	1383136	1383786	-	DNA-binding response regulator in two-component regulatory system with NarX (or NarQ)	1	core	196.588	230.865	241.129	153.691	251.86	174.769	136.042	187.003	151.343	195.62	232.006	169.416	212.459	209.572	125.514	167.374
1342	E2348C_1346	narX	NC_011601	CDS	1383779	1385575	-	sensory histidine kinase NarX in two-component regulatory system with NarL	1	core	425.603	401.397	462.164	316.379	370.94	384.648	427.954	368.289	268.677	320.816	340.064	344.239	315.818	366.295	386.036	318.247
1343	E2348C_1347	narK	NC_011601	CDS	1385914	1387305	+	nitrate/nitrite transporter	1	core	222.935	232.712	189.669	154.441	167.555	160.725	156.421	125.757	112.232	87.6376	109.647	102.731	136.663	127.565	132.898	113.154
1344	E2348C_1348	narG	NC_011601	CDS	1387698	1391441	+	nitrate reductase 1 - alpha subunit	1	core	1973.99	1620.37	1354.14	724.223	930.51	979.955	477.524	454.033	525.45	658.847	473.547	400.111	376.685	426.433	381.817	396.041
1345	E2348C_1349	narH	NC_011601	CDS	1391438	1392976	+	nitrate reductase 1 - beta (Fe-S) subunit	1	core	1302.65	1204.19	1040.48	570.532	725.018	709.219	417.489	427.901	392.812	539.91	344.831	279.356	254.951	384.518	246.81	278.171
1346	E2348C_1350	narJ	NC_011601	CDS	1392973	1393683	+	molybdenum-cofactor-assembly chaperone subunit (delta subunit) of nitrate reductase 1	1	core	381.523	336.14	317.094	171.684	219.192	230.165	127.78	133.923	112.232	211.269	116.003	39.6506	106.804	122.098	78.0509	74.2576
1347	E2348C_1351	narI	NC_011601	CDS	1393683	1394360	+	nitrate reductase 1 - gamma (cytochrome b(NR)) subunit	1	core	386.083	426.639	321.015	210.669	286.635	319.89	194.424	209.051	204.058	226.919	192.279	185.637	159.632	171.302	139.226	159.123
1348	E2348C_1352	GJAO-1365	NC_011601	CDS	1394472	1395479	+	predicted protein	0	core	207.735	269.035	173.005	137.198	180.201	176.33	159.175	139.64	198.957	109.547	101.701	86.5104	125.179	125.743	201.456	122.584
1349	E2348C_1353	GJAO-1366	NC_011601	CDS	1395476	1396492	+	predicted dehydrogenase	0	core	20.2668	34.4759	34.307	37.4857	28.4527	33.5494	45.1637	40.0137	44.2126	29.7342	68.3305	52.2667	58.5699	47.3814	41.1349	40.0755
1350	E2348C_1354	GJAO-1367	NC_011601	CDS	1396470	1397276	+	predicted protein	0	core	11.1468	15.391	15.1931	10.496	4.21522	13.2637	7.71088	4.89963	13.6039	12.5197	12.7127	12.6161	13.7812	18.2236	12.6569	14.1443
1351	E2348C_1355	GJAO-1368	NC_011601	CDS	1397273	1398559	+	predicted coenzyme F390 synthetase	0	core	19.7602	17.2379	23.0347	17.9931	35.8294	25.7472	32.4958	28.5812	44.2126	35.994	33.3707	28.8368	29.8592	16.4013	24.2591	14.1443
1352	E2348C_1356	GJAO-1369	NC_011601	CDS	1398556	1399158	+	predicted protein	0	core	3.04002	9.2346	3.9208	2.99885	5.26903	1.56044	4.40622	11.4325	15.3044	6.25983	9.53449	1.8023	11.4843	0	0	1.17869
1353	E2348C_1357	GJAO-1370	NC_011601	CDS	1399151	1400275	+	predicted protein	0	core	83.094	63.4109	70.5743	47.9817	67.4436	100.648	60.0347	68.5949	59.517	29.7342	60.3851	68.4874	57.4215	41.9143	48.5181	74.2576
1354	E2348C_1358	GJAO-1371	NC_011601	CDS	1400262	1401353	+	predicted protein	0	core	76.0006	44.9417	77.4357	47.9817	46.3674	46.8131	53.9762	54.7126	71.4204	46.9487	46.0834	68.4874	39.0466	40.092	63.2845	58.9346
1355	E2348C_1359	purU	NC_011601	CDS	1401614	1402456	-	formyltetrahydrofolate hydrolase	1	core	662.725	439.567	597.921	620.013	691.296	662.406	586.578	531.61	671.692	546.17	734.156	764.175	768.299	643.294	667.652	553.985
1356	E2348C_1360	ychJ	NC_011601	CDS	1402506	1402964	-	predicted protein	1	core	295.389	269.035	212.703	248.155	388.854	213.78	263.271	265.397	302.686	323.946	292.391	201.858	374.388	379.051	360.722	214.522
1357	E2348C_1361	rssA	NC_011601	CDS	1403038	1403982	+	predicted protein	1	core	652.592	807.104	919.427	753.462	768.224	883.208	939.626	988.909	598.571	832.557	689.662	1137.25	853.283	874.733	850.122	785.009
1358	E2348C_1362	rssB	NC_011601	CDS	1404074	1405087	+	response regulator of RpoS	1	core	497.551	467.271	500.882	410.843	466.836	519.626	467.61	486.697	345.198	510.176	543.466	391.099	450.184	533.952	457.758	445.546
1359	E2348C_1363	galU	NC_011601	CDS	1405289	1406197	+	glucose-1-phosphate uridylyltransferase	1	core	1359.4	1190.65	1305.63	1126.82	1237.17	1404.39	1260.18	1331.88	1105.32	1139.29	1209.29	1009.29	1089.86	1312.1	1413.35	1452.15
1360	E2348C_1364	hns	NC_011601	CDS	1406341	1406754	-	global DNA-binding transcriptional dual regulator H-NS	1	core	7559.02	7374.14	7035.38	7281.22	7495.72	7516.63	5942.33	7076.7	7715.1	7590.04	6631.24	7063.21	6238.27	6290.79	5726.2	6017.22
1361	E2348C_1365	tdk	NC_011601	CDS	1407358	1407975	+	thymidine kinase/deoxyuridine kinase	1	core	209.762	160.066	137.228	121.454	160.178	129.516	129.983	133.923	85.0243	156.496	87.3995	111.743	114.843	112.986	128.679	106.082
1362	E2348C_1367	adhE	NC_011601	CDS	1409413	1412088	-	fused acetaldehyde-CoA dehydrogenase/iron-dependent alcohol dehydrogenase/pyruvate-formate lyase deactivase	1	core	4703.93	4720.11	4098.21	3572.38	3246.77	3667.81	3041.39	3367.68	2977.55	2868.57	2529.82	2853.04	2601.19	2387.29	2300.39	2652.06
1363	E2348C_1368	ychE	NC_011601	CDS	1412565	1413212	+	predicted inner membrane protein	1	core	237.122	248.103	277.396	251.904	297.173	232.505	290.81	291.528	282.281	197.185	290.802	209.067	268.732	275.177	285.835	341.821
1364	E2348C_1369	oppA	NC_011601	CDS	1413950	1415581	+	oligopeptide transporter subunit OppA	1	core	1222.09	1059.52	1040.48	867.419	1045.38	1091.53	806.888	881.934	1105.32	987.488	958.217	915.568	803.901	887.49	916.571	882.841
1365	E2348C_1370	oppB	NC_011601	CDS	1415667	1416587	+	oligopeptide transporter subunit OppB	1	core	259.922	215.474	176.436	188.928	218.138	185.692	153.667	156.788	202.358	181.535	111.236	205.462	101.062	129.388	147.664	182.697
1366	E2348C_1371	oppC	NC_011601	CDS	1416602	1417510	+	oligopeptide transporter subunit OppC	1	core	203.682	205.624	181.337	194.926	167.555	205.978	176.799	211.501	124.135	154.931	149.374	205.462	192.936	112.986	202.511	140.264
1367	E2348C_1372	oppD	NC_011601	CDS	1417522	1418535	+	oligopeptide transporter subunit OppD	1	core	374.936	411.863	417.075	413.092	349.863	378.406	273.736	312.76	343.498	461.662	324.173	320.809	269.881	384.518	290.054	326.498
1368	E2348C_1373	oppF	NC_011601	CDS	1418532	1419536	+	oligopeptide transporter subunit OppF - ATP-binding component of ABC superfamily	1	core	259.415	255.491	250.931	248.905	286.635	279.318	259.967	210.684	346.899	287.952	243.13	300.984	235.428	255.131	232.043	185.055
1369	E2348C_1374	yciU	NC_011601	CDS	1419589	1419918	-	predicted protein	1	core	239.655	209.318	260.243	173.934	179.147	209.099	290.81	261.314	142.841	162.756	125.538	234.299	265.287	213.216	219.386	260.491
1370	E2348C_1375	cls	NC_011601	CDS	1419953	1421413	-	cardiolipin synthase 1	1	core	293.869	235.175	272.495	257.152	201.277	240.307	257.764	243.348	219.363	219.094	198.635	264.938	242.319	258.775	201.456	201.556
1371	E2348C_1376	yciY	NC_011601	CDS	1421556	1421729	+	predicted protein	1	core	1697.35	3127.45	2486.27	2705.72	2552.32	2744.81	3353.13	4100.18	2678.26	2001.58	1821.09	2097.88	2810.21	2990.5	4561.76	4124.24
1372	E2348C_1377	kch	NC_011601	CDS	1421784	1423037	-	voltage-gated potassium channel	1	core	597.365	804.026	693.491	746.715	700.781	835.615	686.268	685.132	766.919	723.01	651.524	796.617	752.221	812.773	650.776	794.439
1373	E2348C_1378	yciI	NC_011601	CDS	1423337	1423633	-	predicted enzyme	1	core	260.429	305.358	285.238	245.906	271.882	241.868	264.924	373.189	275.479	200.315	238.362	264.938	349.123	404.564	369.16	331.213
1374	E2348C_1379	tonB	NC_011601	CDS	1423857	1424579	+	membrane spanning protein TonB in TonB-ExbB-ExbD complex	1	core	514.777	498.669	507.253	524.799	439.437	430.681	400.966	424.635	460.831	427.233	529.164	300.984	460.52	331.67	348.065	452.618
1375	E2348C_1380	yciA	NC_011601	CDS	1424619	1425017	-	predicted hydrolase	1	core	165.175	197.005	242.109	237.659	182.308	207.538	230.225	265.397	188.754	186.23	190.69	169.416	200.975	231.44	252.083	203.914
1376	E2348C_1381	yciB	NC_011601	CDS	1425122	1425661	-	predicted inner membrane protein	1	core	284.242	289.351	349.441	314.13	397.285	383.868	447.231	480.164	317.991	384.98	378.202	448.773	315.818	391.808	469.36	376.003
1377	E2348C_1382	yciC	NC_011601	CDS	1425691	1426434	-	predicted inner membrane protein	1	core	292.349	346.605	396.49	376.356	439.437	461.89	521.035	507.112	496.542	532.086	640.4	463.191	491.528	523.018	574.835	429.044
1378	E2348C_1383	ompW	NC_011601	CDS	1426791	1427429	+	outer membrane protein W	1	core	1834.65	1169.1	1406.59	1643.37	1222.41	1103.23	1294.88	1534.4	1154.63	691.711	1241.07	1220.16	1373.52	2011.89	2141.13	1984.92
1379	E2348C_1384	GJAO-1397	NC_011601	CDS	1427475	1428605	-	predicted integrase	0	PP6	61.8138	64.0266	49.0099	47.232	54.7979	62.4175	66.0933	47.3631	56.116	84.5077	47.6725	73.8943	82.6869	80.1839	49.5729	53.0412
1380	E2348C_1385	GJAO-1398	NC_011601	CDS	1428583	1428831	-	predicted excisionase	0	PP6	4.56004	5.54076	7.84159	8.24685	11.5919	10.1428	2.75389	6.53284	8.50243	9.38975	3.17816	0	0	0	2.10948	5.89346
1381	E2348C_1386	GJAO-1399	NC_011601	CDS	1428896	1431367	-	predicted exonuclease	0	PP6	77.014	60.9484	72.0446	62.9759	62.1745	67.8791	42.4098	57.979	69.7199	93.8975	90.5777	84.7081	48.234	94.7628	53.7919	61.292
1382	E2348C_1387	GJAO-1400	NC_011601	CDS	1431460	1431651	-	predicted protein	0	PP6	0.506671	3.0782	3.4307	0	1.05381	3.12088	0	1.63321	0	0	11.1236	7.2092	0	1.82236	1.05474	10.6082
1383	E2348C_1388	GJAO-1401	NC_011601	CDS	1431648	1431836	-	predicted cell division inhibition protein DicB	0	PP6	1.52001	1.84692	1.4703	6.74742	0	0	4.40622	0	0	0	0	0	0	0	0	0
1384	E2348C_1389	GJAO-1403	NC_011601	CDS	1432395	1432673	+	predicted protein	0	PP6	105.388	81.2645	95.5694	62.2262	42.1522	43.6923	54.5269	43.2801	51.0146	26.6043	20.6581	14.4184	21.8202	29.1578	36.916	21.2165
1385	E2348C_1390	GJAO-1404	NC_011601	CDS	1432633	1433034	-	predicted protein	0	PP6	39.0136	44.3261	52.4406	35.2365	51.6365	42.912	57.2808	79.2107	42.5121	78.2479	66.7415	61.2782	57.4215	29.1578	40.0802	49.5051
1386	E2348C_1391	GJAO-1405	NC_011601	CDS	1433046	1433279	-	predicted protein	0.294872	PP6	36.987	32.6289	29.406	43.4834	35.8294	39.011	52.8746	53.0794	56.116	31.2992	49.2616	50.4644	52.8278	36.4472	29.5328	37.7182
1387	E2348C_1392	GJAO-1406	NC_011601	CDS	1433464	1433883	-	predicted phage repressor protein	0	PP6	579.631	496.822	531.758	469.321	662.844	550.054	342.583	429.534	574.764	513.306	392.503	603.77	482.34	528.485	373.379	523.339
1388	E2348C_1393	GJAO-1407	NC_011601	CDS	1433984	1434265	+	predicted protein	0	PP6	0	3.69384	1.9604	0	0	2.34066	2.75389	0	0	3.12992	4.76725	1.8023	0	0	0	3.53608
1389	E2348C_1394	GJAO-1408	NC_011601	CDS	1434249	1434674	+	probable phage regulatory protein	0	PP6	3.04002	6.77204	4.4109	2.99885	6.32283	3.12088	7.1601	0.816605	5.10146	0	0	0	0	5.46708	3.16423	0
1390	E2348C_1395	GJAO-1409	NC_011601	CDS	1434697	1435659	+	predicted replication protein	0	PP6	10.1334	9.2346	16.6634	18.7428	6.32283	10.9231	9.91399	13.0657	10.2029	1.56496	11.1236	25.2322	19.5233	7.28945	9.49268	27.1099
1391	E2348C_1396	GJAO-1410	NC_011601	CDS	1435700	1436122	+	predicted protein	0	PP6	11.6534	14.7754	9.80199	11.9954	8.43044	7.02197	10.4648	11.4325	8.50243	18.7795	17.4799	14.4184	8.03901	5.46708	14.7664	10.6082
1392	E2348C_1397	GJAO-1411	NC_011601	CDS	1436366	1436677	+	predicted protein	0	PP6	6.08005	8.61896	3.4307	4.49828	1.05381	14.0439	4.95699	3.26642	3.40097	4.69487	6.35633	5.4069	6.89058	5.46708	2.10948	1.17869
1393	E2348C_1398	GJAO-1412	NC_011601	CDS	1436978	1437331	+	predicted antitermination protein	0	PP6	0	0	1.4703	0	0	0	0.550777	0	6.80194	0	0	0	0	0	0	0
1394	E2348C_1399	GJAO-1413	NC_011601	CDS	1437328	1437969	-	predicted protein	0	PP6	300.456	354.609	350.911	345.618	375.155	340.956	305.131	300.511	300.986	294.212	309.871	248.717	279.068	235.085	200.401	273.457
1395	E2348C_1400	GJAO-1414	NC_011601	CDS	1437962	1438390	-	predicted protein	0	PP6	375.95	430.333	376.887	523.3	506.88	379.186	418.591	434.434	396.213	341.161	402.038	441.563	359.458	322.558	325.915	249.883
1396	E2348C_1401	GJAO-1415	NC_011601	CDS	1438387	1439478	-	predicted protein	0	PP6	368.856	441.414	350.911	301.385	310.873	295.703	291.361	311.943	205.759	170.58	201.813	209.067	200.975	215.039	347.01	202.735
1397	E2348C_1402	GJAO-1416	NC_011601	CDS	1439768	1439980	+	predicted prophage maintenance protein	0	PP6	502.111	653.81	412.664	348.617	291.904	337.835	442.825	424.635	374.107	327.076	273.322	309.996	458.223	337.137	583.272	438.474
1398	E2348C_1403	GJAO-1417	NC_011601	CDS	1439825	1439980	+	predicted host killing protein	0	PP6	0	0	0	0	0	0	0	0	0	0	0	0	0	0	0	0
1399	E2348C_1404	GJAO-1418	NC_011601	CDS	1440147	1440425	+	predicted protein	1	PP6	71.4406	123.744	39.208	69.7234	102.219	70.9999	119.519	88.1934	130.937	112.677	104.879	97.3242	119.437	169.48	161.376	62.4707
1400	E2348C_1405	GJAO-1419	NC_011601	CDS	1440427	1441476	+	predicted protein	1	PP6	6.08005	8.61896	12.7426	6.74742	15.8071	2.34066	8.26166	11.4325	5.10146	7.82479	14.3017	19.8253	4.59372	16.4013	4.21897	8.25085
1401	E2348C_1406	GJAO-1420	NC_011601	CDS	1441489	1441848	+	predicted crossover junction endodeoxyribonuclease	0	PP6	1.01334	0	0	0	8.43044	6.24175	1.10155	0.816605	5.10146	0	4.76725	9.0115	0	0	3.16423	3.53608
1402	E2348C_1407	GJAO-1421	NC_011601	CDS	1441845	1442534	+	predicted antitermination protein	0	PP6	63.8405	60.3327	45.0892	59.2274	67.4436	37.4505	41.8591	53.896	56.116	56.3385	41.3161	57.6736	37.8982	51.0261	39.0255	35.3608
1403	E2348C_1408	GJAO-1425	NC_011601	CDS	1443111	1444484	-	transposase of ISEc13	0	PP6	140.348	132.363	144.579	134.948	123.295	142	144.304	124.941	142.841	151.801	135.072	127.963	130.921	129.388	106.529	109.618
1404	E2348C_1409	GJAO-1426	NC_011601	CDS	1445019	1446872	+	predicted protein	0	PP6	154.028	165.607	126.446	116.206	136.995	140.439	111.808	129.84	120.734	129.891	96.934	99.1265	128.624	136.677	97.0363	111.976
1405	E2348C_1410	GJAO-1427	NC_011601	CDS	1447023	1447238	+	predicted holin protein	0.555556	PP6	3.5467	1.84692	3.4307	0	0	1.56044	2.20311	0	0	0	3.17816	0	8.03901	1.82236	2.10948	0
1406	E2348C_1411	GJAO-1428	NC_011601	CDS	1447243	1447593	+	predicted protein	0.569801	PP6	9.62674	8.00332	9.80199	2.24914	3.16142	5.46153	9.36321	4.89963	6.80194	4.69487	4.76725	3.6046	2.29686	10.9342	11.6022	17.6804
1407	E2348C_1412	GJAO-1429	NC_011601	CDS	1447657	1448190	+	predicted endolysin	0.947566	PP6	4.56004	10.4659	8.33169	2.24914	15.8071	12.4835	3.85544	4.08303	20.4058	31.2992	12.7127	10.8138	17.2264	5.46708	9.49268	2.35738
1408	E2348C_1413	GJAO-1430	NC_011601	CDS	1448346	1448480	+	predicted protein	0	PP6	2.02668	0	0	0	0	0	0	0	0	0	0	0	0	0	0	0
1409	E2348C_1414	GJAO-1431	NC_011601	CDS	1448518	1448733	+	predicted protein	0	PP6	1.52001	0	0	0	0	0	0	0	3.40097	0	3.17816	0	2.29686	0	0	0
1410	E2348C_1415	GJAO-1432	NC_011601	CDS	1448833	1449327	+	predicted endopeptidase	0	PP6	0.506671	0.61564	0	0	0	0.780219	0	4.08303	0	0	0	0	0	0	1.05474	2.35738
1411	E2348C_1416	GJAO-1433	NC_011601	CDS	1449053	1449238	+	predicted lipoprotein Rz1 precursor	0	PP6	0	0	0	0	0	0	0	0	0	0	0	0	0	0	0	0
1412	E2348C_1417	GJAO-1434	NC_011601	CDS	1449324	1449548	+	predicted protein	0	PP6	13.6801	7.38768	3.4307	11.9954	10.5381	4.68131	4.95699	4.08303	27.2078	1.56496	0	23.4299	2.29686	7.28945	2.10948	4.71477
1413	E2348C_1418	GJAO-1435	NC_011601	CDS	1449747	1449947	-	predicted protein	0	PP6	54.2138	52.9451	48.5198	47.9817	45.3136	40.5714	59.4839	42.4635	52.715	42.2539	50.8506	30.6391	55.1246	27.3354	53.7919	55.3985
1414	E2348C_1419	GJAO-1436	NC_011601	CDS	1449989	1450354	+	predicted DNase	0	PP6	6.08005	9.85024	3.4307	0.749714	0	3.12088	4.40622	1.63321	5.10146	1.56496	0	7.2092	4.59372	1.82236	6.32845	7.07215
1415	E2348C_1420	GJAO-1437	NC_011601	CDS	1450645	1451208	+	predicted terminase small subunit	0	PP6	2.53335	5.54076	5.39109	5.24799	3.16142	7.80219	12.6679	8.16605	1.70049	6.25983	11.1236	0	3.44529	16.4013	9.49268	9.42954
1416	E2348C_1421	GJAO-1438	NC_011601	CDS	1451205	1452866	+	predicted terminase large subunit	0	PP6	29.3869	43.0948	26.4654	22.4914	49.5289	20.2857	36.3513	44.0967	45.9131	35.994	14.3017	32.4414	39.0466	34.6249	30.5875	42.4329
1417	E2348C_1422	GJAO-1439	NC_011601	CDS	1452930	1454867	+	predicted head protein/prohead protease	0	PP6	104.881	86.1896	92.6288	83.2182	121.188	95.9669	60.5855	73.4945	90.1257	68.8581	98.5231	66.6851	107.952	78.3615	63.2845	71.9002
1418	E2348C_1423	GJAO-1440	NC_011601	CDS	1454912	1455133	+	predicted protein	0	PP6	1.01334	0.61564	1.4703	0	1.05381	0	1.10155	0	3.40097	3.12992	6.35633	0	0	0	0	0
1419	E2348C_1424	GJAO-1441	NC_011601	CDS	1455079	1457664	+	predicted portal protein	0	PP6	70.4272	83.1114	73.5149	57.7279	55.8517	111.571	66.644	51.4461	78.2223	93.8975	88.9886	55.8713	70.0542	91.1181	63.2845	60.1133
1420	E2348C_1425	GJAO-1442	NC_011601	CDS	1457661	1457987	+	predicted DNA packaging protein	0	PP6	13.1734	14.7754	19.1139	9.74628	28.4527	19.5055	17.0741	22.865	6.80194	25.0393	12.7127	9.0115	12.6327	7.28945	21.0948	5.89346
1421	E2348C_1426	GJAO-1443	NC_011601	CDS	1457997	1458347	+	predicted head-tail adapotor	0	PP6	25.3335	14.7754	15.6832	20.992	14.7533	24.1868	17.6249	18.7819	25.5073	14.0846	19.069	12.6161	10.3359	5.46708	15.8211	10.6082
1422	E2348C_1427	GJAO-1444	NC_011601	CDS	1458344	1458790	+	predicted minor tail protein	0	PP6	7.60006	5.54076	8.33169	7.49714	18.9685	10.1428	6.60933	8.16605	27.2078	1.56496	0	16.2207	11.4843	0	6.32845	14.1443
1423	E2348C_1428	GJAO-1445	NC_011601	CDS	1458787	1459131	+	predicted minor tail protein	0	PP6	23.3069	17.2379	16.6634	22.4914	11.5919	31.989	24.785	44.9133	22.1063	6.25983	19.069	25.2322	18.3749	27.3354	51.6824	25.9312
1424	E2348C_1429	GJAO-1446	NC_011601	CDS	1459196	1459912	+	predicted major tail protein	0	PP6	18.2401	16.0066	16.6634	5.99771	25.2913	10.9231	17.0741	13.8823	13.6039	9.38975	14.3017	12.6161	5.74215	7.28945	7.3832	23.5738
1425	E2348C_1430	GJAO-1447	NC_011601	CDS	1459927	1460301	+	predicted minor tail protein	0	PP6	11.6534	7.38768	6.86139	14.9943	5.26903	7.02197	6.05855	7.34945	13.6039	14.0846	12.7127	19.8253	19.5233	5.46708	16.8759	20.0378
1426	E2348C_1431	GJAO-1448	NC_011601	CDS	1460325	1460606	+	predicted minor tail protein	0	PP6	12.6668	10.4659	7.35149	8.24685	7.37664	11.7033	8.81243	7.34945	10.2029	9.38975	0	3.6046	9.18743	1.82236	12.6569	16.5017
1427	E2348C_1432	GJAO-1449	NC_011601	CDS	1460654	1463896	+	predicted tail length tape measure protein	0	PP6	135.788	123.744	143.599	145.444	107.488	143.56	121.171	131.473	134.338	172.145	133.483	136.975	143.554	123.921	132.898	152.051
1428	E2348C_1433	GJAO-1450	NC_011601	CDS	1463889	1464230	+	predicted minor tail protein	0	PP6	10.1334	6.77204	7.84159	2.24914	13.6995	5.46153	6.60933	9.79926	10.2029	7.82479	19.069	9.0115	11.4843	14.5789	9.49268	14.1443
1429	E2348C_1434	GJAO-1451	NC_011601	CDS	1464230	1464928	+	predicted minor tail protein	0	PP6	11.1468	16.6223	15.6832	16.4937	4.21522	11.7033	17.6249	14.6989	8.50243	6.25983	23.8362	18.023	16.078	1.82236	8.43794	12.9656
1430	E2348C_1435	GJAO-1452	NC_011601	CDS	1464934	1465677	+	predicted tail assembly protein	0	PP6	7.09339	14.7754	13.7228	11.2457	5.26903	9.36263	14.871	18.7819	18.7053	6.25983	0	10.8138	13.7812	16.4013	15.8211	16.5017
1431	E2348C_1436	GJAO-1453	NC_011601	CDS	1465575	1466255	+	predicted tail assembly protein	0	PP6	15.7068	6.77204	10.7822	8.99656	15.8071	14.8242	12.1171	11.4325	0	25.0393	11.1236	19.8253	14.9296	3.64472	4.21897	5.89346
1432	E2348C_1437	GJAO-1454	NC_011601	CDS	1466496	1469969	+	predicted host specificity protein	0	PP6	64.3472	42.4792	56.3614	63.7256	56.9055	35.1099	61.687	28.5812	51.0146	34.4291	76.276	54.069	48.234	49.2038	36.916	71.9002
1433	E2348C_1438	GJAO-1455	NC_011601	CDS	1470037	1470636	+	predicted outer membrane precursor Lom	0.288333	PP6	7.60006	7.38768	6.37129	6.74742	7.37664	3.9011	7.1601	7.34945	0	0	3.17816	3.6046	2.29686	1.82236	3.16423	10.6082
1434	E2348C_1439	GJAO-1456	NC_011601	CDS	1470788	1472065	+	predicted side tail fiber protein	0.273865	PP6	30.9069	36.3228	40.1882	33.7371	50.5827	30.4285	52.8746	25.3148	42.5121	42.2539	12.7127	19.8253	31.0076	60.1379	20.0401	30.646
1435	E2348C_1440	GJAO-1457	NC_011601	CDS	1472067	1472336	+	predicted protein	0	PP6	55.7338	54.1763	30.3862	55.4788	49.5289	46.8131	31.9451	49.8129	39.1112	28.1692	14.3017	30.6391	44.7887	45.559	39.0255	48.3264
1436	E2348C_1441	GJAO-1458	NC_011601	CDS	1472557	1473099	+	predicted protein	0	PP6	174.295	192.695	236.228	251.154	222.353	219.242	219.209	205.785	246.57	189.36	160.497	203.66	243.467	207.749	200.401	228.666
1437	E2348C_1442	GJAO-1459	NC_011601	CDS	1473581	1474903	-	T3SS secreted effector NleA/EspI homolog	0	PP6	1881.27	1788.44	1896.69	1723.59	2316.26	2188.51	1705.21	1714.87	1975.96	1494.53	1465.13	1656.31	1181.73	1257.43	1016.77	1098.54
1438	E2348C_1444	GJAO-1460	NC_011601	CDS	1476724	1477635	+	T3SS secreted effector NleH homolog	0	PP6	321.229	437.105	329.347	278.144	336.164	343.296	297.97	511.195	452.329	314.556	322.584	331.623	406.544	337.137	318.532	304.103
1439	E2348C_1445	GJAO-1461	NC_011601	CDS	1477701	1478270	+	T3SS secreted effector NleF homolog	0	PP6	281.709	348.452	286.218	214.418	283.474	291.802	313.943	430.351	302.686	311.427	282.857	191.044	333.045	246.019	311.149	247.525
1440	E2348C_1448	GJAO-1462	NC_011601	CDS	1480807	1481265	-	transposase of IS200C	0	core	115.521	136.057	160.263	134.199	114.865	145.901	129.433	162.504	253.372	189.36	177.977	145.986	178.007	136.677	111.803	154.409
1441	E2348C_1449	GJAO-1463	NC_011601	CDS	1481557	1482930	+	transposase of ISEc13	0	core	130.721	161.298	141.639	158.19	132.779	159.165	123.374	133.923	141.14	175.275	120.77	151.393	121.734	134.855	101.255	96.6528
1442	E2348C_1450	trpA	NC_011601	CDS	1483006	1483812	-	tryptophan synthase - alpha subunit	1	core	44.0804	45.5574	65.6733	85.4673	75.874	92.8461	93.6321	71.8613	130.937	123.632	168.443	129.766	73.4995	153.078	87.5436	126.12
1443	E2348C_1451	trpB	NC_011601	CDS	1483812	1485005	-	tryptophan synthase - beta subunit	1	core	113.494	109.584	100.96	160.439	147.533	124.055	223.065	166.587	202.358	308.297	314.638	322.612	200.975	236.907	199.346	205.092
1444	E2348C_1452	trpC	NC_011601	CDS	1485017	1486375	-	fused indole-3-glycerolphosphate synthetase/N-(5-phosphoribosyl) anthranilate isomerase	1	core	121.601	143.444	140.168	198.674	166.501	213.78	242.893	205.785	294.184	319.251	255.842	311.798	273.326	256.953	288.999	299.388
1445	E2348C_1453	trpD	NC_011601	CDS	1486379	1487974	-	fused glutamine amidotransferase (component II) of anthranilate synthase/anthranilate phosphoribosyltransferase	1	core	70.9339	75.7238	96.0595	163.438	116.972	170.088	229.674	185.369	190.454	248.828	368.667	306.391	304.334	220.506	262.631	189.769
1446	E2348C_1454	trpE	NC_011601	CDS	1487974	1489530	-	component I of anthranilate synthase	1	core	83.094	110.2	142.619	198.674	203.384	216.121	236.283	198.435	326.493	367.765	429.052	300.984	299.74	329.847	253.138	284.065
1447	E2348C_1456	trpH	NC_011601	CDS	1489804	1490685	+	predicted protein	1	core	221.922	262.263	279.847	272.146	265.559	287.901	318.349	289.078	265.276	267.608	247.897	297.379	372.091	255.131	309.039	235.738
1448	E2348C_1457	yciO	NC_011601	CDS	1490682	1491302	+	predicted protein	1	core	314.136	375.541	418.055	372.608	367.778	411.956	447.782	544.676	392.812	395.934	460.834	416.331	532.871	512.084	509.441	471.477
1449	E2348C_1458	yciQ	NC_011601	CDS	1491330	1493219	+	predicted inner membrane protein	1	core	462.59	498.669	495.981	495.561	563.786	486.857	550.777	555.292	498.242	524.261	419.518	540.69	538.613	557.643	534.754	592.882
1450	E2348C_1459	rluB	NC_011601	CDS	1493432	1494307	+	23S rRNA pseudouridy late synthase	1	core	684.006	812.645	1081.16	1396.72	1173.94	1246.79	1624.24	1446.21	1623.96	1708.93	2016.55	1452.65	1590.57	1816.89	2179.1	1890.62
1451	E2348C_1460	btuR	NC_011601	CDS	1494347	1494937	-	cob(I) alamin adenolsyltransferase/cobinamide ATP-dependent adenolsyltransferase	1	core	140.854	146.522	128.406	142.446	122.241	152.143	127.78	136.373	113.932	122.067	109.647	171.218	160.78	116.631	158.211	144.979
1452	E2348C_1461	yciK	NC_011601	CDS	1494934	1495692	-	predicted oxoacyl-(acyl carrier protein) reductase - EmrKY-TolC system	1	core	258.909	255.491	296.51	215.168	321.411	292.582	227.471	253.964	209.16	297.342	247.897	306.391	256.1	222.328	264.74	238.096
1453	E2348C_1462	sohB	NC_011601	CDS	1495912	1496961	+	predicted inner membrane peptidase	1	core	914.541	880.366	990.491	931.144	732.395	805.966	834.978	975.843	1030.49	721.445	1117.12	859.697	929.079	996.832	804.768	998.352
1454	E2348C_1463	yciN	NC_011601	CDS	1496997	1497248	-	predicted protein	1	core	620.165	506.672	663.105	511.305	543.764	518.846	570.605	563.458	545.856	632.243	557.768	414.529	656.902	606.846	603.313	541.02
1455	E2348C_1464	topA	NC_011601	CDS	1497628	1500225	+	DNA topoisomerase I - omega subunit	1	core	2434.55	2734.06	3168	3090.32	3120.32	4004.86	3555.27	3673.09	4152.58	4452.3	4546.36	4244.42	4198.66	4359.09	3729.57	4170.21
1456	E2348C_1465	cysB	NC_011601	CDS	1500435	1501409	+	DNA-binding transcriptional dual regulator - O-acetyl-L-serine-binding	1	core	311.603	307.205	410.213	351.616	434.168	356.56	340.38	383.805	350.3	435.058	379.791	344.239	368.646	446.479	375.488	457.333
1457	E2348C_1466	ymiA	NC_011601	CDS	1501740	1501868	+	predicted protein	1	core	147.441	137.288	147.03	95.9633	89.5735	65.5384	91.9798	112.692	73.1209	75.118	95.3449	52.2667	94.1712	125.743	110.748	120.227
1458	E2348C_1467	yciX	NC_011601	CDS	1501871	1502038	+	predicted protein	1	core	121.094	148.369	166.634	127.451	135.941	137.319	109.605	119.224	107.131	106.417	52.4397	126.161	119.437	153.078	160.321	119.048
1459	E2348C_1468	acnA	NC_011601	CDS	1502410	1505085	+	aconitate hydratase 1	1	core	565.445	531.298	600.372	470.82	437.329	485.296	484.684	498.129	406.416	477.312	427.463	468.598	428.364	524.84	574.835	430.223
1460	E2348C_1469	ribA	NC_011601	CDS	1505149	1505739	-	GTP cyclohydrolase II	1	core	210.268	212.396	201.431	189.678	194.954	240.307	232.428	244.165	204.058	192.49	255.842	187.439	138.96	187.703	287.945	234.56
1461	E2348C_1470	pgpB	NC_011601	CDS	1505909	1506673	+	phosphatidylglycerophosphatase B	1	core	260.429	265.957	226.426	206.171	220.245	225.483	231.877	212.317	241.469	228.484	208.17	201.858	222.795	286.111	195.127	236.917
1462	E2348C_1471	yciS	NC_011601	CDS	1506822	1507130	+	conserved inner membrane protein	1	core	149.975	218.552	163.203	161.938	188.631	223.143	225.268	221.3	200.657	287.952	279.678	349.646	204.42	251.486	280.561	251.061
1463	E2348C_1472	yciM	NC_011601	CDS	1507137	1508306	+	predicted protein	1	core	973.821	1073.06	1171.34	1020.36	1021.14	1161.75	1333.43	1322.9	1141.03	1183.11	1363.43	1207.54	1211.59	1370.42	1366.95	1400.29
1464	E2348C_1473	pyrF	NC_011601	CDS	1508498	1509235	+	"orotidine-5-phosphate decarboxylase"	1	core	178.348	167.454	178.396	185.929	193.9	165.406	169.089	191.086	195.556	154.931	185.923	138.777	190.639	134.855	187.744	133.192
1465	E2348C_1474	yciH	NC_011601	CDS	1509235	1509561	+	predicted protein	1	core	60.8005	54.1763	55.3812	52.4799	36.8832	48.3736	69.3979	36.7472	57.8165	29.7342	50.8506	45.0575	70.0542	47.3814	54.8466	53.0412
1466	E2348C_1475	osmB	NC_011601	CDS	1509687	1509905	-	lipoprotein	1	core	142.374	141.597	146.05	130.45	138.049	130.297	112.909	154.338	129.237	173.71	203.403	151.393	231.983	162.19	196.182	153.23
1467	E2348C_1476	yciT	NC_011601	CDS	1510174	1510923	-	predicted DNA-binding transcriptional regulator	1	core	409.39	347.837	480.788	329.124	442.598	405.714	512.223	466.282	346.899	317.686	425.874	313.6	377.833	410.031	544.247	397.219
1468	E2348C_1477	yciZ	NC_011601	CDS	1511013	1511186	-	hypothetical protein	1	core	218.882	201.314	215.154	176.932	186.524	227.824	204.338	247.431	141.14	206.574	155.73	218.078	207.866	178.591	200.401	245.168
1469	E2348C_1478	gmr	NC_011601	CDS	1511334	1513292	-	modulator of Rnase II stability	1	core	239.149	224.093	248.971	207.671	223.407	211.439	193.323	204.968	202.358	214.399	198.635	228.892	165.374	236.907	142.39	136.728
1470	E2348C_1479	GJAO-1492	NC_011601	CDS	1513622	1514080	-	transposase of IS200C	0	core	116.028	136.057	149.97	146.944	121.188	163.846	132.737	161.688	166.648	145.541	214.526	167.614	190.639	125.743	107.584	140.264
1471	E2348C_1480	rnb	NC_011601	CDS	1514265	1516199	-	ribonuclease II	1	core	1612.23	1540.95	1922.17	1883.28	1842.05	2181.49	1881.45	1702.62	1996.37	2040.7	2177.04	2169.97	1689.34	1538.07	1752.98	1715
1472	E2348C_1481	yciW	NC_011601	CDS	1516239	1517393	-	predicted oxidoreductase	1	core	264.482	337.371	370.025	320.128	325.626	343.296	325.509	258.047	307.788	370.895	217.704	252.322	114.843	134.855	150.828	150.873
1473	E2348C_1482	fabI	NC_011601	CDS	1517538	1518326	-	enoyl-[acyl-carrier-protein] reductase - NADH-dependent	1	core	2270.9	2539.52	2767.59	3016.1	3140.34	2999.16	2567.17	3204.36	4229.11	2485.15	2903.25	2822.4	3310.92	3187.31	3012.34	3292.09
1474	E2348C_1483	GJAO-1496	NC_011601	CDS	1518804	1519370	+	predicted transcription regulatory protein	0	core	95.2541	110.815	111.743	145.444	132.779	83.4834	100.241	94.7262	68.0194	62.5983	82.6323	81.1035	60.8668	60.1379	92.8173	96.6528
1475	E2348C_1484	GJAO-1497	NC_011601	CDS	1519519	1520640	+	predicted multidrug-efflux transport protein precursor	0	core	15.7068	29.5507	11.2723	4.49828	20.0223	7.02197	14.3202	8.98266	20.4058	20.3444	27.0144	19.8253	20.6717	7.28945	5.27371	11.7869
1476	E2348C_1485	GJAO-1498	NC_011601	CDS	1520640	1523747	+	predicted multidrug-efflux transport protein	0	core	61.8138	67.7204	74.005	47.9817	56.9055	69.4395	59.4839	70.2281	56.116	79.8128	33.3707	54.069	41.3435	92.9404	78.0509	62.4707
1477	E2348C_1486	GJAO-1499	NC_011601	CDS	1523751	1525124	+	predicted outer membrane channel protein	0	core	32.4269	43.7105	57.8317	17.9931	14.7533	31.989	28.0896	40.8303	10.2029	20.3444	30.1926	41.4529	39.0466	40.092	21.0948	20.0378
1478	E2348C_1487	GJAO-1500	NC_011601	CDS	1525133	1526296	+	predicted membrane transport protein	0	core	48.6404	48.0199	62.2426	55.4788	43.206	73.3406	48.4684	50.6295	40.8116	61.0333	60.3851	54.069	86.1322	80.1839	46.4087	43.6116
1479	E2348C_1488	GJAO-1501	NC_011601	CDS	1526326	1527699	-	transposase of ISEc13	0	core	162.135	172.379	136.248	146.194	161.232	166.187	121.171	112.692	141.14	139.281	150.963	153.195	127.476	100.23	89.6531	110.797
1480	E2348C_1489	sapF	NC_011601	CDS	1527902	1528708	-	predicted ATP-binding protein SapF of peptide transport system	0.987608	core	198.108	229.018	256.322	186.679	209.707	261.373	203.788	220.483	227.865	165.886	255.842	165.812	182.6	211.394	207.784	176.804
1481	E2348C_1490	sapD	NC_011601	CDS	1528710	1529702	-	predicted ATP-binding protein SapD of peptide transport system	1	core	128.694	118.203	142.129	160.439	136.995	145.121	150.913	135.556	181.952	161.191	103.29	182.032	186.046	158.545	165.595	123.763
1482	E2348C_1491	sapC	NC_011601	CDS	1529702	1530592	-	predicted peptide transport permease protein SapC; membrane component of ABC superfamily	1	core	103.868	92.9617	103.411	86.9668	98.0039	78.0219	123.374	97.176	68.0194	76.6829	109.647	70.2897	63.1636	83.8286	109.693	94.2954
1483	E2348C_1492	sapB	NC_011601	CDS	1530579	1531544	-	predicted peptide transport permease protein SapB; membrane component of ABC superfamily	1	core	85.6274	105.89	105.861	95.9633	99.0577	85.0439	113.46	125.757	79.9228	126.762	58.796	118.952	132.069	111.164	129.733	120.227
1484	E2348C_1493	sapA	NC_011601	CDS	1531541	1533184	-	predicted peptide transport periplasmic protein SapA; periplasmic-binding component of ABC superfamily	1	core	394.697	347.221	388.159	380.854	457.352	388.549	383.892	403.403	420.02	302.037	494.205	432.552	350.271	326.203	372.324	386.611
1485	E2348C_1494	ymjA	NC_011601	CDS	1533497	1533742	-	predicted protein	1	core	79.0406	118.203	92.1387	90.7153	104.327	110.011	147.608	159.238	113.932	122.067	117.592	176.625	155.038	127.565	158.211	129.656
1486	E2348C_1495	pspF	NC_011601	CDS	1534167	1535144	-	DNA-binding transcriptional activator	1	core	79.5473	64.6422	81.3565	65.2251	93.7887	87.3845	78.7611	115.141	59.517	65.7282	92.1668	111.743	118.288	114.809	124.46	90.7593
1487	E2348C_1496	pspA	NC_011601	CDS	1535311	1535979	+	regulatory protein for phage-shock-protein operon	1	core	328.323	418.635	349.931	390.601	400.446	308.187	320.001	307.86	333.295	361.505	355.954	374.878	250.358	167.657	200.401	264.027
1488	E2348C_1497	pspB	NC_011601	CDS	1536033	1536257	+	DNA-binding transcriptional regulator of psp operon	1	core	23.3069	14.7754	12.7426	7.49714	15.8071	15.6044	10.4648	13.8823	18.7053	12.5197	22.2472	18.023	10.3359	9.11181	1.05474	8.25085
1489	E2348C_1498	pspC	NC_011601	CDS	1536257	1536616	+	DNA-binding transcriptional activator	1	core	5.57338	15.391	20.0941	16.4937	6.32283	10.9231	14.871	17.1487	8.50243	18.7795	6.35633	25.2322	3.44529	9.11181	8.43794	9.42954
1490	E2348C_1499	pspD	NC_011601	CDS	1536625	1536846	+	peripheral inner membrane phage-shock protein	1	core	10.1334	9.2346	5.88119	9.74628	3.16142	11.7033	6.60933	8.16605	10.2029	10.9547	1.58908	5.4069	8.03901	7.28945	3.16423	9.42954
1491	E2348C_1500	pspE	NC_011601	CDS	1536921	1537235	+	thiosulfate: cyanide sulfurtransferase (rhodanese)	1	core	914.541	778.169	885.12	947.638	797.731	821.571	779.35	922.764	731.209	616.593	737.334	728.129	767.151	892.957	1180.26	1366.1
1492	E2348C_1501	ycjM	NC_011601	CDS	1537449	1539128	+	predicted glucosyltransferase	1	core	13.6801	16.6223	13.2327	9.74628	8.43044	8.58241	15.9725	4.08303	5.10146	21.9094	6.35633	7.2092	20.6717	10.9342	12.6569	9.42954
1493	E2348C_1502	ycjN	NC_011601	CDS	1539142	1540434	+	predicted sugar transporter subunit: periplasmic-binding component of ABC superfamily	1	core	9.12007	8.00332	6.86139	8.24685	3.16142	3.12088	2.20311	3.26642	1.70049	0	3.17816	18.023	9.18743	0	6.32845	0
1494	E2348C_1503	ycjO	NC_011601	CDS	1540455	1541336	+	predicted sugar transporter subunit: membrane component of ABC superfamily	1	core	16.2135	11.0815	15.1931	7.49714	12.6457	14.0439	7.1601	7.34945	10.2029	6.25983	14.3017	10.8138	20.6717	3.64472	10.5474	10.6082
1495	E2348C_1504	ycjP	NC_011601	CDS	1541323	1542165	+	predicted sugar transporter subunit: membrane component of ABC superfamily	1	core	5.06671	0.61564	5.88119	3.74857	5.26903	3.9011	2.20311	6.53284	0	0	9.53449	0	4.59372	3.64472	0	8.25085
1496	E2348C_1505	ycjQ	NC_011601	CDS	1542196	1543248	+	predicted oxidoreductase - Zn-dependent and NAD(P)-binding	1	core	7.09339	10.4659	7.35149	5.24799	2.10761	3.9011	6.60933	11.4325	8.50243	0	0	3.6046	4.59372	9.11181	6.32845	4.71477
1497	E2348C_1506	ycjR	NC_011601	CDS	1543267	1544055	+	predicted enzyme	1	core	16.7201	18.4692	6.86139	2.99885	7.37664	4.68131	3.85544	9.79926	5.10146	14.0846	7.94541	10.8138	2.29686	0	4.21897	1.17869
1498	E2348C_1507	ycjS	NC_011601	CDS	1544065	1545120	+	predicted oxidoreductase - NADH-binding	1	core	16.7201	14.7754	10.2921	11.2457	10.5381	14.0439	9.36321	8.16605	6.80194	7.82479	19.069	3.6046	11.4843	14.5789	11.6022	7.07215
1499	E2348C_1509	GJAO-1522	NC_011601	CDS	1547370	1548743	+	transposase of ISEc13	0	core	135.788	156.373	137.228	150.692	140.156	157.604	127.23	134.74	149.643	131.456	108.058	138.777	120.585	92.9404	101.255	104.904
1500	E2348C_1510	ycjU	NC_011601	CDS	1548940	1549599	+	predicted beta-phosphoglucomutase	1	core	5.06671	3.0782	6.37129	4.49828	7.37664	2.34066	7.71088	4.08303	17.0049	1.56496	9.53449	5.4069	3.44529	9.11181	2.10948	2.35738
1501	E2348C_1511	ycjV	NC_011601	CDS	1549613	1550695	+	predicted sugar transporter subunit: ATP-binding component of ABC superfamily	1	core	15.2001	31.3977	16.6634	27.7394	16.8609	29.6483	36.3513	32.6642	32.3092	17.2145	33.3707	0	32.156	20.046	33.7518	42.4329
1502	E2348C_1512	ompG	NC_011601	CDS	1550740	1551645	+	outer membrane porin OmpG	1	core	17.2268	33.8602	32.3466	20.992	23.1837	28.8681	18.1756	26.1314	18.7053	12.5197	22.2472	61.2782	36.7497	65.605	18.9854	38.8968
1503	E2348C_1513	ycjW	NC_011601	CDS	1551696	1552694	-	predicted DNA-binding transcriptional regulator	1	core	140.854	168.685	135.267	143.945	157.017	160.725	132.737	133.923	124.135	76.6829	155.73	261.333	160.78	118.453	156.102	147.337
1504	E2348C_1514	ycjX	NC_011601	CDS	1552851	1554248	+	conserved protein with nucleoside triphosphate hydrolase domain	1	core	517.311	607.021	662.615	473.819	661.79	793.483	937.423	877.034	695.498	862.292	999.533	785.803	1220.78	1038.75	997.786	1039.61
1505	E2348C_1515	ycjF	NC_011601	CDS	1554245	1555306	+	conserved predicted inner membrane protein	1	core	194.055	285.041	253.381	254.903	333.003	354.219	414.735	360.94	336.696	384.98	518.041	445.168	482.34	399.097	484.127	629.422
1506	E2348C_1516	tyrR	NC_011601	CDS	1555454	1556995	+	DNA-binding transcriptional dual regulator - tyrosine-binding	1	core	582.671	635.956	633.699	539.044	604.884	672.549	633.944	703.097	661.489	757.439	932.791	753.361	877.4	913.003	641.283	856.909
1507	E2348C_1517	tpx	NC_011601	CDS	1557039	1557545	-	lipid hydroperoxide peroxidase	1	core	2271.91	1611.75	2038.32	2384.09	1836.78	1891.25	2051.64	1893.71	2076.29	1920.2	2369.32	2487.17	1894.91	2480.23	1833.14	2614.34
1508	E2348C_1518	ycjG	NC_011601	CDS	1557664	1558629	+	L-Ala-D/L-Glu epimerase	1	core	202.668	221.631	247.5	191.177	192.846	266.835	222.514	221.3	241.469	303.602	311.46	297.379	298.592	382.696	281.616	223.952
1509	E2348C_1519	mpaA	NC_011601	CDS	1558604	1559332	-	murein peptide amidase A	1	core	207.735	119.434	116.154	126.702	155.963	79.5823	95.2844	87.3768	110.532	86.0727	55.6179	100.929	95.3196	109.342	124.46	95.4741
1510	E2348C_1520	ymjC	NC_011601	CDS	1559623	1560261	-	predicted NAD-dependent epimerase/dehydratase	0.217527	core	93.7341	77.5707	84.7872	50.9805	67.4436	46.0329	53.4254	54.7126	42.5121	14.0846	15.8908	23.4299	47.0856	32.8025	55.9013	57.7559
1511	E2348C_1521	ycjY	NC_011601	CDS	1560332	1561249	-	predicted hydrolase	1	core	42.5603	56.0233	66.6535	43.4834	38.9908	47.5934	46.8161	48.1797	23.8068	40.6889	65.1524	52.2667	29.8592	43.7367	23.2043	36.5395
1512	E2348C_1522	ycjZ	NC_011601	CDS	1561390	1562289	+	predicted DNA-binding transcriptional regulator	1	core	109.441	99.7337	99.4902	93.7142	65.3359	56.956	62.7886	89.8266	105.43	62.5983	46.0834	81.1035	91.8743	76.5392	89.6531	90.7593
1513	E2348C_1523	mppA	NC_011601	CDS	1562626	1564239	+	murein tripeptide (L-ala-gamma-D-glutamyl-meso-DAP) transporter subunit	1	core	507.177	467.271	410.703	410.843	457.352	387.769	346.439	405.853	329.894	378.72	325.762	439.761	327.302	289.755	342.791	318.247
1514	E2348C_1524	ynaI	NC_011601	CDS	1564290	1565321	-	conserved inner membrane protein	1	core	195.068	296.123	286.218	262.4	312.98	287.901	350.845	318.476	317.991	369.33	343.242	270.345	295.146	337.137	363.886	328.855
1515	E2348C_1525	ynaJ	NC_011601	CDS	1565565	1565822	+	predicted inner membrane protein	1	core	261.442	303.511	284.258	311.881	296.119	263.714	323.306	366.656	289.082	181.535	224.061	192.846	401.95	267.887	467.251	341.821
1516	E2348C_1526	uspE	NC_011601	CDS	1565872	1566822	-	stress-induced protein	1	core	2063.16	1491.7	1847.68	1794.81	1727.19	1604.13	1376.39	1600.55	1593.35	931.15	1703.5	1312.07	1894.91	1999.13	2226.56	2178.22
1517	E2348C_1527	fnr	NC_011601	CDS	1566974	1567726	-	DNA-binding transcriptional dual regulator - global regulator of anaerobic growth	1	core	3663.23	3301.06	4086.45	5193.27	4743.18	5321.09	4248.69	4270.03	5280.01	4666.7	5530.01	5985.44	4886.57	4894.86	4160.96	4726.56
1518	E2348C_1528	ogt	NC_011601	CDS	1567921	1568436	-	O-6-alkylguanine-DNA: cysteine-protein methyltransferase	1	core	307.549	309.667	325.916	295.387	276.097	276.198	322.205	311.127	362.203	414.714	402.038	290.17	319.263	282.466	273.178	380.718
1519	E2348C_1529	GJAO-1543	NC_011601	CDS	1568968	1569783	-	predicted protein	0.0441176	core	126.161	100.349	118.114	149.943	144.371	106.11	125.026	99.6259	108.831	89.2026	123.948	66.6851	95.3196	85.651	109.693	95.4741
1520	E2348C_1530	GJAO-1544	NC_011601	CDS	1569877	1570908	+	predicted multidrug resistance efflux pump - HlyD family	0	core	18.2401	17.2379	16.6634	18.7428	14.7533	22.6264	14.3202	9.79926	10.2029	15.6496	20.6581	9.0115	26.4139	12.7565	13.7116	15.323
1521	E2348C_1532	ydaL	NC_011601	CDS	1572613	1573176	+	predicted protein	1	core	146.428	109.584	152.911	151.442	163.34	191.934	139.347	129.84	232.966	198.75	187.512	207.264	196.381	222.328	149.773	162.66
1522	E2348C_1534	zntB	NC_011601	CDS	1574596	1575579	+	predicted Zn(II) transporter	1	core	185.948	189.002	148.5	137.947	142.264	178.67	122.823	121.674	171.749	176.84	154.141	117.149	117.14	114.809	156.102	135.55
1523	E2348C_1535	dbpA	NC_011601	CDS	1576057	1577430	+	ATP-dependent RNA helicase - specific for 23S rRNA	1	core	240.162	277.654	339.149	359.113	416.253	436.142	364.064	412.386	489.74	475.747	500.561	558.713	469.708	502.972	364.941	464.405
1524	E2348C_1536	ttcA	NC_011601	CDS	1577559	1578494	-	predicted C32 tRNA thiolase	1	core	1008.78	1127.24	1013.53	1113.32	987.416	1052.52	1186.37	1304.94	1086.61	1131.46	1018.6	1005.68	1009.47	998.654	1565.24	1190.48
1525	E2348C_1537	uspF	NC_011601	CDS	1580818	1581252	-	stress-induced protein - ATP-binding protein	1	core	5899.17	3813.28	4848.06	4283.86	4862.26	4973.9	3351.48	3978.5	3627.13	2469.5	5787.44	6052.12	3954.04	4021.95	5777.88	6129.2
1526	E2348C_1538	ompN	NC_011601	CDS	1581393	1582526	-	outer membrane pore protein N - non-specific	1	core	22.2935	21.5474	9.31189	14.9943	17.9147	9.36263	11.5663	15.5155	8.50243	25.0393	27.0144	5.4069	14.9296	9.11181	24.2591	37.7182
1527	E2348C_1539	ydbK	NC_011601	CDS	1582891	1586415	-	fused predicted pyruvate-flavodoxin oxidoreductase: conserved protein/conserved protein/FeS binding protein	1	core	1042.73	1001.03	972.847	742.216	727.126	859.801	815.701	819.872	627.479	586.859	580.015	578.538	676.425	608.669	600.148	713.109
1528	E2348C_1540	ydbJ	NC_011601	CDS	1586689	1586955	+	predicted protein	1	core	227.495	176.073	217.604	185.179	239.214	218.461	210.397	230.283	226.165	231.614	281.268	171.218	225.092	138.499	214.113	212.165
1529	E2348C_1541	hslJ	NC_011601	CDS	1586952	1587374	-	heat-inducible protein HslJ	1	core	308.562	334.293	331.797	280.393	267.667	323.791	432.911	384.621	311.189	292.647	249.486	412.727	293.998	287.933	379.707	471.477
1530	E2348C_1542	ldhA	NC_011601	CDS	1587485	1588474	-	fermentative D-lactate dehydrogenase - NAD-dependent	1	core	691.606	618.718	637.619	572.781	540.602	548.494	573.91	520.994	460.831	563.385	670.593	526.272	505.309	495.682	601.203	637.673
1531	E2348C_1543	ydbH	NC_011601	CDS	1588682	1591321	+	predicted protein	1	core	246.749	230.249	199.961	271.396	194.954	191.154	175.698	209.051	187.053	256.653	195.457	212.671	143.554	209.572	171.923	162.66
1532	E2348C_1544	ynbE	NC_011601	CDS	1591318	1591503	+	predicted lipoprotein	1	core	29.8936	36.9384	35.2872	27.7394	52.6903	21.8461	30.8435	51.4461	18.7053	25.0393	17.4799	23.4299	37.8982	41.9143	14.7664	34.1821
1533	E2348C_1545	ydbL	NC_011601	CDS	1591511	1591837	+	predicted protein	1	core	22.8002	31.3977	25.9753	32.2377	17.9147	25.7472	20.3788	12.2491	10.2029	14.0846	14.3017	19.8253	24.117	21.8683	10.5474	22.3952
1534	E2348C_1548	ydbC	NC_011601	CDS	1593171	1594037	+	predicted oxidoreductase - NAD(P)-binding	0.919262	core	185.948	163.76	186.238	166.436	160.178	161.505	172.944	166.587	166.648	89.2026	95.3449	180.23	152.741	169.48	157.157	221.594
1535	E2348C_1549	GJAO-1564	NC_011601	CDS	1594073	1595446	-	transposase of ISEc13	0	core	143.388	138.519	169.084	142.446	128.564	143.56	159.175	144.539	144.541	134.586	182.744	189.241	149.296	136.677	89.6531	122.584
1536	E2348C_1550	azoR	NC_011601	CDS	1595638	1596243	-	NADH-azoreductase - FMN-dependent	1	core	248.269	185.923	189.669	149.943	197.062	166.967	201.034	175.57	219.363	123.632	184.334	180.23	180.303	122.098	130.788	141.443
1537	E2348C_1551	hrpA	NC_011601	CDS	1596501	1600346	+	ATP-dependent helicase	1	core	859.82	825.574	914.036	943.889	965.286	1004.92	971.571	964.411	1093.41	1186.24	1412.69	1319.28	1172.55	1215.52	934.502	1062
1538	E2348C_1552	ydcF	NC_011601	CDS	1600620	1601420	+	predicted protein	1	core	89.6807	88.6522	100.96	96.713	85.3582	81.1428	79.8627	67.7782	66.3189	67.2932	98.5231	75.6966	79.2416	78.3615	64.3393	77.7937
1539	E2348C_1553	aldA	NC_011601	CDS	1601617	1603056	+	aldehyde dehydrogenase A - NAD-linked	1	core	149.468	125.591	99.4902	113.207	95.8963	106.89	83.7181	101.259	98.6281	95.4624	125.538	82.9058	118.288	133.032	100.201	136.728
1540	E2348C_1554	gapC	NC_011601	CDS	1603098	1604099	-	glyceraldehyde-3-phosphate dehydrogenase C	1	core	716.939	595.94	460.203	315.629	378.316	369.044	248.951	267.03	272.078	289.517	278.089	356.855	259.545	357.183	190.908	241.632
1541	E2348C_1555	cybB	NC_011601	CDS	1604288	1604818	+	cytochrome b561	1	core	172.775	210.549	218.094	246.656	288.743	223.143	213.151	343.791	324.793	294.212	228.828	241.508	250.358	233.262	256.302	281.707
1542	E2348C_1556	ydcA	NC_011601	CDS	1605063	1605236	+	predicted protein	1	core	91.2007	75.1081	92.6288	58.4777	83.2506	94.4065	71.0502	80.8439	93.5267	70.4231	63.5633	82.9058	57.4215	38.2696	90.7078	61.292
1543	E2348C_1558	GJAO-1573	NC_011601	CDS	1605864	1606940	-	transposase of ISEc21	0	core	62.8272	78.1863	56.8515	59.2274	76.9278	72.5604	64.4409	65.3284	68.0194	67.2932	108.058	82.9058	81.5385	112.986	48.5181	70.7215
1544	E2348C_1560	GJAO-1574	NC_011601	CDS	1607778	1608080	-	transposase Orf1 of IS911	0	core	53.7071	52.9451	67.6337	52.4799	60.0669	74.901	51.773	64.5118	73.1209	56.3385	38.138	59.4759	64.312	61.9603	54.8466	40.0755
1545	E2348C_1562	GJAO-1575	NC_011601	CDS	1608734	1610107	-	transposase of ISEc13	0	core	135.281	140.982	148.5	140.196	167.555	130.297	142.1	151.072	129.237	128.327	136.661	142.382	119.437	103.875	101.255	127.299
1546	E2348C_1564	GJAO-1576	NC_011601	CDS	1610574	1611095	-	transposase Orf1 of IS150	1	core	17.7335	20.9318	22.0545	19.4926	30.5604	10.1428	17.0741	33.4808	18.7053	12.5197	7.94541	12.6161	17.2264	5.46708	17.9306	18.8591
1547	E2348C_1566	ydcI	NC_011601	CDS	1611816	1612739	-	predicted DNA-binding transcriptional regulator	1	core	170.241	153.294	180.847	210.669	141.21	156.044	176.799	195.169	153.044	190.925	177.977	192.846	259.545	262.42	251.029	227.488
1548	E2348C_1567	ydcJ	NC_011601	CDS	1612956	1614299	+	predicted protein	1	core	172.775	189.002	190.649	197.175	170.716	132.637	147.608	155.155	120.734	162.756	109.647	164.009	163.077	129.388	141.335	143.8
1549	E2348C_1568	mdoD	NC_011601	CDS	1614524	1616179	+	glucan biosynthesis protein - periplasmic	1	core	880.594	894.525	902.273	820.936	891.519	1036.91	1042.07	1051.79	1023.69	1062.61	948.682	1103.01	788.971	703.432	778.4	769.686
1550	E2348C_1569	ydcH	NC_011601	CDS	1616319	1616543	+	predicted protein	1	core	1266.17	1222.05	1212.51	1114.07	1335.17	1139.9	1140.66	1469.89	1309.37	1212.84	1255.38	1164.29	1455.06	2103.01	1693.92	1546.44
1551	E2348C_1570	rimL	NC_011601	CDS	1616606	1617145	+	ribosomal protein-L7/L12-serine acetyltransferase	1	core	149.468	152.063	124.485	163.438	196.008	155.264	219.76	181.286	277.179	158.061	189.101	194.648	242.319	311.624	216.222	252.24
1552	E2348C_1571	ydcK	NC_011601	CDS	1617137	1618117	-	predicted enzyme	1	core	157.068	143.444	154.381	121.454	108.542	102.209	84.8197	98.8093	95.2272	89.2026	57.207	97.3242	132.069	107.519	105.474	130.835
1553	E2348C_1572	tehA	NC_011601	CDS	1618241	1619233	+	potassium-tellurite ethidium and proflavin transporter	1	core	68.9072	76.3394	67.1436	78.7199	62.1745	75.6812	82.6166	72.6779	71.4204	70.4231	85.8104	88.3127	80.3901	71.0721	62.2298	67.1855
1554	E2348C_1573	tehB	NC_011601	CDS	1619230	1619823	+	predicted S-adenosyl-L-methionine-dependent methyltransferase	1	core	122.614	143.444	123.995	110.958	119.08	134.198	109.054	104.525	103.73	98.5923	123.948	73.8943	118.288	82.0063	84.3794	116.691
1555	E2348C_1574	ydcL	NC_011601	CDS	1620126	1620794	+	predicted lipoprotein	1	core	403.817	382.313	357.773	269.147	349.863	362.802	322.205	390.337	365.604	306.732	417.929	277.554	404.247	255.131	369.16	314.711
1556	E2348C_1575	ydcO	NC_011601	CDS	1620829	1622001	-	predicted benzoate transporter	1	core	44.587	54.1763	38.2278	19.4926	29.5066	41.3516	45.7145	28.5812	27.2078	64.1633	39.7271	30.6391	49.3825	20.046	26.3686	35.3608
1557	E2348C_1576	ydcN	NC_011601	CDS	1622093	1622629	+	predicted DNA-binding transcriptional regulator	1	core	133.761	94.193	125.956	139.447	127.51	152.923	108.503	108.609	153.044	136.151	166.854	165.812	136.663	112.986	100.201	140.264
1558	E2348C_1577	ydcP	NC_011601	CDS	1622702	1624663	+	predicted peptidase	1	core	486.404	418.635	433.248	413.842	443.652	429.901	386.646	381.355	380.909	424.104	430.641	358.658	351.419	333.492	317.477	311.175
1559	E2348C_1578	yncJ	NC_011601	CDS	1624755	1624985	-	predicted protein	1	core	22.2935	28.9351	33.3268	50.9805	36.8832	42.912	48.4684	24.4982	40.8116	59.4684	77.865	41.4529	33.3045	41.9143	12.6569	18.8591
1560	E2348C_1579	ydcR	NC_011601	CDS	1625335	1626741	+	fused predicted DNA-binding transcriptional regulator/predicted amino transferase	1	core	137.814	103.428	127.916	182.93	159.125	120.154	153.116	147.806	105.43	161.191	112.825	129.766	146.999	102.052	106.529	141.443
1561	E2348C_1580	ydcS	NC_011601	CDS	1626986	1628131	+	predicted spermidine/putrescine transporter subunit	1	core	122.108	92.9617	116.644	72.7222	122.241	79.5823	79.3119	56.3458	124.135	122.067	79.4541	131.568	124.03	133.032	118.131	80.1511
1562	E2348C_1581	ydcT	NC_011601	CDS	1628149	1629162	+	predicted spermidine/putrescine transporter subunit - membrane component of ABC superfamily	1	core	72.9606	44.3261	44.5991	46.4822	49.5289	46.8131	55.0777	51.4461	51.0146	18.7795	42.9052	70.2897	52.8278	36.4472	39.0255	47.1477
1563	E2348C_1582	ydcU	NC_011601	CDS	1629163	1630104	+	predicted spermidine/putrescine transporter subunit	1	core	30.4002	24.6256	48.5198	28.4891	27.3989	25.7472	36.3513	24.4982	17.0049	15.6496	41.3161	21.6276	41.3435	12.7565	23.2043	31.8247
1564	E2348C_1583	ydcV	NC_011601	CDS	1630094	1630888	+	predicted spermidine/putrescine transporter subunit - membrane component of ABC superfamily	1	core	21.2802	19.7005	31.8565	30.7383	33.7218	25.7472	22.0311	33.4808	23.8068	10.9547	28.6035	12.6161	20.6717	12.7565	20.0401	25.9312
1565	E2348C_1584	ydcW	NC_011601	CDS	1630910	1632334	+	medium chain aldehyde dehydrogenase	1	core	110.961	93.5773	100.47	94.4639	77.9816	99.868	86.472	87.3768	66.3189	79.8128	65.1524	72.092	64.312	76.5392	91.7626	82.5085
1566	E2348C_1585	yncL	NC_011601	CDS	1632431	1632526	-	predicted protein	1	core	852.22	579.318	780.238	626.011	494.235	554.736	493.496	503.029	384.31	255.088	295.569	167.614	600.629	266.065	364.941	260.491
1567	E2348C_1586	ydcX	NC_011601	CDS	1632721	1632894	+	predicted inner membrane protein	1	core	8.10673	9.2346	9.80199	22.4914	22.1299	33.5494	18.1756	14.6989	23.8068	26.6043	28.6035	1.8023	41.3435	20.046	25.3138	24.7525
1568	E2348C_1587	ydcY	NC_011601	CDS	1632980	1633213	+	predicted protein	1	core	471.204	518.985	553.322	572.031	473.159	529.769	568.953	575.707	474.435	406.889	525.986	632.607	539.762	599.557	619.134	562.236
1569	E2348C_1588	ydcZ	NC_011601	CDS	1633214	1633663	-	predicted inner membrane protein	1	core	41.547	33.8602	37.2476	45.7325	36.8832	52.2747	47.3668	53.896	34.0097	31.2992	39.7271	79.3012	59.7183	67.4274	58.0108	49.5051
1570	E2348C_1589	yncA	NC_011601	CDS	1633660	1634178	-	predicted acyltransferase with acyl-CoA N-acyltransferase domain	1	core	44.587	54.792	51.9505	48.7314	38.9908	43.6923	49.5699	50.6295	23.8068	39.1239	19.069	72.092	59.7183	40.092	36.916	54.2198
1571	E2348C_1591	yncD	NC_011601	CDS	1634659	1636761	-	predicted iron outer membrane transporter	1	core	193.042	213.012	286.218	310.381	284.527	315.208	274.838	285.812	270.377	289.517	386.147	367.669	281.365	244.196	277.397	304.103
1572	E2348C_1592	yncE	NC_011601	CDS	1637003	1638064	+	predicted protein	1	core	1675.05	1516.94	2258.38	2099.2	1594.41	1934.16	1890.27	1654.44	2611.95	1741.8	1910.08	2157.35	1937.4	1796.85	1629.58	1637.2
1573	E2348C_1593	ansP	NC_011601	CDS	1638177	1639676	-	L-asparagine transporter	1	core	71.9472	70.7986	86.7476	84.7176	51.6365	53.0549	83.1673	63.6952	91.8262	51.6436	117.592	95.5219	63.1636	116.631	81.2152	80.1511
1574	E2348C_1594	GJAO-1605	NC_011601	CDS	1640463	1640993	+	predicted protein	0	core	0	0.61564	0	4.49828	0	0	2.20311	0.816605	0	0	7.94541	0	0	0	5.27371	0
1575	E2348C_1595	GJAO-1606	NC_011601	CDS	1641007	1641345	+	predicted protein	0	core	1.52001	0	0.980199	0	3.16142	0	0	0	0	0	0	0	0	0	0	0
1576	E2348C_1598	pptA	NC_011601	CDS	1644960	1645187	+	4-oxalocrotonate tautomerase	1	core	115.521	88.6522	99.4902	59.9771	129.618	92.8461	65.5425	56.3458	78.2223	112.677	87.3995	63.0805	83.8353	87.4733	69.613	97.8315
1577	E2348C_1599	yddH	NC_011601	CDS	1645193	1645762	-	predicted protein	1	core	39.0136	29.5507	28.4258	33.7371	29.5066	33.5494	22.5819	33.4808	18.7053	21.9094	14.3017	12.6161	21.8202	43.7367	27.4233	34.1821
1578	E2348C_1600	nhoA	NC_011601	CDS	1645937	1646782	+	N-hydroxyarylamine O-acetyltransferase	1	core	464.617	450.649	491.08	454.326	569.055	450.186	473.118	400.137	370.706	370.895	330.529	392.901	435.255	588.623	375.488	398.398
1579	E2348C_1601	yddE	NC_011601	CDS	1646878	1647771	-	predicted protein	1	core	73.9739	56.0233	54.401	72.7222	80.0892	74.1208	55.6285	54.7126	42.5121	71.988	50.8506	77.4989	66.6089	83.8286	46.4087	76.615
1580	E2348C_1602	narV	NC_011601	CDS	1647851	1648531	-	nitrate reductase 2 (NRZ) - gamma subunit	0.835536	core	11.1468	14.7754	15.6832	18.7428	16.8609	22.6264	11.5663	4.89963	20.4058	31.2992	3.17816	41.4529	25.2654	38.2696	21.0948	14.1443
1581	E2348C_1603	narW	NC_011601	CDS	1648528	1649223	-	nitrate reductase 2 (NRZ) - delta subunit (assembly subunit)	1	core	21.2802	17.8536	32.3466	11.9954	13.6995	26.5274	13.7694	17.9653	11.9034	28.1692	22.2472	12.6161	9.18743	32.8025	9.49268	18.8591
1582	E2348C_1604	narY	NC_011601	CDS	1649223	1650767	-	nitrate reductase 2 (NRZ) - beta subunit	1	core	54.7204	56.0233	49.9901	38.9851	77.9816	67.0988	50.6715	39.1971	57.8165	50.0786	46.0834	77.4989	39.0466	54.6708	44.2992	58.9346
1583	E2348C_1605	narZ	NC_011601	CDS	1650764	1654504	-	nitrate reductase 2 (NRZ) - alpha subunit	1	core	98.8008	88.6522	128.406	63.7256	85.3582	124.835	64.4409	63.6952	105.43	90.7675	88.9886	90.115	51.6793	61.9603	39.0255	102.546
1584	E2348C_1606	narU	NC_011601	CDS	1654599	1655987	-	nitrate/nitrite transporter	1	core	36.987	36.3228	38.7179	26.24	42.1522	28.8681	45.1637	31.031	18.7053	29.7342	14.3017	30.6391	34.4529	47.3814	41.1349	35.3608
1585	E2348C_1607	yddG	NC_011601	CDS	1656266	1657090	-	predicted methyl viologen efflux pump	1	core	189.495	179.767	183.297	159.689	168.609	154.483	167.987	164.138	175.15	192.49	101.701	160.405	133.218	213.216	148.719	182.697
1586	E2348C_1608	fdnG	NC_011601	CDS	1657379	1660426	+	formate dehydrogenase-N alpha subunit	1	core	335.923	265.341	261.713	316.379	222.353	250.45	202.686	218.034	209.16	223.789	255.842	279.356	157.335	189.526	258.412	248.704
1587	E2348C_1609	fdnH	NC_011601	CDS	1660439	1661323	+	formate dehydrogenase-N - Fe-S (beta) subunit - nitrate-inducible	1	core	83.094	96.0399	80.8664	95.9633	69.5512	69.4395	89.7767	70.2281	85.0243	98.5923	58.796	72.092	71.2026	43.7367	73.832	53.0412
1588	E2348C_1610	fdnI	NC_011601	CDS	1661316	1661969	+	formate dehydrogenase-N - cytochrome B556 (gamma) subunit - nitrate-inducible	1	core	152.508	113.278	92.1387	104.96	63.2283	92.8461	105.198	105.342	76.5218	45.3838	79.4541	70.2897	102.21	109.342	69.613	89.5806
1589	E2348C_1611	yddM	NC_011601	CDS	1662020	1662304	-	predicted DNA-binding transcriptional regulator	1	core	549.738	610.715	730.248	490.313	518.472	530.549	678.007	677.782	612.175	702.666	624.509	542.492	693.651	779.971	748.867	812.119
1590	E2348C_1612	adhP	NC_011601	CDS	1662768	1663778	-	alcohol dehydrogenase - 1-propanol preferring	1	core	458.537	432.179	611.154	455.826	475.266	516.505	521.035	459.749	505.044	649.457	553.001	459.586	461.669	513.906	703.513	522.161
1591	E2348C_1613	maeA	NC_011601	CDS	1663912	1665609	-	malate dehydrogenase - (decarboxylating - NAD-requiring) (malic enzyme)	1	core	1626.41	1512.01	1833.95	1727.34	1790.42	2320.37	1515.74	1557.27	1975.96	1874.82	1476.26	1977.12	1469.99	1714.84	1206.63	1375.53
1592	E2348C_1614	rpsV	NC_011601	CDS	1665765	1665902	-	30S ribosomal subunit protein S22	1	core	3876.54	2011.91	2543.62	2188.41	2220.37	2541.17	1639.66	1620.96	1958.96	1355.25	1501.68	1261.61	1599.76	1578.16	1533.6	2333.81
1593	E2348C_1615	bdm	NC_011601	CDS	1666004	1666219	-	biofilm-dependent modulation protein	1	core	57.7605	70.7986	98.51	62.9759	100.112	91.2856	50.6715	59.6122	51.0146	120.502	52.4397	57.6736	124.03	92.9404	50.6276	64.8281
1594	E2348C_1616	osmC	NC_011601	CDS	1666564	1666995	+	osmotically inducible - stress-inducible membrane protein	1	core	912.514	820.033	767.496	445.33	534.279	505.582	332.669	364.206	324.793	303.602	306.693	351.448	275.623	275.177	201.456	271.099
1595	E2348C_1617	dos	NC_011601	CDS	1667184	1669583	-	cAMP phosphodiesterase - heme-regulated	1	core	217.868	256.106	277.396	200.174	184.416	268.395	220.311	238.449	198.957	205.009	181.155	178.428	180.303	215.039	183.525	150.873
1596	E2348C_1618	yddW	NC_011601	CDS	1670150	1671469	-	predicted liprotein	1	core	493.497	422.945	546.951	516.553	610.153	557.857	516.078	489.147	435.324	538.345	643.578	445.168	470.856	614.136	364.941	470.298
1597	E2348C_1619	gadC	NC_011601	CDS	1671600	1673135	-	predicted glutamate: gamma-aminobutyric acid antiporter	1	core	11554.1	8849.21	12346.6	7835.26	7090	7983.2	8240.73	8197.08	6351.31	6057.95	6432.61	6122.41	5144.96	5341.34	4128.26	6561.78
1598	E2348C_1620	gadB	NC_011601	CDS	1673291	1674691	-	glutamate decarboxylase B - PLP-dependent	1	core	10675	11852.9	11335.5	7752.79	7848.74	9340	7705.92	7308.62	7189.65	7658.9	6551.79	6877.58	6043.04	6108.56	5059.6	5466.78
1599	E2348C_1621	pqqL	NC_011601	CDS	1675053	1677836	-	predicted peptidase	1	core	226.988	194.542	213.683	385.353	188.631	136.538	331.568	219.667	374.107	165.886	430.641	338.832	331.896	244.196	301.656	385.432
1600	E2348C_1622	yddB	NC_011601	CDS	1677893	1680265	-	predicted porin protein	1	core	167.708	190.233	155.852	248.905	181.255	93.6263	240.139	229.466	256.773	154.931	320.995	282.961	276.771	222.328	168.759	221.594
1601	E2348C_1623	yddA	NC_011601	CDS	1680303	1681988	-	fused predicted multidrug transporter subunits of ABC superfamily: membrane component/ATP-binding component	1	core	51.6804	57.8702	72.5347	170.185	25.2913	40.5714	122.823	121.674	178.551	61.0333	201.813	140.579	133.218	131.21	121.295	99.0102
1602	E2348C_1624	ydeM	NC_011601	CDS	1682279	1683436	-	predicted protein	1	core	67.8939	52.9451	46.0694	49.4811	55.8517	20.2857	31.3943	52.2627	35.7102	37.559	17.4799	32.4414	44.7887	25.5131	51.6824	21.2165
1603	E2348C_1625	ydeN	NC_011601	CDS	1683488	1685170	-	predicted protein	1	core	1310.25	950.549	796.412	1021.11	904.165	808.307	698.385	1002.79	671.692	414.714	572.07	448.773	662.644	601.379	908.133	701.322
1604	E2348C_1626	ydeO	NC_011601	CDS	1685572	1686333	-	predicted DNA-binding transcriptional activator	1	core	1.52001	2.46256	3.4307	2.99885	5.26903	2.34066	0	6.53284	6.80194	0	0	5.4069	0	0	0	1.17869
1605	E2348C_1627	GJAO-1636	NC_011601	CDS	1686408	1686605	-	predicted protein	1	core	0.506671	1.23128	0	0	0	0	0.550777	0	0	0	0	0	0	5.46708	0	0
1606	E2348C_1628	ydeP	NC_011601	CDS	1686853	1689132	-	predicted oxidoreductase	1	core	66.8805	76.3394	67.1436	64.4754	55.8517	57.7362	50.6715	39.1971	61.2175	53.2086	88.9886	70.2897	36.7497	61.9603	42.1897	51.8625
1607	E2348C_1629	ydeQ	NC_011601	CDS	1689471	1690385	-	predicted fimbrial protein-like protein	1	core	2.53335	2.46256	2.9406	5.99771	2.10761	0.780219	3.85544	2.44982	0	1.56496	0	0	0	0	3.16423	4.71477
1608	E2348C_1630	ydeR	NC_011601	CDS	1690444	1690947	-	predicted fimbrial protein-like protein	1	core	3.04002	1.23128	4.4109	1.49943	2.10761	0.780219	3.30466	3.26642	0	0	0	0	1.14843	0	0	7.07215
1609	E2348C_1631	ydeS	NC_011601	CDS	1690960	1691490	-	predicted fimbrial protein-like protein	1	core	3.5467	0	8.33169	0.749714	5.26903	4.68131	0	0	0	0	1.58908	5.4069	1.14843	0	1.05474	0
1610	E2348C_1632	GJAO-1641	NC_011601	CDS	1691504	1694155	-	outer membrane usher protein	0.46267	core	15.7068	25.2413	15.1931	9.74628	5.26903	13.2637	19.2772	17.1487	23.8068	23.4744	7.94541	12.6161	3.44529	7.28945	9.49268	18.8591
1611	E2348C_1633	GJAO-1642	NC_011601	CDS	1694197	1694907	-	predicted fimbrial chaperone protein precursor	0	core	5.06671	9.2346	5.88119	19.4926	10.5381	8.58241	17.6249	8.16605	15.3044	6.25983	12.7127	23.4299	10.3359	3.64472	5.27371	3.53608
1612	E2348C_1634	GJAO-1643	NC_011601	CDS	1695269	1695832	-	predicted type 1 fimbrial protein precursor	0	core	16.7201	10.4659	5.88119	10.496	5.26903	11.7033	9.36321	20.4151	17.0049	6.25983	9.53449	9.0115	2.29686	5.46708	15.8211	3.53608
1613	E2348C_1635	GJAO-1644	NC_011601	CDS	1697259	1698359	+	predicted protein	0	core	205.708	215.474	182.317	153.691	190.739	155.264	175.147	186.186	163.247	169.015	98.5231	147.789	186.046	151.256	157.157	177.983
1614	E2348C_1636	GJAO-1645	NC_011601	CDS	1698837	1700663	+	predicted protein	0	core	597.871	608.868	572.926	458.075	513.203	470.472	499.004	565.091	386.01	403.759	379.791	394.704	467.411	457.413	399.747	423.151
1615	E2348C_1637	GJAO-1647	NC_011601	CDS	1701660	1702061	+	predicted reverse transcriptase	0	core	572.538	518.369	528.817	505.307	507.934	472.033	486.336	422.185	476.136	439.753	389.325	400.111	514.496	446.479	452.484	611.741
1616	E2348C_1638	hipA	NC_011601	CDS	1702682	1704004	-	regulator with hipB	1	core	133.761	89.8835	86.7476	84.7176	83.2506	74.901	60.0347	84.927	81.6233	71.988	69.9196	61.2782	130.921	123.921	89.6531	86.0445
1617	E2348C_1639	hipB	NC_011601	CDS	1704004	1704270	-	DNA-binding transcriptional regulator	1	core	24.3202	17.8536	27.4456	6.74742	18.9685	14.8242	17.6249	10.6159	6.80194	9.38975	7.94541	16.2207	5.74215	18.2236	11.6022	16.5017
1618	E2348C_1640	tam	NC_011601	CDS	1704577	1705335	+	trans-aconitate methyltransferase	1	core	86.134	79.4176	87.2377	53.9794	53.7441	60.8571	60.0347	60.4288	42.5121	68.8581	31.7816	34.2437	35.6013	58.3156	35.8612	38.8968
1619	E2348C_1641	yneE	NC_011601	CDS	1705339	1706253	-	conserved inner membrane protein	1	core	69.9206	57.8702	75.4753	78.7199	112.757	92.0658	87.5736	85.7436	96.9276	97.0274	87.3995	81.1035	95.3196	74.7168	102.31	96.6528
1620	E2348C_1642	uxaB	NC_011601	CDS	1706450	1707901	-	altronate oxidoreductase - NAD-dependent	1	core	430.67	491.897	583.708	447.579	471.051	504.802	519.383	490.78	518.648	552.43	451.299	464.993	490.379	399.097	293.218	426.687
1621	E2348C_1643	yneF	NC_011601	CDS	1708128	1709546	-	predicted diguanylate cyclase	0.694855	core	344.536	392.779	417.565	311.131	398.338	348.758	344.786	320.109	329.894	303.602	328.94	259.531	323.857	264.242	206.729	243.989
1622	E2348C_1644	yneG	NC_011601	CDS	1709685	1710044	-	predicted protein	1	core	96.7741	136.057	115.663	119.204	123.295	122.494	117.866	137.19	134.338	131.456	149.374	145.986	106.804	116.631	124.46	93.1167
1623	E2348C_1645	yneH	NC_011601	CDS	1710044	1710970	-	predicted glutaminase	1	core	244.215	259.185	247.01	226.413	259.236	242.648	256.111	213.134	238.068	272.303	217.704	257.729	206.717	187.703	265.795	222.773
1624	E2348C_1646	yneI	NC_011601	CDS	1711034	1712422	-	predicted aldehyde dehydrogenase	1	core	548.724	483.278	499.411	527.798	506.88	461.109	465.407	405.853	403.015	353.68	462.423	508.249	452.481	504.794	363.886	427.865
1625	E2348C_1647	yneJ	NC_011601	CDS	1712523	1713404	+	predicted DNA-binding transcriptional regulator	1	core	142.881	144.675	122.035	97.4628	109.596	106.89	107.402	142.906	95.2272	106.417	77.865	95.5219	120.585	129.388	114.967	152.051
1626	E2348C_1648	ydeA	NC_011601	CDS	1713743	1714933	+	predicted arabinose transporter	1	core	64.8539	88.0366	85.7674	93.7142	99.0577	97.5274	102.445	98.8093	86.7247	128.327	165.265	135.172	87.2806	107.519	95.9815	91.938
1627	E2348C_1649	marC	NC_011601	CDS	1714958	1715623	-	predicted transporter	1	core	110.961	135.441	154.871	113.207	110.65	115.472	169.089	133.923	120.734	118.937	149.374	124.359	122.882	143.967	147.664	155.587
1628	E2348C_1650	marR	NC_011601	CDS	1715835	1716269	+	DNA-binding transcriptional repressor of multiple antibiotic resistance	1	core	44.0804	33.8602	29.406	29.2388	20.0223	33.5494	45.7145	31.031	28.9082	59.4684	54.0288	59.4759	34.4529	29.1578	16.8759	30.646
1629	E2348C_1651	marA	NC_011601	CDS	1716290	1716673	+	DNA-binding transcriptional dual activator of multiple antibiotic resistance	1	core	136.294	168.685	179.376	135.698	141.21	151.362	163.03	145.356	193.855	197.185	208.17	158.602	102.21	105.697	116.022	119.048
1630	E2348C_1652	marB	NC_011601	CDS	1716705	1716923	+	predicted protein	1	core	55.2271	62.1797	51.9505	56.2285	72.7126	65.5384	96.9368	80.0273	73.1209	42.2539	76.276	82.9058	50.5309	67.4274	69.613	68.3642
1631	E2348C_1653	eamA	NC_011601	CDS	1716954	1717853	-	cysteine and O-acetyl-L-serine efflux system	1	core	83.6007	78.802	95.0793	81.7188	99.0577	76.4615	99.6907	93.093	112.232	89.2026	87.3995	68.4874	99.9134	107.519	128.679	100.189
1632	E2348C_1654	ydeE	NC_011601	CDS	1718048	1719235	+	predicted transporter	1	core	71.4406	60.3327	74.005	89.9656	65.3359	75.6812	76.558	55.5292	66.3189	106.417	58.796	52.2667	57.4215	83.8286	98.091	100.189
1633	E2348C_1655	yneM	NC_011601	CDS	1719362	1719457	+	predicted protein	1	core	56.2405	44.9417	51.9505	69.7234	48.4751	44.4725	46.8161	86.5602	34.0097	23.4744	46.0834	52.2667	33.3045	85.651	41.1349	58.9346
1634	E2348C_1656	ydeH	NC_011601	CDS	1719676	1720566	-	predicted protein	1	core	123.121	140.366	173.005	218.167	214.976	311.307	302.377	283.362	222.764	474.182	382.969	232.497	183.749	162.19	184.58	120.227
1635	E2348C_1658	dcp	NC_011601	CDS	1721073	1723118	-	dipeptidyl carboxypeptidase II	1	core	583.178	514.06	513.134	389.101	440.491	500.12	415.286	392.787	348.599	378.72	332.118	380.285	385.872	377.229	340.682	387.79
1636	E2348C_1659	ydfG	NC_011601	CDS	1723255	1724001	+	L-allo-threonine dehydrogenase - NAD(P)-binding	1	core	878.06	791.713	805.233	722.724	713.426	770.856	651.019	725.146	603.672	500.786	649.935	558.713	636.23	553.998	840.63	966.528
1637	E2348C_1660	ydfH	NC_011601	CDS	1724090	1724776	+	predicted DNA-binding transcriptional regulator	1	core	565.445	623.644	722.897	722.724	732.395	891.01	882.896	923.581	795.827	779.349	899.421	969.637	893.478	1051.5	983.02	1078.5
1638	E2348C_1661	ydfZ	NC_011601	CDS	1724953	1725156	+	predicted protein	1	core	1641.61	1243.59	904.724	431.835	386.747	429.12	418.591	319.293	348.599	253.523	311.46	250.52	277.92	318.913	274.233	304.103
1639	E2348C_1662	ydfI	NC_011601	CDS	1725192	1726652	-	predicted mannonate dehydrogenase	1	core	127.681	135.441	107.332	102.711	84.3044	84.2637	95.2844	155.972	95.2272	62.5983	55.6179	52.2667	75.7963	72.8945	61.1751	78.9724
1640	E2348C_1663	ydfJ	NC_011601	CDS	1726741	1728108	-	predicted transporter	1	core	72.9606	61.564	44.109	40.4845	30.5604	44.4725	29.742	43.2801	20.4058	20.3444	22.2472	7.2092	27.5623	16.4013	45.3539	55.3985
1641	E2348C_1664	rspB	NC_011601	CDS	1728166	1729185	-	predicted oxidoreductase - Zn-dependent and NAD(P)-binding	1	core	23.3069	9.85024	17.1535	18.7428	20.0223	21.8461	10.4648	13.8823	17.0049	1.56496	0	5.4069	8.03901	21.8683	7.3832	12.9656
1642	E2348C_1665	rspA	NC_011601	CDS	1729197	1730411	-	predicted dehydratase	1	core	43.067	27.0882	24.9951	16.4937	18.9685	11.7033	9.36321	22.0483	13.6039	12.5197	25.4253	9.0115	13.7812	25.5131	8.43794	9.42954
1643	E2348C_1666	ynfA	NC_011601	CDS	1730617	1730943	-	conserved inner membrane protein	1	core	14.1868	14.7754	18.6238	15.744	16.8609	21.8461	17.6249	4.89963	57.8165	12.5197	12.7127	28.8368	18.3749	14.5789	13.7116	9.42954
1644	E2348C_1667	ynfB	NC_011601	CDS	1731078	1731419	+	predicted protein	1	core	652.085	675.973	626.837	531.547	629.122	582.824	495.699	572.44	499.943	478.877	414.75	502.842	478.895	499.327	364.941	602.312
1645	E2348C_1668	speG	NC_011601	CDS	1731454	1732014	+	spermidine N1-acetyltransferase	1	core	669.819	674.126	654.773	643.254	806.161	593.747	593.187	764.343	625.779	579.034	460.834	699.292	726.956	747.168	580.108	677.748
1646	E2348C_1669	ynfC	NC_011601	CDS	1732017	1732727	-	predicted protein	1	core	148.455	163.76	184.277	109.458	148.587	113.132	104.097	110.242	141.14	111.112	84.2214	108.138	112.546	107.519	131.843	128.477
1647	E2348C_1670	ynfD	NC_011601	CDS	1732835	1733140	+	predicted protein	1	core	209.762	155.757	149.48	174.683	197.062	129.516	131.085	120.858	180.251	139.281	133.483	216.276	158.483	111.164	160.321	179.161
1648	E2348C_1671	ynfE	NC_011601	CDS	1733339	1735765	+	oxidoreductase subunit	1	core	277.656	332.446	277.886	359.862	299.281	311.307	384.993	439.334	369.005	320.816	316.227	457.784	430.661	359.005	459.868	465.583
1649	E2348C_1672	ynfF	NC_011601	CDS	1735853	1738249	+	oxidoreductase subunit	1	core	628.778	585.474	477.847	682.989	560.625	596.087	627.886	618.17	678.494	488.267	581.604	666.851	515.645	553.998	643.393	568.13
1650	E2348C_1673	ynfG	NC_011601	CDS	1738260	1738877	+	oxidoreductase - Fe-S subunit	1	core	115.014	113.278	96.5496	104.96	96.9501	102.209	125.577	132.29	100.329	81.3778	119.181	97.3242	113.695	180.414	126.569	108.44
1651	E2348C_1674	ynfH	NC_011601	CDS	1738879	1739733	+	oxidoreductase - membrane subunit	1	core	216.348	213.012	191.139	251.904	199.169	209.879	311.189	298.061	183.652	170.58	177.977	178.428	250.358	249.664	339.627	255.776
[truncated: 3,244 more rows]

## Sheet: WGS EPEC mutations
seq id	position	mutation	EPEC_Vir_1	EPEC_Vir_3	EPEC_Vir_4	EPEC_Vir_5	EPEC_Vir_9	EPEC_Vir_11	EPEC_Avir_2	EPEC_Avir_3	annotation	gene	description
[truncated: 3 more rows]

[truncated: 1 more sheets: WGS EPEC phase variation]
