# Supplementary material for: Uncovering phenotypic inheritance from single cells with Microcolony-seq
Source: Cell. 2025 Sep 18;188(19):5313–5331.e18. doi: 10.1016/j.cell.2025.08.001 (PMC12456302; doi:10.1016/j.cell.2025.08.001)
Supplement: Table S4. Differential expression analysis between subpopulations of UPEC microcolonies obtained from a UTI, related to Figures 5 and 6 — All genes appearing in the assembled genome were included in the table. Annotations were obtained using prokka.124 Normalization and differential expression were done using DESeq2.54 “Variable gene?” The value of ‘1’ appears for genes that appeared as dispersion outliers in the biological replicates only. “Basemean” is the normalized average expression among all 20 UTI microcolonies analyzed. Columns L, M and N include differential expression analysis between microcolonies separated along PC1 in Figure 5D (differential expression between VirUTI vs. AvirUTI). Columns O, P and Q include differential expression analysis between microcolonies separated along PC1 in Figure 5B (differential expression between microcolonies that include an antibiotics resistance cluster and microcolonies that lost the cluster). Columns R–AK include the normalized counts for each microcolony for each gene. Columns AL–AW include information from the literature. [file mmc4.xlsx]

## Sheet: UTI_heterogeneity
Row num	Gene symbol	Gene name	Contig	Type	Start	End	Strand	Product	Variable gene?	baseMean	log2FoldChange (VirUTI vs. AvirUTI, no antibiotic cluster loss microcolonies and no UTI_14)	padj (VirUTI vs. AvirUTI, no antibiotic cluster loss microcolonies and no UTI_14)	Changed (VirUTI vs. AvirUTI, no antibiotic cluster loss and no UTI_14)) (padj<0.1 & basemean >10)?	log2FoldChange (Antibiotics cluster loss vs. presence)	padj (Antibiotics cluster loss vs. presence)	Changed (Antibiotics cluster loss vs. presence) (padj<0.1 & basemean >10)?	UTI_1 norm. counts	UTI_2 norm. counts	UTI_3 norm. counts	UTI_4 norm. counts	UTI_5 norm. counts	UTI_7 norm. counts	UTI_9 norm. counts	UTI_11 norm. counts	UTI_13 norm. counts	UTI_14 norm. counts	UTI_15 norm. counts	UTI_16 norm. counts	UTI_17 norm. counts	UTI_20 norm. counts	UTI_21 norm. counts	UTI_24 norm. counts	UTI_25 norm. counts	UTI_27 norm. counts	UTI_28 norm. counts	UTI_29 norm. counts	Hypothetical protein?	Chemotaxis	Assimilation of sulfate?	Toxin?	Colicin?	T2SS?	Acid gene?	Iron metabolism gene?	UPEC virulence gene?	Up-regulated during UTI vs. LB (Bielecki et al., mBio, 2014)	Down-regulated during UTI vs. LB (Bielecki et al., mBio, 2014)	Conserved (by name) with genomes in Bielecki et al.?
2884	PAAGCBIM_02860	cirA_2	2	CDS	696005	698095	-	Colicin I receptor	1	1673.65	2.5791	2.20202e-10	1	-0.611003	0.984867		6705.13	3407.62	3618.58	3360.89	1832.48	1943.44	1936.69	1701.91	1562.92	1603.82	752.503	738.741	754.802	304.99	765.9	176.517	690.983	457.827	363.023	794.208					1			1		1		1
3615	PAAGCBIM_03591	yghG	2	CDS	1432815	1433225	+	Lipoprotein YghG. Required for localization of the GspSβ type II secretion system secretin of enterotoxigenic Escherichia coli (Strozen et al., 2012)	1	19.7545	2.47403	3.25933e-05	1	-0.554579	0.994107		41.7394	40.8099	115.963	13.6557	16.0961	27.6468	21.0107	20.2995	0	7.31384	31.1515	6.34112	5.68589	0	5.87647	9.49017	5.01621	13.2156	5.69448	8.08354						1
969	PAAGCBIM_00945	entH	1	CDS	970877	971290	+	Proofreading thioesterase EntH	1	279.455	2.47258	1.80607e-06	1	-0.239602	0.997834		820.626	492.907	487.573	600.327	468.026	408.418	316.396	353.212	344.453	281.06	141.155	127.615	153.519	7.13427	146.912	36.0626	137.946	70.7979	55.5212	139.441								1
1908	PAAGCBIM_01884	PAAGCBIM_01884	1	CDS	1908941	1911313	-	hypothetical protein	1	75.7646	2.45684	1.69408e-09	1	-0.862016	0.962954		301.12	136.458	210.842	152.314	125.055	71.6302	74.1554	82.0101	41.029	38.1365	27.2576	31.7056	49.7515	35.6713	38.1971	5.6941	32.6054	17.9355	11.389	32.3342	1
4460	PAAGCBIM_04436	nrdI	3	CDS	871111	871521	+	Protein NrdI. Upregulated genes under iron limitation (Frick-Cheng et al., 2022)	1	28.2206	2.43061	0.000723425	1	-0.737304	0.975292		169.939	59.3018	28.9908	57.2491	54.4793	6.91169	21.0107	25.1714	13.3583	9.92593	11.6818	15.8528	2.84294	5.3507	9.79412	0	23.827	16.0475	6.40629	26.2715								1		1		1
967	PAAGCBIM_00943	entB	1	CDS	969271	970128	+	Enterobactin synthase component B	1	209.844	2.41388	3.14456e-06	1	-0.466708	0.994107		640.252	381.955	437.498	425.954	307.065	255.104	338.643	258.21	189.878	173.443	85.6666	53.8995	95.2386	23.1864	149.85	9.49017	109.103	50.9745	61.9274	149.546								1		1		1
882	PAAGCBIM_00858	ompD_1	1	CDS	877761	878858	-	Outer membrane porin protein OmpD	1	4044.8	2.39541	9.84186e-12	1	-0.936053	0.913891		15050	12444.5	5782.36	7961.82	5669.56	4950.65	4432.02	2842.75	2844.36	3034.2	2645.93	2176.59	2150.69	1947.66	1461.28	810.46	1015.78	1364.98	1159.54	1150.89
968	PAAGCBIM_00944	entA	1	CDS	970128	970874	+	2%2C3-dihydro-2%2C3-dihydroxybenzoate dehydrogenase	1	135.489	2.33222	7.3681e-15	1	-0.341761	0.996132		378.636	225.092	287.273	252.631	195.63	213.006	213.815	124.233	159.345	102.916	105.136	72.9229	65.3877	17.8357	85.2088	18.9803	57.6864	36.8149	35.5905	61.637								1		1		1
956	PAAGCBIM_00932	entF	1	CDS	954957	958838	+	Enterobactin synthase component F	1	812.472	2.3317	3.88311e-09	1	-0.544396	0.984867		2736.91	1531.65	1623.49	1632.39	1219.59	1038.01	926.942	890.744	744.247	737.653	320.276	378.089	339.732	76.6934	406.456	136.658	422.616	375.701	230.626	480.971								1				1
4829	PAAGCBIM_04805	cvaA_2	4	CDS	41340	42614	+	Colicin V secretion protein CvaA	1	199.727	2.27921	5.58226e-17	1	-0.909625	0.905399		563.481	566.874	432.227	399.168	319.447	248.821	177.973	199.747	95.4163	181.801	88.587	122.859	86.7098	99.8798	55.8265	45.5528	85.2756	64.1901	69.7573	90.9398					1
3618	PAAGCBIM_03594	epsE_2	2	CDS	1436292	1437785	+	Type II secretion system protein E	1	28.0219	2.2175	0.00103864	1	-1.60869	0.774592		79.752	51.0123	163.403	26.261	44.5739	37.0718	7.41554	19.4876	5.72498	9.92593	7.78787	15.8528	17.0577	8.91784	3.91765	13.2862	8.77837	0.943972	9.96533	29.3028						1
952	PAAGCBIM_00928	entD	1	CDS	950259	950888	-	Enterobactin synthase component D	1	208.435	2.20157	6.17211e-09	1	-0.542949	0.984867		686.463	295.871	366.339	487.405	263.729	305.371	307.745	275.262	145.987	175.532	65.2234	103.043	109.453	16.0521	114.591	32.2666	124.151	91.5653	41.9968	160.66								1		1		1
966	PAAGCBIM_00942	entE	1	CDS	967647	969257	+	Enterobactin synthase component E	1	400.292	2.16826	5.0534e-13	1	-0.496842	0.984867		1291.68	640.842	956.698	751.066	548.507	466.225	537.626	467.701	330.14	294.643	189.829	197.367	214.642	83.8277	284.029	79.7174	216.951	133.1	98.9415	222.297								1		1		1
4462	PAAGCBIM_04438	nrdF	3	CDS	873648	874607	+	Ribonucleoside-diphosphate reductase 2 subunit beta. Upregulated genes under iron limitation (Frick-Cheng et al., 2022)	1	30.9222	2.16585	0.00688834	1	-0.287089	0.997834		184.846	70.7796	28.9908	55.6734	21.0488	35.1868	1.23592	48.7189	18.1291	14.6277	17.5227	13.4749	17.0577	0	6.85588	5.6941	21.3189	13.2156	17.7952	26.2715								1		1		1
2862	PAAGCBIM_02838	ltxB	2	CDS	671229	673331	+	Leukotoxin export ATP-binding protein LtxB	1	361.378	2.12306	2.92024e-15	1	-1.12696	0.861361		965.223	1052.13	951.427	673.333	732.994	348.726	274.375	251.714	222.32	175.01	136.288	193.404	150.676	233.647	163.562	174.619	131.676	124.604	132.397	139.441				1
1184	PAAGCBIM_01160	fiu	1	CDS	1178003	1180285	-	Catecholate siderophore receptor Fiu	1	317.81	2.11487	4.9741e-05	1	-0.344112	0.996132		1170.19	470.589	737.949	564.612	425.929	255.732	378.192	349.964	335.865	254.417	112.924	204.501	174.841	49.9399	176.294	34.1646	247.048	110.445	59.0802	243.517								1
953	PAAGCBIM_00929	fepA	1	CDS	951054	953294	-	Ferrienterobactin receptor	1	812.868	2.09499	1.21072e-11	1	-0.397216	0.994107		2550.57	1268.93	1797.43	1514.74	1087.11	852.651	1179.07	903.735	909.317	679.142	293.992	390.772	515.994	123.066	537.697	153.741	486.572	283.192	271.911	457.731								1	1	1		1
965	PAAGCBIM_00941	entC	1	CDS	966462	967637	+	Isochorismate synthase EntC	1	233.875	2.06814	0.000442163	1	-0.250268	0.997834		787.831	287.582	627.256	428.58	247.633	218.032	302.801	259.022	293.882	179.189	153.81	86.3978	122.247	16.0521	131.241	20.8784	105.34	113.277	76.1636	220.276								1		1		1
3613	PAAGCBIM_03589	PAAGCBIM_03589	2	CDS	1427235	1431800	+	hypothetical protein	1	279.17	2.05098	1.21072e-11	1	-1.01829	0.870316		738.638	618.524	1149.09	347.696	401.166	307.256	227.41	145.345	207.053	140.53	132.394	122.859	132.197	78.477	130.262	178.415	127.913	124.604	133.108	140.452	1
954	PAAGCBIM_00930	fes_1	1	CDS	953537	954739	+	Enterochelin esterase	1	243.24	2.02195	3.41687e-09	1	-0.4484	0.994107		823.607	422.765	492.844	451.165	256.3	284.008	316.396	217.611	257.624	211.579	87.6136	115.725	162.048	39.2385	144.953	39.8587	190.616	91.5653	80.4345	178.848								1				1
2298	PAAGCBIM_02274	cadA	2	CDS	104972	107119	+	Inducible lysine decarboxylase. Lysine decarboxylase is induced under acidic growth conditions and plays a role in maintaining pH homeostasis	1	61.4987	2.00747	0.000238298	1	-1.07407	0.895111		102.858	227.005	52.7106	134.457	215.441	61.5769	18.5388	23.5475	39.1207	55.3762	28.231	30.913	38.3797	42.8056	34.2794	7.59213	40.1297	42.4788	28.4724	6.06266							1
2861	PAAGCBIM_02837	cvaA_1	2	CDS	669962	671236	+	Colicin V secretion protein CvaA	1	169.184	1.98763	7.84801e-09	1	-1.63301	0.546725		567.954	633.19	274.095	350.322	248.871	150.8	139.659	100.686	54.3873	83.5868	40.8863	91.9463	108.032	55.2906	137.118	100.596	56.4324	67.022	54.0975	68.7101					1
955	PAAGCBIM_00931	ybdZ	1	CDS	954742	954960	+	Enterobactin biosynthesis protein YbdZ		12.3714	1.98602	0.00381609	1	-0.922538	0.962954		40.2487	19.7673	31.6264	23.6349	27.2396	3.77001	18.5388	20.2995	3.81665	8.88109	2.92045	4.75584	11.3718	0	9.79412	0	1.25405	4.71986	5.69448	9.09398								1				1
2297	PAAGCBIM_02273	cadB	2	CDS	103558	104892	+	putative cadaverine/lysine antiporter. Functions to protect the cell from mild acid stress	1	29.8056	1.96119	0.000568855	1	-1.45855	0.744853		60.373	87.3586	5.27106	70.3796	128.769	34.5584	11.1233	16.2396	20.9916	30.8226	3.89394	14.2675	18.4791	16.0521	15.6706	11.3882	8.77837	15.1036	18.5071	8.08354							1					1
4461	PAAGCBIM_04437	nrdE	3	CDS	871494	873638	+	Ribonucleoside-diphosphate reductase 2 subunit alpha. Upregulated genes under iron limitation (Frick-Cheng et al., 2022)	1	60.655	1.95563	2.77371e-05	1	-0.0909443	0.997834		285.467	109.039	55.3462	112.397	61.9083	40.8418	61.7961	64.1465	55.3415	38.1365	41.8598	40.4247	18.4791	19.6192	23.5059	45.5528	70.2269	19.8234	12.8126	36.3759								1		1		1
3617	PAAGCBIM_03593	gspD2	2	CDS	1434232	1436292	+	Secretin GspD 2	1	30.0467	1.93752	1.9027e-05	1	-1.55865	0.694163		50.6835	61.8524	173.945	32.5637	40.8595	38.3285	24.7185	12.1797	1.90833	9.92593	28.231	13.4749	11.3718	17.8357	19.5882	13.2862	3.76216	12.2716	14.948	19.1984						1
1909	PAAGCBIM_01885	yddA	1	CDS	1911351	1913009	-	Inner membrane ABC transporter ATP-binding protein YddA	1	37.5978	1.92695	0.00271166	1	-1.05078	0.943765		120.746	63.1278	94.8791	90.8632	63.1464	50.2668	11.1233	53.5908	7.63331	28.7329	1.94697	19.816	63.9662	10.7014	14.6912	0	17.5567	14.1596	7.82991	17.1775								1		1		1
2860	PAAGCBIM_02836	PAAGCBIM_02836	2	CDS	669357	669809	+	hypothetical protein	1	194.581	1.90129	5.32752e-10	1	-1.0573	0.861361		675.283	600.67	276.731	387.088	281.063	183.474	161.906	118.549	151.712	122.768	80.7992	84.0199	83.8669	80.2605	119.488	110.086	66.4648	84.0135	139.515	83.8667	1
4459	PAAGCBIM_04435	nrdH	3	CDS	870869	871114	+	Glutaredoxin-like protein NrdH		17.2602	1.87235	0.0244136	1	-0.785832	0.97325		76.7706	42.7228	26.3553	38.8663	8.66716	16.9651	7.41554	18.6756	15.2666	16.1949	4.86742	13.4749	7.10736	10.7014	0	0	5.01621	5.66383	9.25353	21.2193										1		1
1907	PAAGCBIM_01883	PAAGCBIM_01883	1	CDS	1906101	1908884	-	hypothetical protein	1	186.109	1.8148	6.13906e-11	1	-0.300096	0.996132		409.94	283.118	379.516	328.788	232.775	282.751	292.914	302.057	139.308	169.263	97.3484	133.956	156.362	94.5291	89.1265	37.9607	89.0377	101.949	51.9621	49.5117	1
2857	PAAGCBIM_02833	PAAGCBIM_02833	2	CDS	666700	666936	-	hypothetical protein		16.4753	1.80502	0.000410869	1	-1.06676	0.879796		46.9568	31.8827	60.6172	17.8575	27.2396	14.4517	18.5388	19.4876	7.63331	9.92593	0.973484	9.51168	7.10736	10.7014	3.91765	3.79607	6.27026	11.3277	14.2362	7.0731	1
456	PAAGCBIM_00432	fhuD	1	CDS	440646	441536	+	Iron(3+)-hydroxamate-binding protein FhuD		49.2493	1.8003	2.20202e-10	1	-0.875071	0.863313		108.82	82.895	108.057	74.0561	96.5769	93.622	60.5602	31.6673	49.6165	32.3899	17.5227	15.8528	22.7436	28.5371	37.2176	47.4508	18.8108	21.7114	15.6598	21.2193								1		1		1
2858	PAAGCBIM_02834	mchI	2	CDS	667045	667254	+	Microcin H47 immunity protein MchI. required by the Fur-regulated iron concentration-dependent mirocin secretion. colicin-related genes (Luo et al., 2009)	1	100.654	1.77478	5.64003e-08	1	-1.34568	0.546725		315.281	292.683	202.936	179.625	104.006	130.065	81.5709	63.3346	41.029	88.8109	36.9924	50.729	32.6939	71.3427	69.5382	66.4312	38.8756	50.0305	64.7747	32.3342												1
457	PAAGCBIM_00433	fhuB	1	CDS	441533	443515	+	Iron(3+)-hydroxamate import system permease protein FhuB	1	184.791	1.75639	1.18032e-15	1	-0.809103	0.883183		439.754	373.028	305.722	361.352	366.497	258.874	215.051	195.688	132.629	131.649	56.4621	94.3242	136.461	92.7455	110.674	47.4508	76.4972	96.2852	73.3164	131.358								1		1		1
4830	PAAGCBIM_04806	apxIB	4	CDS	42607	44703	+	Toxin RTX-I translocation ATP-binding protein	1	417.542	1.74216	7.3681e-15	1	-0.506937	0.97325		1047.21	822.574	716.864	745.288	716.898	520.89	480.774	488.001	263.349	320.764	265.761	279.009	284.294	246.132	237.018	246.744	232	138.764	114.601	183.901				1
454	PAAGCBIM_00430	fhuA	1	CDS	437555	439798	+	Ferrichrome outer membrane transporter/phage receptor	1	1115.79	1.69755	2.22775e-16	1	-0.677704	0.914412		3050.7	2294.28	2166.41	1883.44	1852.3	1249.76	1192.67	986.558	845.389	797.731	568.515	529.484	535.895	449.459	856.985	480.202	615.74	664.556	596.496	699.226								1		1		1
3885	PAAGCBIM_03861	cirA_3	3	CDS	272279	274270	-	Colicin I receptor	1	773.64	1.69211	7.07005e-05	1	-0.0885476	0.997834		2299.39	869.123	1520.7	1200.13	778.806	929.936	968.964	911.855	997.101	936.694	428.333	431.989	395.169	140.902	507.335	140.454	608.215	489.922	237.744	680.028					1			1		1		1
2859	PAAGCBIM_02835	PAAGCBIM_02835	2	CDS	667781	669331	+	hypothetical protein	1	362.709	1.66611	1.32164e-07	1	-0.912522	0.874585		1176.16	1192.41	540.284	607.68	463.074	328.619	280.555	307.741	181.291	161.949	128.5	137.919	156.362	171.222	269.338	229.662	233.254	185.019	231.338	271.809	1
961	PAAGCBIM_00937	fepG	1	CDS	961773	962765	-	Ferric enterobactin transport system permease protein FepG		98.1411	1.66591	8.93897e-08	1	-0.537924	0.962954		194.535	175.993	289.908	160.718	130.007	82.3119	135.952	95.8138	82.058	92.4678	64.2499	61.0333	48.3301	48.1563	99.9	24.6744	45.1459	39.6468	43.4204	48.5012								1		1		1
3624	PAAGCBIM_03600	gspK	2	CDS	1441014	1441991	+	Putative type II secretion system protein K	1	13.1678	1.64712	0.0733819	1	-1.96359	0.797255		29.8138	24.2309	79.0659	11.5549	6.19083	13.8234	16.067	8.11982	0	3.1345	0	0	21.3221	3.56713	9.79412	0	7.52431	11.3277	5.69448	12.1253						1						1
963	PAAGCBIM_00939	entS	1	CDS	963877	965127	+	Enterobactin exporter EntS		80.1885	1.64674	2.35433e-10	1	-0.385127	0.984867		207.206	121.792	97.5147	159.667	107.72	153.942	95.1661	90.1299	76.3331	58.5107	70.0908	65.7891	36.9583	41.022	31.3412	34.1646	21.3189	47.1986	31.3196	56.5848								1				1
5132	PAAGCBIM_05108	PAAGCBIM_05108	8	CDS	6590	6844	-	hypothetical protein	1	49.8212	1.59508	0.00194976	1	-1.3447	0.704478		193.79	198.31	60.6172	58.2995	42.0976	51.5235	35.8418	27.6074	38.1665	19.8519	14.6023	21.4013	34.1153	21.4028	25.4647	68.3292	8.77837	38.7029	21.3543	16.1671	1
1987	PAAGCBIM_01963	mdtI	1	CDS	1996059	1996388	-	Spermidine export protein MdtI		93.3433	1.57897	6.14078e-08	1	-0.652243	0.898131		159.504	184.282	234.562	173.323	80.4807	183.474	76.6272	64.1465	89.6913	98.2144	55.4886	38.0467	71.0736	73.1263	49.95	49.3489	46.3999	40.5908	34.8787	63.6579
3072	PAAGCBIM_03048	sapB_2	2	CDS	902875	903450	+	Protein SapB		79.4183	1.57435	0.000142949	1	-0.504336	0.97325		129.69	156.225	168.674	184.878	123.817	130.694	27.1903	38.9751	91.5997	76.2729	57.4356	38.8394	15.6362	37.4549	66.6	68.3292	50.1621	21.7114	64.7747	39.4073												1
3619	PAAGCBIM_03595	epsF_2	2	CDS	1437785	1439008	+	Type II secretion system protein F		11.59	1.57237	0.0978378	1	-1.38296	0.879796		28.3231	17.8543	42.1685	19.9584	14.858	21.3634	8.65146	5.68387	5.72498	1.04483	4.86742	5.54848	4.26442	0	0.979412	7.59213	3.76216	17.9355	0	21.2193						1
1988	PAAGCBIM_01964	mdtJ	1	CDS	1996375	1996740	-	Spermidine export protein MdtJ		48.6611	1.56018	0.0122604	1	-0.638863	0.970949		79.752	102.662	105.421	98.2163	78.0044	96.7636	13.5952	33.2912	35.304	43.3606	31.1515	32.4982	21.3221	24.9699	66.6	7.59213	35.1135	51.9185	3.55905	12.1253
1063	PAAGCBIM_01039	speF	1	CDS	1058577	1060775	-	Inducible ornithine decarboxylase	1	211.974	1.52559	4.01167e-05	1	-0.0225292	0.997834		368.946	478.878	318.899	365.554	315.732	260.759	184.153	201.371	243.312	204.265	157.704	183.893	190.477	39.2385	130.262	28.4705	235.762	152.924	101.077	77.8041												1
258	PAAGCBIM_00234	fhuF	1	CDS	234432	235220	-	Ferric iron reductase protein FhuF	1	366.677	1.50674	8.172e-12	1	-0.446777	0.962954		942.862	517.137	685.238	636.568	508.886	505.182	409.09	371.888	298.653	305.614	232.663	185.478	216.064	146.253	256.606	187.905	233.254	185.019	161.581	347.592								1				1
4831	PAAGCBIM_04807	cvaC	4	CDS	44873	45184	-	Colicin-V	1	887.793	1.48565	3.06986e-09	1	-0.195951	0.997834		2435.04	1867.69	1220.25	1433.85	933.577	1027.96	841.664	1022.28	876.876	834.3	497.45	622.223	747.694	388.818	527.903	373.913	785.037	495.585	500.402	323.342					1				1
960	PAAGCBIM_00936	fepC	1	CDS	960961	961776	-	Ferric enterobactin transport ATP-binding protein FepC	1	115.857	1.47213	6.3881e-11	1	-0.733149	0.870316		283.977	174.717	239.833	153.89	189.439	148.915	181.681	92.5659	118.316	79.4074	26.2841	64.2039	100.925	82.0441	77.3735	49.3489	65.2107	42.4788	81.8581	64.6683								1		1		1
3059	PAAGCBIM_03035	gadA	2	CDS	891125	892525	+	Glutamate decarboxylase alpha	1	202.684	1.46249	5.60747e-06	1	-0.413491	0.984867		375.654	388.969	300.451	391.815	316.97	332.389	132.244	118.549	252.853	249.715	178.148	111.762	96.6601	107.014	233.1	72.1253	91.5458	47.1986	154.463	102.055							1	1
5076	PAAGCBIM_05052	pagN	6	CDS	9548	10294	-	Outer membrane protein PagN	1	321.745	1.4405	0.0227446	1	1.29373	0.824703		292.176	929.062	86.9725	186.453	167.152	143.889	909.639	179.448	176.52	127.992	1078.62	126.03	171.998	130.2	123.406	127.168	1012.02	127.436	129.549	209.162
1934	PAAGCBIM_01910	PAAGCBIM_01910	1	CDS	1945067	1945981	-	hypothetical protein	1	51.8712	1.42979	0.015094	1	-0.805648	0.898131		19.379	40.1722	308.357	52.5221	74.2899	64.0902	55.6165	34.9152	31.4874	39.7037	31.1515	45.1805	27.008	30.3206	12.7324	53.1449	30.0973	33.039	24.9133	29.3028	1
455	PAAGCBIM_00431	fhuC	1	CDS	439849	440646	+	Iron(3+)-hydroxamate import ATP-binding protein FhuC	1	146.422	1.42838	1.21626e-07	1	-0.730036	0.874585		393.543	268.452	250.375	267.863	234.013	161.482	135.952	150.217	143.124	101.349	41.8598	46.7658	75.338	107.014	104.797	140.454	47.654	85.9015	97.5179	74.7728								1		1		1
2229	PAAGCBIM_02205	fecR	2	CDS	38759	39712	-	Protein FecR	1	582.962	1.41796	1.48753e-17	1	-0.375305	0.970949		1239.51	897.817	1159.63	856.635	913.766	794.844	679.758	509.924	574.406	443.01	372.844	408.21	369.583	379.9	377.073	273.317	426.378	398.356	230.626	353.655								1		1		1
3681	PAAGCBIM_03657	PAAGCBIM_03657	3	CDS	40025	40984	+	hypothetical protein		73.0269	1.40532	1.45411e-05	1	-0.726263	0.870316		132.672	88.6339	226.656	87.1866	107.72	101.162	93.9301	63.3346	52.479	73.6608	33.0985	37.2541	22.7436	87.3948	60.7235	36.0626	41.3837	33.039	41.9968	39.4073	1
607	PAAGCBIM_00583	yagU_2	1	CDS	591371	591985	+	Inner membrane protein YagU		9.68415	1.36446	0.0690553	1	-0.634903	0.981949		19.379	22.3179	7.90659	15.2314	4.95266	20.1067	17.3029	12.1797	8.58747	9.92593	0	3.17056	8.52883	14.2685	1.95882	0	6.27026	3.77589	5.69448	12.1253												1
5073	PAAGCBIM_05049	PAAGCBIM_05049	6	CDS	6852	8567	-	hypothetical protein	1	51.1863	1.35454	0.0648904	1	0.549408	0.993637		35.0313	218.078	0	35.715	52.0029	40.8418	121.12	14.6157	39.1207	18.2846	123.632	19.0234	17.0577	26.7535	18.6088	51.2469	97.8161	19.8234	28.4724	46.4804
1183	PAAGCBIM_01159	PAAGCBIM_01159	1	CDS	1177284	1177958	-	PKHD-type hydroxylase		27.2656	1.35248	0.00234692	1	-0.868447	0.864397		96.895	44.6358	23.7198	45.169	30.9541	40.2135	37.0777	13.8037	20.0374	16.7174	12.6553	13.4749	14.2147	3.56713	20.5676	24.6744	20.0648	26.4312	19.2189	21.2193	1
1905	PAAGCBIM_01881	gadC	1	CDS	1902648	1904183	-	putative glutamate/gamma-aminobutyrate antiporter	1	485.836	1.32394	0.0168921	1	-0.423448	0.984867		821.371	734.577	519.2	922.813	628.988	1289.34	233.589	237.099	546.735	694.292	495.503	442.293	368.161	87.3948	511.253	146.149	248.302	108.557	377.971	303.133							1
4892	PAAGCBIM_04868	traC	4	CDS	93869	96496	-	Protein TraC		11.8427	1.30093	0.046463	1	-0.0921026	0.997834		29.0685	14.0284	7.90659	14.7062	34.6686	10.0534	18.5388	8.9318	0.954163	3.1345	30.178	13.4749	14.2147	7.13427	3.91765	1.89803	5.01621	5.66383	4.27086	9.09398
3065	PAAGCBIM_03041	mdtE	2	CDS	898316	899473	-	Multidrug resistance protein MdtE		41.7981	1.29858	0.00606536	1	-0.795328	0.880859		59.6277	94.3728	68.5238	88.2371	79.2426	48.3818	32.134	20.2995	47.7082	44.9279	12.6553	41.2173	35.5368	14.2685	55.8265	5.6941	25.081	25.4873	25.6251	11.1149
2181	PAAGCBIM_02157	cdgI	1	CDS	2193114	2194589	+	putative diguanylate cyclase CdgI		43.6855	1.28888	0.0333253	1	-0.0622823	0.997834		31.3045	84.1703	118.599	59.3499	99.0532	55.2935	2.47185	30.8553	52.479	47.0176	36.0189	22.1939	42.6442	16.0521	32.3206	22.7764	48.908	36.8149	19.2189	16.1671
2276	PAAGCBIM_02252	cirA_1	2	CDS	85548	87596	-	Colicin I receptor	1	1549.11	1.2877	1.14488e-10	1	-0.526901	0.883183		3810.95	2869.44	3297.05	2255.3	1670.28	1761.22	1520.19	1340.58	1244.23	1187.98	1047.47	1002.69	960.915	907.836	1219.37	861.707	948.064	1025.15	1022.16	1029.64					1					1		1
2855	PAAGCBIM_02831	PAAGCBIM_02831	2	CDS	665797	666231	-	hypothetical protein		99.5035	1.28146	1.348e-05	1	-0.641712	0.878525		146.833	245.497	184.487	153.89	205.535	105.56	56.8525	93.3779	73.4706	103.961	52.5681	64.9965	66.8092	67.7756	79.3323	41.7567	55.1783	65.1341	70.4692	56.5848	1
3070	PAAGCBIM_03046	hdeA	2	CDS	901965	902297	+	Acid stress chaperone HdeA	1	253.085	1.27797	1.81361e-05	1	-0.476425	0.956248		444.971	512.036	376.881	494.233	362.782	407.161	96.402	190.004	283.386	327.033	206.379	151.394	166.312	153.387	213.512	144.251	91.5458	95.3412	197.171	147.525							1					1
5127	PAAGCBIM_05103	PAAGCBIM_05103	8	CDS	4417	5196	-	IS3 family transposase ISAs9		71.986	1.26135	0.000215773	1	-1.05989	0.585975		170.684	152.399	171.31	100.317	102.768	82.9403	55.6165	45.471	20.9916	52.2417	39.9128	34.8762	29.8509	87.3948	60.7235	28.4705	47.654	58.5263	41.9968	55.5743	1
2071	PAAGCBIM_02047	sufE	1	CDS	2081828	2082244	-	Cysteine desulfuration protein SufE		84.4165	1.25345	1.4576e-09	1	-0.114939	0.997834		137.144	102.662	144.954	132.881	115.149	93.622	142.131	86.882	74.4247	93.5127	102.216	69.7523	55.4374	41.022	47.0118	47.4508	52.6702	37.7589	46.9794	64.6683								1
1547	PAAGCBIM_01523	bhsA_2	1	CDS	1534292	1534549	+	Multiple stress resistance protein BhsA. Involved in biofilm formation and response to stress		26.4535	1.23172	0.0447264	1	-0.861466	0.883183		7.45346	31.245	86.9725	29.9376	37.145	56.5502	43.2573	27.6074	14.3124	34.4795	14.6023	34.8762	18.4791	19.6192	23.5059	15.1843	6.27026	15.1036	6.40629	6.06266
1984	PAAGCBIM_01960	ynfM	1	CDS	1992938	1994191	+	Inner membrane transport protein YnfM. Upregulated in E. coli O157:H7 during initial adherence to human (Edison et al., 2023)	1	174.251	1.23052	0.0015587	1	-0.393916	0.987542		234.784	203.412	608.808	249.48	180.772	248.821	168.086	296.373	60.1123	118.589	102.216	167.247	142.147	212.245	62.6823	49.3489	96.562	126.492	66.9101	89.9294												1
962	PAAGCBIM_00938	fepD	1	CDS	962762	963766	-	Ferric enterobactin transport system permease protein FepD		140.009	1.19932	1.14076e-06	1	-0.475396	0.942754		348.076	241.671	208.207	192.756	167.152	163.996	177.973	168.892	48.6623	131.127	117.792	149.809	65.3877	82.0441	108.715	75.9213	91.5458	94.3972	69.0455	97.0025								1		1		1
5016	PAAGCBIM_04992	holE	5	CDS	80205	80435	-	DNA polymerase III subunit theta		51.6589	1.19454	0.000320324	1	-0.115092	0.997834		70.0625	55.4759	121.234	77.2074	60.6701	57.8068	86.5146	47.0949	51.5248	57.4659	40.8863	48.3511	14.2147	28.5371	39.1765	13.2862	53.9243	35.8709	33.4551	40.4177												1
3071	PAAGCBIM_03047	hdeB	2	CDS	902401	902739	+	Acid stress chaperone HdeB	1	989.077	1.1582	0.000256018	1	-0.354158	0.984867		1529.45	1800.1	1048.94	1903.4	1472.18	1843.54	490.661	619.542	1191.75	1301.34	821.62	863.978	575.696	310.341	996.062	463.12	604.453	409.684	768.754	766.926							1					1
5045	PAAGCBIM_05021	PAAGCBIM_05021	5	CDS	103956	105512	+	hypothetical protein		96.0648	1.15537	3.97861e-06	1	-0.365474	0.970949		197.517	147.936	152.861	131.305	177.058	125.039	81.5709	79.5742	70.6081	82.5419	93.4545	68.9597	79.6024	42.8056	85.2088	39.8587	68.9729	60.4142	80.4345	55.5743	1
964	PAAGCBIM_00940	fepB	1	CDS	965131	966087	-	Ferrienterobactin-binding periplasmic protein		311.198	1.15491	6.80406e-14	1	-0.267948	0.984867		649.196	411.287	508.658	376.583	443.263	401.506	436.281	386.503	280.524	269.567	171.333	197.367	210.378	228.297	184.129	237.254	230.746	248.265	172.97	179.859								1		1		1
1416	PAAGCBIM_01392	etp_1	1	CDS	1417477	1417923	-	Low molecular weight protein-tyrosine-phosphatase Etp		13.6892	1.15224	0.0861133	1	-0.381459	0.994107		26.8324	29.3321	26.3553	12.6053	13.6198	20.7351	14.8311	12.9917	20.0374	13.0604	10.7083	4.75584	22.7436	5.3507	6.85588	0	0	15.1036	12.8126	5.05221
5044	PAAGCBIM_05020	PAAGCBIM_05020	5	CDS	103759	103968	+	hypothetical protein		23.4674	1.14059	0.0197238	1	-0.572533	0.97325		37.2673	20.4049	57.9817	23.1097	30.9541	43.9835	40.7855	27.6074	16.2208	17.7622	22.3901	22.9866	32.6939	7.13427	8.8147	24.6744	0	15.1036	11.389	8.08354	1
2072	PAAGCBIM_02048	sufS	1	CDS	2082257	2083477	-	Cysteine desulfurase. The Suf system appears to be responsible for Fe-S cluster synthesis when iron or sulfur metabolism is disrupted by iron starvation or oxidative stress [Outten04]		110.407	1.11245	0.000577267	1	0.238457	0.994107		142.361	100.112	274.095	195.907	105.244	108.702	119.885	142.097	118.316	118.066	115.845	75.3008	103.767	33.8878	75.4147	36.0626	125.405	83.0696	66.9101	67.6997								1
920	PAAGCBIM_00896	caeB	1	CDS	912657	914141	-	Carboxylesterase B		67.4394	1.10799	0.00984992	1	-0.381294	0.980478		163.231	160.689	123.87	90.8632	76.7662	39.5851	55.6165	65.7705	61.0664	43.3606	44.7803	37.2541	69.6521	76.6934	36.2382	22.7764	45.1459	67.022	32.0314	36.3759
1418	PAAGCBIM_01394	PAAGCBIM_01394	1	CDS	1419096	1420748	-	hypothetical protein		66.4093	1.09439	3.62515e-05	1	-0.149931	0.997834		141.616	103.938	57.9817	116.074	82.9571	82.3119	76.6272	69.8304	56.2956	59.5556	45.7537	60.2407	49.7515	46.3728	47.9912	51.2469	73.9891	34.927	31.3196	39.4073	1
1669	PAAGCBIM_01645	tonB	1	CDS	1657494	1658213	+	Protein TonB. A tonB mutant failed to use heme as an iron source or to utilize the siderophores enterobactin and aerobactin (Torres st al., 2001)		318.393	1.08592	1.39182e-07	1	-0.188732	0.994107		648.451	482.066	550.826	388.663	512.6	296.574	355.946	293.937	284.341	253.895	287.178	227.488	268.658	231.864	266.4	142.352	279.654	212.394	224.932	159.65								1	1	1		1
921	PAAGCBIM_00897	ompT_1	1	CDS	914328	915281	-	omptin family outer membrane protease OmpT	1	360.227	1.08294	1.14436e-05	1	-0.716338	0.76698		880.999	849.993	558.733	484.254	430.881	369.461	299.093	251.714	289.111	288.897	268.682	216.391	299.931	269.319	304.597	254.336	141.708	204.842	288.995	252.611
1906	PAAGCBIM_01882	gadB	1	CDS	1904339	1905739	-	Glutamate decarboxylase beta. Part of the glutamate-dependent acid resistance system 2 (AR2) which confers resistance to extreme acid conditions	1	667.118	1.07424	0.00156813	1	-0.307816	0.994107		829.57	1071.26	832.828	1287.32	891.479	1266.1	438.753	308.553	933.172	901.17	712.59	493.815	345.418	403.086	765.9	260.031	288.432	187.85	786.55	338.498							1					1
3249	PAAGCBIM_03225	bfd	2	CDS	1086847	1087041	+	Bacterioferritin-associated ferredoxin. Regulatory or redox component complexing with Bfr, in iron storage and mobility		284.476	1.0594	8.75535e-07	1	-0.373235	0.956248		564.227	422.127	606.172	353.474	373.926	295.946	270.667	297.997	230.907	312.406	167.439	221.939	127.932	189.058	220.368	178.415	223.221	225.609	172.258	235.433								1				1
2100	PAAGCBIM_02076	ydiE	1	CDS	2112569	2112760	+	putative protein YdiE		300.552	1.05424	3.80319e-09	1	-0.387862	0.942754		562.736	459.749	458.582	451.69	492.79	334.274	351.002	351.588	177.474	226.729	263.814	177.551	167.734	312.124	213.512	153.741	170.551	235.049	239.168	211.183										1		1
3731	PAAGCBIM_03707	PAAGCBIM_03707	3	CDS	106437	107120	+	hypothetical protein		18.1625	1.04427	0.086974	1	-0.295825	0.996132		29.0685	24.2309	31.6264	22.0593	14.858	42.0985	21.0107	25.9834	9.54163	14.1053	10.7083	7.9264	14.2147	21.4028	12.7324	1.89803	15.0486	9.43972	4.98267	30.3133
688	PAAGCBIM_00664	PAAGCBIM_00664	1	CDS	687783	690761	+	hypothetical protein		24.8212	1.03089	0.0587499	1	0.0651996	0.997834		29.8138	29.3321	28.9908	31.5132	32.1923	18.2217	71.6835	36.5392	29.5791	21.4191	25.3106	29.3277	15.6362	8.91784	17.6294	5.6941	11.2865	6.60781	23.4897	23.2402
1062	PAAGCBIM_01038	potE	1	CDS	1057261	1058580	-	Putrescine transporter PotE		116.114	1.02357	0.00178257	1	0.133915	0.997834		160.995	224.454	197.665	191.706	144.865	135.72	51.9088	164.832	124.041	97.692	74.9583	99.08	95.2386	44.5892	90.1059	56.941	136.692	59.4703	104.636	66.6892												1
1454	PAAGCBIM_01430	efeB	1	CDS	1457074	1458345	+	Deferrochelatase/peroxidase EfeB		133.844	1.01993	0.00457394	1	-0.393362	0.97325		380.126	227.643	168.674	143.385	173.343	142.004	133.48	145.345	134.537	113.365	94.4279	114.14	99.503	73.1263	88.147	26.5725	53.9243	147.26	99.6533	118.222
4455	PAAGCBIM_04431	stpA	3	CDS	868238	868642	-	DNA-binding protein StpA	1	158.025	1.01874	0.00230801	1	-0.979491	0.553814		183.355	284.394	566.639	183.827	186.963	158.341	168.086	50.3429	112.591	104.483	103.189	99.8727	103.767	169.439	110.674	174.619	87.7837	124.604	111.754	75.7832
3724	PAAGCBIM_03700	der_2	3	CDS	99229	100962	+	GTPase Der		14.721	1.01276	0.098692	1	-0.252887	0.997834		23.1057	24.2309	26.3553	27.3115	11.1435	18.2217	19.7748	12.1797	23.8541	9.92593	3.89394	17.4381	2.84294	5.3507	15.6706	13.2862	11.2865	1.88794	13.5244	13.1358
5072	PAAGCBIM_05048	der_4	6	CDS	5147	6880	-	GTPase Der		111.136	0.98198	0.00370206	1	0.219015	0.996132		119.255	272.916	123.87	73.0057	143.627	114.357	200.22	58.4627	83.0122	65.8246	208.326	75.3008	51.173	65.992	81.2912	123.372	151.74	85.9015	77.5872	47.4908
1417	PAAGCBIM_01393	PAAGCBIM_01393	1	CDS	1417911	1419050	-	hypothetical protein		36.2132	0.980902	0.0178499	1	0.161346	0.997834		54.4102	66.316	65.8883	52.5221	30.9541	49.6385	25.9544	32.4793	42.9373	25.076	35.0454	28.535	25.5865	17.8357	26.4441	3.79607	48.908	32.0951	35.5905	24.2506
2302	PAAGCBIM_02278	ghoS	2	CDS	110709	111005	-	Endoribonuclease antitoxin GhoS		22.2687	0.97318	0.0879515	1	-0.843327	0.866743		32.7952	63.1278	23.7198	29.9376	43.3358	25.7617	16.067	12.9917	10.4958	16.7174	17.5227	10.3043	36.9583	24.9699	12.7324	3.79607	13.7946	12.2716	12.8126	25.2611
3073	PAAGCBIM_03049	dctR	2	CDS	903492	904022	-	HTH-type transcriptional regulator DctR		23.4666	0.964511	0.0763897	1	-1.06094	0.734199		44.7207	57.3889	57.9817	43.0681	18.5725	23.8767	9.88738	15.4276	17.1749	17.2398	9.73484	19.816	17.0577	10.7014	35.2588	15.1843	7.52431	13.2156	21.3543	14.1462
3064	PAAGCBIM_03040	mdtF	2	CDS	895178	898291	-	Multidrug resistance protein MdtF		129.387	0.96369	0.000674488	1	-0.447913	0.923762		143.852	206.6	295.179	189.605	215.441	162.111	86.5146	86.882	105.912	134.261	121.685	104.629	82.4454	130.2	95.9823	77.8194	85.2756	56.6383	123.855	82.8563
5135	PAAGCBIM_05111	PAAGCBIM_05111	8	CDS	18763	18951	-	hypothetical protein		33.4558	0.935081	0.0386848	1	-0.503114	0.956248		41.7394	50.3747	39.533	48.8455	47.0503	51.5235	54.3806	16.2396	32.4415	34.4795	33.0985	24.5718	38.3797	49.9399	17.6294	3.79607	18.8108	21.7114	33.4551	11.1149
4825	PAAGCBIM_04801	aroH_2	4	CDS	38281	39315	-	Phospho-2-dehydro-3-deoxyheptonate aldolase%2C Trp-sensitive		92.1881	0.934057	0.00757019	1	-0.140671	0.997834		144.597	133.27	187.123	144.436	107.72	82.9403	90.2224	122.609	80.1497	87.2437	81.7727	104.629	90.9742	32.1042	59.7441	53.1449	55.1783	66.0781	29.896	89.9294
3967	PAAGCBIM_03943	MicF	3	misc_RNA	359080	359173	+	MicF RNA	1	143.962	0.9324	0.029697	1	-0.773792	0.861361		193.79	248.047	100.15	324.586	104.006	307.256	101.346	139.661	76.3331	305.614	93.4545	147.431	38.3797	85.6112	155.726	77.8194	58.9405	65.1341	112.466	143.483
4824	PAAGCBIM_04800	iroN	4	CDS	35238	37415	-	outer membrane siderophore receptor		246.646	0.931231	0.00255281	1	0.0111443	0.997846		443.481	577.077	300.451	351.898	212.964	236.254	242.241	333.724	228.045	156.203	208.326	252.06	288.559	117.715	151.809	176.517	223.221	185.963	123.143	123.274										1		1
3528	PAAGCBIM_03504	SIB_RNA	2	misc_RNA	1346544	1346693	+	Short Intergenic Abundant RNA	1	340.87	0.927206	0.00509773	1	-0.31342	0.984867		728.203	615.974	266.189	689.09	286.016	514.607	218.758	502.617	282.432	356.811	225.848	383.638	230.278	335.311	169.438	186.007	131.676	192.57	246.286	255.642
2816	PAAGCBIM_02792	uhpC	2	CDS	627356	628675	+	Membrane sensor protein UhpC		28.6215	0.925167	0.0577114	1	-0.145285	0.997834		62.609	17.2167	52.7106	38.3411	38.3831	31.4168	40.7855	42.223	30.5332	15.1501	18.4962	22.9866	25.5865	21.4028	22.5265	43.6548	12.5405	8.49575	14.2362	13.1358												1
1965	PAAGCBIM_01941	ydfZ	1	CDS	1972921	1973124	+	Putative selenoprotein YdfZ		90.2894	0.916504	0.0138692	1	-0.322148	0.984867		164.721	195.122	208.207	92.4388	60.6701	121.897	72.9195	51.9668	85.8747	37.0916	98.3219	60.2407	71.0736	87.3948	111.653	64.5331	63.9567	42.4788	69.7573	45.4699
1452	PAAGCBIM_01428	efeU	1	CDS	1455053	1455883	+	Ferrous iron permease EfeU		145.737	0.90519	0.00283889	1	-0.298929	0.984867		336.896	232.744	221.385	177.525	91.6242	190.386	174.265	190.816	143.124	131.127	82.7461	88.7757	98.0816	76.6934	139.076	87.3095	75.2431	133.1	81.1463	162.681
1937	PAAGCBIM_01913	PAAGCBIM_01913	1	CDS	1949423	1949782	-	hypothetical protein		49.5651	0.90279	0.00846015	1	-0.348959	0.97325		48.4475	59.3018	115.963	57.2491	63.1464	75.4002	69.2117	43.035	45.7998	49.1072	45.7537	55.4848	18.4791	55.2906	45.0529	32.2666	26.3351	27.3752	31.3196	27.282
2863	PAAGCBIM_02839	PAAGCBIM_02839	2	CDS	673392	673715	-	hypothetical protein		1730.8	0.895734	5.87111e-05	1	-0.238708	0.984867		3752.07	3107.29	1462.72	2595.64	1822.58	2128.17	1491.76	2023.46	1802.41	2154.45	1220.75	1370.47	1367.46	1284.17	1480.87	998.365	1007	1297.96	1278.41	970.025
2886	PAAGCBIM_02862	PAAGCBIM_02862	2	CDS	701543	701737	-	hypothetical protein		155.214	0.894989	3.76691e-05	1	-0.351201	0.962954		317.517	271.003	142.319	196.958	220.393	166.509	196.512	194.876	130.72	154.113	116.818	132.371	135.04	105.23	142.994	81.6154	66.4648	101.005	114.601	117.211
2232	PAAGCBIM_02208	PAAGCBIM_02208	2	CDS	41241	44738	-	hypothetical protein		1987.87	0.887434	0.00679291	1	0.0779163	0.997834		2379.14	3354.06	1905.49	4036.32	2307.94	2689.28	1339.74	1524.9	2811.92	2333.12	2294.5	1893.62	2481.89	788.337	1816.81	793.378	1671.65	1008.16	1375.22	951.837
4745	PAAGCBIM_04721	argO	3	CDS	1153367	1154002	-	Arginine exporter protein ArgO		23.1709	0.884428	0.098937	1	-0.181931	0.997834		17.143	35.071	18.4487	44.6438	39.6213	33.3018	32.134	30.0433	13.3583	22.9864	28.231	8.71904	29.8509	8.91784	8.8147	7.59213	12.5405	21.7114	27.0488	23.2402
2073	PAAGCBIM_02049	sufD	1	CDS	2083474	2084745	-	FeS cluster assembly protein SufD		119.996	0.865579	6.53071e-05	1	-0.091167	0.997834		205.715	161.964	187.123	166.495	179.534	110.587	129.772	122.609	61.0664	96.6472	168.413	118.103	88.1313	53.507	95.9823	83.5135	104.086	75.5178	91.1116	100.034								1
3962	PAAGCBIM_03938	yojI	3	CDS	352969	354612	-	ABC transporter ATP-binding/permease protein YojI		264.961	0.845425	1.35377e-06	1	-0.296484	0.962954		401.741	326.479	569.275	289.397	323.161	324.849	326.284	246.842	261.441	228.819	213.193	185.478	248.758	238.998	189.026	174.619	171.805	175.579	194.324	209.162										1		1
3143	PAAGCBIM_03119	RyhB	2	misc_RNA	971918	971982	+	RyhB RNA		872.009	0.838929	0.00479647	1	-0.168504	0.997834		1574.17	990.914	1138.55	1446.98	612.892	1279.29	865.146	1661.31	871.151	1317.54	185.935	1060.55	400.855	560.04	694.403	447.936	455.221	370.981	918.234	588.078								1
4125	PAAGCBIM_04101	PAAGCBIM_04101	3	CDS	531967	532224	+	hypothetical protein		42.4603	0.832955	0.0592446	1	0.0646328	0.997834		49.9382	29.9697	97.5147	44.1185	40.8595	73.5152	59.3243	38.1631	50.5706	32.9123	49.6477	47.5584	22.7436	21.4028	33.3	26.5725	36.3675	53.8064	15.6598	25.2611
176	PAAGCBIM_00152	PAAGCBIM_00152	1	CDS	152086	152628	+	hypothetical protein		96.5054	0.826723	0.0005671	1	0.0595052	0.997834		100.622	124.343	176.581	147.062	128.769	89.2236	132.244	98.2498	90.6455	64.7797	106.11	78.4714	78.181	51.7235	105.776	66.4312	102.832	68.91	67.6219	51.5326
4734	PAAGCBIM_04710	SIB_RNA	3	misc_RNA	1142009	1142159	+	Short Intergenic Abundant RNA	1	204.745	0.826424	0.0290543	1	-0.0651305	0.997834		371.928	359.637	200.3	204.311	201.821	388.311	148.311	364.58	202.283	216.803	167.439	184.685	115.139	335.311	126.344	72.1253	55.1783	128.38	114.601	137.42
3068	PAAGCBIM_03044	gadE	2	CDS	899812	900339	-	Transcriptional regulator GadE		120.452	0.824385	0.00410715	1	-0.519451	0.880859		155.032	186.833	142.319	245.803	229.061	149.544	87.7505	54.4028	130.72	79.9298	99.2954	88.7757	66.8092	92.7455	100.879	127.168	73.9891	62.3022	136.667	99.0234
2074	PAAGCBIM_02050	sufC	1	CDS	2084720	2085466	-	putative ATP-dependent transporter SufC		108.056	0.818427	4.59059e-05	1	0.472779	0.861361		163.231	125.618	155.496	143.385	94.1006	108.074	129.772	125.045	204.191	90.9006	99.2954	78.4714	98.0816	71.3427	81.2912	68.3292	127.913	66.0781	71.8928	58.6057								1
1826	PAAGCBIM_01802	sutR	1	CDS	1818889	1819425	+	HTH-type transcriptional regulator SutR		47.6386	0.811789	0.0447264	1	-0.459258	0.962444		54.4102	65.0407	71.1593	49.896	79.2426	42.7268	118.649	27.6074	43.8915	18.2846	45.7537	38.0467	24.165	28.5371	43.0941	26.5725	28.8432	51.9185	24.2015	70.731
785	PAAGCBIM_00761	priC	1	CDS	788735	789262	-	"Primosomal replication protein N"		36.7763	0.79915	0.0361461	1	-0.398828	0.965665		37.2673	43.9981	47.4396	37.8159	53.2411	53.4085	79.0991	25.9834	20.9916	36.0468	28.231	16.6454	45.4871	30.3206	41.1353	15.1843	42.6378	23.5993	32.7432	24.2506												1
2254	PAAGCBIM_02230	PAAGCBIM_02230	2	CDS	66383	66721	+	hypothetical protein		369.438	0.795979	4.36264e-06	1	-0.177426	0.994107		640.997	666.349	479.667	467.446	393.737	414.701	349.766	443.342	292.928	392.335	384.526	311.508	285.716	296.072	243.873	237.254	216.951	270.92	297.536	303.133
3767	PAAGCBIM_03743	btuD_4	3	CDS	137143	138438	-	Vitamin B12 import ATP-binding protein BtuD		100.695	0.79051	0.00116036	1	0.118019	0.997834		143.852	115.415	173.945	86.6614	172.105	94.2503	127.3	104.746	108.775	76.7953	72.0378	54.6922	73.9165	65.992	97.9412	81.6154	142.962	81.1816	74.0282	65.6788												1
2300	PAAGCBIM_02276	lysU	2	CDS	108872	110389	+	Lysine--tRNA ligase%2C heat inducible		1190.13	0.785424	3.32118e-05	1	-0.352937	0.905399		1894.67	1990.76	1436.36	1710.64	1969.92	1261.07	943.009	1026.34	1044.81	1274.18	920.916	917.085	1175.56	695.591	1051.89	962.303	905.426	960.02	884.068	778.041
2854	PAAGCBIM_02830	PAAGCBIM_02830	2	CDS	665547	665780	-	hypothetical protein		244.888	0.785135	0.00523121	1	0.395522	0.942754		310.809	381.317	105.421	336.141	323.161	317.309	218.758	206.243	374.032	362.035	261.867	144.261	183.37	124.85	196.862	144.251	374.962	145.372	246.286	140.452
1911	PAAGCBIM_01887	PAAGCBIM_01887	1	CDS	1914536	1916218	-	hypothetical protein		333.56	0.782642	0.0153415	1	0.2384	0.984867		746.837	383.23	266.189	452.74	238.966	375.745	400.439	419.794	393.115	384.499	428.333	321.019	309.881	117.715	268.359	134.76	280.908	281.304	229.915	237.454
4136	PAAGCBIM_04112	PAAGCBIM_04112	3	CDS	541499	541963	+	hypothetical protein		59.5143	0.776649	0.0127286	1	-0.211731	0.994107		104.348	79.0691	115.963	66.703	58.1938	55.9218	77.8631	47.0949	59.1581	54.3314	41.8598	62.6186	41.2227	58.8577	44.0735	37.9607	62.7026	59.4703	35.5905	27.282
2864	PAAGCBIM_02840	PAAGCBIM_02840	2	CDS	674327	675013	-	hypothetical protein		173.65	0.77564	0.0711332	1	-0.243496	0.994107		427.083	329.667	208.207	257.358	102.768	156.455	122.356	199.747	140.262	191.205	128.5	168.04	46.9086	185.491	112.632	127.168	137.946	123.66	201.442	106.096
3067	PAAGCBIM_03043	ES205	2	misc_RNA	899623	899694	-	ES205 sRNA		52.7092	0.772324	0.0785405	1	-0.122593	0.997834		37.2673	70.7796	68.5238	86.6614	54.4793	94.8786	48.201	44.659	74.4247	90.9006	58.409	66.5818	11.3718	33.8878	38.1971	34.1646	20.0648	23.5993	52.6739	44.4595
2127	PAAGCBIM_02103	cedA	1	CDS	2136350	2136592	-	Cell division activator CedA		74.3714	0.759049	0.0882414	1	0.130772	0.997834		72.2985	80.9821	255.647	44.1185	78.0044	62.8335	74.1554	108.806	107.82	65.3022	50.6212	63.4112	44.0656	65.992	74.4353	58.839	47.654	40.5908	48.4031	43.449
1453	PAAGCBIM_01429	efeO	1	CDS	1455941	1457068	+	Iron uptake system component EfeO		262.162	0.755764	0.0100527	1	-0.769628	0.774592		647.706	415.113	421.685	258.409	262.491	253.219	353.474	212.739	225.183	197.996	202.485	187.856	187.634	301.423	196.862	115.78	28.8432	289.799	229.915	254.632
16	HFIPFFDC_00016	tetA	p2	CDS	4155	5360	+	Tetracycline resistance protein%2C class B		143.861	0.743027	0.00317186	1	-2.42475	0.546725		230.312	236.57	271.46	231.622	183.248	171.536	223.702	0	127.858	149.934	0	178.344	113.718	187.275	121.447	75.9213	0	180.299	106.06	87.9085
2534	PAAGCBIM_02510	uspD	2	CDS	352303	352731	-	Universal stress protein D		76.7396	0.737834	0.0544318	1	-0.349456	0.970949		182.61	112.227	84.337	134.982	59.4319	90.4803	56.8525	69.8304	52.479	66.8694	67.1704	64.9965	54.0159	64.2084	58.7647	24.6744	63.9567	63.2461	74.74	88.919
2224	PAAGCBIM_02200	fecE	2	CDS	32685	33452	-	Fe(3+) dicitrate transport ATP-binding protein FecE		1096.85	0.737806	1.48166e-10	1	-0.185864	0.984867		1284.23	1377.33	1900.22	1402.34	1550.18	1196.98	1481.87	1085.62	1020	841.092	927.73	887.757	794.603	959.559	850.129	812.358	916.712	772.169	925.353	950.827								1		1		1
3074	PAAGCBIM_03050	slp_1	2	CDS	904178	904744	-	Outer membrane protein Slp		150.992	0.734914	0.0791463	1	-0.444441	0.942754		263.852	230.193	89.6081	380.785	132.484	181.589	106.289	86.882	182.245	210.534	100.269	108.592	89.5527	124.85	223.306	72.1253	101.578	81.1816	143.786	110.138												1
2856	PAAGCBIM_02832	PAAGCBIM_02832	2	CDS	666387	666632	-	hypothetical protein		55.7736	0.734664	0.069544	1	-0.93846	0.546725		112.547	127.531	50.0751	80.884	86.6716	50.8952	45.7291	34.9152	31.4874	45.4503	35.0454	27.7424	45.4871	87.3948	50.9294	34.1646	27.5892	38.7029	59.792	42.4386
5133	PAAGCBIM_05109	cdiA_3	8	CDS	6841	16620	-	tRNA nuclease CdiA		1151.52	0.73319	0.00423884	1	-0.431085	0.881999		2940.39	2044.32	1489.08	1406.54	1163.88	1062.52	972.671	807.922	934.126	726.16	922.863	850.503	992.188	1237.8	834.459	988.875	938.031	916.597	826.411	975.077
5015	PAAGCBIM_04991	PAAGCBIM_04991	5	CDS	79447	80103	-	hypothetical protein		194.264	0.712801	0.000152141	1	-0.282191	0.970949		280.995	236.57	403.236	215.866	209.25	223.059	241.005	212.739	166.979	168.218	180.095	126.822	139.304	194.409	171.397	146.149	99.0701	169.915	158.734	141.462
875	PAAGCBIM_00851	PAAGCBIM_00851	1	CDS	874572	875501	+	hypothetical protein		314.899	0.711488	0.000487469	1	-0.434831	0.870316		626.09	499.283	368.974	442.236	382.593	300.973	283.026	350.776	187.016	376.14	239.477	248.889	275.766	296.072	200.779	286.603	205.665	236.937	256.251	234.423
2230	PAAGCBIM_02206	fecI	2	CDS	39709	40230	-	putative RNA polymerase sigma factor FecI		588.429	0.707135	0.0351704	1	-0.453304	0.898131		1134.42	634.466	1012.04	878.694	714.421	567.387	658.747	594.37	402.657	433.084	419.572	418.514	444.921	1137.92	472.076	267.623	398.789	425.731	427.798	325.363								1		1		1
3777	PAAGCBIM_03753	rfbX	3	CDS	148139	149422	-	Putative O-antigen transporter		323.213	0.706351	0.0001324	1	-0.361739	0.883183		488.947	462.299	442.769	428.055	418.5	370.718	323.812	259.022	283.386	416.367	251.159	215.598	156.362	312.124	218.409	316.972	259.589	291.687	241.303	307.175
466	PAAGCBIM_00442	degP	1	CDS	450832	452256	+	Periplasmic serine endoprotease DegP		1965.99	0.698424	1.35761e-07	1	-0.325914	0.88486		2507.34	2574.21	2485.31	2512.13	3469.34	2432.91	2208.59	1774.18	1770.93	1803.91	1761.03	1960.99	1448.48	1744.33	1802.12	1368.48	1231.48	1295.13	1610.83	1558.1
2885	PAAGCBIM_02861	PAAGCBIM_02861	2	CDS	699957	700190	+	hypothetical protein		218.306	0.695084	0.0838346	1	-0.0826227	0.997834		259.38	433.605	123.87	380.26	198.106	295.946	131.008	328.041	144.079	415.322	146.996	210.842	89.5527	288.938	125.365	111.984	216.951	176.523	170.123	119.232
4972	PAAGCBIM_04948	cmoA	5	CDS	33931	34674	-	Carboxy-S-adenosyl-L-methionine synthase		147.615	0.686231	0.00234692	1	-0.0435042	0.997834		170.684	165.152	345.255	159.142	186.963	152.685	148.311	116.925	131.675	126.425	175.227	115.725	112.296	119.499	109.694	110.086	149.232	109.501	105.348	142.472
2865	PAAGCBIM_02841	PAAGCBIM_02841	2	CDS	675113	675571	-	hypothetical protein		179.924	0.679174	0.0913237	1	-0.379298	0.970949		441.99	329.03	210.842	200.634	86.6716	148.915	242.241	210.303	128.812	169.786	139.208	152.187	93.8172	263.968	118.509	115.78	101.578	140.652	177.241	126.305
4874	PAAGCBIM_04850	ylpA	4	CDS	80714	81490	-	Lipoprotein YlpA		463.955	0.674627	0.0579577	1	-0.0455213	0.997834		844.477	677.826	440.134	689.615	432.12	496.385	499.313	571.635	463.723	468.608	345.587	596.065	638.241	326.393	363.362	129.066	430.14	269.976	300.384	296.06
1415	PAAGCBIM_01391	etk	1	CDS	1415277	1417457	-	Tyrosine-protein kinase etk		160.239	0.670618	0.00302533	1	-0.443751	0.861361		243.728	216.802	231.927	194.857	246.395	204.209	156.962	137.225	117.362	143.142	151.864	108.592	191.899	78.477	122.426	140.454	90.2918	109.501	138.803	179.859
3293	PAAGCBIM_03269	aroE	2	CDS	1110865	1111683	+	Shikimate dehydrogenase (NADP(+))		297.558	0.665128	6.71454e-05	1	-0.0335298	0.997834		409.94	413.837	490.209	368.705	268.682	333.646	317.632	329.664	329.186	311.883	261.867	230.658	253.022	272.886	221.347	204.988	245.794	221.833	186.494	278.882
4099	PAAGCBIM_04075	mprA_1	3	CDS	504582	505082	+	Transcriptional repressor MprA		64.541	0.663817	0.0203503	1	0.0779859	0.997834		92.4229	103.938	108.057	91.3884	59.4319	66.6035	44.4932	77.9502	46.754	47.54	48.6742	45.9731	66.8092	51.7235	47.0118	43.6548	96.562	52.8624	55.5212	43.449												1
2018	PAAGCBIM_01994	rsxD	1	CDS	2032110	2033168	+	Ion-translocating oxidoreductase complex subunit D		144.339	0.662429	0.0455171	1	-0.234969	0.984867		216.896	125.618	318.899	127.629	183.248	150.172	186.624	147.781	138.354	135.306	143.102	83.2272	136.461	210.461	81.2912	96.7997	72.735	84.0135	111.754	136.41
4187	PAAGCBIM_04163	ypdB	3	CDS	599255	599989	+	Transcriptional regulatory protein YpdB		101.797	0.662326	0.0273371	1	-0.418958	0.913891		121.491	183.007	202.936	115.023	127.531	62.8335	155.726	85.2581	83.9664	62.6901	98.3219	93.5315	79.6024	67.7756	83.25	62.6351	51.4162	85.9015	103.924	109.128												1
3766	PAAGCBIM_03742	wbdD	3	CDS	134997	137123	-	O-antigen chain terminator bifunctional methyltransferase/kinase WbdD		141.846	0.661214	0.00533904	1	0.0737799	0.997834		181.864	138.371	184.487	169.646	174.581	174.677	226.174	168.08	147.895	98.7369	117.792	112.555	157.783	114.148	110.674	81.6154	156.757	134.044	127.414	59.6161
2228	PAAGCBIM_02204	fecA	2	CDS	36348	38672	-	Fe(3+) dicitrate transport protein FecA		18029.8	0.66069	3.24439e-07	1	-0.293957	0.902334		21539	22585.1	27488.6	20862.3	29186	20475.6	23587.6	15508.8	15463.2	14135.6	15281.8	13964.7	13587.9	19490.8	16274.9	15742.3	14820.4	14644.8	13413.3	12543.6								1		1		1
1588	PAAGCBIM_01564	PAAGCBIM_01564	1	CDS	1576713	1577081	+	hypothetical protein		62.738	0.654503	0.0198749	1	-0.446776	0.881999		87.9508	87.9963	68.5238	59.8752	73.0517	86.7103	109.997	47.0949	72.5164	67.3918	31.1515	60.2407	66.8092	49.9399	38.1971	47.4508	43.8918	62.3022	32.0314	61.637
3489	PAAGCBIM_03465	alx	2	CDS	1302363	1303328	-	Putative membrane-bound redox modulator Alx		198.805	0.65061	0.000793736	1	-0.406629	0.898131		242.237	292.683	263.553	242.652	253.824	255.104	291.678	267.954	139.308	156.725	146.996	149.016	163.469	169.439	125.365	242.948	73.9891	140.652	128.126	230.381
4067	PAAGCBIM_04043	mnmC	3	CDS	471930	473936	+	tRNA 5-methylaminomethyl-2-thiouridine biosynthesis bifunctional protein MnmC		162.208	0.645796	0.00249024	1	-0.267486	0.970949		257.144	279.93	216.114	221.118	174.581	190.386	132.244	126.669	145.033	140.008	117.792	135.541	142.147	110.581	117.529	121.474	170.551	119.884	170.834	154.598
2651	PAAGCBIM_02627	PAAGCBIM_02627	2	CDS	462188	462655	+	hypothetical protein		94.9219	0.645353	0.021663	1	0.506864	0.829027		100.622	134.545	173.945	81.9344	71.8136	108.074	98.8738	155.9	140.262	77.8402	90.534	76.0935	96.6601	76.6934	50.9294	62.6351	107.849	78.3497	63.3511	51.5326
3718	PAAGCBIM_03694	PAAGCBIM_03694	3	CDS	92958	94139	-	IS66 family transposase ISEc78		46.9878	0.644235	0.0879515	1	-0.397381	0.944105		59.6277	76.5185	60.6172	78.7831	66.8609	59.6919	28.4262	40.5991	39.1207	42.8382	22.3901	43.5952	31.2724	23.1864	38.1971	55.043	48.908	21.7114	49.8267	52.543
1077	PAAGCBIM_01053	dtpD	1	CDS	1078238	1079719	-	Dipeptide permease D		79.9554	0.643732	0.0553911	1	-0.522248	0.861361		84.2241	95.6481	100.15	104.519	177.058	75.4002	105.053	50.3429	44.8457	83.5868	65.2234	95.9095	65.3877	55.2906	88.147	36.0626	77.7513	64.1901	43.4204	86.8981
4398	PAAGCBIM_04374	PAAGCBIM_04374	3	CDS	812742	813440	+	hypothetical protein		150.856	0.640474	0.00194976	1	-0.0215842	0.997834		196.026	207.238	279.366	125.528	174.581	164.624	192.804	152.653	145.987	113.887	180.095	118.896	98.0816	119.499	129.282	144.251	114.119	100.061	121.719	138.431
3413	PAAGCBIM_03389	deaD	2	CDS	1226400	1228289	+	ATP-dependent RNA helicase DeaD		4777.39	0.638871	0.000612008	1	-0.0492325	0.997834		3389.83	4443.81	6857.65	6233.84	7986.17	6359.38	6308.15	4814.24	5169.66	4914.9	4661.04	4484.76	4332.65	3490.44	3274.17	3667	3946.5	4120.44	3350.49	3742.68										1		1
4837	PAAGCBIM_04813	PAAGCBIM_04813	4	CDS	48434	49297	+	IS66 family transposase ISEc8		59.0989	0.633078	0.0442183	1	-0.463383	0.895353		95.4043	94.3728	57.9817	59.3499	84.1952	59.6919	100.11	37.3511	59.1581	40.2261	29.2045	56.2775	38.3797	65.992	55.8265	56.941	56.4324	50.0305	59.792	25.2611
4186	PAAGCBIM_04162	ypdA	3	CDS	597543	599240	+	Sensor histidine kinase YpdA		215.867	0.632518	7.43978e-05	1	-0.375798	0.861361		297.393	339.232	300.451	280.993	315.732	246.936	205.163	164.832	207.053	172.398	148.943	187.063	152.098	231.864	178.253	157.537	176.821	173.691	200.019	180.869												1
2708	PAAGCBIM_02684	ilvG	2	CDS	518502	520148	-	Acetolactate synthase isozyme 2 large subunit		62.6355	0.62857	0.0644409	1	-0.240363	0.984867		84.9694	61.8524	142.319	68.8039	102.768	60.9485	60.5602	56.0267	42.9373	36.5692	65.2234	59.448	49.7515	55.2906	78.3529	30.3685	52.6702	56.6383	49.8267	37.3864												1
3111	PAAGCBIM_03087	yhhQ	2	CDS	943044	943709	-	Queuosine precursor transporter		99.46	0.627584	0.0277107	1	0.0480874	0.997834		102.112	123.067	168.674	141.81	87.9097	107.445	133.48	144.533	77.2872	83.5868	125.579	84.8125	69.6521	115.932	65.6206	49.3489	58.9405	70.7979	58.3684	120.243												1
2121	PAAGCBIM_02097	PAAGCBIM_02097	1	CDS	2131626	2132162	-	hypothetical protein		108.91	0.624728	0.0169607	1	0.115574	0.997834		113.293	155.588	192.394	86.1362	107.72	134.464	122.356	137.225	97.3246	138.963	97.3484	107.799	65.3877	90.9619	59.7441	68.3292	131.676	106.669	83.9935	80.8354
4392	PAAGCBIM_04368	yofA	3	CDS	807958	808839	-	HTH-type transcriptional regulator YofA		54.7683	0.623341	0.0629209	1	0.272465	0.973564		70.0625	46.5487	76.4304	51.9969	50.7648	60.9485	97.6379	38.1631	54.3873	59.0331	83.7196	51.5216	48.3301	21.4028	43.0941	24.6744	79.0053	45.3107	44.844	47.4908
3780	PAAGCBIM_03756	wfeD	3	CDS	151520	152257	-	UDP-Gal:alpha-D-GlcNAc-diphosphoundecaprenol beta-1%2C4-galactosyltransferase		268.62	0.620986	0.0160764	1	-0.0163196	0.997834		388.325	316.914	419.049	327.213	325.637	250.077	290.442	258.21	322.507	274.269	234.61	159.321	123.668	351.363	235.059	151.843	248.302	272.808	208.56	214.214
3961	PAAGCBIM_03937	mqo	3	CDS	351105	352751	-	Malate:quinone oxidoreductase		944.903	0.617702	0.00240663	1	-0.0235608	0.997834		883.98	942.453	1634.03	960.103	1142.83	1197.61	1428.73	1104.29	909.317	893.333	929.677	730.022	705.05	1121.86	526.923	852.217	782.529	723.083	695.438	734.592
4070	PAAGCBIM_04046	yfcA	3	CDS	474917	475726	-	putative membrane transporter protein YfcA		237.975	0.616816	0.00453689	1	-0.0345153	0.997834		248.2	274.191	477.031	225.32	351.639	251.962	242.241	285.006	204.191	235.61	233.636	223.525	186.213	176.573	226.244	204.988	206.919	139.708	179.376	186.932										1		1
2013	PAAGCBIM_01989	cnu	1	CDS	2028013	2028228	+	OriC-binding nucleoid-associated protein		64.0545	0.615859	0.0861133	1	-0.187407	0.996132		93.9136	87.9963	92.2436	47.2699	122.578	71.6302	51.9088	60.8986	38.1665	60.078	97.3484	56.2775	41.2227	51.7235	54.847	85.4115	32.6054	40.5908	32.7432	61.637												1
2075	PAAGCBIM_02051	sufB	1	CDS	2085476	2086963	-	FeS cluster assembly protein SufB		137.83	0.611196	0.086974	1	0.0013211	0.999619		257.144	156.225	210.842	169.646	99.0532	172.792	121.12	208.679	115.454	135.828	115.845	88.7757	169.155	48.1563	110.674	72.1253	111.611	112.333	117.449	163.692
416	PAAGCBIM_00392	pdhR_2	1	CDS	392211	392975	+	Pyruvate dehydrogenase complex repressor		1163.64	0.607149	9.58842e-05	1	-0.0515977	0.997834		1158.27	1282.32	1576.05	1469.57	1685.14	1460.88	1462.1	1222.03	1331.06	1088.2	980.298	880.623	734.901	1061.22	750.229	1349.5	986.939	926.981	970.197	896.263										1		1
1082	PAAGCBIM_01058	nei	1	CDS	1083098	1083889	+	Endonuclease 8		106.465	0.601942	0.0200319	1	-0.0480262	0.997834		142.361	139.009	142.319	166.495	127.531	103.047	107.525	146.969	87.783	91.9454	109.03	127.615	54.0159	107.014	69.5382	77.8194	70.2269	71.7419	107.483	79.825										1		1
5017	PAAGCBIM_04993	yobA	5	CDS	80574	80948	+	Protein YobA		97.8185	0.601125	0.0897963	1	0.109972	0.997834		120.001	85.4456	79.0659	131.83	149.818	91.737	169.321	60.0866	132.629	91.423	126.553	99.08	85.2883	37.4549	58.7647	93.0036	97.8161	94.3972	108.195	44.4595												1
5014	PAAGCBIM_04990	exoX	5	CDS	78761	79423	-	Exodeoxyribonuclease 10		97.4643	0.598073	0.0480793	1	-0.0456544	0.997834		138.634	126.893	110.692	85.0858	118.864	125.039	143.367	95.8138	104.958	73.1384	119.739	81.6419	62.5448	160.521	57.7853	89.2076	57.6864	64.1901	64.7747	68.7101
4402	PAAGCBIM_04378	kgtP	3	CDS	817967	819265	-	Alpha-ketoglutarate permease		201.098	0.591363	0.0834143	1	-0.130614	0.997834		228.821	194.484	495.48	209.563	118.864	294.061	221.23	196.5	159.345	188.07	173.28	202.123	221.75	219.379	146.912	134.76	215.697	147.26	121.008	133.378												1
5069	PAAGCBIM_05045	PAAGCBIM_05045	6	CDS	1895	2938	+	hypothetical protein		85.4901	0.5911	0.0834009	1	-0.120629	0.997834		138.634	120.517	173.945	74.5813	89.1479	94.8786	80.335	69.0184	84.9205	36.0468	85.6666	44.3879	51.173	130.2	68.5588	75.9213	77.7513	73.6298	69.7573	70.731
2226	PAAGCBIM_02202	fecC	2	CDS	34406	35404	-	Fe(3+) dicitrate transport system permease protein FecC		1968.56	0.590892	9.50245e-05	1	-0.243811	0.953717		2450.7	2114.46	2833.2	2522.11	2727.68	2515.23	2351.96	2252.44	1590.59	1724.5	1419.34	2178.97	1314.86	2188.44	1617.01	1569.67	1598.92	1654.78	1373.08	1373.19								1		1		1
4771	PAAGCBIM_04747	endA	3	CDS	1179563	1180270	+	Endonuclease-1		134.137	0.59003	0.0100294	1	-0.97809	0.0141637	1	152.051	275.467	173.945	125.003	222.87	165.881	161.906	92.5659	85.8747	136.873	60.356	128.408	127.932	96.3126	110.674	136.658	62.7026	113.277	138.803	115.19										1		1
4133	PAAGCBIM_04109	PAAGCBIM_04109	3	CDS	537432	539750	+	hypothetical protein		186.97	0.589652	0.0127286	1	0.0109789	0.997834		227.33	200.861	374.245	226.895	226.584	214.262	139.659	193.252	175.566	173.443	182.042	166.454	171.998	94.5291	135.159	168.925	199.394	162.363	155.886	150.556
3874	PAAGCBIM_03850	PAAGCBIM_03850	3	CDS	260426	261145	+	hypothetical protein		130.246	0.58931	0.0566772	1	-0.391453	0.900866		183.355	195.76	292.544	130.78	153.532	133.207	92.6942	129.917	94.4622	120.156	88.587	160.113	112.296	126.633	82.2706	119.576	101.578	106.669	98.9415	81.8459
4137	PAAGCBIM_04113	fabG_2	3	CDS	541963	542694	+	3-oxoacyl-[acyl-carrier-protein] reductase FabG		141.366	0.587909	0.0527121	1	-0.247717	0.973564		160.249	144.747	350.526	152.314	143.627	168.394	152.019	135.601	114.5	108.663	111.951	129.2	123.668	128.417	99.9	193.599	125.405	91.5653	93.9589	99.0234												1
2117	PAAGCBIM_02093	PAAGCBIM_02093	1	CDS	2128254	2129012	-	hypothetical protein		241.635	0.587362	0.0443058	1	-0.197476	0.989418		302.61	313.726	374.245	301.477	240.204	336.788	248.421	290.689	223.274	237.7	190.803	253.645	100.925	288.938	151.809	316.972	158.011	143.484	155.886	203.099
3779	PAAGCBIM_03755	PAAGCBIM_03755	3	CDS	150409	151533	-	hypothetical protein		731.811	0.585994	0.000627266	1	-0.268624	0.942754		935.409	1078.91	1085.84	959.053	918.719	783.534	588.299	823.349	646.923	949.232	581.17	588.139	571.432	782.986	605.276	447.936	462.745	636.237	641.34	549.681
2227	PAAGCBIM_02203	fecB	2	CDS	35401	36303	-	Fe(3+) dicitrate-binding periplasmic protein		4334.38	0.582745	9.23012e-05	1	-0.132549	0.994107		4926.74	4622.35	6148.69	4526.35	7211.07	4654.08	5900.3	3953.54	4371.98	3653.79	3620.39	2930.39	3606.27	4084.37	4024.4	4090.26	4149.66	3596.53	3704.26	2912.1								1		1		1
3570	PAAGCBIM_03546	exbB	2	CDS	1385890	1386624	+	Biopolymer transport protein ExbB		1114.58	0.577944	1.05779e-07	1	-0.364379	0.834605		1639.02	1502.31	1317.77	1434.9	1484.56	1293.74	1224.8	1192.8	914.088	1199.99	608.427	834.65	958.072	870.381	1062.66	897.77	910.442	879.782	1119.68	945.774								1				1
4122	PAAGCBIM_04098	sfmM2	3	CDS	529353	530411	+	L-tyrosine C(3)-methyltransferase		153.844	0.574818	0.00566429	1	-0.0519218	0.997834		176.647	233.381	197.665	180.151	149.818	182.846	206.399	151.029	153.62	131.127	126.553	114.14	100.925	96.3126	148.871	195.497	166.789	110.445	132.397	122.264
3571	PAAGCBIM_03547	exbD	2	CDS	1386631	1387056	+	Biopolymer transport protein ExbD		591.336	0.571238	0.000799742	1	-0.0894851	0.997834		763.979	629.365	998.866	615.559	749.09	622.68	813.237	526.164	563.91	417.411	524.708	365.407	510.308	454.81	644.453	438.446	633.297	476.706	555.923	522.399								1				1
2225	PAAGCBIM_02201	fecD	2	CDS	33453	34409	-	Fe(3+) dicitrate transport system permease protein FecD		565.619	0.564367	0.000447766	1	-0.182902	0.973564		623.854	752.432	859.183	673.858	771.377	574.298	710.656	548.9	500.936	479.579	510.106	457.353	412.227	647.435	586.668	444.14	479.048	383.253	417.12	479.96								1		1		1
3722	PAAGCBIM_03698	PAAGCBIM_03698	3	CDS	96904	98055	+	hypothetical protein		310.718	0.557688	0.0651805	1	0.0947707	0.997834		603.73	350.71	366.339	474.8	215.441	313.539	271.903	314.237	322.507	289.419	295.939	284.558	403.698	178.357	272.276	223.968	378.724	254.873	211.407	187.942
4215	PAAGCBIM_04191	PAAGCBIM_04191	3	CDS	624469	625467	+	hypothetical protein		80.1087	0.557529	0.0804288	1	-0.0677794	0.997834		100.622	113.502	60.6172	151.789	82.9571	86.0819	75.3913	89.318	62.0206	88.8109	93.4545	72.9229	86.7098	76.6934	58.7647	75.9213	65.2107	35.8709	66.9101	58.6057
4091	PAAGCBIM_04067	intS_2	3	CDS	496790	497980	+	Prophage integrase IntS		87.1356	0.541	0.0230273	1	-0.0583924	0.997834		85.7148	127.531	110.692	95.5902	106.482	121.269	86.5146	77.9502	81.1039	98.2144	104.163	64.2039	56.8589	65.992	71.497	68.3292	75.2431	105.725	79.0109	60.6266
1116	PAAGCBIM_01092	RtT	1	misc_RNA	1117739	1117905	+	RtT RNA		1064.72	0.537608	0.00102054	1	-0.180238	0.973564		1069.57	1321.22	1647.21	1271.56	1135.4	1337.1	1421.31	1022.28	1074.39	1005.65	994.901	860.015	842.933	1351.94	741.415	958.507	753.686	825.976	859.154	800.271
3003	PAAGCBIM_02979	cspA	2	misc_RNA	831349	831776	-	cspA thermoregulator		7015.21	0.533426	0.0199814	1	-0.245309	0.97325		4785.87	9170.74	9609.15	8048.48	9871.89	8411.52	8999.99	9215.99	5886.23	10519.9	5656.92	7094.92	6506.08	8357.8	4429.88	5781.41	3675.63	5475.98	3668.67	5137.09
4315	PAAGCBIM_04291	xseA	3	CDS	725729	727099	+	Exodeoxyribonuclease 7 large subunit		345.371	0.532744	0.00223146	1	-0.202724	0.97325		406.959	392.157	603.537	408.622	422.214	409.046	362.125	359.708	321.553	312.928	275.496	349.554	265.815	390.601	292.844	301.787	272.129	257.704	278.318	224.318										1		1
4033	PAAGCBIM_04009	alaA	3	CDS	437696	438913	+	Glutamate-pyruvate aminotransferase AlaA		378.274	0.522931	6.36452e-05	1	-0.24608	0.942754		493.419	461.024	577.181	417.55	485.361	422.241	428.865	388.939	312.011	358.378	408.863	271.876	336.889	351.363	311.453	379.607	203.157	341.718	274.047	341.53
2162	PAAGCBIM_02138	sppA	1	CDS	2171564	2173420	+	Protease 4		502.071	0.516914	0.000234853	1	-0.0603616	0.997834		579.879	561.773	761.669	595.6	495.266	639.017	626.613	606.55	478.99	455.025	455.591	494.607	494.672	463.728	380.012	398.587	397.535	358.709	439.898	357.697												1
3069	PAAGCBIM_03045	hdeD	2	CDS	901138	901710	-	Protein HdeD		410.492	0.515728	0.0787696	1	-0.320415	0.942754		558.264	635.741	371.61	652.849	498.981	578.068	255.836	270.39	440.823	447.712	297.886	472.414	322.674	267.535	496.562	334.054	363.675	240.713	429.221	274.84												1
864	PAAGCBIM_00840	PAAGCBIM_00840	1	CDS	866935	867231	-	hypothetical protein		113.631	0.510726	0.0731799	1	-0.272702	0.970949		96.895	137.733	129.141	173.323	152.294	137.605	140.895	106.37	127.858	134.261	80.7992	87.1904	108.032	123.066	121.447	100.596	73.9891	44.3667	82.5699	114.18
3028	PAAGCBIM_03004	yhjV	2	CDS	855369	856640	-	Inner membrane transport protein YhjV		107.33	0.510539	0.0278407	1	-0.120265	0.997834		125.218	139.009	150.225	141.81	122.578	93.622	133.48	125.857	122.133	124.335	103.189	95.1168	58.2804	103.447	96.9617	66.4312	48.908	116.109	101.077	78.8145										1		1
3924	PAAGCBIM_03900	intA_4	3	CDS	315282	316517	+	Prophage integrase IntA		128.314	0.50597	0.0967768	1	-0.312103	0.965665		150.56	109.677	279.366	145.486	162.2	150.172	145.839	139.661	86.8288	85.6764	130.447	118.103	133.618	133.768	67.5794	129.066	68.9729	127.436	70.4692	131.358												1
5077	PAAGCBIM_05053	rapA_3	6	CDS	11112	13835	-	RNA polymerase-associated protein RapA		1279.84	0.504459	3.60437e-06	1	-0.149238	0.976893		1650.94	1783.52	1649.84	1589.32	1578.66	1355.32	1342.21	1100.23	1147.86	1122.67	1172.07	932.938	1063.26	1087.98	1030.34	1247.01	1289.17	1162.03	1231.43	1059.95
9	HFIPFFDC_00009	cat	p1	CDS	7434	8093	-	Chloramphenicol acetyltransferase	1	395.069	0.501391	0.0184582	1	-2.11743	0.804822		553.792	626.814	545.555	557.259	594.319	570.528	425.157	0	430.328	465.996	0	370.956	602.704	506.533	377.073	269.521	0	369.093	286.147	349.613												1
4032	PAAGCBIM_04008	hdfR_2	3	CDS	435838	436776	-	HTH-type transcriptional regulator HdfR		793.673	0.499694	0.0154593	1	0.0173171	0.997834		830.315	1175.2	1201.8	836.151	749.09	1081.37	653.803	868.008	1007.6	880.273	671.704	628.564	842.933	677.756	744.353	449.834	657.124	543.728	696.862	676.997
4224	PAAGCBIM_04200	pdxK	3	CDS	633908	634759	-	Pyridoxine/pyridoxal/pyridoxamine kinase		129.193	0.497464	0.0110686	1	-0.0869817	0.997834		181.864	156.225	181.852	159.142	121.34	142.632	165.614	113.677	142.17	89.8558	127.526	95.9095	105.189	80.2605	100.879	144.251	107.849	118.941	115.313	133.378												1
2731	PAAGCBIM_02707	asnA	2	CDS	542561	543553	-	Aspartate--ammonia ligase		1018.92	0.497307	0.053339	1	0.184467	0.984867		1583.11	1153.52	1228.16	1179.12	861.763	1099.59	1159.3	1455.88	1033.36	920.499	1061.1	1108.9	1348.98	729.479	664.041	559.92	958.096	917.541	560.906	795.218										1		1
5007	PAAGCBIM_04983	eda	5	CDS	72787	73428	+	KHG/KDPG aldolase		204.886	0.496395	0.098692	1	-0.253741	0.97325		256.399	315.001	268.824	243.177	226.584	221.802	231.118	226.543	182.245	197.996	107.083	215.598	73.9165	280.02	168.459	134.76	194.378	205.786	133.82	214.214										1		1
4176	PAAGCBIM_04152	evgS	3	CDS	583210	586803	+	Sensor protein EvgS		657.898	0.494562	0.000934649	1	-0.275176	0.895353		831.806	1010.68	885.538	795.184	767.662	738.294	666.162	548.9	622.114	587.197	652.234	538.203	494.672	652.786	528.882	753.519	427.632	544.672	627.816	484.002									1	1		1
2705	PAAGCBIM_02681	ilvD	2	CDS	515378	517228	-	Dihydroxy-acid dehydratase		198.701	0.493678	0.0424008	1	0.120142	0.996132		242.983	167.703	332.077	178.575	224.108	213.006	301.565	226.543	158.391	140.008	229.742	198.16	160.626	156.954	183.15	140.454	232	188.794	190.053	109.128												1
2017	PAAGCBIM_01993	rsxC	1	CDS	2029983	2032109	+	Ion-translocating oxidoreductase complex subunit C		579.371	0.492651	0.00701501	1	-0.0695091	0.997834		611.929	572.613	1096.38	585.621	605.463	693.682	677.286	695.868	458.952	615.93	587.011	583.383	484.722	479.78	379.032	501.081	482.81	482.37	500.402	493.096
1129	PAAGCBIM_01105	galM	1	CDS	1124560	1125600	-	Aldose 1-epimerase		565.316	0.490561	0.0168921	1	-0.180854	0.977656		1068.08	828.95	445.405	633.941	559.651	640.902	635.264	513.172	465.632	522.94	514.973	493.022	453.45	456.593	523.985	493.489	553.037	425.731	520.333	557.764										1		1
805	PAAGCBIM_00781	copA	1	CDS	807019	809523	-	Copper-exporting P-type ATPase		307.607	0.486064	0.0441991	1	0.16846	0.984867		391.307	384.505	316.264	379.209	387.546	363.806	247.185	315.861	338.728	320.764	348.507	343.213	184.791	235.431	361.403	195.497	349.881	198.234	293.977	196.026
4066	PAAGCBIM_04042	fabB	3	CDS	470551	471771	-	3-oxoacyl-[acyl-carrier-protein] synthase 1		4927.77	0.48575	6.52685e-05	1	-0.106053	0.994107		5769.72	6696.64	5041.77	5845.18	6647.71	5589.67	5916.36	5532.84	4624.83	4620.78	4175.27	4749.5	5201.17	4123.61	4395.6	3858.7	4244.97	4405.52	3504.24	3611.32												1
418	PAAGCBIM_00394	aceE	1	CDS	393136	395799	+	Pyruvate dehydrogenase E1 component		10366.5	0.485362	0.000713637	1	0.021923	0.997834		9119.31	10152.1	13117	11126.3	16288.1	10938.7	14587.6	10080.8	11529.2	10467.7	10755.1	8118.22	8605.59	8361.36	8263.3	9245.32	9604.79	9313.23	8797.26	8858.55										1		1
2212	PAAGCBIM_02188	PAAGCBIM_02188	2	CDS	19736	20179	-	hypothetical protein		85.6914	0.482753	0.056698	1	-0.410279	0.881999		132.672	98.1987	121.234	119.75	82.9571	100.534	93.9301	51.1548	66.7914	87.7661	115.845	61.8259	71.0736	73.1263	97.9412	47.4508	37.6216	72.6859	95.3825	85.8876
4780	PAAGCBIM_04756	rdgB	3	CDS	1185889	1186482	+	dITP/XTP pyrophosphatase		194.748	0.478003	0.0120099	1	0.373882	0.834605		248.2	197.673	284.637	202.21	175.819	184.102	248.421	177.824	291.02	149.411	256.026	128.408	152.098	148.036	136.138	180.313	225.729	195.402	167.987	145.504
3918	PAAGCBIM_03894	radD	3	CDS	309420	311180	+	Putative DNA repair helicase RadD		98.3082	0.476307	0.073838	1	0.0775643	0.997834		115.529	88.6339	118.599	113.448	121.34	118.127	127.3	91.7539	91.5997	96.1248	130.447	103.836	105.189	44.5892	96.9617	100.596	96.562	72.6859	59.0802	73.7623
4409	PAAGCBIM_04385	Ysr155(RyfD)	3	misc_RNA	827683	827821	-	Yersinia sRNA 155(RyfD)		1946.52	0.473454	0.0275072	1	0.0143899	0.997834		2353.8	2531.49	1452.18	2445.43	2109.83	2747.71	1742.65	2368.55	2134.46	3037.86	1909	1987.94	1748.41	1883.45	1422.11	935.73	1439.65	1583.99	1627.91	1468.17
3784	PAAGCBIM_03760	PAAGCBIM_03760	3	CDS	155938	158091	-	Putative tyrosine-protein kinase in cps region		2762.68	0.471703	5.40282e-06	1	-0.121557	0.990253		3231.07	3602.11	3747.73	3125.59	3200.66	3012.87	2665.89	2828.94	2660.21	3762.97	2653.72	2312.13	2318.42	2703.89	2317.29	2051.77	2180.8	2474.15	2196.64	2206.81
3508	PAAGCBIM_03484	yqjH	2	CDS	1324972	1325736	+	NADPH-dependent ferric-chelate reductase		290.92	0.468857	0.00307287	1	-0.0633993	0.997834		368.946	306.712	397.965	295.699	342.972	350.611	339.879	398.683	267.166	330.69	251.159	252.06	193.32	194.409	247.791	258.133	204.411	222.777	298.96	296.06												1
173	PAAGCBIM_00149	PAAGCBIM_00149	1	CDS	143700	146756	+	hypothetical protein		786.756	0.468252	0.00657447	1	-0.0756625	0.997834		974.167	1164.99	851.277	1005.8	1152.73	691.169	746.497	633.346	762.376	688.546	670.73	519.972	641.084	724.128	802.138	664.312	953.08	754.234	679.778	654.767
4342	PAAGCBIM_04318	iscR	3	CDS	754152	754640	-	HTH-type transcriptional regulator IscR		434.264	0.467681	0.00023145	1	-0.151555	0.981949		503.854	536.267	606.172	431.731	568.318	478.163	478.302	454.71	433.19	522.94	309.568	385.223	315.567	419.138	355.526	415.669	396.281	397.412	343.804	333.446
424	PAAGCBIM_00400	speD	1	CDS	404811	405605	-	S-adenosylmethionine decarboxylase proenzyme		1568.33	0.463926	0.00945906	1	-0.169084	0.975292		1931.19	1516.98	2777.85	1682.81	1890.68	1616.71	1842.76	1544.39	1329.15	1453.89	1599.43	1493.33	1154.24	1685.47	1567.06	1260.29	1227.72	1234.72	1089.78	1468.17										1		1
1627	PAAGCBIM_01603	prmC	1	CDS	1616297	1617130	+	Release factor glutamine methyltransferase		441.083	0.459279	0.00477541	1	-0.0893917	0.996132		491.928	515.224	482.302	507.888	621.559	492.615	551.222	440.906	479.944	444.577	407.89	489.059	315.567	385.251	376.094	366.32	349.881	461.602	368.006	273.83
2099	PAAGCBIM_02075	aroH_1	1	CDS	2111391	2112437	+	Phospho-2-dehydro-3-deoxyheptonate aldolase%2C Trp-sensitive		286.534	0.458397	0.0202797	1	0.0592038	0.997834		274.287	295.871	508.658	331.939	326.876	280.866	354.71	376.759	229.953	225.162	311.515	272.668	298.509	240.782	257.585	244.846	260.843	179.355	246.286	213.203
5029	PAAGCBIM_05005	proQ	5	CDS	90009	90707	+	RNA chaperone ProQ		3114.77	0.457761	0.00148124	1	-0.148634	0.984867		3114.05	3433.13	4714.97	3155.53	4147.85	3547.58	4003.15	2865.48	2948.36	3021.66	3384.8	2462.73	2896.96	2680.7	2367.24	3479.09	2259.8	2841.36	2301.28	2669.59										1		1
4428	PAAGCBIM_04404	PAAGCBIM_04404	3	CDS	842237	843478	+	hypothetical protein		329.844	0.457221	0.000638236	1	-0.175033	0.970949		375.654	434.88	445.405	376.583	383.831	418.471	326.284	286.629	270.028	357.333	344.613	328.946	262.972	281.804	332.021	242.948	295.956	270.92	303.943	257.663
1551	PAAGCBIM_01527	lolC	1	CDS	1540647	1541846	+	Lipoprotein-releasing system transmembrane protein LolC		274.273	0.456096	0.0108441	1	-0.102865	0.996132		310.064	330.305	342.619	302.002	378.879	340.558	234.825	319.109	281.478	340.094	242.398	235.414	233.121	331.744	231.141	242.948	190.616	189.738	204.289	204.109
2243	PAAGCBIM_02219	PAAGCBIM_02219	2	CDS	53208	53999	-	putative protein		548.347	0.455435	0.000853019	1	-0.073038	0.997834		632.799	717.998	748.491	585.096	646.322	530.315	637.736	532.66	453.228	623.244	537.363	462.902	541.581	543.988	382.95	434.65	581.88	395.524	479.048	499.159
2891	PAAGCBIM_02867	PAAGCBIM_02867	2	CDS	708957	710000	-	hypothetical protein		118.343	0.453527	0.0711332	1	-0.140057	0.994107		170.684	163.877	131.777	134.982	121.34	140.747	122.356	104.746	149.804	111.797	111.951	118.103	83.8669	142.685	85.2088	125.27	70.2269	126.492	76.1636	74.7728
1836	PAAGCBIM_01812	dapH	1	CDS	1829907	1830716	+	2%2C3%2C4%2C5-tetrahydropyridine-2%2C6-dicarboxylate N-acetyltransferase		110.294	0.453291	0.0566772	1	-0.20169	0.979718		108.82	158.138	147.59	139.183	104.006	140.747	111.233	107.994	128.812	142.62	73.0113	71.3376	96.6601	71.3427	89.1265	123.372	84.0215	116.109	108.907	82.8563
3292	PAAGCBIM_03268	tsaC	2	CDS	1110288	1110860	+	Threonylcarbamoyl-AMP synthase		137.029	0.45288	0.0227446	1	-0.198048	0.97325		174.411	144.11	176.581	193.281	136.198	160.854	158.198	153.465	96.3705	153.068	122.659	140.297	162.048	119.499	105.776	102.494	117.881	103.837	124.567	94.9816
2189	PAAGCBIM_02165	dgcP	1	CDS	2200444	2201469	+	Diguanylate cyclase DgcP		206.889	0.452758	0.015094	1	-0.00277304	0.999005		242.983	216.802	258.282	264.711	209.25	268.299	238.533	220.859	238.541	194.862	233.636	190.234	217.485	224.729	165.521	127.168	131.676	202.01	141.65	150.556
807	PAAGCBIM_00783	ybaT	1	CDS	810720	812012	+	Inner membrane transport protein YbaT		194.898	0.451479	0.0592446	1	-0.12738	0.994107		265.343	259.525	234.562	268.388	220.393	251.334	121.12	162.396	211.824	196.951	210.273	208.464	193.32	123.066	172.376	161.333	142.962	136.876	183.647	173.796												1
3982	PAAGCBIM_03958	nrdA	3	CDS	383627	385912	+	Ribonucleoside-diphosphate reductase 1 subunit alpha		3690.5	0.44664	0.0107847	1	-0.0142631	0.997834		3658.16	3234.82	6570.38	4035.27	4092.14	3899.45	5024.03	3794.39	3503.69	3126.14	3966.95	3121.42	2979.41	3083.79	2860.86	3296.88	3374.66	3516.3	2949.74	3721.46										1		1
4325	PAAGCBIM_04301	PAAGCBIM_04301	3	CDS	735919	737127	-	IS4 family transposase ISVsa5		80.4806	0.444801	0.0761445	1	-0.575816	0.620216		110.311	90.5469	86.9725	108.721	102.768	105.56	106.289	74.7023	57.2498	61.6452	57.4356	67.3744	108.032	87.3948	59.7441	79.7174	40.1297	52.8624	61.2156	90.9398
4433	PAAGCBIM_04409	PAAGCBIM_04409	3	CDS	847426	847716	-	hypothetical protein		160.353	0.443832	0.0467873	1	-0.202274	0.97325		202.734	251.873	139.683	184.352	169.629	189.757	201.455	136.413	169.841	161.427	158.678	143.468	206.113	99.8798	124.385	136.658	109.103	123.66	154.463	143.483
3008	PAAGCBIM_02984	yiaD	2	CDS	834459	835118	-	putative lipoprotein YiaD		191.091	0.441245	0.0879515	1	-0.246239	0.962954		191.554	242.946	239.833	285.72	232.775	228.086	191.568	185.132	159.345	184.413	153.81	197.367	85.2883	206.894	168.459	227.764	166.789	119.884	179.376	174.807												1
865	PAAGCBIM_00841	PAAGCBIM_00841	1	CDS	867307	867513	-	hypothetical protein		89.0461	0.439298	0.0763076	1	-0.181038	0.984867		94.6589	100.749	115.963	100.317	127.531	103.675	116.177	67.3945	76.3331	56.9435	88.587	78.4714	83.8669	89.1784	82.2706	123.372	87.7837	59.4703	72.6046	55.5743
2021	PAAGCBIM_01997	nth	1	CDS	2034491	2035126	+	Endonuclease III		205.013	0.438695	0.00610556	1	-0.159721	0.984867		240.747	232.106	268.824	223.219	250.109	231.227	276.847	227.355	97.3246	183.368	239.477	226.695	191.899	190.842	193.923	176.517	184.346	146.316	147.345	171.775												1
3984	PAAGCBIM_03960	PAAGCBIM_03960	3	CDS	387131	387385	+	hypothetical protein		668.485	0.433336	0.0675472	1	0.314346	0.88486		495.655	661.247	890.81	712.725	735.47	770.967	982.559	649.585	912.18	524.507	819.674	656.306	668.092	543.988	380.991	478.304	787.545	378.533	689.032	631.527
2537	PAAGCBIM_02513	PAAGCBIM_02513	2	CDS	353810	354409	+	hypothetical protein		124.727	0.431872	0.0797622	1	-0.327947	0.905399		171.43	167.065	168.674	123.952	139.913	158.969	137.187	90.9419	80.1497	104.483	147.97	122.859	98.0816	181.924	100.879	110.086	94.0539	110.445	73.3164	112.159
4130	PAAGCBIM_04106	PAAGCBIM_04106	3	CDS	534759	536435	+	hypothetical protein		224.705	0.430393	0.029607	1	-0.046568	0.997834		272.051	279.93	303.086	287.821	287.254	211.749	211.343	173.764	242.357	191.727	246.291	166.454	289.98	210.461	176.294	201.192	211.935	187.85	163.716	178.848
4316	PAAGCBIM_04292	yfgJ	3	CDS	727096	727311	-	putative protein YfgJ		173.032	0.430088	0.0628685	1	0.155434	0.984867		165.467	180.456	266.189	139.183	257.538	172.164	185.388	184.32	148.849	199.041	225.848	129.993	127.932	174.79	118.509	142.352	191.87	168.027	159.445	123.274												1
3190	PAAGCBIM_03166	nudE	2	CDS	1030681	1031241	+	ADP compounds hydrolase NudE		679.811	0.429154	0.0109957	1	-0.00912744	0.997834		744.6	665.073	1130.64	737.41	667.371	819.349	776.16	891.556	622.114	679.142	755.424	701.487	524.523	709.86	531.82	516.265	431.394	500.305	591.514	600.203
419	PAAGCBIM_00395	aceF	1	CDS	395814	397706	+	Dihydrolipoyllysine-residue acetyltransferase component of pyruvate dehydrogenase complex		5676.55	0.4291	0.00464018	1	0.0204245	0.997834		4865.62	5779.06	6480.77	5782.68	8903.65	6101.14	7791.26	5785.37	6483.54	6117.51	5352.21	4586.22	5168.47	4840.6	4535.66	5563.14	5341.01	4717.03	4759.87	4576.29										1		1
5124	PAAGCBIM_05100	cdiA_2	8	CDS	1871	2875	-	tRNA nuclease CdiA		192.251	0.426532	0.0100294	1	-0.535967	0.27847		223.604	278.655	258.282	193.806	232.775	253.847	213.815	152.653	111.637	213.669	148.943	150.602	171.998	176.573	190.985	227.764	151.74	154.811	170.123	168.744
4781	PAAGCBIM_04757	hemW	3	CDS	1186475	1187611	+	Heme chaperone HemW		328.615	0.425659	0.0191853	1	-0.0754327	0.997834		314.536	334.768	513.929	363.453	448.216	368.204	394.259	279.322	370.215	273.224	271.602	301.996	244.493	315.691	244.853	237.254	337.34	374.757	310.349	273.83
914	PAAGCBIM_00890	PAAGCBIM_00890	1	CDS	908895	910103	-	IS4 family transposase ISVsa5		64.5748	0.424917	0.0598019	1	-0.505691	0.620216		76.0253	67.5913	110.692	78.2579	74.2899	83.5686	81.5709	47.0949	48.6623	51.7193	55.4886	67.3744	48.3301	62.4249	58.7647	62.6351	40.1297	57.5823	57.6566	61.637
4328	PAAGCBIM_04304	pbpC	3	CDS	737847	740159	-	Penicillin-binding protein 1C		204.844	0.423283	0.0672975	1	-0.126867	0.994107		231.803	263.351	366.339	228.471	180.772	261.387	160.67	198.123	195.603	213.146	220.007	158.528	187.634	164.088	209.594	191.701	146.724	138.764	199.307	180.869										1		1
3915	PAAGCBIM_03891	yejG	3	CDS	306682	307026	-	putative protein YejG		218.606	0.422931	0.0512234	1	-0.143314	0.994107		203.479	210.426	318.899	292.548	215.441	336.788	219.994	246.03	219.458	245.536	222.928	206.086	164.891	235.431	215.471	157.537	116.627	176.523	211.407	156.619												1
2110	PAAGCBIM_02086	pheS	1	CDS	2120915	2121898	-	Phenylalanine--tRNA ligase alpha subunit		1377.67	0.414179	0.0403101	1	0.0115452	0.997834		1258.89	1182.21	2345.62	1383.43	1812.67	1418.78	1711.75	1355.2	1188.89	1404.78	1538.1	1145.37	1525.24	957.776	1267.36	1110.35	1459.72	1316.84	1049.92	1120.58												1
2986	PAAGCBIM_02962	avtA	2	CDS	812196	813449	-	Valine--pyruvate aminotransferase		409.362	0.412709	0.00368782	1	-0.131743	0.984867		447.953	459.111	621.985	443.286	497.742	459.313	460.999	452.274	324.415	380.842	342.666	395.527	398.012	376.333	331.041	425.159	397.535	321.895	290.418	360.728										1		1
4300	PAAGCBIM_04276	yfgD	3	CDS	709074	709433	+	putative protein YfgD		390.755	0.411985	0.0065599	1	-0.0429509	0.997834		419.63	482.704	587.723	390.764	521.268	459.941	388.08	374.323	339.682	274.791	376.738	313.886	343.996	296.072	423.106	324.564	433.902	346.438	346.651	370.832												1
2694	PAAGCBIM_02670	rho	2	CDS	503089	504348	-	Transcription termination factor Rho		4894.94	0.411494	4.95461e-05	1	-0.125897	0.980465		5081.77	5703.82	6077.53	5590.45	6788.86	5100.83	6093.1	4591.76	4594.3	4523.09	4945.3	4194.65	4255.89	3923.85	4112.55	4915.91	4114.55	4800.1	4075.82	4414.62										1		1
4471	PAAGCBIM_04447	mprA_2	3	CDS	881023	881553	+	Transcriptional repressor MprA		393.902	0.410217	0.0153415	1	-0.263412	0.895353		480.748	523.514	471.76	516.817	506.41	353.753	407.855	366.204	343.499	465.474	391.341	370.956	301.352	346.012	294.803	294.195	257.081	460.658	353.769	371.843										1		1
1014	PAAGCBIM_00990	nadD	1	CDS	1011395	1012036	-	Nicotinate-nucleotide adenylyltransferase		193.847	0.409674	0.0975498	1	0.0510004	0.997834		201.243	168.341	210.842	259.984	313.256	228.714	181.681	216.799	176.52	170.83	226.822	162.491	180.527	156.954	166.5	172.721	176.821	243.545	118.872	143.483
1993	PAAGCBIM_01969	ydgI	1	CDS	2002796	2004178	+	Putative arginine/ornithine antiporter		349.595	0.405724	0.0100955	1	-0.175748	0.970949		342.114	404.91	434.863	411.773	515.077	390.196	380.664	345.092	329.186	372.483	277.443	329.738	314.145	328.176	309.494	258.133	314.767	299.239	248.422	385.989												1
5031	PAAGCBIM_05007	htpX	5	CDS	92967	93848	+	Protease HtpX		1753.56	0.404799	0.00124034	1	0.0971743	0.994107		1655.41	1932.09	2071.53	1904.98	2108.6	2163.36	2026.91	2108.72	1998.02	1866.6	1758.11	1766	1837.96	1496.41	1308.49	1256.5	1533.71	1478.26	1419.35	1380.26												1
2019	PAAGCBIM_01995	rsxG	1	CDS	2033172	2033792	+	Ion-translocating oxidoreductase complex subunit G		173.671	0.404217	0.0581223	1	-0.107575	0.996132		178.883	211.063	242.469	158.091	169.629	230.599	233.589	196.5	117.362	171.353	198.591	160.113	132.197	189.058	123.406	155.639	139.2	151.98	121.719	191.984
2414	PAAGCBIM_02390	Lysine	2	misc_RNA	222218	222414	+	Lysine riboswitch		1130.3	0.394381	0.0931929	1	-0.129342	0.994107		1936.41	1484.46	1104.29	1659.7	861.763	1364.12	905.931	1343.83	866.38	972.218	964.723	1043.11	1199.72	1118.3	1065.6	1064.8	1032.09	858.071	897.592	862.918
1544	PAAGCBIM_01520	ndh	1	CDS	1531304	1532608	+	NADH dehydrogenase		429.952	0.391449	0.025046	1	-0.297785	0.863313		439.754	483.342	711.593	449.064	560.889	536.598	453.584	414.923	395.024	375.096	327.091	406.624	420.756	296.072	325.165	432.752	312.259	454.995	423.527	379.926										1		1
1345	PAAGCBIM_01321	lpxK	1	CDS	1341437	1342423	+	"Tetraacyldisaccharide 4-kinase"		542.32	0.391073	0.0265103	1	0.0895644	0.996132		559.755	466.125	469.125	600.327	607.939	804.269	736.61	679.629	666.96	618.542	440.988	536.617	506.044	424.489	401.559	470.712	492.843	467.266	420.679	475.918										1		1
4082	PAAGCBIM_04058	sixA	3	CDS	486559	487044	-	Phosphohistidine phosphatase SixA		295.021	0.389515	0.0945837	1	0.143779	0.994107		376.4	330.305	229.291	357.675	263.729	420.985	294.15	513.172	257.624	346.363	230.716	256.023	295.666	278.237	265.421	326.462	275.892	177.467	200.73	204.109
2929	PAAGCBIM_02905	rfaL	2	CDS	748428	749681	+	O-antigen ligase		191.997	0.383781	0.0153415	1	-0.207411	0.962954		235.529	207.238	247.74	192.756	208.012	211.749	253.364	215.175	189.878	258.597	156.731	172.796	162.048	140.902	175.315	146.149	120.389	159.531	182.935	203.099
3390	PAAGCBIM_03366	greA	2	CDS	1205545	1206021	+	Transcription elongation factor GreA		709.122	0.382118	0.00408743	1	-0.117478	0.987542		780.377	906.744	685.238	693.291	872.906	945.016	777.396	728.347	672.685	884.975	721.352	665.025	686.571	708.076	576.873	641.535	534.226	519.185	591.514	591.109												1
4046	PAAGCBIM_04022	folX	3	CDS	451460	451822	+	"Dihydroneopterin triphosphate 2-epimerase"		350.563	0.380289	0.0676552	1	0.00788563	0.997834		446.462	343.696	564.004	294.649	320.685	417.215	418.978	419.794	370.215	350.542	345.587	279.802	280.03	360.281	239.956	356.83	267.113	300.183	282.588	352.644												1
4971	PAAGCBIM_04947	cmoB	5	CDS	32963	33934	-	tRNA U34 carboxymethyltransferase		312.632	0.378753	0.0326399	1	-0.0232555	0.997834		363.729	419.576	371.61	338.767	281.063	390.196	339.879	321.545	255.716	313.45	318.329	290.106	321.253	283.587	200.779	208.784	341.102	304.903	286.147	302.122
3329	PAAGCBIM_03305	rng	2	CDS	1143918	1145387	+	Ribonuclease G		664.927	0.376606	0.00702435	1	-0.108443	0.993637		816.154	722.462	801.201	664.929	957.102	671.69	824.361	621.166	585.856	550.628	659.049	562.775	500.358	654.569	572.956	618.759	635.805	593.759	716.08	568.879
3223	PAAGCBIM_03199	ppiA	2	CDS	1064512	1065084	+	Peptidyl-prolyl cis-trans isomerase A		466.157	0.373894	0.0144458	1	0.00531853	0.997846		554.537	521.601	511.293	464.82	609.177	446.118	598.187	455.522	470.402	481.146	528.602	394.735	339.732	520.802	436.818	428.955	413.837	341.718	417.12	388.01												1
2069	PAAGCBIM_02045	lpp	1	CDS	2080375	2080611	+	Major outer membrane prolipoprotein Lpp		16611.9	0.373814	0.0848784	1	-0.447296	0.664096		27141	19310.7	14047.4	16716.7	17573.3	28954.9	15543	14696.1	14775.2	18709.3	12380.8	14564	15646.1	14165.1	15064.3	17437.2	9627.36	12552	15175.1	18157.7												1
2277	PAAGCBIM_02253	PAAGCBIM_02253	2	CDS	87789	88154	+	hypothetical protein		160.927	0.372785	0.0896614	1	-0.0238159	0.997834		205.715	216.165	150.225	187.504	216.679	171.536	143.367	164.832	132.629	143.142	155.757	114.14	162.048	114.148	115.571	168.925	184.346	136.876	172.258	162.681
2488	PAAGCBIM_02464	sthA	2	CDS	297105	298505	+	Soluble pyridine nucleotide transhydrogenase		2842.57	0.372682	0.0598019	1	0.137754	0.987542		3593.31	2427.55	3083.57	3044.7	2618.72	3466.53	4005.63	3872.34	2696.47	2731.2	3325.42	2999.35	2663.84	3265.71	2003.88	1928.4	2367.65	2420.34	1972.42	2364.44
2280	PAAGCBIM_02256	PAAGCBIM_02256	2	CDS	90529	91059	+	hypothetical protein		263.488	0.366977	0.0651805	1	-0.305726	0.878525		357.021	352.623	419.049	303.578	232.775	263.901	269.431	269.578	152.666	245.536	219.034	263.157	289.98	274.669	241.915	229.662	243.286	230.329	194.324	217.245
4337	PAAGCBIM_04313	hscB	3	CDS	751461	751976	-	Co-chaperone protein HscB		261.159	0.366374	0.0360142	1	-0.161295	0.97325		281.741	281.843	392.694	313.032	314.494	247.564	305.273	233.039	208.008	260.164	247.265	228.28	176.263	256.834	281.091	229.662	264.605	258.648	240.592	202.089
4335	PAAGCBIM_04311	fdx	3	CDS	749257	749592	-	2Fe-2S ferredoxin		251.386	0.365863	0.0681694	1	-0.0336362	0.997834		228.076	233.381	310.993	287.296	355.353	269.556	325.048	207.867	213.733	268	296.913	202.916	177.684	199.76	285.009	178.415	269.621	240.713	246.998	230.381												1
1119	PAAGCBIM_01095	RtT	1	misc_RNA	1118043	1118209	+	RtT RNA		347.796	0.364408	0.0592446	1	-0.416044	0.704478		377.89	448.271	453.311	331.939	367.735	442.976	441.224	370.264	226.137	457.115	269.655	344.006	403.698	401.303	253.668	265.725	229.492	345.494	268.352	257.663
1422	PAAGCBIM_01398	PAAGCBIM_01398	1	CDS	1422530	1423276	-	hypothetical protein		437.352	0.361968	0.0210038	1	-0.223413	0.898131		553.047	545.194	582.452	527.847	403.642	515.863	422.686	376.759	416.969	494.729	374.791	377.297	332.624	435.19	470.118	461.222	373.708	348.326	363.735	370.832
3285	PAAGCBIM_03261	trkA	2	CDS	1103809	1105185	-	Trk system potassium uptake protein TrkA		536.264	0.360797	0.002978	1	-0.0863588	0.994107		666.339	573.251	495.48	610.306	713.183	606.344	646.388	581.379	583.948	523.462	476.034	482.718	440.656	535.07	509.294	474.508	402.551	512.577	475.489	416.302												1
716	PAAGCBIM_00692	proY	1	CDS	717278	718651	+	Proline-specific permease ProY		463.395	0.359818	0.06852	1	-0.205678	0.962954		474.04	550.933	556.097	464.82	694.611	455.543	615.49	535.908	373.078	423.158	403.022	561.189	447.764	422.705	350.629	425.159	336.086	363.429	323.162	491.075										1		1
3782	PAAGCBIM_03758	PAAGCBIM_03758	3	CDS	153187	154326	-	hypothetical protein		379.22	0.35876	0.0366256	1	-0.360583	0.824703		500.872	508.21	516.564	386.562	425.929	421.613	348.53	349.152	331.095	479.579	367.977	346.384	321.253	387.034	327.123	307.481	185.6	406.852	270.488	396.094
1824	PAAGCBIM_01800	PAAGCBIM_01800	1	CDS	1816434	1817582	+	IS200/IS605 family transposase IS609		1302.43	0.35562	0.0320244	1	-0.104749	0.994107		1452.68	1425.79	1794.8	1337.74	1250.55	1772.53	1240.87	1431.52	1148.81	1701.51	1344.38	1464.01	1134.33	1344.81	1165.5	1093.27	986.939	997.779	959.519	1001.35
1106	PAAGCBIM_01082	tolQ	1	CDS	1112042	1112734	+	Tol-Pal system protein TolQ		377.267	0.355515	0.0723789	1	0.161276	0.977656		392.052	357.724	471.76	410.197	408.594	416.586	475.83	505.864	337.774	354.199	455.591	351.14	287.137	492.265	274.235	242.948	346.118	303.015	297.536	364.77												1
3523	PAAGCBIM_03499	PAAGCBIM_03499	2	CDS	1339616	1340236	-	hypothetical protein		701.7	0.355264	0.0681694	1	-0.278416	0.881999		851.185	718.636	990.96	757.368	1175.02	645.3	683.465	517.232	733.751	638.394	670.73	600.029	582.804	577.876	812.912	647.229	474.032	730.635	585.819	640.621
3340	PAAGCBIM_03316	degS	2	CDS	1158166	1159233	-	Serine endoprotease DegS		272.949	0.35497	0.0273914	1	-0.296207	0.827065		277.269	351.347	324.17	271.539	367.735	287.778	375.721	268.766	208.962	275.836	220.981	222.732	199.006	255.05	265.421	267.623	223.221	278.472	257.675	259.684										1		1
4198	PAAGCBIM_04174	nupC	3	CDS	611915	613117	+	Nucleoside permease NupC		919.093	0.35286	0.0448714	1	-0.332123	0.76698		1183.61	1136.94	1473.26	1066.2	1093.3	874.643	763.8	809.546	759.514	980.577	688.253	818.005	672.356	870.381	862.862	833.237	786.291	911.877	853.46	943.753												1
2214	PAAGCBIM_02190	pgtB	2	CDS	21459	23468	-	Phosphoglycerate transport system sensor protein PgtB		296.339	0.351409	0.0248653	1	0.0871033	0.994107		326.461	318.827	384.788	328.263	362.782	287.149	295.386	297.997	335.865	327.556	304.7	221.939	315.567	235.431	271.297	271.419	303.481	269.976	264.793	203.099												1
4336	PAAGCBIM_04312	hscA	3	CDS	749594	751444	-	Chaperone protein HscA		575.073	0.351405	0.00238052	1	-0.0740482	0.996132		707.333	580.903	690.509	615.033	723.088	609.485	641.444	525.352	597.306	656.156	616.215	496.985	481.879	517.235	490.685	474.508	467.762	613.582	528.163	467.835										1		1
4383	PAAGCBIM_04359	lepA	3	CDS	797565	799364	-	Elongation factor 4		1862.45	0.351238	0.00663249	1	-0.111256	0.984867		2086.22	1894.47	2746.22	1861.91	2150.69	2052.77	2249.38	1977.17	1678.37	1777.26	1639.35	1666.92	1991.48	1526.73	1535.72	1712.03	1700.5	1844.52	1499.07	1658.14										1		1
1108	PAAGCBIM_01084	tolA	1	CDS	1113231	1114496	+	Tol-Pal system protein TolA		824.027	0.349366	0.0142028	1	0.0733711	0.996132		753.545	867.21	1009.41	838.777	1049.96	836.943	1071.55	894.804	820.58	878.183	915.075	791.848	834.404	809.74	643.473	630.147	798.831	685.324	698.997	651.736												1
2097	PAAGCBIM_02073	ppsA	1	CDS	2107690	2110068	-	Phosphoenolpyruvate synthase		4508.33	0.347975	0.0366819	1	-0.020794	0.997834		5848.73	4788.14	6314.73	4057.33	3916.32	5380.44	5435.59	5224.29	4172.56	4552.34	4630.86	4071.79	5024.9	4448.22	3743.31	3249.43	3794.76	3792.88	3922.78	3797.24												1
3983	PAAGCBIM_03959	nrdB	3	CDS	386001	387131	+	Ribonucleoside-diphosphate reductase 1 subunit beta		1648.11	0.347359	0.0451913	1	0.0092601	0.997834		1565.23	1383.07	2311.36	1771.04	1823.82	1783.84	2443.42	1638.58	1689.82	1536.95	1798.02	1343.53	1176.98	1592.73	1521.03	1649.39	1494.83	1580.21	1409.38	1448.97										1		1
2774	PAAGCBIM_02750	yidC	2	CDS	589117	590763	-	Membrane protein insertase YidC		4877.21	0.347226	0.000172626	1	-0.0608538	0.996132		5462.64	4981.99	5571.51	5239.08	6309.69	5479.08	5871.87	4657.53	4771.77	4857.96	4949.19	4900.1	4348.28	4781.74	4060.64	3972.58	4479.48	4515.02	4072.97	4261.04										1		1
4380	PAAGCBIM_04356	rnc	3	CDS	795622	796302	-	Ribonuclease 3		498.511	0.346833	0.0667982	1	-0.11175	0.994107		570.19	575.802	706.322	517.342	498.981	696.824	421.45	590.311	465.632	532.343	453.644	390.772	389.483	608.196	450.529	459.324	359.913	418.18	390.072	474.908												1
485	PAAGCBIM_00461	lpxD_1	1	CDS	470206	471231	+	UDP-3-O-(3-hydroxymyristoyl)glucosamine N-acyltransferase		3324.24	0.344333	0.00116036	1	-0.139494	0.97325		3620.89	3716.25	4158.87	4010.06	3944.79	3751.16	3343.17	3741.61	3083.86	3785.44	2889.3	3482.86	2589.92	3128.38	3222.26	3116.57	2580.84	2788.49	2577.46	2952.51										1		1
3330	PAAGCBIM_03306	PAAGCBIM_03306	2	CDS	1145455	1149255	+	hypothetical protein		825.344	0.340775	0.0202797	1	-0.108312	0.987542		1051.68	1014.51	983.053	1011.58	950.911	955.698	689.645	716.98	748.064	739.743	856.666	777.58	715	576.092	831.52	874.993	787.545	764.618	751.671	709.331
1291	PAAGCBIM_01267	artP	1	CDS	1275903	1276631	-	Arginine transport ATP-binding protein ArtP		580.916	0.337252	0.0881739	1	-0.257144	0.898131		645.469	634.466	453.311	810.416	867.954	607.6	615.49	539.968	519.065	770.565	508.159	533.447	531.631	654.569	468.159	398.587	445.189	578.655	481.895	553.723												1
2983	PAAGCBIM_02959	yiaJ	2	CDS	810621	811469	+	DNA-binding transcriptional repressor YiaJ		163.628	0.33687	0.0839074	1	0.027362	0.997834		172.175	202.136	218.749	180.151	174.581	172.164	176.737	161.584	115.454	145.232	157.704	130.786	177.684	162.305	142.994	115.78	230.746	108.557	169.411	157.629												1
1288	PAAGCBIM_01264	artM_1	1	CDS	1273763	1274431	-	Arginine ABC transporter permease protein ArtM		327.382	0.333909	0.0592446	1	-0.130631	0.993437		285.467	326.479	437.498	369.755	430.881	397.108	368.305	332.912	388.344	355.766	303.727	291.692	376.69	328.176	309.494	284.705	188.108	252.041	271.911	248.569												1
3783	PAAGCBIM_03759	wcaJ	3	CDS	154379	155773	-	UDP-glucose:undecaprenyl-phosphate glucose-1-phosphate transferase		644.387	0.333225	0.0163207	1	-0.161444	0.97325		790.812	795.155	730.042	711.149	807.284	662.894	604.366	707.236	722.302	798.254	478.954	498.571	508.887	709.86	598.42	641.535	443.935	531.456	605.038	541.597												1
3781	PAAGCBIM_03757	PAAGCBIM_03757	3	CDS	152202	153194	-	hypothetical protein		455.272	0.332597	0.0667982	1	-0.307932	0.861361		569.444	619.162	506.022	530.473	472.979	508.952	447.404	485.565	408.382	598.168	355.322	370.163	288.559	554.689	453.468	425.159	279.654	369.093	443.457	419.334
1552	PAAGCBIM_01528	lolD_2	1	CDS	1541839	1542540	+	Lipoprotein-releasing system ATP-binding protein LolD		314.525	0.331273	0.0984651	1	0.041372	0.997834		349.567	394.07	213.478	381.835	440.787	309.769	349.766	313.425	332.049	336.959	350.454	323.397	274.344	271.102	313.412	222.07	295.956	288.856	246.286	282.924												1
4543	PAAGCBIM_04519	ispD	3	CDS	946303	947013	-	2-C-methyl-D-erythritol 4-phosphate cytidylyltransferase		275.145	0.328946	0.0951964	1	-0.0960144	0.994107		319.753	239.758	355.797	312.506	350.401	348.098	273.139	264.706	229.953	261.731	256.026	229.073	230.278	263.968	324.185	309.379	290.94	216.17	212.831	214.214
2352	PAAGCBIM_02328	gltP	2	CDS	160123	161436	-	Proton/glutamate-aspartate symporter		618.213	0.327603	0.086974	1	0.000142477	0.999997		525.469	512.674	801.201	667.556	713.183	777.879	841.664	720.228	606.848	661.38	560.727	578.627	642.505	665.271	523.985	455.528	581.88	545.616	462.676	519.368										1		1
1553	PAAGCBIM_01529	lolE	1	CDS	1542546	1543784	+	Lipoprotein-releasing system transmembrane protein LolE		448.296	0.327326	0.0168921	1	-0.164863	0.958565		517.27	548.383	397.965	526.796	586.89	491.358	531.447	431.974	459.907	425.77	372.844	394.735	406.541	488.697	409.394	472.61	369.945	353.046	382.242	398.114
2775	PAAGCBIM_02751	rnpA	2	CDS	590987	591313	-	Ribonuclease P protein component		2793.07	0.325982	0.0306614	1	-0.0400619	0.997834		2590.08	2750.2	4016.55	2647.11	3854.41	2886.57	3489.01	2517.95	2704.1	2484.62	3133.64	2356.52	2773.29	2702.1	2398.58	2448.46	2564.54	2686.55	2329.04	2528.13												1
4616	PAAGCBIM_04592	mltA	3	CDS	1022771	1023868	-	Membrane-bound lytic murein transglycosylase A		426.818	0.324203	0.0916744	1	-0.0434516	0.997834		392.052	381.317	516.564	552.532	625.273	459.313	486.954	423.042	419.832	347.93	491.609	344.798	390.905	465.511	394.703	364.422	328.562	376.645	302.519	471.877												1
3854	PAAGCBIM_03830	btsR	3	CDS	239790	240509	-	Transcriptional regulatory protein BtsR		213.184	0.322325	0.0683842	1	-0.0537191	0.997834		285.467	262.076	260.918	216.916	205.535	182.217	268.195	202.995	160.299	224.117	241.424	196.575	199.006	197.976	192.944	182.211	223.221	168.971	186.494	206.13
2498	PAAGCBIM_02474	eptC	2	CDS	310432	312165	+	Phosphoethanolamine transferase EptC		608.734	0.32142	0.0181226	1	0.0265895	0.997834		696.898	627.452	827.557	647.597	683.467	557.962	716.835	583.003	664.098	612.273	614.268	516.801	547.267	668.838	495.582	571.308	604.453	537.12	487.59	514.315
169	PAAGCBIM_00145	PAAGCBIM_00145	1	CDS	135516	136646	+	hypothetical protein		1015.72	0.316003	0.016336	1	-0.0690037	0.996132		971.186	1192.41	1185.99	1089.31	1431.32	994.026	1216.15	1018.22	1044.81	924.156	967.643	845.747	1006.4	1002.36	820.747	937.628	875.329	901.494	1011.48	878.075
2747	PAAGCBIM_02723	glmS	2	CDS	557038	558867	+	Glutamine--fructose-6-phosphate aminotransferase [isomerizing]		4523.96	0.314736	0.000394937	1	-0.0857264	0.987542		5348.6	5211.55	5476.63	5026.89	5486.31	4469.98	4946.16	4129.74	4350.03	4251.43	4107.13	3723.82	4028.45	4342.99	3752.13	4551.48	4662.57	4236.55	4079.38	4297.41												1
2239	PAAGCBIM_02215	PAAGCBIM_02215	2	CDS	50216	51808	+	IS66 family transposase ISEc23		600.175	0.313677	0.0268709	1	-0.0841069	0.994107		701.37	718.636	853.912	729.006	579.461	569.272	622.905	521.292	686.043	565.778	509.132	514.424	584.225	581.443	524.965	529.551	571.848	492.754	513.927	633.548
4170	PAAGCBIM_04146	degA	3	CDS	576576	577529	-	HTH-type transcriptional regulator DegA		525.699	0.313489	0.0550999	1	-0.118807	0.984867		498.636	560.498	827.557	597.176	503.933	581.21	640.208	518.856	520.019	503.088	437.094	564.36	413.648	479.78	516.15	474.508	487.826	439.891	484.742	464.804
446	PAAGCBIM_00422	folK	1	CDS	427324	427803	-	2-amino-4-hydroxy-6-hydroxymethyldihydropteridine pyrophosphokinase		232.464	0.313409	0.0474842	1	0.0868775	0.996132		268.324	209.151	339.984	256.308	273.634	246.307	250.892	197.312	266.212	158.292	294.966	210.842	231.7	187.275	201.759	223.968	213.189	195.402	220.661	203.099												1
2736	PAAGCBIM_02712	atpI	2	CDS	548268	548648	+	ATP synthase protein I		1541.22	0.31226	0.0306614	1	0.272081	0.861361		1785.1	1335.89	1491.71	1788.9	1597.23	1685.82	1762.43	2028.33	1793.83	1688.45	1984.93	1306.27	1194.04	1758.6	1093.02	1288.76	1339.33	1294.19	1284.82	1322.67										1		1
1711	PAAGCBIM_01687	sapF	1	CDS	1696195	1697001	-	Putrescine export system ATP-binding protein SapF		208.965	0.31189	0.0993035	1	0.120632	0.987542		209.442	240.396	303.086	204.836	247.633	209.236	201.455	256.586	168.887	211.579	254.079	196.575	152.098	180.14	210.573	146.149	211.935	191.626	214.255	168.744												1
3046	PAAGCBIM_03022	bcsC	2	CDS	869530	872952	+	Cellulose synthase operon protein C		581.321	0.311157	0.0474842	1	-0.214227	0.919058		767.706	714.173	817.015	646.021	676.038	618.282	531.447	457.958	560.094	423.68	502.318	463.695	511.73	454.81	597.441	544.736	540.497	583.375	631.375	584.036
401	PAAGCBIM_00377	secA	1	CDS	378514	381219	+	Protein translocase subunit SecA		3458.6	0.309018	0.00163361	1	-0.0454198	0.997834		3603	3950.9	3913.76	3954.91	4576.26	3445.79	3812.82	3282.03	3336.71	3326.75	3180.37	3047.7	3222.48	2739.56	3518.05	3071.02	3691.93	3083.96	3189.62	3224.32										1		1
3288	PAAGCBIM_03264	def	2	CDS	1107504	1108013	-	Peptide deformylase		917.515	0.306164	0.00138027	1	-0.091699	0.994107		1071.81	993.465	1088.47	975.335	1005.39	957.583	1116.04	873.692	1180.3	1014.01	864.454	764.898	923.957	848.978	762.962	768.703	565.578	892.054	820.717	861.908												1
2776	PAAGCBIM_02752	rpmH	2	CDS	591363	591503	-	50S ribosomal protein L34		5318.91	0.305077	0.029607	1	-0.164224	0.970949		5818.91	6000.96	6072.26	5961.26	5877.57	6289.01	5371.32	5859.26	5206.87	7323.24	4554.93	4371.41	4462	6197.9	3854.96	4917.8	3780.97	5372.15	3922.07	5163.36										1		1
175	PAAGCBIM_00151	PAAGCBIM_00151	1	CDS	147560	152089	+	hypothetical protein		1082.57	0.302503	0.0278444	1	-0.121776	0.977656		1359.51	1349.28	1106.92	1336.16	1413.98	931.193	1169.18	1004.42	998.055	905.349	1002.69	970.984	1002.14	1070.14	1129.26	1032.53	1040.86	959.076	974.467	895.252
144	PAAGCBIM_00120	ridA	1	CDS	111602	111988	-	2-iminobutanoate/2-iminopropanoate deaminase		4797.08	0.302475	0.0644691	1	-0.129809	0.980755		6603.02	6070.47	3855.78	6074.7	4905.61	5103.34	5045.04	4777.7	4768.91	5556.43	4464.4	4788.34	3459.86	4095.07	4376.99	4118.73	3838.65	4531.07	4864.51	4642.98
1423	PAAGCBIM_01399	gfcB_1	1	CDS	1423273	1423917	-	putative lipoprotein GfcB		1569.66	0.300634	0.0354095	1	-0.115891	0.987432		1765.72	1963.97	1605.04	1796.25	1784.2	1736.72	1690.74	1482.68	1691.73	1723.98	1702.62	1733.5	1007.82	1516.03	1498.5	1404.54	1008.26	1574.55	1395.86	1310.54										1		1
3883	PAAGCBIM_03859	folE	3	CDS	270485	271153	-	GTP cyclohydrolase 1		476.099	0.295071	0.0547904	1	-0.0621537	0.997834		477.021	504.384	608.808	448.013	645.084	488.217	593.243	495.309	433.19	439.353	522.761	439.915	507.466	435.19	415.271	373.913	383.74	466.322	390.072	454.699												1
5030	PAAGCBIM_05006	prc	5	CDS	90727	92775	+	Tail-specific protease		2849.46	0.294598	0.00238052	1	-0.124854	0.970949		2954.55	2910.25	3890.04	2945.44	3354.19	3255.41	3340.7	2944.24	2600.09	2672.16	2674.16	2689.43	2736.33	2571.9	2578.79	2693.31	2404.02	2400.52	2634.41	2739.31										1		1
4006	PAAGCBIM_03982	menE	3	CDS	408207	409562	-	2-succinylbenzoate--CoA ligase		360.304	0.293798	0.0727095	1	-0.225552	0.933455		392.052	401.084	516.564	405.996	411.071	480.677	307.745	311.801	250.945	321.287	248.238	372.541	338.31	301.423	383.929	330.258	460.237	303.015	351.634	317.279												1
3917	PAAGCBIM_03893	rsuA	3	CDS	308576	309271	-	Ribosomal small subunit pseudouridine synthase A		385.715	0.291206	0.0690553	1	-0.0766384	0.996132		405.468	464.85	424.321	453.791	497.742	419.728	388.08	408.427	337.774	343.228	397.181	417.721	292.823	271.102	372.176	372.015	336.086	367.205	412.138	332.436												1
3765	PAAGCBIM_03741	mshA_3	3	CDS	132464	134986	-	D-inositol-3-phosphate glycosyltransferase		227.212	0.289028	0.0680162	1	0.00140284	0.999225		253.418	246.134	303.086	258.934	226.584	228.714	260.78	186.756	213.733	205.832	209.299	227.488	191.899	197.976	206.656	214.478	300.973	202.01	167.987	241.496
3086	PAAGCBIM_03062	prlC	2	CDS	913812	915854	+	Oligopeptidase A		704.185	0.288899	0.015094	1	0.0169577	0.997834		737.892	754.345	795.93	731.632	837	791.074	804.586	678.005	635.473	700.562	725.246	529.484	588.489	611.764	668.938	635.841	806.356	772.169	622.122	656.788												1
2900	PAAGCBIM_02876	recG	2	CDS	721605	723686	-	ATP-dependent DNA helicase RecG		1100.4	0.288118	0.0168921	1	-0.13614	0.963576		1422.12	1074.45	1133.28	1128.7	1396.65	1256.04	1302.66	984.122	968.476	1057.89	1093.22	958.302	886.999	1136.13	1092.04	1070.49	1033.34	1018.55	978.026	1016.51												1
4319	PAAGCBIM_04295	PAAGCBIM_04295	3	CDS	730159	730779	-	hypothetical protein		794.397	0.285984	0.098692	1	0.0619518	0.997834		853.421	835.327	893.445	805.163	911.29	820.606	873.798	862.324	882.601	985.279	800.204	645.209	807.396	722.345	549.45	977.487	739.891	737.242	625.681	559.785
398	PAAGCBIM_00374	ftsZ	1	CDS	375540	376691	+	Cell division protein FtsZ		1044.15	0.284757	0.0126267	1	-0.103683	0.984867		1263.36	1305.92	996.231	1153.91	1077.2	1267.98	1070.31	1114.04	997.101	1154.54	1027.03	895.683	877.048	1045.17	868.738	962.303	805.102	999.667	1035.68	965.983										1		1
2026	PAAGCBIM_02002	tyrS	1	CDS	2038916	2040190	-	Tyrosine--tRNA ligase		1396.39	0.284263	0.0169673	1	-0.134598	0.970949		1559.26	1606.89	1826.42	1381.33	1748.29	1576.49	1394.12	1433.96	1359.68	1271.56	1156.5	1272.98	1275.06	1483.93	1205.66	1275.48	1225.21	1204.51	1185.16	1485.35										1		1
4128	PAAGCBIM_04104	PAAGCBIM_04104	3	CDS	533070	534428	+	hypothetical protein		376.623	0.284184	0.098692	1	-0.0201357	0.997834		349.567	406.823	498.115	363.453	543.555	420.985	386.844	345.092	409.336	311.361	411.784	346.384	390.905	344.228	376.094	311.277	319.783	374.757	333.127	288.987
4314	PAAGCBIM_04290	guaB	3	CDS	724101	725567	-	"Inosine-5-monophosphate dehydrogenase"		1770.24	0.283863	0.0248653	1	-0.0310764	0.997834		1713.55	1988.84	2082.07	1788.38	2393.37	1785.1	1966.35	1916.28	1820.54	1873.39	1705.54	1579.73	1397.31	1826.37	1485.77	1827.81	1512.39	1524.52	1579.51	1637.93												1
1827	PAAGCBIM_01803	rlhA_1	1	CDS	1819498	1821459	+	23S rRNA 5-hydroxycytidine synthase		259.134	0.283112	0.0861133	1	-0.113974	0.993637		291.43	341.783	242.469	247.379	362.782	259.502	286.734	215.175	292.928	265.91	291.072	248.096	226.014	235.431	234.079	261.929	173.059	227.497	246.998	232.402
4340	PAAGCBIM_04316	iscS	3	CDS	752826	754040	-	Cysteine desulfurase IscS		1673.32	0.282978	0.0877881	1	-0.032583	0.997834		1580.13	1558.43	2295.55	1782.07	2304.23	1554.5	2012.08	1878.93	1568.64	1555.24	1506.95	1269.81	1589.21	1601.64	1371.18	1526.02	1612.71	1761.45	1504.77	1632.88
170	PAAGCBIM_00146	rapA_1	1	CDS	137083	140238	+	RNA polymerase-associated protein RapA		1159.98	0.282875	0.0532968	1	0.0155781	0.997834		1501.87	1466.6	1099.02	1496.88	1358.27	982.088	1177.83	1172.5	1084.88	900.647	1117.56	1083.54	1006.4	1045.17	1071.48	1002.16	1309.23	1052.53	1145.3	1125.63
4318	PAAGCBIM_04294	bamB	3	CDS	728970	730148	-	Outer membrane protein assembly factor BamB		1085.81	0.279583	0.0628008	1	-0.126213	0.984867		1088.95	1138.21	1230.79	1128.17	1453.61	1377.31	1061.66	1077.5	1127.82	1213.58	1082.51	1054.21	992.188	1287.74	909.873	990.773	756.194	881.67	989.415	874.033
1526	PAAGCBIM_01502	fabD	1	CDS	1514939	1515868	+	Malonyl CoA-acyl carrier protein transacylase		1205.03	0.275052	0.056698	1	0.0397693	0.997834		1305.1	1255.54	983.053	1483.22	1376.84	1254.79	1551.08	1257.76	1195.57	1243.35	1216.85	1114.45	1158.5	1214.61	1035.24	1121.74	1260.32	1150.7	910.405	1011.45										1		1
75	PAAGCBIM_00051	rlmB	1	CDS	48695	49426	+	"23S rRNA (guanosine-2-O-)-methyltransferase RlmB"		560.719	0.273989	0.0890024	1	-0.0126532	0.997834		527.705	632.553	450.676	621.861	700.801	710.647	640.208	613.858	470.402	627.423	638.605	444.671	544.424	538.637	464.241	614.963	505.383	494.641	482.607	490.065
2546	PAAGCBIM_02522	cpxA	2	CDS	361049	362422	+	Sensor histidine kinase CpxA		1010.35	0.273106	0.0713413	1	0.0993922	0.984867		915.285	987.726	1178.08	1060.95	1238.17	1009.73	1329.85	1161.95	1030.5	949.232	1031.89	1069.27	1029.15	847.194	913.791	819.95	1042.12	881.67	939.589	770.968										1		1
5109	PAAGCBIM_05085	uvrY	7	CDS	15864	16520	+	Response regulator UvrY		648.669	0.272436	0.0790325	1	-0.193551	0.911442		629.817	837.24	1001.5	675.434	690.896	633.99	699.532	522.916	548.644	620.109	693.121	622.223	577.118	656.353	584.709	639.637	558.053	648.509	568.736	564.837									1			1
4710	PAAGCBIM_04686	prfB_2	3	CDS	1119988	1120869	-	Peptide chain release factor RF2		1630.58	0.271881	0.0383851	1	-0.0860998	0.994107		1659.14	1846.65	1826.42	1623.98	2289.37	1560.16	1925.57	1519.22	1417.89	1632.55	1686.07	1438.64	1664.54	1382.26	1439.74	1668.37	1591.39	1519.8	1368.81	1551.03												1
4525	PAAGCBIM_04501	mutS	3	CDS	928728	931289	+	DNA mismatch repair protein MutS		474.43	0.270526	0.0794353	1	-0.0712274	0.996132		495.655	492.907	587.723	504.212	651.275	506.438	464.707	534.284	440.823	474.355	348.507	413.758	467.664	420.922	406.456	408.077	499.113	544.672	449.152	377.906										1		1
1707	PAAGCBIM_01683	rnb	1	CDS	1691344	1693278	-	Exoribonuclease 2		774.596	0.269497	0.0308729	1	-0.0105566	0.997834		857.893	809.183	745.855	747.914	1009.1	859.563	965.256	815.229	827.259	741.31	732.06	773.617	629.712	709.86	714.97	719.355	706.032	686.268	764.484	676.997										1		1
4541	PAAGCBIM_04517	truD	3	CDS	944778	945827	-	tRNA pseudouridine synthase D		639.739	0.264561	0.0996331	1	-0.0289351	0.997834		725.967	649.132	706.322	663.354	630.226	764.056	836.72	691.808	748.064	568.39	555.859	456.561	621.183	510.1	554.347	742.131	519.178	627.742	590.09	633.548
1198	PAAGCBIM_01174	ybiS	1	CDS	1193433	1194353	-	putative L%2CD-transpeptidase YbiS		715.532	0.264371	0.0763076	1	-0.127565	0.980465		800.501	754.982	735.313	868.19	898.908	801.128	700.768	760.827	773.826	783.626	624.977	646.002	581.382	872.164	661.103	696.578	502.875	568.271	590.09	689.122
353	PAAGCBIM_00329	pdxA	1	CDS	324169	325158	-	4-hydroxythreonine-4-phosphate dehydrogenase		612.513	0.258819	0.0711332	1	-0.0193836	0.997834		627.581	679.102	648.341	630.265	837	637.132	669.87	663.389	490.44	581.973	678.518	612.711	561.481	601.062	573.935	618.759	589.405	602.254	456.982	490.065												1
1561	PAAGCBIM_01537	potA_2	1	CDS	1549679	1550815	-	Spermidine/putrescine import ATP-binding protein PotA		864.669	0.258126	0.047709	1	-0.135639	0.970949		923.483	963.495	996.231	863.988	1066.06	951.928	976.379	876.128	851.114	905.349	783.655	791.848	766.173	879.299	684.609	1002.16	689.729	745.738	723.199	852.814										1		1
328	PAAGCBIM_00304	ispH	1	CDS	298017	298967	+	4-hydroxy-3-methylbut-2-enyl diphosphate reductase		773.149	0.256248	0.06852	1	-0.200848	0.878525		764.725	781.126	888.174	812.516	953.387	853.908	1080.2	689.372	713.714	714.667	715.511	715.754	766.173	681.323	666	778.194	640.821	689.1	688.32	869.991
2380	PAAGCBIM_02356	dnaB	2	CDS	190209	191624	-	Replicative DNA helicase		436.709	0.251681	0.098692	1	0.0316274	0.997834		437.518	554.121	461.218	422.803	474.217	464.968	493.133	407.615	505.706	476.445	479.928	312.3	417.913	410.22	429.962	341.646	384.994	422.9	387.936	448.637										1		1
4424	PAAGCBIM_04400	rimM	3	CDS	838900	839448	-	Ribosome maturation factor RimM		4539.54	0.239362	0.0592446	1	0.0093242	0.997834		3802.75	4749.25	5394.93	4668.16	5278.3	5174.34	5277.39	4679.45	4517.01	5002.67	4522.81	4224.77	4434.99	4624.79	3675.73	3629.04	4530.89	4212	4198.25	4193.34
396	PAAGCBIM_00372	ftsA_1	1	CDS	374217	375479	+	Cell division protein FtsA		992.694	0.239312	0.0745845	1	-0.0761438	0.994107		1001.74	1250.44	1048.94	1023.13	976.912	1114.67	1149.41	992.241	968.476	1162.38	1009.5	839.406	945.279	989.88	1110.65	806.664	836.453	877.894	930.335	819.469												1
4382	PAAGCBIM_04358	lepB	3	CDS	796575	797549	-	Signal peptidase I		912.958	0.238703	0.0506859	1	-0.0275202	0.997834		920.502	967.959	1143.82	907.581	1037.58	982.716	1025.82	1131.9	889.28	944.008	851.798	901.232	854.305	963.126	911.832	740.233	717.318	775.945	742.417	849.782												1
486	PAAGCBIM_00462	fabZ	1	CDS	471336	471791	+	3-hydroxyacyl-[acyl-carrier-protein] dehydratase FabZ		1181.75	0.234674	0.0313914	1	-0.171159	0.880859		1328.95	1339.07	1236.06	1240.57	1384.27	1281.18	1336.03	1163.57	1100.15	1308.13	1111.72	1158.84	1091.69	1246.71	1116.53	1119.84	916.712	1222.44	926.064	1006.4												1
2746	PAAGCBIM_02722	glmU	2	CDS	555506	556876	+	Bifunctional protein GlmU		4709.84	0.233501	0.0122615	1	-0.088464	0.982028		4936.43	5162.45	5144.56	5361.45	6001.39	4755.24	5151.33	4699.75	4685.9	4293.22	4338.82	3994.11	4524.55	4724.67	4351.53	4775.45	4203.58	4614.14	4333.5	4144.84												1
491	PAAGCBIM_00467	accA	1	CDS	477856	478815	+	Acetyl-coenzyme A carboxylase carboxyl transferase subunit alpha		2211.71	0.226646	0.0448714	1	0.0577742	0.996132		2168.96	2375.9	2129.51	2456.46	2652.15	2309.76	2503.98	2522.83	2325.3	2306.47	2360.7	2102.08	2372.44	1860.26	2087.13	1867.66	1924.97	1903.05	1856.4	2148.2												1
2901	PAAGCBIM_02877	trmH_2	2	CDS	723692	724381	-	"tRNA (guanosine(18)-2-O)-methyltransferase"		886.643	0.223988	0.0931929	1	-0.117515	0.97325		1002.49	934.163	1146.46	882.896	1038.82	828.146	1061.66	862.324	744.247	801.91	707.723	951.168	788.917	811.523	780.591	949.017	1004.5	806.152	784.414	845.741
2890	PAAGCBIM_02866	PAAGCBIM_02866	2	CDS	704927	708442	-	hypothetical protein		741.863	0.222913	0.0907095	1	-0.141077	0.942754		834.042	797.068	1030.49	808.315	804.807	740.807	776.16	668.261	672.685	671.306	685.333	645.209	777.545	713.427	731.62	620.657	712.302	636.237	748.112	762.884
2915	PAAGCBIM_02891	rpmB	2	CDS	737001	737237	+	50S ribosomal protein L28		2887.09	0.221592	0.0767049	1	-0.0170133	0.997834		2625.85	3014.19	3128.38	2726.42	3437.15	3265.46	3578	2816.76	2586.74	3214.43	3084.97	2664.06	2844.37	2914.35	2825.6	2437.07	2950.79	2611.97	2342.57	2672.62												1
1478	PAAGCBIM_01454	mdoH	1	CDS	1474799	1477312	+	Glucans biosynthesis glucosyltransferase H		1298.51	0.220593	0.0833485	1	-0.0906309	0.984867		1460.13	1489.56	1233.43	1430.18	1597.23	1159.91	1631.42	1238.27	1220.37	1226.11	1318.1	1361.76	1171.29	1244.93	1185.09	1191.96	1162.51	1194.12	1253.5	1200.41												1
3240	PAAGCBIM_03216	fkpA	2	CDS	1079390	1080202	+	FKBP-type peptidyl-prolyl cis-trans isomerase FkpA		1958.31	0.205827	0.00984992	1	-0.0271882	0.997834		2014.67	2160.37	1855.41	2245.32	2090.02	2174.04	2082.53	2099.78	1978.93	2319.53	2144.59	1793.74	1758.36	1862.04	1760	1814.52	1493.58	1752.01	1837.89	1928.94										1		1
4486	PAAGCBIM_04462	alaS	3	CDS	889501	892131	-	Alanine--tRNA ligase		3500.3	0.205735	0.0700787	1	-0.0100233	0.997834		3494.18	3738.57	4124.61	3516.35	4256.81	3534.39	3883.27	3435.49	3522.77	3266.67	3138.51	2898.69	3168.46	3404.83	3376.03	3742.92	3822.35	3487.03	2938.35	3255.65												1
1322	PAAGCBIM_01298	serS	1	CDS	1312498	1313790	+	Serine--tRNA ligase		3446.45	0.193548	0.0986104	1	0.0127474	0.997834		3825.11	4148.58	3104.66	3817.3	4192.43	3309.44	3480.36	3334.81	3136.33	3309.51	3928.98	3213.36	3007.83	3196.15	3330.98	3232.35	3488.77	3041.48	3326.29	3504.22												1
3280	PAAGCBIM_03256	rplQ	2	CDS	1101704	1102087	+	50S ribosomal protein L17		11390	0.189536	0.0644691	1	-0.000754408	0.999225		11072.1	11826.6	11606.9	10857.9	13427.9	12583	12781.9	12373.8	10980.5	13850.3	10505.8	10771.2	10116.6	11964.2	9872.47	10000.7	11681.5	10312.9	10025.1	11187.6										1		1
2777	PAAGCBIM_02753	dnaA	2	CDS	592110	593513	+	Chromosomal replication initiator protein DnaA		1467.91	-0.224777	0.0386848	1	0.188152	0.854857		1302.86	1225.57	1162.27	1188.57	1295.12	1477.22	1489.29	1462.38	1637.34	1494.11	1688.99	1494.92	1620.48	1560.62	1420.15	1507.04	1721.81	1634.96	1508.32	1466.15												1
2607	PAAGCBIM_02583	polA	2	CDS	417611	420397	-	DNA polymerase I		1382.01	-0.224987	0.0126267	1	0.108658	0.962954		1189.57	1256.18	1188.62	1227.44	1331.03	1207.03	1333.56	1509.47	1350.14	1397.99	1400.84	1445.78	1518.13	1260.98	1490.66	1395.05	1611.46	1475.43	1555.3	1495.46												1
2365	PAAGCBIM_02341	nhaK	2	CDS	174289	175938	-	Sodium%2C potassium%2C lithium and rubidium/H(+) antiporter		318.334	-0.247493	0.0848784	1	-0.00240906	0.999005		296.648	250.598	353.161	287.821	278.587	325.478	255.836	289.065	356.857	292.554	321.25	341.628	345.418	319.259	314.391	366.32	300.973	379.477	336.686	354.665
1390	PAAGCBIM_01366	ompA	1	CDS	1392248	1393300	-	Outer membrane protein A		13802.3	-0.247716	0.0592446	1	0.00916004	0.997834		12225.2	11768.5	11090.3	12662.5	15353.2	11788.2	13595.2	11697.4	12076.8	12117.5	15360.6	12756.8	13617.7	15797.1	13396.4	15994.7	16356.6	15902.2	15224.2	17265.4											1	1
2965	PAAGCBIM_02941	selA	2	CDS	791904	793295	+	L-seryl-tRNA(Sec) selenium transferase		390.683	-0.257723	0.086974	1	0.0535179	0.997834		368.201	307.349	345.255	375.008	408.594	348.098	360.889	366.204	499.981	250.76	353.375	423.27	402.277	456.593	404.497	548.532	386.248	449.331	377.259	381.947												1
2474	PAAGCBIM_02450	coaA_1	2	CDS	282977	283903	+	Pantothenate kinase		912.116	-0.264999	0.0664021	1	0.0476953	0.997834		772.924	817.473	614.079	799.386	793.664	868.359	1028.29	889.12	979.926	966.994	1029.95	1083.54	982.237	879.299	1024.46	1007.86	848.994	940.196	874.814	1040.76												1
3181	PAAGCBIM_03157	envZ	2	CDS	1020145	1021497	+	Osmolarity sensor protein EnvZ		478.131	-0.280958	0.0418369	1	0.24616	0.834605		462.114	447.633	395.33	457.467	418.5	382.656	370.777	535.096	546.735	365.692	537.363	480.34	521.68	438.758	510.273	502.979	569.34	546.56	613.58	459.751												1
2389	PAAGCBIM_02365	lexA_2	2	CDS	198215	198823	-	LexA repressor		1382.41	-0.289296	0.086974	1	0.161469	0.965665		1083.73	1069.98	980.418	1034.68	1220.83	1620.48	1439.85	1333.27	1674.56	1348.36	1615.01	1241.27	1621.9	1583.81	1510.25	1478.57	1418.33	1381.03	1411.52	1580.33												1
1363	PAAGCBIM_01339	pepN	1	CDS	1363692	1366304	+	Aminopeptidase N		1124.56	-0.290036	0.0590099	1	0.166293	0.942754		1026.34	978.161	809.108	1084.06	887.764	838.199	1226.04	1226.09	1084.88	1128.42	1216.85	1020.13	1324.81	1384.05	1156.69	1108.45	1400.78	1327.22	1108.29	1154.94											1	1
2723	PAAGCBIM_02699	rbsK_1	2	CDS	532485	533414	-	Ribokinase		306.045	-0.294184	0.0935445	1	-0.080383	0.996132		292.176	307.349	234.562	289.397	245.157	245.051	325.048	260.646	294.836	280.538	310.541	278.217	284.294	394.168	354.547	379.607	304.735	331.334	396.478	312.227												1
2378	PAAGCBIM_02354	tyrB	2	CDS	187631	188824	-	Aromatic-amino-acid aminotransferase		519.069	-0.298766	0.0592446	1	-0.0310358	0.997834		437.518	544.557	511.293	446.963	399.927	426.64	505.492	595.994	582.04	492.117	442.935	513.631	676.621	453.026	639.556	491.591	417.599	573.935	613.58	616.37												1
3544	PAAGCBIM_03520	tolC	2	CDS	1360508	1361989	-	Outer membrane protein TolC		2800.78	-0.301735	0.000612008	1	-0.0122582	0.997834		2547.59	2166.11	2651.34	2486.92	2638.53	2339.29	2783.3	2611.33	2919.74	2530.07	2716.02	3180.07	3023.47	2898.3	3125.3	3105.18	2878.05	2902.71	3188.91	3323.35												1
1140	PAAGCBIM_01116	pgl	1	CDS	1135350	1136345	+	6-phosphogluconolactonase		711.926	-0.303925	0.0670706	1	-0.00428407	0.997846		771.433	630.002	506.022	664.404	619.083	590.007	693.353	619.542	797.68	596.078	625.95	751.423	614.076	784.77	690.485	863.605	800.085	753.29	884.068	983.161
3590	PAAGCBIM_03566	gss	2	CDS	1400634	1402493	+	Bifunctional glutathionylspermidine synthetase/amidase		299.953	-0.307147	0.0178499	1	0.128038	0.97325		241.492	283.118	263.553	231.097	257.538	297.203	284.262	282.57	335.865	231.953	337.799	369.37	343.996	319.259	306.556	330.258	329.816	315.287	316.755	321.321
67	PAAGCBIM_00043	hfq	1	CDS	39707	40015	+	RNA-binding protein Hfq		2502.43	-0.312472	0.086974	1	-0.0218275	0.997834		2014.67	2341.47	2124.24	2008.97	2020.69	2768.45	2317.36	2150.94	2121.1	2450.66	3015.85	2752.84	2130.79	2381.06	2331	2765.43	2603.41	2894.22	2879.27	3976.09											1	1
4750	PAAGCBIM_04726	epd	3	CDS	1157866	1158885	-	D-erythrose-4-phosphate dehydrogenase		1461.44	-0.312815	0.00904661	1	0.20434	0.913891		1260.38	1226.85	1191.26	1208.01	1254.26	1173.73	1285.36	1343.02	1980.84	1903.17	1615.01	1499.68	1715.72	1350.16	1212.51	1410.24	1600.17	1703.87	1761.73	1532.84												1
4362	PAAGCBIM_04338	glyA	3	CDS	776475	777728	-	Serine hydroxymethyltransferase		3112.05	-0.324629	0.0134969	1	0.0446083	0.997834		3003.74	2413.52	2640.8	2293.11	2399.56	2862.07	3490.25	3143.18	2964.58	3059.8	3871.55	3174.52	3532.36	3445.85	3139.01	3703.06	2776.47	3341.66	3240.16	3745.71												1
2145	PAAGCBIM_02121	xthA	1	CDS	2155155	2155961	+	Exodeoxyribonuclease III		525.634	-0.325689	0.0937466	1	0.0866405	0.996132		430.065	446.358	387.423	542.553	407.356	437.95	563.581	551.335	534.331	484.803	683.386	754.593	602.704	456.593	668.938	575.104	436.41	526.737	431.357	591.109												1
1155	PAAGCBIM_01131	MOCO_RNA_motif	1	misc_RNA	1153676	1153820	+	Moco (molybdenum cofactor) riboswitch		612.955	-0.326753	0.0948165	1	0.115584	0.994107		580.624	422.765	516.564	671.757	502.695	574.927	512.908	531.036	774.78	450.846	613.295	757.764	484.722	574.309	832.5	590.288	695.999	797.657	617.851	755.811
3231	PAAGCBIM_03207	cfxP	2	CDS	1071450	1072319	-	Phosphoribulokinase%2C plasmid		337.528	-0.328552	0.0579346	1	-0.080118	0.997834		321.244	343.696	268.824	272.59	245.157	293.433	341.115	354.024	218.503	368.827	368.95	429.611	399.434	403.086	263.462	392.893	349.881	387.973	358.04	369.822
4537	PAAGCBIM_04513	rpoS	3	CDS	941082	942074	-	RNA polymerase sigma factor RpoS		5204.81	-0.330468	0.0574577	1	0.212194	0.913891		3921.26	3548.54	5099.75	3854.07	3625.35	5119.68	5727.27	5850.33	5798.45	5493.22	6161.18	4648.04	6918.3	5279.36	5475.89	5120.89	5564.23	5345.71	5926.53	5618.06												1
4221	PAAGCBIM_04197	ptsH	3	CDS	631287	631544	+	Phosphocarrier protein HPr		1091.55	-0.330912	0.0487897	1	-0.0542225	0.997834		917.521	1044.48	932.978	819.344	1147.78	937.476	988.738	1084	1058.17	1052.15	1199.33	905.988	1378.83	1448.26	993.123	1290.66	890.377	1365.93	1042.09	1333.78												1
349	PAAGCBIM_00325	folA	1	CDS	321454	322044	+	Dihydrofolate reductase		775.243	-0.337155	0.0120794	1	0.0756923	0.997834		685.718	586.642	611.443	649.698	783.759	682.372	727.959	709.672	975.155	721.981	941.359	760.935	793.181	977.395	723.785	816.154	604.453	901.494	827.123	1024.59												1
2542	PAAGCBIM_02518	pfkA	2	CDS	357510	358472	-	ATP-dependent 6-phosphofructokinase isozyme 1		728.379	-0.340565	0.071858	1	0.0162448	0.997834		593.295	730.752	577.181	590.873	756.519	561.732	674.814	552.147	665.052	650.932	617.189	569.908	844.354	613.547	803.118	1064.8	1107.33	874.118	888.338	831.594											1	1
2724	PAAGCBIM_02700	rbsB_1	2	CDS	533540	534430	-	Ribose import binding protein RbsB		753.033	-0.340984	0.0532968	1	0.0663577	0.997834		760.253	776.025	482.302	690.665	529.935	596.29	689.645	719.416	701.31	835.345	779.761	660.269	750.537	865.03	901.059	840.829	927.999	960.02	894.745	699.226												1
4638	PAAGCBIM_04614	tas	3	CDS	1048289	1049329	+	Protein tas		748.61	-0.347166	0.0320258	1	0.077996	0.997834		620.128	561.136	606.172	640.244	562.127	747.719	813.237	807.11	575.36	678.098	785.602	810.078	885.577	741.964	618.988	977.487	958.096	943.972	825.699	813.406
2532	PAAGCBIM_02508	glpX	2	CDS	350445	351455	+	Fructose-1%2C6-bisphosphatase 1 class 2		558.37	-0.347611	0.0581223	1	-0.257022	0.921654		457.642	604.496	658.883	471.123	445.739	497.642	468.415	341.844	487.577	417.934	453.644	492.23	521.68	672.405	768.838	594.084	649.599	707.035	675.507	781.072												1
4764	PAAGCBIM_04740	speB	3	CDS	1171206	1172126	-	Agmatinase		542.637	-0.349296	0.0389194	1	0.0952335	0.994107		459.878	428.504	397.965	389.189	518.791	447.375	617.961	507.488	552.46	564.211	603.56	528.691	520.259	686.673	574.915	529.551	624.518	559.776	611.444	729.54											1	1
2725	PAAGCBIM_02701	rbsC_2	2	CDS	534455	535420	-	Ribose import permease protein RbsC		374.094	-0.349609	0.0422963	1	0.0694668	0.997834		364.474	398.534	339.984	306.729	226.584	290.291	334.935	375.947	448.457	374.573	318.329	425.648	412.227	335.311	410.373	438.446	412.583	451.219	366.582	450.657												1
519	PAAGCBIM_00495	mltD	1	CDS	502007	503227	-	Membrane-bound lytic murein transglycosylase D		2609.58	-0.350845	0.00658018	1	0.169241	0.943765		1902.12	1850.47	1958.2	2088.8	2336.42	2546.64	2748.69	2658.43	2975.08	2841.43	3178.43	2683.09	3002.15	2830.52	2854.01	2499.71	2641.03	2711.09	3052.95	2832.27												1
2783	PAAGCBIM_02759	yidA	2	CDS	598887	599699	+	Sugar phosphatase YidA		336.648	-0.351468	0.037	1	-0.0412347	0.997834		283.231	292.046	297.815	302.002	315.732	274.583	320.104	272.826	327.278	296.211	397.181	321.019	291.402	458.377	502.438	373.913	317.275	376.645	355.193	357.697												1
4435	PAAGCBIM_04411	smpB	3	CDS	848314	848796	+	SsrA-binding protein		701.45	-0.352982	0.0202101	1	-0.104238	0.994107		622.364	582.178	614.079	612.933	575.747	639.645	719.307	569.199	583.948	651.977	870.295	711.791	672.356	920.321	627.803	706.068	623.264	870.342	864.137	991.244												1
3564	PAAGCBIM_03540	dkgA	2	CDS	1380424	1381251	-	2%2C5-diketo-D-gluconic acid reductase A		325.533	-0.353326	0.0770693	1	0.192312	0.97325		335.406	205.325	271.46	340.343	232.775	294.061	247.185	210.303	356.857	322.331	418.598	290.899	390.905	265.752	367.279	339.748	463.999	404.02	388.648	364.77
276	PAAGCBIM_00252	deoB_1	1	CDS	248856	250079	+	Phosphopentomutase		1088.94	-0.354746	0.0164287	1	-0.0173845	0.997834		962.987	1018.33	975.147	833.525	1120.54	823.119	971.435	976.814	906.455	981.1	1175	886.172	1280.75	1105.81	1227.2	1241.31	1255.31	1374.42	1216.48	1446.95											1	1
296	PAAGCBIM_00272	arcA	1	CDS	267769	268485	-	Aerobic respiration control protein ArcA		3155.34	-0.357589	0.0214142	1	0.0426137	0.997834		2734.67	2831.82	1813.25	2862.45	3069.41	2990.25	2609.03	2962.92	3148.74	3571.24	3193.03	3218.91	2999.31	3103.41	3146.85	4082.67	3621.7	4079.85	3426.65	3640.62											1	1
1193	PAAGCBIM_01169	ompX_2	1	CDS	1189059	1189574	+	Outer membrane protein X		1630.11	-0.357808	0.0834143	1	-0.0605486	0.997834		1376.65	1335.25	969.875	1349.29	1888.2	1504.86	1619.06	1423.4	1577.23	1536.43	1565.36	1399.8	1508.18	1985.11	1580.77	2513	1738.12	1874.73	1859.25	1997.65											1	1
5043	PAAGCBIM_05019	manX_2	5	CDS	102522	103493	-	PTS system mannose-specific EIIAB component		675.907	-0.358957	0.0628008	1	-0.144957	0.984867		582.86	789.416	571.91	615.559	711.945	490.102	430.101	484.753	602.077	689.591	680.465	603.992	669.513	729.479	807.035	856.013	727.35	752.346	944.571	779.051												1
690	PAAGCBIM_00666	ampH	1	CDS	691473	692630	-	D-alanyl-D-alanine-carboxypeptidase/endopeptidase AmpH		475.523	-0.359226	0.0473092	1	0.128416	0.984867		374.909	349.434	434.863	461.144	459.359	400.878	351.002	518.856	464.677	500.476	539.31	651.55	683.728	451.243	502.438	461.222	517.924	405.908	478.336	503.2
460	PAAGCBIM_00436	erpA	1	CDS	446558	446902	+	Iron-sulfur cluster insertion protein ErpA		1073.64	-0.364568	0.0364265	1	-0.0768935	0.997834		745.346	1036.19	838.099	1134.48	1082.16	938.105	830.54	1129.47	1207.97	1030.21	966.67	1192.92	1138.6	1146.83	1407.41	1620.92	807.61	941.14	1123.24	1154.94
4838	PAAGCBIM_04814	PAAGCBIM_04814	4	CDS	49330	52335	-	Tn3 family transposase Tn2		118.562	-0.368828	0.0351177	1	0.0115414	0.997834		94.6589	95.6481	115.963	98.7415	99.0532	104.304	98.8738	102.31	92.5538	154.113	112.924	143.468	119.404	135.551	141.035	110.086	171.805	130.268	111.042	139.441
2605	PAAGCBIM_02581	engB	2	CDS	416597	417229	+	putative GTP-binding protein EngB		427.396	-0.375711	0.0644409	1	0.0568497	0.997834		319.753	382.592	305.722	359.251	456.883	333.018	410.326	449.838	403.611	395.992	487.715	378.882	552.953	656.353	448.571	575.104	418.854	391.748	394.343	426.407
2489	PAAGCBIM_02465	oxyR_2	2	CDS	298488	299405	-	Hydrogen peroxide-inducible genes activator		770.43	-0.375813	0.00138027	1	0.238762	0.870316		652.923	582.816	511.293	654.95	705.754	647.185	719.307	722.664	940.805	772.133	814.806	792.64	760.488	750.882	943.173	937.628	1034.59	794.825	812.887	856.855												1
2043	PAAGCBIM_02019	grxD	1	CDS	2056722	2057069	-	Glutaredoxin 4		3347.71	-0.376269	0.0388621	1	0.229421	0.942754		2162.25	2556.36	3478.9	2496.9	2477.57	3228.39	2957.56	2965.36	4782.27	3764.54	3159.93	4424.52	3282.18	3130.16	4116.47	3853.01	4267.54	3082.07	2643.66	4124.63
2045	PAAGCBIM_02021	sodB	1	CDS	2058347	2058928	+	Superoxide dismutase [Fe]		1257.4	-0.38006	0.021643	1	0.134694	0.984867		885.471	988.364	980.418	1087.73	1123.02	1264.84	1074.02	1074.25	1342.51	1324.33	1572.18	1154.08	1279.32	1100.46	1267.36	1577.27	1428.37	1915.32	1339.63	1369.15												1
1543	PAAGCBIM_01519	naRNA4	1	misc_RNA	1530953	1531029	+	Nucleoid-associated noncoding RNA 4 (CssrE)		219.479	-0.381751	0.0528938	1	-0.285575	0.883183		185.591	194.484	253.011	180.151	191.916	215.519	168.086	242.782	145.033	208.967	180.095	301.996	223.171	255.05	235.059	233.458	176.821	213.338	226.355	358.707
3367	PAAGCBIM_03343	hpf	2	CDS	1187946	1188233	-	Ribosome hibernation promoting factor		724.583	-0.382287	0.0153415	1	0.361752	0.831074		614.91	543.919	545.555	637.093	492.79	645.929	708.184	609.798	764.285	533.388	837.196	665.818	774.702	624.249	754.147	971.793	1314.25	935.477	812.887	705.289
1612	PAAGCBIM_01588	dhaM	1	CDS	1597826	1599244	-	PEP-dependent dihydroxyacetone kinase%2C phosphoryl donor subunit DhaM		545.277	-0.384589	0.00412637	1	0.0328469	0.997834		430.065	544.557	537.648	398.117	518.791	405.276	446.168	488.001	444.64	536	491.609	611.126	506.044	599.279	601.359	688.986	797.577	661.725	606.462	592.119
1424	PAAGCBIM_01400	gfcA	1	CDS	1424024	1424329	-	Threonine-rich inner membrane protein GfcA		8566.36	-0.385802	0.00735025	1	0.117512	0.987542		6153.57	6664.76	6891.91	8593.66	7560.24	6570.5	8773.82	7682.16	10658	7197.86	9454.48	10000.7	6916.88	8657.44	9664.83	10530.3	8758.3	10244	10254.3	10099.4											1	1
2934	PAAGCBIM_02910	tdh_2	2	CDS	754134	755159	+	L-threonine 3-dehydrogenase		1216.55	-0.386897	0.0121711	1	0.164666	0.970949		1132.93	1166.91	759.033	1004.75	995.485	899.148	1149.41	1190.36	1191.75	1256.94	1451.46	998.727	1411.52	1166.45	1507.31	1421.63	1494.83	1398.02	1288.38	1445.94												1
3342	PAAGCBIM_03318	yhcB	2	CDS	1160844	1161242	-	Inner membrane protein YhcB		1838.54	-0.387859	0.0315027	1	-0.00272802	0.999005		1115.04	1583.3	1802.7	1551.5	1526.66	1521.2	1967.59	1853.75	1582.96	1850.4	2133.88	2847.96	1658.86	2092.12	1891.24	2095.43	1770.72	2207.01	1716.88	2001.69												1
4396	PAAGCBIM_04372	yfiF	3	CDS	811010	812047	-	putative tRNA/rRNA methyltransferase YfiF		1486.11	-0.388709	0.0178499	1	-0.0732814	0.997834		1001.74	1111.43	1512.79	1149.18	1392.94	1526.85	1251.99	1576.87	1466.55	1710.92	1367.75	1525.83	1656.01	2138.5	1371.18	1941.69	1290.42	1442.39	1728.99	1558.1												1
3341	PAAGCBIM_03317	degQ	2	CDS	1159323	1160690	-	Periplasmic pH-dependent serine endoprotease DegQ		263.879	-0.388853	0.0312447	1	-0.0168734	0.997834		232.548	227.005	195.029	199.584	251.348	241.909	259.544	267.954	197.512	220.46	291.072	276.631	247.336	231.864	279.132	343.544	289.686	315.287	303.943	406.198											1	1
2375	PAAGCBIM_02351	PAAGCBIM_02351	2	CDS	185263	185679	-	hypothetical protein		387.982	-0.394235	0.0410793	1	0.235053	0.937272		380.872	321.378	226.656	394.966	253.824	369.461	299.093	369.452	511.431	351.587	514.973	415.343	396.591	308.557	485.788	461.222	371.2	488.034	437.051	402.156
3536	PAAGCBIM_03512	ubiK	2	CDS	1354975	1355265	-	Ubiquinone biosynthesis accessory factor UbiK		982.454	-0.396397	0.07688	1	-0.148162	0.993116		860.874	686.753	1067.39	890.774	654.989	879.041	976.379	1049.89	839.664	991.548	1114.64	1213.53	729.215	1186.07	1188.03	1239.42	609.47	911.877	924.641	1634.9
1172	PAAGCBIM_01148	PAAGCBIM_01148	1	CDS	1166452	1167447	-	hypothetical protein		170.155	-0.403407	0.0785405	1	0.167034	0.987542		125.963	146.023	113.328	186.453	107.72	158.969	152.019	133.977	216.595	152.023	120.712	170.418	147.833	164.088	149.85	246.744	277.146	214.282	212.831	206.13
3378	PAAGCBIM_03354	mlaC	2	CDS	1196515	1197150	+	Intermembrane phospholipid transport system binding protein MlaC		400.215	-0.405165	0.00489867	1	0.0646675	0.997834		307.082	371.115	253.011	374.482	383.831	325.478	353.474	361.332	421.74	363.602	321.25	416.929	457.714	440.541	526.923	508.673	556.799	440.835	370.853	448.637
1396	PAAGCBIM_01372	mgsA	1	CDS	1399804	1400262	-	Methylglyoxal synthase		636.013	-0.409763	0.0276083	1	0.0621686	0.997834		591.805	570.7	500.751	645.496	451.93	418.471	562.345	620.354	666.006	671.829	692.147	729.229	771.859	668.838	853.068	434.65	657.124	748.57	758.789	706.299											1	1
2543	PAAGCBIM_02519	fieF	2	CDS	358653	359555	-	Ferrous-iron efflux pump FieF		687.045	-0.411998	0.0533683	1	-0.0441283	0.997834		551.556	612.148	498.115	525.221	507.648	754.631	631.557	788.434	524.79	759.072	633.738	811.664	1144.29	795.471	654.247	882.585	733.621	775.945	531.722	624.454
1536	PAAGCBIM_01512	fhuE	1	CDS	1524573	1526762	-	FhuE receptor		265.212	-0.413304	0.00765662	1	0.0998763	0.994107		248.2	222.541	181.852	200.109	234.013	211.121	242.241	285.006	262.395	297.778	268.682	310.715	253.022	276.453	303.618	260.031	307.243	381.365	271.911	285.955								1				1
2580	PAAGCBIM_02556	yihX	2	CDS	391216	391815	-	Alpha-D-glucose 1-phosphate phosphatase YihX		228.11	-0.415442	0.0214142	1	0.0415264	0.997834		220.622	153.675	200.3	217.967	142.389	192.899	215.051	249.278	210.87	232.476	237.53	244.926	272.923	265.752	220.368	328.36	233.254	253.929	222.085	247.558												1
5096	PAAGCBIM_05072	amyA	7	CDS	3064	4551	-	Cytoplasmic alpha-amylase		823.807	-0.416778	0.025046	1	0.00803916	0.997834		816.154	811.734	737.949	540.977	606.701	795.473	613.018	708.048	864.472	738.698	830.382	678.5	881.313	797.255	833.479	1186.27	906.68	977.011	1101.17	1050.86											1	1
3359	PAAGCBIM_03335	arcB	2	CDS	1181381	1183717	+	Aerobic respiration control sensor protein ArcB		924.112	-0.416953	0.00466488	1	0.0933442	0.996132		676.774	746.693	988.324	772.6	756.519	669.805	873.798	825.785	1008.55	787.805	993.927	916.292	1168.45	782.986	1112.61	1121.74	1060.93	1156.37	1098.32	963.962											1	1
449	PAAGCBIM_00425	dksA	1	CDS	430220	430675	-	RNA polymerase-binding transcription factor DksA		2916.07	-0.421768	0.00079299	1	0.0905905	0.994107		2773.43	2719.59	1876.5	2388.18	2359.94	2163.36	2746.22	2512.27	3002.75	2952.7	3611.63	2740.95	3267.96	2969.64	3403.46	3684.08	3136.39	3133.99	3433.77	3444.6											1	1
432	PAAGCBIM_00408	yadH	1	CDS	413725	414495	+	Inner membrane transport permease YadH		106.361	-0.425411	0.0574577	1	0.175521	0.984867		77.516	76.5185	115.963	97.6911	76.7662	87.9669	82.8068	74.7023	161.254	106.573	120.712	124.445	105.189	162.305	96.9617	129.066	109.103	109.501	93.9589	118.222												1
3123	PAAGCBIM_03099	PAAGCBIM_03099	2	CDS	954521	954787	+	hypothetical protein		111.91	-0.425993	0.0335021	1	-0.426826	0.704478		107.33	108.401	84.337	87.1866	96.5769	109.959	105.053	77.1382	94.4622	107.618	73.9848	158.528	120.825	137.335	97.9412	151.843	106.594	142.54	152.327	118.222
4598	PAAGCBIM_04574	sdaB	3	CDS	1006266	1007633	+	L-serine dehydratase 2		944.314	-0.430323	0.00216447	1	0.0392137	0.997834		1017.4	837.877	874.996	639.719	698.325	749.604	790.991	960.574	819.626	800.343	1036.76	949.583	1111.59	939.94	1289.89	1083.78	1042.12	1060.08	1058.46	1124.62
3110	PAAGCBIM_03086	PAAGCBIM_03086	2	CDS	942414	942971	-	hypothetical protein		1706.22	-0.4307	0.000306026	1	0.148029	0.97325		1300.63	1328.23	1149.09	1415.47	1364.46	1598.49	1661.08	1431.52	1947.45	1775.17	2109.54	1863.5	1955.95	1508.9	1933.36	2101.12	1916.19	2040.87	1900.53	1822.84
1379	PAAGCBIM_01355	zapC	1	CDS	1379189	1379731	+	Cell division protein ZapC		384.981	-0.43094	0.0145893	1	0.124457	0.994107		267.579	292.683	239.833	357.15	320.685	375.745	349.766	352.4	445.594	444.055	446.829	431.196	361.054	331.744	487.747	440.344	407.567	384.197	543.111	420.344
1663	PAAGCBIM_01639	oppD	1	CDS	1651159	1652172	+	Oligopeptide transport ATP-binding protein OppD		245.341	-0.43249	0.0557383	1	0.350395	0.861361		170.684	178.543	274.095	222.168	165.914	150.172	222.466	311.801	262.395	229.341	284.257	292.484	390.905	240.782	249.75	214.478	324.8	246.377	254.116	221.287												1
2578	PAAGCBIM_02554	dtd	2	CDS	389916	390353	-	D-aminoacyl-tRNA deacylase		219.824	-0.43285	0.0184582	1	0.0421688	0.997834		240.747	209.788	152.861	179.1	174.581	162.739	184.153	226.543	194.649	172.398	230.716	253.645	268.658	196.192	200.779	263.827	249.556	261.48	310.349	263.726
3583	PAAGCBIM_03559	hybD	2	CDS	1397870	1398364	+	Hydrogenase 2 maturation protease		249.928	-0.433297	0.0990011	1	-0.156761	0.994107		150.56	293.959	260.918	201.685	217.917	225.572	160.67	157.524	261.441	248.148	206.379	221.939	352.525	183.707	346.712	347.34	290.94	240.713	353.058	276.861												1
3058	PAAGCBIM_03034	PAAGCBIM_03034	2	CDS	889517	890914	+	hypothetical protein		265.05	-0.434595	0.0237802	1	-0.0290359	0.997834		274.287	235.294	221.385	277.317	196.868	226.201	135.952	216.799	265.257	258.074	237.53	322.605	309.881	304.99	326.144	284.705	326.054	243.545	323.873	314.248
4606	PAAGCBIM_04582	ydjF_2	3	CDS	1016058	1016789	+	putative HTH-type transcriptional regulator YdjF		223.602	-0.43543	0.0100294	1	0.107297	0.994107		174.411	181.094	171.31	218.492	160.961	169.651	226.174	246.842	212.778	212.624	300.807	256.023	238.807	278.237	288.926	182.211	188.108	273.752	265.505	225.329
4399	PAAGCBIM_04375	patZ	3	CDS	813472	816132	+	Peptidyl-lysine N-acetyltransferase PatZ		692.266	-0.436774	0.00707766	1	0.212816	0.942754		655.904	536.267	537.648	625.013	461.836	553.563	549.986	656.081	748.064	748.624	958.882	680.878	966.601	508.317	759.044	795.276	748.669	838.247	773.737	742.675
49	PAAGCBIM_00025	frdC	1	CDS	19351	19746	-	Fumarate reductase subunit C		272.445	-0.437524	0.0634951	1	-0.124043	0.996132		240.747	256.975	224.02	263.136	324.399	159.597	160.67	120.173	333.003	282.628	236.557	230.658	278.609	324.609	390.785	305.583	328.562	282.248	376.547	329.404												1
3419	PAAGCBIM_03395	PAAGCBIM_03395	2	CDS	1233627	1234130	+	hypothetical protein		733.166	-0.438373	0.005468	1	0.0589774	0.997834		606.711	658.697	519.2	560.411	654.989	644.672	626.613	526.164	1000.92	750.714	725.246	678.5	821.611	593.928	981.37	816.154	780.021	778.777	1053.48	885.148
1696	PAAGCBIM_01672	acnA	1	CDS	1680199	1682874	+	Aconitate hydratase A		652.622	-0.439183	0.0262641	1	0.360732	0.81258		460.624	440.619	500.751	530.473	461.836	562.36	674.814	851.769	701.31	620.109	844.984	534.24	706.472	906.052	466.2	854.115	769.988	714.587	693.303	757.832								1				1
1755	PAAGCBIM_01731	uspE	1	CDS	1742381	1743331	-	Universal stress protein E		1010.07	-0.442205	0.0635649	1	0.159157	0.987432		1059.88	795.155	445.405	985.839	643.846	1041.78	807.058	883.436	1262.36	1021.33	1280.13	1228.59	1176.98	709.86	1272.26	1078.08	986.939	1154.48	1239.26	1128.66
495	PAAGCBIM_00471	rof	1	CDS	482913	483173	-	Protein rof		433.377	-0.442691	0.0848784	1	-0.0961305	0.997834		461.369	375.578	237.198	346.12	323.161	462.455	331.227	462.017	483.761	534.433	417.625	518.387	329.782	542.204	430.941	417.567	280.908	367.205	703.98	641.631
4234	PAAGCBIM_04210	murP	3	CDS	643103	644527	+	PTS system N-acetylmuramic acid-specific EIIBC component		159.092	-0.443923	0.0460318	1	-0.123069	0.994107		166.957	167.065	71.1593	122.376	153.532	109.33	150.783	172.14	142.17	167.174	143.102	194.989	174.841	165.872	189.026	187.905	137.946	189.738	217.102	158.639
3545	PAAGCBIM_03521	nudF	2	CDS	1362194	1362823	+	ADP-ribose pyrophosphatase		270.957	-0.444298	0.0528938	1	0.31153	0.910093		201.989	200.861	271.46	181.201	260.015	184.731	238.533	200.559	327.278	224.117	321.25	233.829	295.666	197.976	331.041	425.159	432.648	241.657	297.536	351.634
113	PAAGCBIM_00089	cysQ	1	CDS	78516	79256	+	"3(2)%2C5-bisphosphate nucleotidase CysQ"		262.254	-0.445889	0.0424245	1	0.0229455	0.997834		269.07	267.177	210.842	227.946	173.343	206.094	168.086	221.671	277.661	285.24	288.151	333.702	299.931	340.661	243.873	182.211	277.146	362.485	285.436	324.352											1	1
4194	PAAGCBIM_04170	glk	3	CDS	607334	608299	-	Glucokinase		234.324	-0.450604	0.0563543	1	0.123864	0.996132		165.467	236.57	202.936	209.038	248.871	155.827	137.187	151.029	234.724	214.191	285.231	184.685	211.799	226.513	327.123	303.685	333.578	312.455	293.977	251.6												1
2641	PAAGCBIM_02617	clcD	2	CDS	450836	451651	+	Carboxymethylenebutenolidase		298.697	-0.45273	0.0181226	1	0.289478	0.905399		255.654	188.108	181.852	288.871	222.87	250.077	307.745	359.708	352.086	208.967	249.212	252.06	417.913	360.281	311.453	368.218	436.41	346.438	294.689	321.321
2953	PAAGCBIM_02929	mtlD	2	CDS	775779	776927	-	Mannitol-1-phosphate 5-dehydrogenase		190.488	-0.456105	0.0635649	1	-0.0959642	0.997834		213.169	208.513	118.599	164.919	170.867	142.004	107.525	169.704	167.933	181.801	177.174	181.515	160.626	230.08	240.935	239.152	209.427	203.898	292.554	229.37											1	1
1611	PAAGCBIM_01587	treA	1	CDS	1595809	1597506	-	Periplasmic trehalase		248.155	-0.461056	0.0506859	1	-0.0491669	0.997834		285.467	198.948	144.954	237.925	154.771	237.511	207.635	239.535	163.162	199.563	255.053	204.501	316.988	215.812	310.473	370.116	309.751	275.64	340.245	295.049											1	1
3479	PAAGCBIM_03455	lldR_2	2	CDS	1289119	1289895	-	Putative L-lactate dehydrogenase operon regulatory protein		1084.79	-0.462066	7.43978e-05	1	0.116719	0.993637		768.452	726.288	996.231	815.668	957.102	968.893	1043.12	965.446	1052.44	951.322	1276.24	1145.37	1211.09	1187.86	1292.82	1406.44	1330.55	1213.95	1170.93	1215.56											1	1
625	PAAGCBIM_00601	lutB_1	1	CDS	613173	614600	+	Lactate utilization protein B		120.758	-0.463081	0.0759231	1	-0.0624377	0.997834		122.237	112.865	86.9725	92.9641	122.578	82.9403	97.6379	107.994	156.483	103.961	86.6401	129.2	160.626	74.9098	188.047	110.086	116.627	152.924	155.886	153.587
2317	PAAGCBIM_02293	basR	2	CDS	129640	130308	+	Transcriptional regulatory protein BasR		107.369	-0.465187	0.0780451	1	0.224253	0.977656		89.4415	64.4031	89.6081	77.7327	85.4334	82.3119	132.244	75.5143	165.07	75.7505	101.242	117.311	136.461	85.6112	154.747	94.9017	144.216	106.669	149.48	119.232												1
4610	PAAGCBIM_04586	GcvB	3	misc_RNA	1019386	1019591	+	GcvB RNA		7621.82	-0.467893	0.0229353	1	-0.0436073	0.997834		5596.06	6747.66	4622.72	8159.3	6333.21	7046.15	4813.92	8593.2	10485.3	10946.7	5489.48	7468.26	6912.62	9381.56	7318.16	12584	5188.02	6496.42	9156.72	9097.02												1
2624	PAAGCBIM_02600	yigZ	2	CDS	434088	434702	-	IMPACT family member YigZ		405.079	-0.468701	0.0122604	1	0.343516	0.859468		234.784	297.147	297.815	296.75	402.404	329.876	404.147	466.889	502.844	316.062	458.511	374.919	491.829	383.467	477.953	523.857	520.432	390.805	379.395	551.702												1
3089	PAAGCBIM_03065	uspA	2	CDS	918450	918884	-	Universal stress protein A		1477.38	-0.469284	0.0532781	1	-0.0441695	0.997834		1606.97	1246.61	1330.94	1234.27	922.433	1037.38	1400.3	1167.63	1306.25	1132.6	1850.59	1369.68	1744.15	834.71	1938.26	1894.24	1442.16	1860.57	2030.08	2197.71											1	1
708	PAAGCBIM_00684	rdgC	1	CDS	705505	706482	-	Recombination-associated protein RdgC		657.996	-0.471916	0.00512698	1	0.184758	0.97325		447.207	526.065	448.04	543.603	547.269	435.436	767.508	573.259	719.439	650.932	821.62	671.366	740.587	590.361	701.259	806.664	798.831	781.609	868.408	720.446												1
106	PAAGCBIM_00082	cycA	1	CDS	71625	73037	+	D-serine/D-alanine/glycine transporter		1031.69	-0.472696	0.0900534	1	0.363666	0.881999		1041.25	630.64	579.817	872.917	437.072	821.863	1273	1534.65	950.347	976.92	1278.18	1238.9	1543.72	948.858	930.441	1078.08	1259.07	1224.33	845.63	1168.07												1
2640	PAAGCBIM_02616	udp	2	CDS	449813	450574	-	Uridine phosphorylase		1858.05	-0.473774	0.0302763	1	-0.251275	0.942754		1899.89	1626.66	1254.51	1763.17	1553.9	1695.25	1313.79	1491.61	1436.97	1980.48	1628.64	2032.33	1253.74	1626.61	2514.15	2469.34	1896.13	2182.46	2489.91	3051.54												1
5087	PAAGCBIM_05063	PAAGCBIM_05063	6	CDS	23306	23569	-	hypothetical protein		597.293	-0.474643	0.0263082	1	0.0547153	0.997834		292.921	432.329	621.985	464.295	453.168	524.032	622.905	614.67	588.719	682.799	679.492	542.959	676.621	675.972	567.079	793.378	576.864	739.13	849.901	546.649
423	PAAGCBIM_00399	PAAGCBIM_00399	1	CDS	404411	404773	+	hypothetical protein		406.323	-0.478339	0.0749772	1	0.135641	0.994107		294.412	285.031	339.984	360.827	352.877	322.964	331.227	428.726	472.311	453.458	394.261	455.768	680.885	196.192	510.273	590.288	455.221	348.326	432.068	421.355
2727	PAAGCBIM_02703	rbsD	2	CDS	536938	537357	-	D-ribose pyranase		479.153	-0.480536	0.00184101	1	0.0581895	0.997834		465.841	451.459	426.956	300.951	356.592	373.231	394.259	292.313	332.049	428.905	584.09	568.323	483.301	444.108	527.903	685.19	772.496	511.633	594.361	589.088												1
1281	PAAGCBIM_01257	potA_1	1	CDS	1267911	1269044	+	Spermidine/putrescine import ATP-binding protein PotA		99.4164	-0.481858	0.0750592	1	0.657963	0.546725		62.609	57.3889	123.87	71.9552	63.1464	57.8068	93.9301	128.293	95.4163	79.4074	195.67	98.2874	105.189	99.8798	97.9412	93.0036	139.2	117.997	79.0109	128.326												1
2421	PAAGCBIM_02397	pepE	2	CDS	228773	229462	+	Peptidase E		182.76	-0.482539	0.0866576	1	-0.177356	0.991514		166.957	225.092	110.692	181.201	130.007	154.57	92.6942	115.301	168.887	221.505	166.466	153.772	162.048	181.924	294.803	210.682	214.443	234.105	254.828	215.224												1
1219	PAAGCBIM_01195	gstB_1	1	CDS	1219840	1220466	-	Glutathione S-transferase GstB		201.906	-0.48392	0.0211264	1	0.028387	0.997834		149.069	142.835	179.216	179.625	164.676	156.455	194.04	172.952	220.412	189.115	221.954	143.468	270.08	237.214	199.8	324.564	201.902	214.282	229.915	246.548
3350	PAAGCBIM_03326	nanA	2	CDS	1167857	1168750	+	N-acetylneuraminate lyase		184.087	-0.485124	0.0907095	1	0.230636	0.973564		237.02	121.154	113.328	150.213	91.6242	171.536	135.952	168.892	142.17	174.487	250.185	184.685	189.056	301.423	254.647	208.784	274.637	167.083	175.105	169.754												1
1324	PAAGCBIM_01300	dmsA	1	CDS	1314029	1316473	+	Dimethyl sulfoxide reductase DmsA		454.747	-0.488277	0.0907095	1	0.229679	0.980465		386.089	478.878	263.553	357.675	507.648	267.671	263.252	299.621	511.431	460.25	516.92	454.183	528.788	237.214	658.165	455.528	737.383	632.461	573.007	505.221
2496	PAAGCBIM_02472	argE_1	2	CDS	306095	307246	+	Acetylornithine deacetylase		140.318	-0.495196	0.086974	1	0.231779	0.97325		127.454	70.7796	68.5238	108.721	102.768	130.694	169.321	166.456	110.683	123.29	164.519	116.518	200.428	187.275	148.871	189.803	194.378	158.587	116.737	150.556												1
25	PAAGCBIM_00001	PAAGCBIM_00001	1	CDS	89	664	-	hypothetical protein		373.534	-0.49723	0.00129248	1	0.0870889	0.997834		364.474	274.829	226.656	334.566	260.015	327.991	338.643	369.452	360.674	310.838	410.81	352.725	449.185	435.19	404.497	540.939	426.378	454.051	399.325	429.438
5051	PAAGCBIM_05027	PAAGCBIM_05027	5	CDS	111109	111408	-	hypothetical protein		577.94	-0.498718	0.0161085	1	-0.0803571	0.997834		486.711	568.15	363.703	616.609	302.112	541.625	423.922	606.55	500.936	690.636	498.424	668.988	443.499	688.457	634.659	736.437	606.961	674.94	770.89	734.592
141	PAAGCBIM_00117	Mg_sensor	1	misc_RNA	108131	108246	+	Magnesium Sensor		2195.85	-0.500631	0.000713637	1	-0.0527077	0.997834		1465.35	1752.27	1623.49	2002.14	1938.97	2074.76	1541.2	1863.5	2280.45	2967.85	2167.95	3071.48	1891.98	2140.28	2793.28	2254.86	2220.93	2369.37	2677.83	2819.14
51	PAAGCBIM_00027	frdA	1	CDS	20484	22292	-	Fumarate reductase flavoprotein subunit		3149.65	-0.501015	0.0115569	1	-0.0723944	0.997834		2434.3	3285.19	2053.08	2645.54	3562.2	2201.06	2049.16	1864.31	3002.75	3203.98	2991.52	2752.84	3664.55	2718.16	4690.4	3864.4	4244.97	3978.84	4206.79	3578.99											1	1
3861	PAAGCBIM_03837	yehZ	3	CDS	246111	247028	-	Glycine betaine-binding protein YehZ		143.849	-0.501563	0.0313914	1	-0.0116485	0.997834		127.454	113.502	160.767	123.952	121.34	102.419	92.6942	129.917	111.637	118.589	172.307	194.197	100.925	219.379	184.129	142.352	156.757	201.066	153.039	150.556											1	1
291	PAAGCBIM_00267	rob_1	1	CDS	262620	263489	-	Right origin-binding protein		1578.4	-0.503549	0.00640579	1	-0.00811939	0.997834		1264.85	1154.79	1214.98	1431.75	1071.01	1447.68	1397.83	1707.6	1471.32	1761.59	1771.74	2098.12	1516.71	1448.26	1788.41	1531.71	1335.57	1675.55	1617.94	2860.56											1	1
678	PAAGCBIM_00654	frmA	1	CDS	677335	678444	-	S-(hydroxymethyl)glutathione dehydrogenase		270.405	-0.503571	0.00129266	1	0.116126	0.994107		218.386	219.353	144.954	194.857	250.109	202.952	271.903	260.646	268.12	298.823	284.257	262.364	275.766	317.475	326.144	356.83	341.102	311.511	307.502	295.049
458	PAAGCBIM_00434	hemL	1	CDS	443550	444830	-	Glutamate-1-semialdehyde 2%2C1-aminomutase		1834.69	-0.505631	0.0144616	1	0.0864534	0.997834		1298.39	1711.46	1402.1	1283.11	1865.91	1497.95	1337.27	1481.05	2567.65	1751.14	1434.92	1642.35	1754.1	1494.63	2253.63	3078.61	2213.4	1750.12	2741.89	2134.05												1
138	PAAGCBIM_00114	treC	1	CDS	103769	105424	-	Trehalose-6-phosphate hydrolase		1601.8	-0.506672	0.0354421	1	-0.367688	0.880859		1164.23	1943.57	1591.86	1122.4	1878.3	1004.71	929.414	863.136	1126.87	1587.63	1388.19	1597.96	1437.11	1901.28	2580.75	2416.2	1822.14	1894.55	2019.4	1766.25												1
28	PAAGCBIM_00004	dcuA	1	CDS	2828	4129	-	Anaerobic C4-dicarboxylate transporter DcuA		1863.46	-0.507137	0.0385156	1	-0.0892745	0.997834		1477.28	2115.74	1193.9	1554.65	2081.36	1240.33	1213.68	1032.03	1839.63	1650.32	1837.94	1870.63	1927.52	1380.48	3247.73	2015.71	2385.21	1977.62	2571.06	2656.45												1
3899	PAAGCBIM_03875	fruB	3	CDS	289816	290946	-	Multiphosphoryl transfer protein		141.213	-0.510483	0.0966953	1	-0.0340755	0.997834		94.6589	144.747	108.057	98.2163	203.059	89.852	71.6835	70.6424	183.199	145.754	156.731	136.334	129.354	126.633	197.841	193.599	144.216	141.596	202.154	185.921
111	PAAGCBIM_00087	cpdB	1	CDS	76383	78326	-	"2%2C3-cyclic-nucleotide 2-phosphodiesterase/3-nucleotidase"		368.439	-0.513939	0.0310618	1	0.0960718	0.997834		458.388	304.799	229.291	263.661	257.538	301.601	266.959	378.383	348.27	324.421	418.598	318.641	309.881	340.661	495.582	508.673	410.075	482.37	568.024	382.958												1
3816	PAAGCBIM_03792	yegS	3	CDS	196642	197541	+	Lipid kinase YegS		120.192	-0.514767	0.0879515	1	0.0923177	0.997834		120.001	132.632	118.599	82.9849	61.9083	113.729	51.9088	95.0018	109.729	100.827	142.129	121.274	129.354	130.2	94.0235	168.925	159.265	172.747	148.056	150.556
698	PAAGCBIM_00674	phoA	1	CDS	698090	699505	+	Alkaline phosphatase		177.453	-0.518619	0.0540464	1	0.295025	0.970124		187.827	119.241	108.057	123.952	86.6716	169.651	180.445	226.543	185.108	129.559	307.621	170.418	180.527	294.289	206.656	212.58	111.611	138.764	194.324	215.224												1
1280	PAAGCBIM_01256	potF	1	CDS	1266704	1267816	+	Putrescine-binding periplasmic protein		130.958	-0.521259	0.0866576	1	0.171248	0.994107		131.926	82.2574	105.421	88.7623	64.3846	101.79	150.783	223.295	100.187	126.425	139.208	94.3242	146.412	208.677	108.715	204.988	109.103	151.036	135.956	145.504												1
816	PAAGCBIM_00792	lolD_1	1	CDS	817877	818563	+	Lipoprotein-releasing system ATP-binding protein LolD		98.873	-0.524252	0.0848784	1	0.456465	0.861361		55.1556	75.8808	123.87	86.1362	61.9083	72.8869	55.6165	137.225	88.7372	86.1988	115.845	94.3242	75.338	107.014	68.5588	113.882	161.773	134.044	119.584	143.483												1
4450	PAAGCBIM_04426	glaR	3	CDS	865821	866483	+	HTH-type transcriptional repressor GlaR		88.4907	-0.525065	0.0455661	1	0.310468	0.942754		70.0625	51.0123	94.8791	75.6318	55.7174	78.5419	66.7398	94.1899	83.0122	61.1228	113.898	103.043	129.354	67.7756	70.5176	111.984	126.659	113.277	112.466	89.9294
701	PAAGCBIM_00677	proC	1	CDS	701178	701987	-	Pyrroline-5-carboxylate reductase		330.608	-0.52603	0.000797395	1	0.175191	0.977817		226.585	309.9	303.086	235.299	227.822	280.866	249.656	470.949	306.286	316.585	387.447	307.544	331.203	385.251	443.673	453.63	287.178	309.623	386.513	393.062											1	1
2952	PAAGCBIM_02928	mtlR	2	CDS	775192	775779	-	Mannitol operon repressor		127.918	-0.526148	0.0640905	1	-0.0311232	0.997834		134.162	121.154	71.1593	72.4805	107.72	103.047	121.12	100.686	144.079	116.499	141.155	124.445	81.0239	144.469	142.015	161.333	117.881	209.562	178.664	165.713												1
679	PAAGCBIM_00655	frmR	1	CDS	678479	678754	-	Transcriptional repressor FrmR		156.469	-0.526621	0.0499031	1	0.466582	0.880859		104.348	99.474	142.319	107.67	113.911	98.6486	171.793	79.5742	159.345	122.768	206.379	133.956	147.833	110.581	222.326	212.58	358.659	202.954	128.126	206.13
2726	PAAGCBIM_02702	rbsA_1	2	CDS	535425	536930	-	Ribose import ATP-binding protein RbsA		145.466	-0.526994	0.0397121	1	-0.142312	0.994107		109.566	155.588	94.8791	120.276	130.007	126.295	101.346	125.045	105.912	148.889	138.235	121.274	120.825	139.118	254.647	151.843	170.551	211.45	193.612	189.963												1
3589	PAAGCBIM_03565	yghU	2	CDS	1399563	1400429	-	Disulfide-bond oxidoreductase YghU		381.355	-0.528487	0.00752115	1	0.16231	0.989418		339.878	216.802	260.918	251.581	323.161	340.558	394.259	489.625	403.611	330.168	515.947	370.956	464.821	303.206	451.509	540.939	255.827	422.9	432.068	518.357												1
5103	PAAGCBIM_05079	fliY	7	CDS	10781	11638	+	L-cystine-binding protein FliY		623.049	-0.529246	0.00398694	1	0.0922631	0.997834		586.587	485.892	382.152	465.871	321.923	628.964	590.771	587.063	543.873	646.753	714.537	692.768	894.106	688.457	605.276	683.292	778.767	721.195	787.973	654.767											1	1
3459	PAAGCBIM_03435	tdcC	2	CDS	1271453	1272784	+	Threonine/serine transporter TdcC		5714.92	-0.529687	0.0654912	1	-0.134185	0.996132		4923.75	7021.85	3937.48	5044.22	6211.87	2906.68	2963.74	3666.91	4652.5	5696.96	4705.82	5278.19	6216.1	4305.53	9367.09	6012.97	8183.95	8652.45	8822.17	5728.2												1
2954	PAAGCBIM_02930	mtlA_1	2	CDS	777157	779070	-	PTS system mannitol-specific EIICBA component		269.729	-0.532553	0.0418483	1	0.122455	0.996132		239.256	285.669	234.562	186.979	224.108	174.677	168.086	234.663	239.495	231.431	305.674	197.367	298.509	171.222	392.744	387.199	374.962	322.839	357.328	367.801											1	1
651	PAAGCBIM_00627	PAAGCBIM_00627	1	CDS	645968	646243	+	hypothetical protein		180.187	-0.533058	0.0421844	1	0.19184	0.984867		156.523	116.691	131.777	165.445	81.7189	142.632	190.332	170.516	165.07	189.637	224.875	187.063	233.121	112.365	188.047	199.293	242.032	212.394	240.592	253.621
4722	PAAGCBIM_04698	ygfF	3	CDS	1129962	1130705	-	putative oxidoreductase YgfF		221.419	-0.533218	0.0488771	1	0.252838	0.970949		93.1682	137.096	176.581	140.234	195.63	207.351	255.836	220.047	227.091	223.072	231.689	252.852	223.171	271.102	157.685	248.642	337.34	276.584	254.116	299.091												1
1601	PAAGCBIM_01577	PAAGCBIM_01577	1	CDS	1585839	1587371	-	hypothetical protein		496.037	-0.533483	0.0256151	1	0.34749	0.880859		510.562	300.335	276.731	492.657	267.444	452.401	331.227	547.276	570.59	529.209	595.772	665.025	655.299	401.303	465.221	413.771	684.713	623.966	637.07	500.169
733	PAAGCBIM_00709	yajO	1	CDS	733453	734427	-	1-deoxyxylulose-5-phosphate synthase YajO		311.245	-0.535155	0.000865486	1	0.110066	0.996132		256.399	253.786	197.665	261.56	236.49	202.324	322.576	251.714	237.587	305.614	328.064	400.283	382.376	290.721	370.218	273.317	509.145	386.085	372.988	385.989											1	1
3152	PAAGCBIM_03128	glgX	2	CDS	981584	983557	+	Glycogen debranching enzyme		431.179	-0.535202	0.00219704	1	-0.034668	0.997834		384.598	349.434	358.432	379.735	354.115	362.549	259.544	285.817	437.961	434.651	448.776	465.28	376.69	436.974	723.785	474.508	521.686	466.322	545.958	556.754											1	1
2128	PAAGCBIM_02104	katE	1	CDS	2136796	2139057	+	Catalase HPII		222.088	-0.535495	0.0110078	1	0.17641	0.984867		184.846	136.458	205.571	161.768	154.771	172.792	224.938	262.27	192.741	182.324	262.841	202.916	234.543	215.812	193.923	320.768	258.335	351.158	268.352	254.632											1	1
474	PAAGCBIM_00450	CssrA	1	misc_RNA	459920	460029	+	Chromosome-encoded Shigella sRNA A		5246.2	-0.538496	0.00307287	1	-0.148875	0.987542		3673.06	4114.14	3955.93	4225.4	5457.83	4249.43	4544.49	4258.03	5400.56	5298.88	5075.75	5891.69	6750.57	4235.97	8002.77	7916.7	4571.02	4373.42	6797.07	6131.37
1614	PAAGCBIM_01590	dhaK	1	CDS	1599898	1600968	-	PEP-dependent dihydroxyacetone kinase%2C dihydroxyacetone-binding subunit DhaK		195.537	-0.540468	0.0101082	1	0.104942	0.997834		136.398	216.165	105.421	148.112	175.819	131.322	171.793	122.609	148.849	173.965	272.576	175.173	183.37	237.214	228.203	290.399	285.924	227.497	219.237	260.694												1
2441	PAAGCBIM_02417	zraS	2	CDS	254677	256053	-	Sensor protein ZraS		87.618	-0.543416	0.0759231	1	0.123134	0.997834		108.075	63.1278	28.9908	60.4004	91.6242	50.8952	81.5709	64.9585	79.1955	74.7057	134.341	99.08	95.2386	96.3126	113.612	102.494	97.8161	118.941	113.178	77.8041
3323	PAAGCBIM_03299	acuI	2	CDS	1137255	1138229	-	putative acrylyl-CoA reductase AcuI		464.471	-0.545506	0.00355486	1	0.244374	0.970949		309.319	570.7	339.984	341.393	359.068	304.743	283.026	418.17	451.319	470.176	376.738	483.511	477.615	577.876	605.276	434.65	879.091	539.008	547.382	520.378
666	PAAGCBIM_00642	lacZ	1	CDS	662606	665680	-	Beta-galactosidase		70.4794	-0.545543	0.0906178	1	0.0753632	0.997834		76.7706	58.6642	28.9908	70.3796	37.145	52.7802	61.7961	65.7705	87.783	68.9591	73.9848	87.1904	76.7595	46.3728	78.3529	113.882	67.7188	95.3412	93.2471	67.6997												1
706	PAAGCBIM_00682	ppnP	1	CDS	704520	704804	+	Pyrimidine/purine nucleoside phosphorylase		342.389	-0.548458	0.000618503	1	0.1376	0.994107		237.02	226.367	279.366	285.195	229.061	271.441	375.721	500.181	315.828	300.912	342.666	419.307	311.302	397.736	397.641	406.179	316.021	359.653	404.308	471.877
1989	PAAGCBIM_01965	tqsA	1	CDS	1997152	1998186	+	AI-2 transport protein TqsA		64.3622	-0.549496	0.0884044	1	0.32568	0.953179		64.0997	61.2148	28.9908	57.7743	49.5266	35.1868	42.0214	47.0949	83.9664	63.7349	105.136	75.3008	59.7018	83.8277	104.797	53.1449	72.735	67.022	80.4345	51.5326
1661	PAAGCBIM_01637	oppB	1	CDS	1649304	1650224	+	Oligopeptide transport system permease protein OppB		131.563	-0.551237	0.0579346	1	0.377221	0.883541		128.199	98.8364	52.7106	128.154	75.5281	88.5953	117.413	133.977	137.399	124.858	191.776	132.371	140.726	140.902	94.0235	134.76	184.346	227.497	158.734	140.452												1
2179	PAAGCBIM_02155	PAAGCBIM_02155	1	CDS	2189637	2191571	+	hypothetical protein		822.937	-0.551745	0.0152346	1	0.362611	0.880859		691.681	571.338	571.91	777.327	448.216	710.019	551.222	753.519	891.188	896.468	1047.47	1027.26	1057.58	477.996	899.1	781.99	1315.5	1209.23	1029.99	749.748
287	PAAGCBIM_00263	trpR	1	CDS	261022	261318	+	Trp operon repressor		84.486	-0.553387	0.0268709	1	-0.0299487	0.997834		79.752	55.4759	52.7106	81.4092	60.6701	52.1518	102.582	81.1982	93.508	59.0331	65.2234	95.1168	105.189	89.1784	95.0029	85.4115	92.7999	107.613	105.348	130.347												1
1664	PAAGCBIM_01640	btuD_2	1	CDS	1652169	1653173	+	Vitamin B12 import ATP-binding protein BtuD		204.837	-0.554025	0.00257561	1	0.278691	0.926235		175.902	163.877	181.852	182.777	104.006	143.26	154.49	232.227	227.091	183.891	298.86	221.939	278.609	190.842	209.594	271.419	193.124	257.704	236.321	188.953												1
2696	PAAGCBIM_02672	TrxA_thermometer	2	misc_RNA	504975	505074	-	"TrxA 5 UTR thermometer"		128.468	-0.556237	0.098937	1	-0.490996	0.861361		96.1496	132.632	129.141	92.9641	122.578	94.8786	91.4583	64.1465	104.958	146.277	118.765	156.943	110.875	139.118	75.4147	316.972	99.0701	167.083	164.428	145.504
1364	PAAGCBIM_01340	naRNA4	1	misc_RNA	1366386	1366464	+	Nucleoid-associated noncoding RNA 4 (CssrE)		316.609	-0.556839	0.0213002	1	0.466605	0.848805		222.858	218.715	242.469	236.875	205.535	226.201	284.262	369.452	322.507	326.511	294.966	335.287	139.304	394.168	420.168	311.277	640.821	353.99	395.766	391.041
1613	PAAGCBIM_01589	dhaL	1	CDS	1599255	1599887	-	PEP-dependent dihydroxyacetone kinase%2C ADP-binding subunit DhaL		99.182	-0.561192	0.0745845	1	-0.00916228	0.997846		73.0439	110.952	81.7015	90.8632	95.3387	53.4085	51.9088	81.1982	72.5164	88.8109	103.189	74.5082	93.8172	131.984	138.097	157.537	137.946	101.005	155.886	89.9294												1
105	PAAGCBIM_00081	fklB	1	CDS	70696	71316	+	FKBP-type 22 kDa peptidyl-prolyl cis-trans isomerase		1659.97	-0.562028	0.000362181	1	0.255333	0.932802		1207.46	1087.84	1006.77	1185.95	1282.74	1484.13	1688.27	2070.55	1600.13	1536.43	2006.35	1782.65	2348.27	2225.89	1665	1469.08	1952.56	1971.96	1830.77	1796.57												1
771	PAAGCBIM_00747	ybaY	1	CDS	773830	774402	+	putative lipoprotein YbaY		230.79	-0.564445	0.00688834	1	0.00877141	0.997834		171.43	135.82	168.674	196.958	198.106	232.484	207.635	246.842	174.612	154.635	251.159	250.474	206.113	260.401	235.059	430.854	253.319	267.144	279.029	295.049											1	1
3741	PAAGCBIM_03717	yeeA	3	CDS	112419	113477	-	Inner membrane protein YeeA		170.223	-0.565286	0.0882414	1	0.315099	0.962954		149.069	146.023	44.804	165.97	142.389	168.394	61.7961	181.072	200.374	209.489	237.53	183.1	230.278	156.954	150.829	153.741	191.87	193.514	214.967	222.297												1
2752	PAAGCBIM_02728	pstS	2	CDS	564399	565439	+	Phosphate-binding protein PstS		114.781	-0.565545	0.0785405	1	-0.464167	0.879796		114.783	94.3728	73.7949	83.5101	95.3387	112.472	107.525	104.746	62.0206	101.871	64.2499	106.214	52.5945	165.872	161.603	187.905	121.643	119.884	184.359	180.869												1
5115	PAAGCBIM_05091	PAAGCBIM_05091	7	CDS	19604	20269	+	hypothetical protein		700.376	-0.565723	0.00484581	1	0.157842	0.989418		374.909	448.271	690.509	570.39	527.458	652.84	540.098	587.875	801.497	741.31	891.711	647.587	638.241	902.485	1188.03	783.888	772.496	696.652	820.717	730.55
3867	PAAGCBIM_03843	yohD	3	CDS	253348	253926	+	Inner membrane protein YohD		96.8543	-0.565959	0.0131623	1	-0.126647	0.997382		68.5718	100.749	105.421	85.0858	71.8136	70.3736	60.5602	106.37	115.454	66.347	53.5416	100.665	90.9742	148.036	101.859	151.843	82.7675	117.997	110.33	128.326												1
3011	PAAGCBIM_02987	tag	2	CDS	838010	838573	-	DNA-3-methyladenine glycosylase 1		56.2594	-0.566018	0.0984651	1	0.187381	0.994107		27.5778	45.9111	26.3553	42.0177	54.4793	61.5769	42.0214	34.9152	63.9289	59.0331	83.7196	69.7523	73.9165	35.6713	58.7647	93.0036	67.7188	50.0305	64.0629	70.731												1
3149	PAAGCBIM_03125	PAAGCBIM_03125	2	CDS	977240	977833	-	hypothetical protein		150.042	-0.569927	0.0152346	1	0.141728	0.994107		101.367	79.0691	150.225	133.931	112.673	102.419	142.131	162.396	185.108	152.023	177.174	160.906	163.469	272.886	146.912	151.843	120.389	148.204	180.088	157.629
4086	PAAGCBIM_04062	fadL	3	CDS	491537	492877	+	Long-chain fatty acid transport protein		1365.07	-0.569958	0.000208397	1	0.0178579	0.997834		1381.13	1068.71	756.397	1006.85	936.053	1237.82	1200.08	1653.19	1261.4	1305	1267.48	1314.99	1437.11	1623.05	1567.06	1615.23	1333.06	1594.37	1770.98	1971.37											1	1
3052	PAAGCBIM_03028	PAAGCBIM_03028	2	CDS	880302	882362	+	hypothetical protein		157.818	-0.571342	0.0137058	1	0.0493755	0.997834		169.193	112.865	152.861	143.385	96.5769	89.2236	117.413	175.388	118.316	135.306	155.757	149.016	183.37	156.954	142.015	246.744	198.14	202.954	212.831	198.047
1797	PAAGCBIM_01773	pdxI	1	CDS	1786938	1787798	+	Pyridoxine 4-dehydrogenase		105.78	-0.571417	0.0297875	1	0.296183	0.962954		114.783	80.9821	68.5238	60.4004	65.6228	71.0019	101.346	98.2498	88.7372	91.9454	111.951	117.311	163.469	140.902	95.0029	136.658	198.14	93.4533	123.143	93.9712
1660	PAAGCBIM_01636	oppA_1	1	CDS	1647542	1649218	+	Periplasmic oligopeptide-binding protein		814.878	-0.573359	0.00226139	1	0.479033	0.681295		588.078	454.01	577.181	636.568	548.507	544.138	861.438	980.062	912.18	731.384	1099.06	725.266	1097.38	845.411	822.706	702.272	1220.19	1209.23	844.206	898.284												1
521	PAAGCBIM_00497	PAAGCBIM_00497	1	CDS	504226	504948	+	hypothetical protein		215.389	-0.574539	0.0210017	1	0.148566	0.994107		212.424	130.081	92.2436	213.765	116.388	238.767	154.49	235.475	290.066	216.281	180.095	243.341	245.915	238.998	187.068	275.215	230.746	272.808	271.911	261.705
1691	PAAGCBIM_01667	cysB	1	CDS	1678224	1679198	+	HTH-type transcriptional regulator CysB		323.59	-0.575272	0.00181393	1	0.155353	0.987542		263.852	271.003	144.954	258.409	247.633	261.387	274.375	362.956	308.195	382.932	385.5	427.233	287.137	467.295	297.741	307.481	354.897	399.3	362.311	407.208												1
2998	PAAGCBIM_02974	PAAGCBIM_02974	2	CDS	827354	827653	+	hypothetical protein		44.4665	-0.578223	0.0785405	1	0.0979049	0.997834		45.4661	45.2734	42.1685	29.9376	18.5725	32.6734	30.8981	34.1032	49.6165	40.7485	61.3295	53.1069	65.3877	42.8056	38.1971	47.4508	42.6378	50.0305	63.3511	55.5743
255	PAAGCBIM_00231	yjjP	1	CDS	231645	232415	-	Inner membrane protein YjjP		109.218	-0.580612	0.0657575	1	-0.135113	0.997834		113.293	116.691	52.7106	96.1154	71.8136	87.3386	71.6835	81.1982	77.2872	113.887	113.898	103.836	130.775	74.9098	122.426	113.882	135.438	149.148	131.685	226.339												1
2358	PAAGCBIM_02334	nrfB	2	CDS	166106	166672	-	Cytochrome c-type protein NrfB		223.945	-0.581602	0.0611148	1	0.0937192	0.997834		90.9322	188.108	142.319	189.605	257.538	184.102	140.895	116.925	260.487	302.48	190.803	273.461	268.658	190.842	366.3	231.56	377.47	310.567	265.505	130.347												1
4001	PAAGCBIM_03977	arnD	3	CDS	404577	405467	+	putative 4-deoxy-4-formamido-L-arabinose-phosphoundecaprenol deformylase ArnD		98.8492	-0.583566	0.0586194	1	-0.0258647	0.997834		66.3358	52.2876	76.4304	88.7623	113.911	84.1969	70.4476	63.3346	130.72	91.423	92.481	96.7021	142.147	114.148	175.315	123.372	102.832	61.3582	126.702	104.076
3897	PAAGCBIM_03873	fruA	3	CDS	287170	288861	-	"PTS system fructose-specific EIIBBC component"		372.586	-0.584157	0.000169063	1	-0.115661	0.994756		286.213	303.523	379.516	280.993	330.59	312.911	211.343	307.741	373.078	367.782	306.647	344.798	443.499	383.467	518.109	493.489	408.821	455.939	449.152	494.106											1	1
4235	PAAGCBIM_04211	yfeW	3	CDS	644532	645836	+	Putative D-alanyl-D-alanine carboxypeptidase		205.775	-0.584721	0.0261445	1	0.190379	0.984867		195.281	162.602	84.337	165.445	104.006	159.597	233.589	195.688	211.824	186.503	224.875	218.769	322.674	194.409	239.956	195.497	283.416	301.127	239.88	196.026												1
43	PAAGCBIM_00019	PAAGCBIM_00019	1	CDS	16521	16667	+	hypothetical protein		1009.49	-0.585999	0.00383121	1	-0.0704801	0.997834		829.57	712.897	745.855	949.074	594.319	1183.78	652.567	1121.35	929.355	904.304	1017.29	970.192	1019.2	1717.58	987.247	1355.2	812.626	1285.69	1233.57	1168.07
427	PAAGCBIM_00403	cueO	1	CDS	407106	408656	+	Blue copper oxidase CueO		120.096	-0.586386	0.0168921	1	0.196512	0.984867		107.33	89.9092	79.0659	88.2371	81.7189	97.392	109.997	96.6258	125.95	90.3782	146.996	93.5315	96.6601	128.417	142.994	140.454	166.789	186.907	197.171	135.399
4724	PAAGCBIM_04700	gcvH	3	CDS	1133963	1134352	-	Glycine cleavage system H protein		1462.47	-0.587235	0.000133672	1	0.328421	0.870316		1036.03	989.639	980.418	890.774	1073.49	1241.59	1505.35	1435.58	1891.15	1308.66	1855.46	1490.96	1785.37	1401.88	1615.05	1770.86	1805.84	1960.63	1882.02	1328.73												1
1135	PAAGCBIM_01111	acrZ	1	CDS	1131537	1131686	+	Multidrug efflux pump accessory protein AcrZ		223.54	-0.587862	0.068049	1	-0.415704	0.942754		225.094	191.296	108.057	200.109	156.009	198.554	175.501	304.493	205.145	339.049	129.473	277.424	166.312	488.697	160.624	237.254	65.2107	374.757	192.9	274.84
2036	PAAGCBIM_02012	ydhF	1	CDS	2047704	2048600	-	Oxidoreductase YdhF		142.795	-0.588489	0.0437914	1	0.106057	0.997834		133.417	88.6339	84.337	123.427	107.72	116.242	123.592	125.857	150.758	130.604	198.591	107.799	277.187	92.7455	165.521	165.129	130.421	143.484	177.241	213.203											1	1
4155	PAAGCBIM_04131	PAAGCBIM_04131	3	CDS	558868	560352	-	hypothetical protein		39.8778	-0.590939	0.0563543	1	-0.691783	0.681295		38.0126	46.5487	23.7198	26.7863	29.716	41.4701	32.134	21.1115	27.6707	31.8675	38.9394	38.0467	51.173	55.2906	41.1353	56.941	18.8108	56.6383	61.9274	59.6161
3579	PAAGCBIM_03555	hybO	2	CDS	1392895	1394013	+	Hydrogenase-2 small chain		814.574	-0.592182	0.0122666	1	0.089515	0.997834		458.388	726.926	598.266	778.377	794.902	559.847	473.358	630.098	912.18	931.47	874.189	964.643	938.172	483.347	1246.79	774.398	1009.51	1108.22	1106.86	921.524												1
1156	PAAGCBIM_01132	moaA	1	CDS	1153808	1154797	+	"GTP 3%2C8-cyclase"		532.788	-0.594409	0.000380966	1	0.066188	0.997834		462.114	329.03	432.227	369.755	494.028	387.055	458.527	465.265	549.598	470.698	499.397	555.641	565.746	463.728	828.582	781.99	695.999	642.845	592.226	611.318												1
268	PAAGCBIM_00244	osmY_1	1	CDS	240953	241558	+	Osmotically-inducible protein Y		1290.2	-0.597132	0.00905279	1	-0.0884842	0.997834		954.788	853.819	1446.91	1042.56	804.807	988.371	1250.75	1118.1	1020	892.811	1285	977.325	1249.47	1271.68	1352.57	2159.96	1487.31	1829.42	1705.5	2112.84											1	1
1190	PAAGCBIM_01166	glnH	1	CDS	1185868	1186614	-	Glutamine-binding periplasmic protein		803.506	-0.598629	0.00533904	1	0.329578	0.898131		585.096	516.5	371.61	591.399	537.364	606.344	965.256	1094.55	839.664	824.897	1080.57	1070.06	1012.09	943.507	791.365	651.025	827.675	1033.65	759.501	968.004												1
4784	PAAGCBIM_04760	ansB	3	CDS	1188890	1189936	-	L-asparaginase 2		2341.65	-0.598865	0.0313914	1	-0.178892	0.994107		2220.39	2636.7	1164.9	2118.74	1574.95	2045.23	1139.52	1095.36	2393.04	3140.77	2141.66	2011.72	2521.69	1557.05	3849.09	2596.51	2845.45	3111.33	3721.34	2947.46												1
1171	PAAGCBIM_01147	ybhF	1	CDS	1164723	1166459	-	putative multidrug ABC transporter ATP-binding protein YbhF		240.357	-0.598913	0.00813661	1	0.22213	0.984867		186.336	226.367	97.5147	234.248	164.676	220.546	145.839	178.636	249.991	206.355	223.901	284.558	287.137	205.11	311.453	328.36	436.41	210.506	318.179	291.007												1
3460	PAAGCBIM_03436	tdcD	2	CDS	1272810	1274018	+	Propionate kinase		3162.36	-0.600441	0.0298827	1	-0.0323032	0.997834		2296.41	3838.04	2095.25	2607.72	3381.43	1731.06	1664.79	1839.14	2823.37	2727.02	2581.68	2774.24	3522.41	2208.06	5294.7	3796.07	5183	4440.45	5095.85	3346.59
2142	PAAGCBIM_02118	astD	1	CDS	2150983	2152461	-	N-succinylglutamate 5-semialdehyde dehydrogenase		313.384	-0.602889	0.046463	1	0.598307	0.744853		157.268	130.081	316.264	245.278	144.865	226.829	337.407	449.838	331.095	308.226	312.488	266.327	436.392	246.132	274.235	263.827	627.026	442.723	338.11	413.271
3167	PAAGCBIM_03143	malT	2	CDS	1000288	1002993	-	HTH-type transcriptional regulator MalT		2030.98	-0.604745	2.36523e-05	1	0.162733	0.984867		1978.89	1634.31	1059.48	1610.33	1274.07	1511.77	1839.05	1963.37	1947.45	1846.22	2433.71	2190.06	2226.03	2172.39	2521.01	2554.75	2539.46	2259.87	2494.89	2562.48												1
800	PAAGCBIM_00776	ushA	1	CDS	803260	804912	+	Protein UshA		337.136	-0.608522	0.000736175	1	-0.000515255	0.999997		337.642	314.363	176.581	276.791	229.061	234.369	289.206	263.894	396.932	276.881	319.303	377.297	463.4	324.609	440.735	404.281	369.945	330.39	506.808	410.24											1	1
210	PAAGCBIM_00186	uxuA	1	CDS	182828	184012	+	Mannonate dehydratase		128	-0.608797	0.0192949	1	0.39701	0.88486		132.672	61.8524	89.6081	97.1658	70.5754	76.0286	143.367	142.097	107.82	90.9006	220.981	165.662	150.676	115.932	158.665	138.556	163.027	171.803	142.362	120.243												1
3743	PAAGCBIM_03719	sbmC_3	3	CDS	113890	114147	-	DNA gyrase inhibitor		100.5	-0.609031	0.0586194	1	0.368291	0.930835		68.5718	77.7938	44.804	92.4388	84.1952	81.6836	63.0321	87.694	139.308	101.871	123.632	118.103	194.742	73.1263	116.55	98.6977	141.708	67.022	143.074	91.9503												1
5004	PAAGCBIM_04980	hexR	5	CDS	68022	68891	-	HTH-type transcriptional regulator HexR		169.706	-0.613361	0.0103215	1	0.0619815	0.997834		175.902	154.312	142.319	93.4893	112.673	108.702	139.659	125.857	174.612	150.979	196.644	152.98	139.304	185.491	279.132	210.682	205.665	191.626	208.56	245.538
3863	PAAGCBIM_03839	dld	3	CDS	249732	251447	+	Quinone-dependent D-lactate dehydrogenase		845.853	-0.616926	5.40282e-06	1	0.280682	0.900608		549.32	531.804	621.985	671.757	607.939	642.159	781.103	817.665	997.101	858.332	1098.09	741.119	1186.93	900.702	1062.66	956.609	1027.07	950.58	873.39	1040.76												1
5041	PAAGCBIM_05017	manZ_3	5	CDS	100795	101646	-	PTS system mannose-specific EIID component		869.199	-0.618248	0.0670706	1	-0.269644	0.977656		722.24	1024.07	682.603	758.419	716.898	500.783	585.827	580.567	688.906	653.544	659.049	615.089	696.521	629.599	1110.65	2308.01	1057.17	966.628	1186.59	1240.82
3137	PAAGCBIM_03113	ggt	2	CDS	966859	968601	+	Glutathione hydrolase proenzyme		259.969	-0.619238	0.0168921	1	0.135718	0.996132		196.026	165.79	276.731	187.504	125.055	196.669	264.488	297.185	241.403	208.967	262.841	201.331	240.229	201.543	347.691	408.077	317.275	351.158	334.551	374.874											1	1
118	PAAGCBIM_00094	msrA	1	CDS	82062	82700	-	Peptide methionine sulfoxide reductase MsrA		299.678	-0.619677	0.00138027	1	0.320938	0.942754		222.858	232.106	208.207	225.845	205.535	189.129	296.621	237.911	239.495	216.803	378.685	233.829	260.129	335.311	394.703	318.87	571.848	457.827	368.717	399.125											1	1
3674	PAAGCBIM_03650	mtfA	3	CDS	31071	31868	+	Protein MtfA		455.011	-0.621662	0.0220077	1	0.30207	0.949324		486.711	295.871	202.936	280.993	251.348	364.434	470.887	531.848	559.14	455.548	569.488	668.196	743.43	424.489	521.047	318.87	485.318	559.776	461.253	448.637
764	PAAGCBIM_00740	cof	1	CDS	765863	766681	+	HMP-PP phosphatase		313.071	-0.623414	0.0195968	1	-0.164791	0.994107		164.721	313.088	126.505	202.21	286.016	297.831	347.294	250.902	307.241	315.018	355.322	519.972	289.98	358.497	302.638	341.646	229.492	384.197	474.777	394.073												1
4475	PAAGCBIM_04451	MicA	3	misc_RNA	885055	885126	+	MicA sRNA		417.746	-0.624948	0.0434858	1	-0.132005	0.997834		299.629	411.925	374.245	396.542	297.16	346.213	222.466	224.919	537.194	321.287	538.337	515.216	281.451	290.721	555.326	922.444	250.81	568.271	642.052	358.707												1
4564	PAAGCBIM_04540	PAAGCBIM_04540	3	CDS	967570	968841	+	Electron transfer flavoprotein-ubiquinone oxidoreductase		407.719	-0.626343	0.0265103	1	0.0305653	0.997834		240.001	241.671	519.2	265.236	294.683	295.318	381.9	306.117	402.657	343.751	462.405	403.454	422.177	255.05	621.926	778.194	485.318	447.443	489.725	498.148
1242	PAAGCBIM_01218	PAAGCBIM_01218	1	CDS	1237508	1237696	+	hypothetical protein		408.114	-0.629171	0.00481	1	0.128121	0.996132		231.803	300.973	242.469	352.423	355.353	368.204	334.935	310.989	598.26	346.885	392.314	337.665	419.334	488.697	596.462	751.621	448.951	375.701	518.197	391.041
1326	PAAGCBIM_01302	dmsC_1	1	CDS	1317103	1317966	+	Anaerobic dimethyl sulfoxide reductase chain C		217.177	-0.638636	0.0162211	1	-0.0016624	0.999225		158.759	207.875	137.048	193.281	179.534	220.546	64.268	168.08	286.249	237.177	172.307	300.411	223.171	226.513	308.515	244.846	243.286	272.808	289.707	209.162
1438	PAAGCBIM_01414	agp	1	CDS	1439333	1440574	+	Glucose-1-phosphatase		871.604	-0.639089	0.0105923	1	0.225814	0.980465		793.048	711.622	419.049	786.255	417.262	757.772	598.187	777.066	913.134	1017.15	1146.76	1154.88	1053.31	640.301	1142.97	605.473	1111.09	1213.95	1268.44	904.346											1	1
4597	PAAGCBIM_04573	sdaC	3	CDS	1004919	1006208	+	Serine transporter		1699.1	-0.641904	1.65705e-08	1	0.143	0.987542		1351.31	1343.54	1423.19	1175.97	1021.49	1281.8	1354.57	1774.18	1625.89	1748.01	2078.39	1829.41	1721.4	2167.03	1859.9	1799.34	1872.3	2295.74	1918.33	2340.19
752	PAAGCBIM_00728	bolA	1	CDS	752914	753228	+	DNA-binding transcriptional regulator BolA		708.439	-0.644043	7.6152e-05	1	0.114244	0.996132		531.432	564.962	387.423	593.499	449.454	606.344	588.299	692.62	696.539	765.341	807.018	743.497	1060.42	567.174	819.768	759.213	823.912	960.02	886.915	864.939											1	1
1157	PAAGCBIM_01133	moaB	1	CDS	1154819	1155331	+	Molybdenum cofactor biosynthesis protein B		133.249	-0.645395	0.00388044	1	-0.0339045	0.997834		108.075	108.401	86.9725	86.6614	127.531	117.499	77.8631	103.934	126.904	150.456	124.606	141.09	105.189	181.924	197.841	149.945	169.297	130.268	207.848	162.681											1	1
3999	PAAGCBIM_03975	arnC_4	3	CDS	401630	402598	+	Undecaprenyl-phosphate 4-deoxy-4-formamido-L-arabinose transferase		94.4037	-0.645626	0.0198033	1	0.188738	0.994107		52.1742	40.8099	68.5238	68.2787	110.197	81.6836	81.5709	87.694	87.783	77.3177	112.924	102.251	83.8669	85.6112	137.118	123.372	130.421	113.277	125.99	117.211
3352	PAAGCBIM_03328	nanE_2	2	CDS	1170397	1171086	+	Putative N-acetylmannosamine-6-phosphate 2-epimerase		67.9393	-0.647561	0.0648904	1	0.161271	0.996132		55.1556	73.3302	13.1777	64.6021	35.9068	47.1251	60.5602	56.8387	79.1955	64.7797	46.7272	72.1303	90.9742	57.0742	77.3735	94.9017	116.627	92.5093	103.212	56.5848
2796	PAAGCBIM_02772	aspT_2	2	CDS	609567	611228	+	Aspartate/alanine antiporter		179.765	-0.647931	0.000665123	1	-0.176274	0.984867		155.032	158.138	152.861	169.121	130.007	118.755	101.346	153.465	179.383	190.682	173.28	187.856	213.221	272.886	188.047	201.192	144.216	187.85	224.932	293.028
713	PAAGCBIM_00689	phoB	1	CDS	713434	714123	+	Phosphate regulon transcriptional regulatory protein PhoB		190.175	-0.648594	0.0054667	1	-0.180863	0.987542		168.448	182.369	110.692	142.86	173.343	130.694	147.075	143.721	177.474	152.023	191.776	137.919	234.543	221.162	223.306	377.709	173.059	269.976	214.967	230.381												1
1537	PAAGCBIM_01513	hinT	1	CDS	1527096	1527455	+	Purine nucleoside phosphoramidase		179.447	-0.652411	0.00258435	1	0.10679	0.997834		151.305	161.964	79.0659	122.376	142.389	123.154	163.142	146.969	175.566	164.561	195.67	140.297	193.32	290.721	203.718	242.948	243.286	217.114	192.9	238.464
3580	PAAGCBIM_03556	fdnH_2	2	CDS	1394016	1395002	+	Formate dehydrogenase%2C nitrate-inducible%2C iron-sulfur subunit		400.382	-0.65375	0.0127286	1	0.101612	0.997834		222.858	330.305	247.74	295.174	443.263	259.502	299.093	198.935	475.173	450.324	388.42	388.394	533.052	244.349	731.62	485.896	633.297	475.762	548.805	355.676
3205	PAAGCBIM_03181	PAAGCBIM_03181	2	CDS	1045386	1045748	+	hypothetical protein		94.8642	-0.656555	0.0437914	1	0.118847	0.997834		76.0253	92.4598	47.4396	73.0057	60.6701	68.4885	72.9195	102.31	135.491	100.304	100.269	97.4947	153.519	76.6934	108.715	210.682	65.2107	72.6859	81.8581	101.044
3576	PAAGCBIM_03552	gpr	2	CDS	1390216	1391256	-	L-glyceraldehyde 3-phosphate reductase		213.638	-0.666356	0.0263082	1	0.296909	0.972193		185.591	174.717	89.6081	194.857	87.9097	185.359	159.434	151.029	244.266	220.982	291.072	256.023	308.459	151.603	382.95	155.639	321.037	236.937	220.661	254.632
3484	PAAGCBIM_03460	exuT	2	CDS	1295386	1296684	-	Hexuronate transporter		124.645	-0.669452	0.0168921	1	0.226081	0.984867		89.4415	63.1278	134.412	78.7831	68.0991	125.667	92.6942	126.669	144.079	109.708	96.3749	170.418	164.891	71.3427	131.241	157.537	196.886	164.251	127.414	179.859												1
1168	PAAGCBIM_01144	ybhQ	1	CDS	1162108	1162518	+	Inner membrane protein YbhQ		415.794	-0.670301	0.00516639	1	0.0613114	0.997834		403.232	301.61	200.3	380.785	153.532	403.391	343.587	420.606	459.907	412.187	375.765	480.34	535.895	383.467	617.029	434.65	466.508	539.952	523.18	479.96											1	1
937	PAAGCBIM_00913	cusR	1	CDS	936555	937238	-	Transcriptional regulatory protein CusR		34.2819	-0.671839	0.098692	1	-0.234463	0.995232		37.2673	33.7957	5.27106	36.7655	33.4305	23.2484	21.0107	35.7272	20.0374	14.6277	50.6212	46.7658	38.3797	46.3728	44.0735	39.8587	13.7946	58.5263	59.792	26.2715												1
3458	PAAGCBIM_03434	tdcB	2	CDS	1270442	1271431	+	L-threonine dehydratase catabolic TdcB		6523.69	-0.674745	0.0158043	1	0.015304	0.997834		5264.38	7965.57	3521.07	4482.23	6719.52	3506.74	3074.98	3615.75	5579.95	6692.16	5203.27	6230.15	7958.82	4806.71	10445.4	7571.25	11921	9818.26	10194.5	5902												1
1835	PAAGCBIM_01811	prr	1	CDS	1828273	1829697	+	Gamma-aminobutyraldehyde dehydrogenase		296.737	-0.678448	0.0248653	1	0.312549	0.970949		251.182	205.325	142.319	232.148	142.389	294.689	215.051	449.026	286.249	323.899	283.284	261.571	413.648	165.872	328.103	222.07	390.01	513.521	363.735	450.657
704	PAAGCBIM_00680	yaiA	1	CDS	703322	703513	+	putative protein YaiA		335.742	-0.685943	0.00640579	1	-0.104493	0.997834		230.312	199.586	308.357	237.925	151.056	352.496	337.407	309.365	304.378	306.136	345.587	413.758	255.865	449.459	561.203	335.952	307.243	524.849	417.12	366.791											1	1
3659	PAAGCBIM_03635	PAAGCBIM_03635	3	CDS	18749	18931	-	hypothetical protein		192.681	-0.691249	0.0258707	1	0.133071	0.997834		144.597	110.314	192.394	147.587	95.3387	187.244	135.952	223.295	249.037	146.799	145.049	128.408	216.064	171.222	181.191	411.873	209.427	185.019	255.54	317.279
928	PAAGCBIM_00904	PAAGCBIM_00904	1	CDS	921926	924163	-	hypothetical protein		60.2889	-0.692741	0.0620111	1	0.228029	0.994107		46.2114	37.6216	21.0842	42.0177	39.6213	44.6118	76.6272	34.9152	84.9205	49.1072	37.9659	68.1671	48.3301	33.8878	65.6206	113.882	116.627	87.7894	71.8928	84.8772
4276	PAAGCBIM_04252	RNA-OUT	3	misc_RNA	686674	686743	-	RNA-OUT		66.8452	-0.702035	0.086974	1	-0.107908	0.997834		51.4289	38.8969	36.8974	75.6318	48.2884	54.6652	43.2573	114.489	76.3331	85.6764	32.125	85.6051	66.8092	87.3948	93.0441	45.5528	28.8432	51.9185	171.546	48.5012
2143	PAAGCBIM_02119	astA	1	CDS	2152458	2153492	-	Arginine N-succinyltransferase		344.389	-0.706297	0.0122615	1	0.594222	0.774592		268.324	118.604	253.011	221.643	144.865	283.379	353.474	505.053	267.166	299.345	512.053	288.521	510.308	404.87	284.029	353.034	601.945	522.017	325.297	370.832									1
4226	PAAGCBIM_04202	cysM	3	CDS	635235	636146	-	Cysteine synthase B		180.148	-0.706621	0.00622301	1	-0.0256072	0.997834		151.305	116.691	213.478	106.095	152.294	148.287	80.335	184.32	133.583	138.441	178.148	157.735	207.535	349.579	218.409	203.09	211.935	247.321	223.508	180.869												1
1126	PAAGCBIM_01102	PAAGCBIM_01102	1	CDS	1121699	1122079	-	hypothetical protein		289.345	-0.707106	0.000329238	1	-0.247206	0.97325		208.697	236.57	239.833	246.329	208.012	224.316	206.399	232.227	150.758	286.807	327.091	282.18	197.585	333.527	476.973	415.669	297.21	413.46	375.835	427.417
2899	PAAGCBIM_02875	PAAGCBIM_02875	2	CDS	720754	721620	+	hypothetical protein		176.199	-0.710411	5.40002e-05	1	-0.130492	0.996132		136.398	117.966	129.141	148.112	97.815	140.119	145.839	159.96	187.97	228.296	138.235	172.796	230.278	246.132	158.665	275.215	168.043	216.17	227.779	199.057
3024	PAAGCBIM_03000	dppB	2	CDS	851413	852432	+	Dipeptide transport system permease protein DppB		132.191	-0.713987	0.0160659	1	0.450102	0.888811		108.82	71.4173	100.15	104.519	32.1923	106.189	128.536	175.388	103.05	97.1696	162.572	131.578	154.94	174.79	106.756	134.76	232	190.682	161.581	166.723												1
3230	PAAGCBIM_03206	yhfA	2	CDS	1070991	1071395	+	Protein YhfA		388.527	-0.717274	2.01161e-06	1	0.0989028	0.997834		321.244	239.12	205.571	241.076	255.062	334.903	362.125	414.923	384.528	469.131	420.545	466.072	393.748	519.018	428.982	512.469	421.362	430.451	478.336	471.877												1
4110	PAAGCBIM_04086	iolD	3	CDS	517011	518936	-	3D-(3%2C5/4)-trihydroxycyclohexane-1%2C2-dione hydrolase		174.818	-0.717295	0.0277107	1	0.422126	0.905399		139.38	110.314	163.403	105.044	82.9571	133.207	119.885	205.431	208.008	173.443	217.087	233.036	328.36	117.715	221.347	108.188	247.048	296.407	134.532	151.566
3360	PAAGCBIM_03336	ArcZ	2	misc_RNA	1183722	1183829	-	ArcZ RNA		725.545	-0.722117	0.0581223	1	-0.0361115	0.997834		718.513	536.267	305.722	807.789	205.535	643.415	516.616	1005.23	831.076	883.93	475.06	1517.11	570.01	1059.44	632.7	493.489	534.226	649.453	854.172	1271.14
2387	PAAGCBIM_02363	PAAGCBIM_02363	2	CDS	196492	196701	-	hypothetical protein		3141.7	-0.723403	0.000198194	1	-0.0121748	0.997834		2326.97	1970.99	3015.05	2523.16	1702.48	2978.31	2260.5	2401.03	2592.46	1974.21	3142.41	3180.87	3680.19	2543.37	3463.2	4750.78	4346.55	5486.37	4300.75	4194.35
1425	PAAGCBIM_01401	cspA	1	misc_RNA	1425113	1425535	+	cspA thermoregulator		112.247	-0.732597	0.058745	1	0.0508241	0.997834		26.0871	131.357	63.2527	73.5309	102.768	86.0819	82.8068	102.31	169.841	137.396	102.216	150.602	89.5527	171.222	162.582	184.109	86.5296	116.109	71.181	135.399
3005	PAAGCBIM_02981	PAAGCBIM_02981	2	CDS	831897	832187	-	hypothetical protein		208.782	-0.735914	0.0153697	1	-0.040496	0.997834		202.734	98.1987	239.833	148.637	65.6228	213.006	132.244	246.03	157.437	179.189	189.829	327.36	278.609	258.617	197.841	256.234	221.967	327.558	192.189	242.506
1360	PAAGCBIM_01336	ompF	1	CDS	1358965	1360053	-	Outer membrane porin F		4612.86	-0.739494	0.0108441	1	0.489242	0.870316		4221.64	3076.68	1220.25	3367.72	2379.75	2699.96	4677.97	6864.49	4506.51	5345.37	5843.82	5271.85	7232.45	4177.11	4718.81	3239.94	6753.07	6901.38	4550.6	5207.82												1
87	PAAGCBIM_00063	ulaG	1	CDS	57981	59045	-	putative L-ascorbate-6-phosphate lactonase UlaG		44.4102	-0.741761	0.086974	1	0.462971	0.927844		35.0313	32.5204	39.533	25.7358	29.716	31.4168	22.2466	45.471	61.0664	36.0468	55.4886	16.6454	55.4374	23.1864	79.3323	64.5331	65.2107	53.8064	61.2156	54.5639												1
50	PAAGCBIM_00026	frdB	1	CDS	19757	20491	-	Fumarate reductase iron-sulfur subunit		1164.8	-0.743867	0.000799742	1	-0.113901	0.997834		783.358	1153.52	806.473	891.825	1243.12	618.282	621.669	679.629	1255.68	1111.18	1101.98	1017.75	1498.23	909.619	1812.89	1672.17	1335.57	1648.18	1578.79	1556.08											1	1
3898	PAAGCBIM_03874	lacC	3	CDS	288878	289816	-	Tagatose-6-phosphate kinase		227.365	-0.746004	9.23012e-05	1	-0.2367	0.97325		152.051	179.818	150.225	153.364	190.677	237.511	143.367	137.225	189.878	218.37	211.246	249.682	224.593	231.864	319.288	419.465	258.335	313.399	284.012	282.924
1842	PAAGCBIM_01818	mcbR	1	CDS	1834281	1834946	+	HTH-type transcriptional regulator McbR		143.481	-0.746107	0.00068926	1	-0.22811	0.984867		113.293	103.938	123.87	100.842	87.9097	113.1	127.3	154.276	94.4622	117.544	82.7461	137.919	159.205	212.245	116.55	271.419	171.805	191.626	167.275	222.297											1	1
2141	PAAGCBIM_02117	astB	1	CDS	2149643	2150986	-	N-succinylarginine dihydrolase		267.016	-0.746459	0.00790252	1	0.521624	0.861361		117.019	137.733	224.02	140.759	106.482	250.077	304.037	418.17	228.999	212.101	367.977	244.133	393.748	274.669	278.153	273.317	393.772	385.141	306.078	283.934
2130	PAAGCBIM_02106	chbF	1	CDS	2139875	2141227	-	6-phospho-beta-glucosidase		26.1862	-0.75286	0.0888251	1	-0.0616995	0.997834		16.3976	21.6802	31.6264	17.3323	7.42899	23.2484	17.3029	26.7954	5.72498	34.4795	25.3106	33.2909	38.3797	14.2685	25.4647	32.2666	43.8918	48.1426	26.337	34.3551
3742	PAAGCBIM_03718	sbmC_2	3	CDS	113675	113863	-	DNA gyrase inhibitor		93.4366	-0.75976	0.0560438	1	0.516823	0.881999		65.5904	56.1136	42.1685	76.157	47.0503	74.7719	72.9195	110.429	121.179	95.0799	106.11	106.214	157.783	24.9699	130.262	98.6977	156.757	102.893	155.886	67.6997												1
211	PAAGCBIM_00187	por_1	1	CDS	184093	185553	+	Polyol:NADP oxidoreductase		104.653	-0.762803	0.00444252	1	0.412318	0.921637		99.131	71.4173	57.9817	74.0561	58.1938	57.1785	90.2224	71.4544	115.454	73.1384	181.068	90.361	183.37	73.1263	142.994	108.188	155.503	134.988	143.074	112.159
468	PAAGCBIM_00444	PAAGCBIM_00444	1	CDS	453657	454043	-	hypothetical protein		296.984	-0.770612	1.74445e-07	1	0.174645	0.987542		159.504	236.57	239.833	220.067	179.534	209.864	231.118	309.365	245.22	293.076	325.144	286.143	319.831	312.124	350.629	400.485	427.632	368.149	424.239	401.146
1158	PAAGCBIM_01134	moaC	1	CDS	1155334	1155819	+	Cyclic pyranopterin monophosphate synthase		138.441	-0.776603	0.00153155	1	0.13408	0.997834		95.4043	87.9963	113.328	75.6318	149.818	67.8602	107.525	87.694	180.337	134.784	124.606	141.09	149.255	130.2	206.656	115.78	204.411	199.178	185.071	212.193												1
1484	PAAGCBIM_01460	RNA-OUT	1	misc_RNA	1479950	1480019	+	RNA-OUT		72.9487	-0.77939	0.0516311	1	-0.0734041	0.997834		55.9009	49.0994	31.6264	78.2579	54.4793	65.9752	29.6621	126.669	89.6913	90.9006	35.0454	106.214	58.2804	103.447	89.1265	60.7371	28.8432	64.1901	182.223	58.6057
135	PAAGCBIM_00111	cybC	1	CDS	100184	100570	+	Soluble cytochrome b562		1568.04	-0.781023	5.60932e-06	1	0.258536	0.970949		834.042	892.078	975.147	1236.37	1006.63	984.601	1703.1	1771.74	1790.01	1539.56	2244.85	2206.71	1469.8	1917.33	1598.4	2034.69	1412.06	2039.92	1761.73	1942.07												1
3495	PAAGCBIM_03471	fadH	2	CDS	1307891	1309909	-	2%2C4-dienoyl-CoA reductase		40.9393	-0.781142	0.0426193	1	0.320823	0.97325		32.7952	23.5932	18.4487	26.261	22.287	25.7617	46.9651	51.9668	40.0749	36.5692	37.9659	50.729	32.6939	85.6112	53.8676	55.043	63.9567	26.4312	41.285	46.4804
4716	PAAGCBIM_04692	sdhE	3	CDS	1125608	1125874	-	FAD assembly factor SdhE		82.5807	-0.78208	0.000577267	1	0.0856371	0.997834		52.1742	46.5487	60.6172	67.7535	61.9083	67.8602	60.5602	83.6341	76.3331	70.0039	105.136	75.3008	135.04	76.6934	99.9	111.984	80.2594	117.053	121.008	81.8459
3670	PAAGCBIM_03646	msrP	3	CDS	27671	28675	+	Protein-methionine-sulfoxide reductase catalytic subunit MsrP		334.046	-0.782106	0.0823502	1	0.370975	0.97325		87.9508	242.309	105.421	299.376	354.115	263.901	195.276	228.979	508.569	457.115	477.007	459.731	560.06	160.521	562.182	153.741	420.108	429.507	489.725	225.329
4511	PAAGCBIM_04487	ndhI_2	3	CDS	915845	916387	-	NAD(P)H-quinone oxidoreductase subunit I%2C chloroplastic		39.3705	-0.783412	0.0913237	1	-0.527319	0.933455		20.1243	35.7086	28.9908	43.0681	30.9541	26.3901	22.2466	24.3594	37.2124	54.8538	15.5757	42.8026	76.7595	16.0521	92.0647	47.4508	40.1297	30.2071	64.0629	38.3968
3866	PAAGCBIM_03842	yohC	3	CDS	252591	253178	-	Inner membrane protein YohC		36.9524	-0.785869	0.0506859	1	-0.442023	0.957394		36.5219	28.0568	15.8132	32.0385	17.3343	30.1601	35.8418	46.2829	16.2208	30.3002	21.4166	44.3879	58.2804	35.6713	44.0735	93.0036	30.0973	54.7504	45.5558	23.2402												1
123	PAAGCBIM_00099	chpB	1	CDS	89253	89567	+	Endoribonuclease toxin ChpB		41.8729	-0.787521	0.0441991	1	0.633927	0.861361		33.5406	37.6216	10.5421	28.3619	19.8106	25.1334	34.6058	36.5392	69.6539	26.1209	44.7803	38.8394	22.7436	64.2084	41.1353	51.2469	84.0215	44.3667	48.4031	75.7832												1
2180	PAAGCBIM_02156	PAAGCBIM_02156	1	CDS	2191684	2192967	+	hypothetical protein		316.842	-0.787965	7.67574e-05	1	0.284669	0.970949		268.324	188.746	224.02	251.056	141.151	249.449	203.927	293.125	271.937	316.062	336.825	346.384	376.69	299.639	262.482	370.116	579.372	534.288	422.103	401.146
699	PAAGCBIM_00675	psiF	1	CDS	699624	699944	+	Phosphate starvation-inducible protein PsiF		375.703	-0.788433	8.18418e-08	1	0.106415	0.997834		237.765	237.207	318.899	282.569	201.821	319.823	307.745	380.007	351.132	280.538	495.503	428.818	514.573	376.333	504.397	389.097	366.183	480.482	528.875	512.294											1	1
4000	PAAGCBIM_03976	arnA	3	CDS	402598	404580	+	Bifunctional polymyxin resistance protein ArnA		209.665	-0.789493	0.000497266	1	0.112345	0.997834		114.038	149.211	121.234	172.272	212.964	129.437	133.48	119.361	217.549	229.864	171.333	210.05	203.271	269.319	373.156	195.497	386.248	215.226	337.398	232.402
1160	PAAGCBIM_01136	moaE	1	CDS	1156059	1156511	+	Molybdopterin synthase catalytic subunit		576.324	-0.795626	1.60901e-06	1	-0.0411589	0.997834		406.213	390.882	382.152	439.61	443.263	384.541	409.09	454.71	595.398	754.37	446.829	706.242	385.219	649.219	813.891	918.648	757.448	679.66	750.247	758.842												1
4233	PAAGCBIM_04209	murQ	3	CDS	642203	643099	+	N-acetylmuramic acid 6-phosphate etherase		144.946	-0.800112	0.0168921	1	0.501241	0.880859		138.634	137.733	21.0842	115.549	101.53	66.6035	85.2787	160.772	173.658	124.335	182.042	147.431	208.956	124.85	165.521	174.619	243.286	228.441	160.157	138.431
2807	PAAGCBIM_02783	PAAGCBIM_02783	2	CDS	620231	620728	+	hypothetical protein		184.465	-0.803121	0.0122666	1	0.510754	0.879796		184.846	116.053	60.6172	151.789	81.7189	125.039	123.592	185.944	189.878	175.532	244.344	240.963	302.774	87.3948	271.297	229.662	351.135	214.282	159.445	192.995
3529	PAAGCBIM_03505	yqiK	2	CDS	1346917	1348578	-	Inner membrane protein YqiK		52.8561	-0.804743	0.0869336	1	0.395157	0.970949		47.7021	38.2592	10.5421	33.6141	9.90532	64.7185	38.3136	44.659	66.7914	49.6296	81.7727	42.8026	79.6024	48.1563	62.6823	96.7997	68.9729	60.4142	68.3337	43.449												1
1308	PAAGCBIM_01284	clpS	1	CDS	1295772	1296092	+	ATP-dependent Clp protease adapter protein ClpS		196.041	-0.805329	0.00289674	1	0.247818	0.984867		134.162	151.124	55.3462	133.406	116.388	183.474	159.434	244.406	187.97	204.265	229.742	241.755	289.98	189.058	329.082	210.682	237.016	136.876	275.47	211.183
44	PAAGCBIM_00020	mini-ykkC	1	misc_RNA	16785	16831	+	Guanidine-II riboswitch		30.2226	-0.808695	0.048452	1	-0.193736	0.997834		26.0871	20.4049	10.5421	18.9079	23.5251	33.3018	22.2466	51.9668	9.54163	20.3743	33.0985	39.632	28.4294	41.022	27.4235	68.3292	12.5405	21.7114	44.844	50.5221
2363	PAAGCBIM_02339	actP	2	CDS	171016	172665	+	Cation/acetate symporter ActP		555.227	-0.808995	0.0100206	1	0.485788	0.880859		439.754	183.644	216.114	453.265	188.201	419.1	668.634	781.938	578.223	504.655	730.113	691.182	801.71	586.794	524.965	516.265	790.053	796.713	555.212	678.007
3027	PAAGCBIM_03003	oppF	2	CDS	854335	855339	+	Oligopeptide transport ATP-binding protein OppF		140.878	-0.812344	0.0079699	1	0.236789	0.984867		128.199	84.808	68.5238	128.154	34.6686	138.862	93.9301	183.508	127.858	126.947	163.545	184.685	146.412	139.118	196.862	119.576	168.043	220.89	180.088	182.89												1
3669	PAAGCBIM_03645	hiuH	3	CDS	27149	27562	+	5-hydroxyisourate hydrolase		1703.34	-0.813082	0.0785405	1	0.0203444	0.997834		532.922	1466.6	869.725	1383.43	1701.24	1379.82	803.35	735.655	2210.8	2732.76	1995.64	2243.96	2172.01	825.792	4006.77	1575.37	1950.05	1672.72	2625.87	1182.22
4445	PAAGCBIM_04421	glaH	3	CDS	859059	860036	+	Glutarate 2-hydroxylase		196.732	-0.813218	0.00820201	1	0.204275	0.994107		190.809	92.4598	163.403	119.75	81.7189	100.534	215.051	229.791	145.033	160.905	204.432	164.077	260.129	385.251	197.841	279.011	298.464	279.416	171.546	195.015
1055	PAAGCBIM_01031	chiQ	1	CDS	1051797	1052123	+	putative lipoprotein ChiQ		37.8524	-0.819045	0.0366256	1	0.335729	0.97325		26.0871	33.158	23.7198	32.5637	11.1435	32.0451	16.067	64.9585	47.7082	40.2261	26.2841	41.2173	29.8509	26.7535	46.0323	70.2272	42.6378	52.8624	54.0975	39.4073
3609	PAAGCBIM_03585	PAAGCBIM_03585	2	CDS	1422115	1422519	+	hypothetical protein		308.147	-0.819844	0.0152346	1	0.781733	0.585975		98.3856	91.8222	160.767	214.29	211.726	206.722	367.069	479.881	417.923	242.402	457.537	329.738	508.887	301.423	383.929	227.764	496.605	390.805	225.644	349.613
2376	PAAGCBIM_02352	aphA	2	CDS	185790	186503	-	Class B acid phosphatase		606.96	-0.821427	2.53464e-07	1	0.0709189	0.997834		488.947	442.532	374.245	512.09	328.114	422.241	418.978	505.864	630.702	585.107	567.541	590.517	697.943	672.405	704.197	707.966	822.658	781.609	1112.56	772.989												1
1975	PAAGCBIM_01951	ynfE	1	CDS	1981307	1983733	+	Putative dimethyl sulfoxide reductase chain YnfE		159.62	-0.824644	0.000650485	1	-0.222481	0.985245		121.491	120.517	71.1593	162.293	175.819	94.8786	65.5039	103.122	122.133	159.86	138.235	190.234	208.956	199.76	216.45	155.639	201.902	225.609	240.592	218.256
2312	PAAGCBIM_02288	melR_1	2	CDS	121962	122870	+	Melibiose operon regulatory protein		142.99	-0.825307	0.021663	1	0.107242	0.997834		159.504	87.9963	76.4304	100.317	29.716	89.852	155.726	81.1982	145.987	131.649	175.227	152.187	228.857	96.3126	232.121	170.823	205.665	184.075	203.578	152.577												1
1963	PAAGCBIM_01939	ydfG	1	CDS	1971222	1971968	+	NADP-dependent 3-hydroxy acid dehydrogenase YdfG		915.946	-0.832873	3.7841e-05	1	-0.0792115	0.997834		597.767	572.613	930.343	597.701	601.748	658.495	679.758	824.973	826.305	783.103	978.351	1316.58	889.842	786.553	1008.79	1328.62	875.329	980.787	1872.77	1208.49											1	1
2140	PAAGCBIM_02116	astE	1	CDS	2148682	2149650	-	Succinylglutamate desuccinylase		302.292	-0.838549	0.0101117	1	0.23233	0.994107		169.193	98.8364	234.562	168.071	97.815	312.283	364.597	524.54	180.337	283.673	307.621	409.795	403.698	420.922	278.153	349.238	358.659	462.546	267.64	353.655
5059	PAAGCBIM_05035	yeaX	5	CDS	118732	119697	-	Carnitine monooxygenase reductase subunit		349.162	-0.840124	0.00147014	1	0.415072	0.900866		248.946	196.397	187.123	228.471	92.8624	279.609	381.9	462.829	423.648	311.883	456.564	324.19	488.986	335.311	371.197	427.057	402.551	523.905	404.308	435.501												1
4693	PAAGCBIM_04669	arcC1_2	3	CDS	1096446	1097378	+	Carbamate kinase 1		71.3452	-0.840613	0.0858366	1	0.485407	0.962954		30.5592	54.2006	28.9908	53.0473	42.0976	80.4269	28.4262	32.4793	98.2788	83.0643	150.89	145.053	113.718	41.022	116.55	30.3685	90.2918	101.949	64.0629	41.4281
2119	PAAGCBIM_02095	PAAGCBIM_02095	1	CDS	2130329	2130619	+	hypothetical protein		62.5349	-0.842265	0.0079699	1	-0.013171	0.997834		38.0126	41.4475	55.3462	51.9969	26.0015	50.8952	53.1447	51.9668	40.0749	37.0916	93.4545	42.8026	135.04	80.2605	58.7647	89.2076	61.4486	91.5653	80.4345	71.7414
4657	PAAGCBIM_04633	PAAGCBIM_04633	3	CDS	1066533	1067342	+	hypothetical protein	1	345.827	-0.850736	0.00760652	1	-0.212029	0.994107		172.175	262.076	202.936	248.429	393.737	224.944	241.005	138.849	400.749	347.407	238.504	371.748	325.517	185.491	537.697	865.503	450.205	343.606	508.232	457.731
4220	PAAGCBIM_04196	cysK	3	CDS	629932	630903	+	Cysteine synthase A		603.735	-0.856994	1.25395e-05	1	0.0508114	0.997834		479.257	431.692	342.619	368.705	450.692	406.533	446.168	497.745	593.489	597.123	622.056	564.36	550.11	1323.41	758.065	660.516	769.988	802.376	707.539	702.258											1	1
2144	PAAGCBIM_02120	astC	1	CDS	2153489	2154709	-	Succinylornithine transaminase		310.014	-0.862305	0.0107847	1	0.513747	0.880859		184.846	126.893	187.123	209.038	64.3846	302.858	321.34	354.836	342.545	268	391.341	309.922	422.177	440.541	228.203	379.607	541.751	485.202	264.793	374.874
2893	PAAGCBIM_02869	PAAGCBIM_02869	2	tRNA	711895	711989	-	tRNA-SeC(tca)		7518.13	-0.867413	0.0731799	1	0.0127561	0.997846		5754.81	4382.6	6019.55	6943.42	4417.77	4344.94	5090.77	8103.58	9511.1	6165.57	5307.43	8204.62	4585.67	25802.9	7433.73	4168.08	7362.54	11030.3	9355.31	6377.91
3382	PAAGCBIM_03358	PAAGCBIM_03358	2	CDS	1199219	1199497	-	hypothetical protein		66.0476	-0.869647	0.0129676	1	-0.0879358	0.997834		67.0811	42.7228	34.2619	36.2402	22.287	54.0368	69.2117	67.3945	75.3789	51.1969	31.1515	78.4714	119.404	107.014	57.7853	125.27	76.4972	62.3022	58.3684	84.8772
115	PAAGCBIM_00091	PAAGCBIM_00091	1	CDS	80128	80334	+	hypothetical protein		1867.52	-0.869949	0.00255281	1	-0.121784	0.997834		1349.82	1226.85	988.324	1435.43	931.1	2223.68	1041.88	2253.25	1926.46	1965.86	1547.84	1888.86	1762.63	2011.86	2711.99	5007.01	1249.04	1952.13	1721.16	2155.27
2008	PAAGCBIM_01984	malI	1	CDS	2021215	2022243	-	Maltose regulon regulatory protein MalI		64.6381	-0.872854	0.0313914	1	-0.293437	0.984867		52.1742	31.8827	81.7015	50.9464	35.9068	14.4517	66.7398	36.5392	41.029	63.2125	74.9583	81.6419	98.0816	74.9098	114.591	41.7567	66.4648	69.8539	111.042	84.8772												1
1832	PAAGCBIM_01808	potA_3	1	CDS	1825512	1826525	+	Spermidine/putrescine import ATP-binding protein PotA		76.2731	-0.874879	0.0092506	1	-0.220211	0.994107		71.5532	57.3889	21.0842	73.0057	19.8106	65.9752	72.9195	73.0783	39.1207	55.8986	62.303	110.97	99.503	94.5291	104.797	64.5331	96.562	105.725	105.348	131.358												1
1192	PAAGCBIM_01168	rhtA	1	CDS	1187820	1188707	-	Threonine/homoserine exporter RhtA		77.7157	-0.88254	0.00114989	1	-0.130706	0.997834		46.9568	34.4333	52.7106	48.3203	89.1479	57.8068	53.1447	63.3346	99.233	79.9298	64.2499	86.3978	103.767	112.365	79.3323	146.149	60.1945	76.4618	81.1463	119.232
3336	PAAGCBIM_03312	yhcO	2	CDS	1155304	1155576	+	putative protein YhcO		37.3677	-0.884591	0.0890491	1	0.153859	0.997834		24.5964	26.1438	57.9817	29.9376	6.19083	27.0184	4.94369	46.2829	26.7166	44.9279	22.3901	43.5952	52.5945	62.4249	29.3823	49.3489	66.4648	35.8709	49.1149	41.4281												1
2642	PAAGCBIM_02618	metE	2	CDS	451690	453951	-	5-methyltetrahydropteroyltriglutamate--homocysteine methyltransferase		158.89	-0.886	6.62505e-05	1	0.0983762	0.997834		92.4229	89.2716	86.9725	128.679	84.1952	128.809	140.895	202.183	128.812	161.427	128.5	183.1	160.626	205.11	143.974	197.395	211.935	313.399	202.154	187.942												1
2325	PAAGCBIM_02301	naRNA4	2	misc_RNA	137210	137287	+	Nucleoid-associated noncoding RNA 4 (CssrE)		258.189	-0.888034	0.0005671	1	-0.0655639	0.997834		166.212	161.964	234.562	178.05	179.534	206.722	126.064	261.458	294.836	276.359	203.458	370.956	147.833	408.437	266.4	444.14	234.508	232.217	322.45	447.626
1831	PAAGCBIM_01807	ydcS	1	CDS	1824349	1825494	+	Bifunctional polyhydroxybutyrate synthase / ABC transporter periplasmic binding protein		110.885	-0.893577	0.00736742	1	0.365434	0.970949		97.6403	65.6784	44.804	101.368	33.4305	90.4803	69.2117	122.609	81.1039	92.4678	144.076	116.518	157.783	55.2906	152.788	140.454	194.378	192.57	143.786	121.253											1	1
4517	PAAGCBIM_04493	hypA	3	CDS	922282	922632	+	Hydrogenase maturation factor HypA		55.3685	-0.894917	0.0945837	1	0.0896023	0.997834		39.5033	40.8099	15.8132	46.7446	55.7174	42.7268	8.65146	28.4194	60.1123	87.2437	80.7992	58.6554	98.0816	19.6192	91.0853	28.4705	65.2107	85.9015	98.2297	55.5743												1
1725	PAAGCBIM_01701	pspA	1	CDS	1712445	1713113	+	Phage shock protein A		156.151	-0.895	2.35268e-07	1	-0.0178119	0.997834		102.112	106.488	94.8791	120.801	95.3387	95.507	137.187	109.618	141.216	149.934	180.095	181.515	207.535	167.655	190.985	210.682	188.108	286.968	176.529	179.859											1	1
2643	PAAGCBIM_02619	metR	2	CDS	454069	455022	+	HTH-type transcriptional regulator MetR		48.7127	-0.903857	0.0602207	1	-0.198193	0.997834		35.0313	24.2309	39.533	34.1393	56.9556	47.7535	6.17961	43.847	47.7082	37.0916	36.0189	71.3376	35.5368	55.2906	32.3206	85.4115	46.3999	98.1731	53.3857	87.9085												1
1492	PAAGCBIM_01468	bssS	1	CDS	1485945	1486199	-	Biofilm regulator BssS		486.109	-0.907581	7.16036e-06	1	-0.230629	0.984867		319.008	273.554	263.553	325.637	339.257	459.941	379.428	344.28	545.781	596.078	475.06	730.022	383.797	428.056	777.653	613.065	343.61	604.142	807.904	712.362
269	PAAGCBIM_00245	PAAGCBIM_00245	1	CDS	241685	241846	+	hypothetical protein	1	229.6	-0.909697	0.00512698	1	-0.398083	0.962954		181.864	152.399	139.683	140.759	113.911	279.609	154.49	189.192	103.05	189.637	255.053	223.525	157.783	265.752	204.697	578.9	184.346	318.119	302.519	456.72
117	PAAGCBIM_00093	STnc450	1	misc_RNA	81801	81858	-	Enterobacterial sRNA STnc450		89.8704	-0.929421	0.000451895	1	0.0290104	0.997834		62.609	44.6358	84.337	64.0769	30.9541	65.3469	76.6272	131.541	53.4331	89.3333	94.4279	141.883	89.5527	78.477	162.582	111.984	85.2756	116.109	113.178	101.044
142	PAAGCBIM_00118	mgtA	1	CDS	108340	111036	+	Magnesium-transporting ATPase%2C P-type 1		1754.58	-0.938241	0.00448368	1	0.195232	0.997834		520.251	883.151	540.284	976.385	2373.56	1247.87	1213.68	1379.56	2497.04	2564.55	1786.34	2683.88	2690.85	1537.44	2868.7	1858.17	2146.94	1583.04	2138.28	1601.55												1
1886	PAAGCBIM_01862	sra	1	CDS	1882750	1882887	-	Stationary-phase-induced ribosome-associated protein		1621.13	-0.941312	1.70957e-06	1	-0.16624	0.994107		1346.84	866.572	1328.31	1043.61	882.812	1274.26	1181.54	1297.55	1290.98	1241.79	1872.01	3285.49	1808.11	1448.26	2254.61	2046.08	1447.18	1585.87	2791.72	2129											1	1
3656	PAAGCBIM_03632	DsrA	3	misc_RNA	15721	15807	-	DsrA RNA		59.468	-0.945628	0.0841539	1	-0.762466	0.879796		32.7952	45.9111	44.804	75.1066	21.0488	16.3367	69.2117	67.3945	33.3957	61.6452	31.1515	68.9597	27.008	139.118	169.438	47.4508	20.0648	44.3667	88.2644	85.8876
127	PAAGCBIM_00103	fruK_1	1	CDS	91753	93255	+	Fructose import ATP-binding protein FruK		103.103	-0.951303	0.000736175	1	0.293803	0.975292		108.075	49.0994	47.4396	79.3083	44.5739	62.8335	65.5039	102.31	103.05	99.7817	112.924	127.615	177.684	67.7756	102.838	127.168	166.789	151.98	123.855	141.462											1	1
3131	PAAGCBIM_03107	ugpB_2	2	CDS	961357	962673	+	sn-glycerol-3-phosphate-binding periplasmic protein UgpB		440.107	-0.951367	9.59694e-07	1	0.470388	0.870316		327.207	209.151	226.656	296.75	160.961	339.301	359.654	562.703	412.198	364.647	645.42	451.012	639.662	494.048	443.673	459.324	644.583	640.957	576.566	547.66											1	1
3023	PAAGCBIM_02999	dppA	2	CDS	849655	851262	+	Periplasmic dipeptide transport protein		457.578	-0.952531	0.000700937	1	0.224041	0.994107		380.126	238.483	332.077	373.957	91.6242	297.831	397.967	518.044	369.261	303.524	506.212	523.143	709.315	467.295	460.323	573.206	674.68	820.312	489.725	624.454												1
2968	PAAGCBIM_02944	aldB	2	CDS	796642	798180	+	Aldehyde dehydrogenase B		192.499	-0.960126	0.000992699	1	0.305224	0.97325		146.833	104.575	92.2436	130.255	74.2899	92.9936	215.051	235.475	199.42	182.846	214.166	214.013	277.187	117.715	229.182	174.619	260.843	322.839	287.571	277.872											1	1
1718	PAAGCBIM_01694	puuA	1	CDS	1703856	1705274	-	Gamma-glutamylputrescine synthetase PuuA		180.549	-0.965606	0.000638236	1	0.429077	0.944105		89.4415	86.0833	195.029	96.1154	66.8609	104.932	165.614	287.441	104.004	136.351	156.731	238.585	274.344	183.707	174.335	212.58	359.913	339.83	155.174	183.901											1	1
4388	PAAGCBIM_04364	nadB	3	CDS	802660	804282	+	L-aspartate oxidase		41.9643	-0.971253	0.00297186	1	-0.212261	0.994107		24.5964	29.3321	21.0842	25.2106	30.9541	38.3285	27.1903	35.7272	55.3415	44.9279	28.231	30.913	42.6442	44.5892	60.7235	91.1056	28.8432	76.4618	50.5385	52.543												1
1620	PAAGCBIM_01596	PAAGCBIM_01596	1	CDS	1608994	1609272	+	hypothetical protein		1436.32	-0.989497	0.0581223	1	0.479662	0.970949		1257.4	808.545	424.321	1367.67	391.26	1053.09	741.554	1326.78	2104.88	1547.92	1909	2336.7	2881.32	485.13	2395.64	945.221	2086.74	1814.31	1516.15	1332.77
84	PAAGCBIM_00060	bsmA	1	CDS	55861	56190	-	Lipoprotein BsmA		417.765	-0.996115	0.0103666	1	0.523886	0.926235		288.449	226.367	76.4304	383.936	94.1006	397.108	239.769	409.239	654.556	531.821	409.837	696.731	624.026	358.497	519.088	214.478	738.637	554.112	516.774	421.355
377	PAAGCBIM_00353	leuA	1	CDS	352193	353764	-	2-isopropylmalate synthase		27.3948	-1.02155	0.0597652	1	-0.255137	0.996132		35.0313	11.4778	18.4487	24.1602	8.66716	18.8501	13.5952	31.6673	29.5791	14.6277	13.6288	22.1939	59.7018	55.2906	40.1559	43.6548	18.8108	49.0866	9.96533	29.3028												1
3506	PAAGCBIM_03482	aer	2	CDS	1322398	1323918	+	Aerotaxis receptor		59.7893	-1.02266	0.0316533	1	0.411828	0.973343		58.8823	45.2734	18.4487	42.5429	22.287	38.9568	25.9544	81.1982	29.5791	49.1072	87.6136	78.4714	86.7098	39.2385	49.95	34.1646	101.578	176.523	43.4204	85.8876		1							1			1
1349	PAAGCBIM_01325	PAAGCBIM_01325	1	CDS	1344823	1345716	+	hypothetical protein		199.659	-1.03525	9.50245e-05	1	0.460543	0.923898		128.945	130.081	60.6172	188.029	92.8624	117.499	102.582	153.465	248.082	204.265	248.238	263.157	277.187	126.633	353.568	222.07	374.962	269.032	246.998	184.911
4602	PAAGCBIM_04578	fucP_2	3	CDS	1010925	1012241	+	L-fucose-proton symporter		69.7588	-1.03648	0.0145893	1	0.158766	0.997834		49.9382	67.5913	7.90659	75.1066	14.858	49.0102	29.6621	53.5908	77.2872	84.6316	100.269	107.006	71.0736	65.992	112.632	66.4312	75.2431	86.8454	101.077	99.0234												1
5060	PAAGCBIM_05036	yeaW	5	CDS	119753	120877	-	Carnitine monooxygenase oxygenase subunit		389.471	-1.04185	0.0010267	1	0.510236	0.902064		217.641	154.312	155.496	256.833	92.8624	261.387	486.954	462.829	410.29	289.942	688.253	392.357	659.563	369.198	400.579	381.505	484.064	526.737	488.301	610.307												1
1573	PAAGCBIM_01549	bluR	1	CDS	1563440	1564171	-	HTH-type transcriptional repressor BluR		561.685	-1.04396	1.8172e-07	1	0.107345	0.997834		250.436	292.046	258.282	284.144	372.688	402.763	611.782	449.838	537.194	553.762	570.462	591.31	828.718	695.591	656.206	709.864	826.421	731.578	715.369	895.252
2540	PAAGCBIM_02516	sbp	2	CDS	356201	357190	-	Sulfate-binding protein		102.302	-1.04622	2.91374e-05	1	-0.000979179	0.999997		58.8823	79.7068	39.533	64.0769	68.0991	59.0635	86.5146	56.8387	102.095	86.1988	103.189	85.6051	199.006	174.79	151.809	151.843	146.724	112.333	121.719	98.0129			1									1
2552	PAAGCBIM_02528	rhaR_3	2	CDS	366530	367468	-	HTH-type transcriptional activator RhaR		19.563	-1.05716	0.0890441	1	-0.115908	0.997834		15.6523	8.2895	10.5421	12.6053	12.3817	18.8501	9.88738	17.0516	8.58747	15.6725	12.6553	35.6688	22.7436	23.1864	39.1765	53.1449	35.1135	10.3837	25.6251	4.04177												1
1195	PAAGCBIM_01171	mntS	1	CDS	1191478	1191606	-	Small protein MntS		110.568	-1.06456	0.00634343	1	0.0392696	0.997834		106.584	96.9234	21.0842	62.5013	75.5281	57.1785	59.3243	72.2664	170.795	118.066	104.163	117.311	58.2804	90.9619	123.406	254.336	105.34	178.411	208.56	130.347
1957	PAAGCBIM_01933	mgtS	1	CDS	1966350	1966445	+	Small protein MgtS		74.7988	-1.07226	0.0193658	1	-0.0749153	0.997834		26.0871	75.2432	15.8132	43.0681	58.1938	57.1785	44.4932	39.7871	82.058	108.663	80.7992	129.993	105.189	124.85	126.344	72.1253	85.2756	19.8234	130.261	70.731
2132	PAAGCBIM_02108	chbA_2	1	CDS	2142182	2142532	-	"PTS system N%2CN-diacetylchitobiose-specific EIIA component"		23.6915	-1.07619	0.0506859	1	0.440874	0.977206		8.1988	9.56481	0	17.8575	30.9541	21.3634	11.1233	25.9834	25.7624	8.88109	39.9128	18.2307	38.3797	23.1864	35.2588	18.9803	28.8432	26.4312	38.4377	46.4804
1717	PAAGCBIM_01693	puuP	1	CDS	1702168	1703553	-	Putrescine importer PuuP		89.6735	-1.07918	3.69581e-05	1	0.323307	0.97325		64.8451	44.6358	21.0842	60.9256	53.2411	57.1785	64.268	136.413	83.9664	93.5127	95.4014	120.481	139.304	83.8277	87.1676	132.862	111.611	136.876	70.4692	135.399
1815	PAAGCBIM_01791	PAAGCBIM_01791	1	CDS	1808004	1809347	+	putative protein		156.406	-1.08306	5.7656e-06	1	0.262842	0.984867		92.4229	72.0549	92.2436	89.8127	55.7174	103.047	160.67	158.336	145.987	132.694	192.75	188.648	214.642	174.79	124.385	227.764	224.475	196.346	232.762	248.569
3442	PAAGCBIM_03418	manZ_2	2	CDS	1254341	1255219	-	PTS system mannose-specific EIID component		35.5935	-1.08555	0.0302763	1	0.414947	0.97325		26.0871	22.3179	2.63553	26.261	22.287	32.0451	9.88738	46.2829	38.1665	35.002	39.9128	44.3879	79.6024	17.8357	46.0323	20.8784	55.1783	66.0781	40.5731	40.4177
83	PAAGCBIM_00059	PAAGCBIM_00059	1	CDS	55437	55712	-	hypothetical protein		583.587	-1.08767	5.40002e-05	1	0.323918	0.97325		387.58	239.12	173.945	497.384	163.438	473.136	452.348	529.412	799.589	685.934	686.306	924.218	690.835	615.331	835.438	508.673	768.734	786.329	778.008	675.986
3485	PAAGCBIM_03461	uxaC	2	CDS	1297167	1298579	+	Uronate isomerase		130.688	-1.11279	9.21569e-05	1	0.480578	0.920781		59.6277	65.0407	63.2527	84.0353	65.6228	89.852	95.1661	167.268	147.895	124.335	122.659	122.067	179.105	108.798	192.944	87.3095	239.524	299.239	130.261	169.754												1
5100	PAAGCBIM_05076	PAAGCBIM_05076	7	CDS	7101	9113	+	hypothetical protein	1	261.641	-1.12426	0.0727095	1	0.177753	0.997834		148.324	162.602	187.123	221.118	78.0044	223.059	105.053	339.408	171.749	155.68	191.776	690.39	442.078	130.2	190.006	138.556	451.459	831.64	195.748	178.848
4700	PAAGCBIM_04676	xdhA_2	3	CDS	1106121	1108991	+	Putative xanthine dehydrogenase molybdenum-binding subunit XdhA	1	182.989	-1.12935	0.0277296	1	0.776971	0.900608		84.9694	70.1419	100.15	130.78	58.1938	143.26	75.3913	148.593	303.424	244.491	344.613	300.411	399.434	62.4249	311.453	28.4705	302.227	263.368	144.497	143.483
2511	PAAGCBIM_02487	metF	2	CDS	327126	328016	-	5%2C10-methylenetetrahydrofolate reductase		49.4467	-1.14067	0.000462323	1	0.275217	0.994107		26.8324	25.5062	28.9908	24.1602	30.9541	28.9034	32.134	43.035	58.204	65.8246	36.9924	36.4615	73.9165	32.1042	65.6206	104.392	91.5458	68.91	74.0282	40.4177												1
4611	PAAGCBIM_04587	ygdR_1	3	CDS	1019608	1019835	-	putative lipoprotein YgdR		547.803	-1.16774	2.30742e-07	1	-0.0574777	0.997834		317.517	397.258	253.011	446.438	216.679	461.826	252.128	354.024	457.044	446.144	383.553	654.721	631.134	519.018	509.294	920.546	929.253	926.037	992.263	888.179
1920	PAAGCBIM_01896	fimA_1	1	CDS	1926312	1926875	-	Type-1 fimbrial protein%2C A chain		110.87	-1.18091	0.00021791	1	0.25892	0.994107		42.4847	61.8524	7.90659	70.9048	76.7662	79.7986	84.0428	82.8221	142.17	160.905	92.481	109.384	109.453	146.253	162.582	176.517	194.378	118.941	188.63	109.128												1
1889	PAAGCBIM_01865	bdhA	1	CDS	1884016	1884786	-	D-beta-hydroxybutyrate dehydrogenase		18.6142	-1.18764	0.032198	1	0.473424	0.97325		10.4348	7.01419	2.63553	5.77743	9.90532	21.3634	12.3592	20.2995	25.7624	18.2846	22.3901	11.8896	24.165	24.9699	14.6912	22.7764	27.5892	28.3192	19.2189	42.4386												1
1849	PAAGCBIM_01825	gstB_2	1	CDS	1841606	1842223	+	Glutathione S-transferase GST-6.0		39.5773	-1.2073	0.0914199	1	-0.637076	0.970949		12.6709	10.2025	0	41.4924	43.3358	30.1601	42.0214	22.7355	39.1207	18.807	18.4962	22.1939	18.4791	69.5591	45.0529	144.251	28.8432	27.3752	52.6739	104.076
3105	PAAGCBIM_03081	nikB	2	CDS	936741	937685	-	Nickel transport system permease protein NikB		32.4356	-1.21255	0.00127457	1	-0.460298	0.970949		23.1057	30.6074	7.90659	18.9079	12.3817	21.3634	27.1903	22.7355	22.8999	18.2846	20.4432	34.0835	36.9583	44.5892	70.5176	66.4312	33.8594	61.3582	49.8267	25.2611												1
1721	PAAGCBIM_01697	puuC	1	CDS	1707109	1708596	+	NADP/NAD-dependent aldehyde dehydrogenase PuuC	1	140.211	-1.22092	0.00605374	1	0.324472	0.994107		47.7021	47.1864	176.581	59.8752	52.0029	81.6836	105.053	203.807	61.0664	77.3177	134.341	202.916	179.105	105.23	64.6412	229.662	268.367	420.068	118.872	168.744												1
1722	PAAGCBIM_01698	puuB	1	CDS	1708598	1709878	+	Gamma-glutamylputrescine oxidoreductase		90.0777	-1.22258	0.0168921	1	0.468513	0.97325		29.8138	10.2025	110.692	29.9376	48.2884	32.6734	91.4583	128.293	92.5538	72.0936	79.8257	121.274	112.296	110.581	54.847	148.047	160.519	185.963	49.8267	132.368												1
1900	PAAGCBIM_01876	ddpA	1	CDS	1894617	1896167	-	putative D%2CD-dipeptide-binding periplasmic protein DdpA		51.9526	-1.24617	0.0107847	1	0.496581	0.970949		20.8697	24.8685	5.27106	36.7655	27.2396	40.2135	34.6058	41.4111	72.5164	53.2866	84.6931	28.535	62.5448	33.8878	114.591	22.7764	73.9891	108.557	72.6046	79.825												1
1890	PAAGCBIM_01866	PAAGCBIM_01866	1	CDS	1884798	1886189	-	hypothetical protein		17.1683	-1.24821	0.0793302	1	0.994096	0.861361		8.94415	12.7531	0	11.0296	0	7.54002	16.067	49.5309	20.0374	11.4932	28.231	14.2675	41.2227	7.13427	26.4441	18.9803	16.3027	16.9915	19.2189	17.1775
5118	PAAGCBIM_05094	ftnA_2	7	CDS	22010	22507	-	Bacterial non-heme ferritin		434.417	-1.28092	6.58369e-09	1	-0.0870847	0.997834		166.212	249.96	234.562	165.445	185.725	297.203	443.696	254.962	387.39	460.772	558.78	550.885	432.128	634.95	641.515	694.68	453.967	586.207	539.552	749.748
694	PAAGCBIM_00670	yaiY	1	CDS	695368	695676	-	Inner membrane protein YaiY		16.5596	-1.2885	0.0437914	1	0.73426	0.914412		9.6895	16.579	0	5.25221	4.95266	9.42503	9.88738	15.4276	39.1207	14.1053	16.5492	21.4013	9.9503	7.13427	17.6294	15.1843	27.5892	39.6468	21.3543	30.3133
3159	PAAGCBIM_03135	PAAGCBIM_03135	2	CDS	991900	992505	+	hypothetical protein		25.28	-1.31012	0.0590099	1	-0.193018	0.997834		8.1988	10.8401	0	26.261	19.8106	22.6201	6.17961	19.4876	26.7166	43.3606	27.2576	45.1805	71.0736	46.3728	35.2588	5.6941	17.5567	24.5433	12.8126	36.3759
194	PAAGCBIM_00170	PAAGCBIM_00170	1	CDS	165316	165540	+	hypothetical protein		90.9617	-1.31391	4.95461e-05	1	0.270221	0.994107		36.5219	35.7086	39.533	84.0353	21.0488	78.5419	28.4262	94.1899	113.545	134.261	114.871	99.08	120.825	112.365	102.838	138.556	99.0701	91.5653	114.601	159.65
2771	PAAGCBIM_02747	tnaB	2	CDS	584356	585603	-	Low affinity tryptophan permease	1	111.653	-1.31788	0.0198795	1	0.717157	0.943765		41.7394	59.9395	42.1685	108.721	42.0976	54.6652	25.9544	249.278	147.895	134.261	110.004	242.548	241.65	16.0521	155.726	39.8587	144.216	210.506	88.9762	76.7936
3530	PAAGCBIM_03506	yqiJ	2	CDS	1348605	1349234	-	Inner membrane protein YqiJ		76.7026	-1.33485	6.05674e-08	1	0.226292	0.994107		23.8511	38.2592	55.3462	29.9376	45.8121	57.8068	39.5495	90.1299	79.1955	74.1832	102.216	103.836	135.04	98.0962	79.3323	121.474	73.9891	101.005	76.8754	108.117												1
1723	PAAGCBIM_01699	puuE	1	CDS	1709916	1711181	+	4-aminobutyrate aminotransferase PuuE		88.7132	-1.34114	0.0216272	1	0.548028	0.97325		15.6523	9.56481	123.87	25.7358	29.716	50.2668	75.3913	112.053	89.6913	43.3606	91.5075	103.043	218.907	58.8577	56.8059	70.2272	180.584	217.114	84.7053	117.211
998	PAAGCBIM_00974	cspA	1	misc_RNA	998567	999009	+	cspA thermoregulator		18.6029	-1.34127	0.0657269	1	-0.520604	0.984867		8.94415	8.2895	0	21.534	2.47633	3.77001	29.6621	11.3677	10.4958	18.2846	19.4697	27.7424	17.0577	39.2385	8.8147	37.9607	13.7946	32.0951	20.6425	40.4177
3587	PAAGCBIM_03563	naRNA4	2	misc_RNA	1399456	1399532	-	Nucleoid-associated noncoding RNA 4 (CssrE)		92.6601	-1.34594	1.53863e-05	1	0.0514007	0.997834		38.758	33.158	84.337	49.3707	61.9083	42.7268	65.5039	69.8304	88.7372	27.1657	117.792	76.8861	123.668	123.066	110.674	277.113	102.832	141.596	116.025	102.055
3486	PAAGCBIM_03462	uxaA	2	CDS	1298594	1300081	+	Altronate dehydratase		123.552	-1.35543	3.27615e-06	1	0.405134	0.97325		68.5718	86.0833	73.7949	65.1274	23.5251	51.5235	81.5709	75.5143	167.933	96.1248	140.182	175.173	234.543	98.0962	142.994	91.1056	232	194.458	185.782	186.932												1
4950	PAAGCBIM_04926	motA	5	CDS	10237	11124	+	Motility protein A		15.203	-1.36712	0.0526407	1	-0.243074	0.997834		6.70811	7.65185	10.5421	11.5549	2.47633	13.8234	8.65146	15.4276	9.54163	9.92593	14.6023	27.7424	27.008	7.13427	14.6912	9.49017	13.7946	59.4703	27.7606	6.06266												1
3612	PAAGCBIM_03588	glcA	2	CDS	1425068	1426750	+	Glycolate permease GlcA	1	391.572	-1.37055	0.00019913	1	0.702251	0.914412		173.666	87.9963	68.5238	186.453	92.8624	295.946	388.08	874.504	334.911	439.353	597.719	650.758	525.945	369.198	328.103	353.034	457.729	700.427	361.599	544.629
5099	PAAGCBIM_05075	fliD	7	CDS	5429	6835	-	Flagellar hook-associated protein 2		27.202	-1.39805	0.0544121	1	0.238361	0.997834		6.70811	3.18827	47.4396	13.1305	16.0961	13.195	8.65146	62.5226	7.63331	9.40351	11.6818	45.1805	68.2307	14.2685	21.5471	9.49017	41.3837	91.5653	28.4724	24.2506												1
1891	PAAGCBIM_01867	hbd	1	CDS	1886235	1887158	-	3-hydroxybutyryl-CoA dehydrogenase		18.3423	-1.40769	0.0974413	1	1.29307	0.797255		5.96277	9.56481	10.5421	11.0296	4.95266	6.91169	4.94369	43.847	15.2666	11.4932	43.8068	26.9498	45.4871	7.13427	7.83529	13.2862	36.3675	41.5348	19.9307	0
831	PAAGCBIM_00807	ybbY	1	CDS	838718	840019	+	Putative purine permease YbbY		18.6424	-1.43664	0.000364211	1	-0.719435	0.911442		13.4162	9.56481	0	9.97919	17.3343	13.195	6.17961	20.2995	7.63331	27.1657	13.6288	31.7056	18.4791	26.7535	35.2588	22.7764	7.52431	30.2071	33.4551	28.2924												1
4111	PAAGCBIM_04087	bauC	3	CDS	518948	520453	-	Putative 3-oxopropanoate dehydrogenase	1	140.682	-1.51727	0.000306026	1	0.849286	0.880859		99.8763	60.5771	18.4487	82.9849	18.5725	67.2319	70.4476	220.859	138.354	133.216	220.981	193.404	311.302	94.5291	169.438	58.839	294.702	213.338	137.379	209.162
3646	PAAGCBIM_03622	PAAGCBIM_03622	3	CDS	10111	10575	+	hypothetical protein	1	35.7031	-1.54915	0.0418369	1	0.778773	0.970949		23.1057	14.0284	28.9908	13.1305	8.66716	8.79669	14.8311	115.301	5.72498	24.5536	24.3371	89.5683	86.7098	7.13427	9.79412	13.2862	68.9729	118.941	14.948	23.2402
2772	PAAGCBIM_02748	tnaA	2	CDS	585694	587109	-	Tryptophanase	1	332.328	-1.59034	0.0626424	1	0.6006	0.984867		156.523	166.428	28.9908	297.275	70.5754	161.482	129.772	332.1	398.84	324.421	366.03	563.567	875.627	26.7535	453.468	94.9017	731.113	920.373	263.37	284.945												1
3051	PAAGCBIM_03027	pdeH	2	CDS	879465	880232	+	Cyclic di-GMP phosphodiesterase PdeH	1	18.0881	-1.7671	0.0948165	1	0.799469	0.97325		1.49069	3.82592	0	14.7062	0	10.0534	18.5388	35.7272	12.4041	9.40351	5.8409	72.9229	25.5865	7.13427	18.6088	11.3882	56.4324	49.0866	3.55905	5.05221
4560	PAAGCBIM_04536	cysH	3	CDS	962492	963226	-	Phosphoadenosine phosphosulfate reductase	1	86.1108	-1.77124	9.95213e-06	1	0.0628573	0.997834		51.4289	32.5204	76.4304	28.8871	28.4778	27.0184	30.8981	51.1548	62.0206	40.2261	66.1969	26.1571	112.296	212.245	115.571	104.392	176.821	219.002	108.907	151.566			1									1
4955	PAAGCBIM_04931	tar	5	CDS	14685	16346	+	Methyl-accepting chemotaxis protein II		15.2652	-1.77981	0.0223678	1	0.0126603	0.999005		9.6895	6.37654	10.5421	5.77743	4.95266	9.42503	1.23592	23.5475	3.81665	10.4483	6.81439	55.4848	42.6442	14.2685	9.79412	3.79607	27.5892	41.5348	13.5244	4.04177		1
3747	PAAGCBIM_03723	PAAGCBIM_03723	3	CDS	117352	118356	-	hypothetical protein	1	117.204	-1.78503	7.26056e-06	1	0.131833	0.997834		70.0625	32.5204	110.692	38.8663	8.66716	24.5051	70.4476	71.4544	83.0122	119.634	154.784	169.625	153.519	281.804	205.676	121.474	194.378	149.148	123.143	160.66
4109	PAAGCBIM_04085	iolG_2	3	CDS	515740	516726	-	Myo-inositol 2-dehydrogenase	1	90.0326	-1.89329	0.038833	1	1.11894	0.910093		26.8324	25.5062	21.0842	24.1602	3.7145	23.2484	82.8068	164.832	82.058	79.9298	175.227	177.551	270.08	8.91784	94.0235	18.9803	211.935	178.411	31.3196	100.034
4227	PAAGCBIM_04203	cysA	3	CDS	636280	637377	-	Sulfate/thiosulfate import ATP-binding protein CysA	1	139.949	-1.8947	5.0534e-13	1	0.250175	0.997834		54.4102	49.0994	81.7015	40.442	49.5266	45.8685	74.1554	93.3779	76.3331	111.275	180.095	168.832	160.626	385.251	226.244	256.234	290.94	168.027	123.855	162.681			1								1	1
4107	PAAGCBIM_04083	rbsA_2	3	CDS	513180	514727	-	Ribose import ATP-binding protein RbsA	1	112.921	-1.91222	0.0185718	1	1.32416	0.861361		38.0126	18.492	21.0842	30.988	16.0961	30.7884	88.9864	221.671	146.941	92.9903	183.015	191.026	270.08	26.7535	90.1059	5.6941	318.529	229.385	69.0455	168.744												1
4104	PAAGCBIM_04080	iolC	3	CDS	509081	510985	-	5-dehydro-2-deoxygluconokinase	1	77.001	-1.92653	0.0148447	1	0.726391	0.97325		20.8697	17.2167	5.27106	33.0889	17.3343	31.4168	66.7398	120.173	100.187	58.5107	73.9848	118.896	247.336	10.7014	81.2912	18.9803	156.757	176.523	53.3857	131.358
4547	PAAGCBIM_04523	cysN	3	CDS	948515	949942	-	Sulfate adenylyltransferase subunit 1	1	110.206	-1.98123	2.67843e-10	1	-0.0151008	0.999005		52.9196	51.0123	65.8883	37.2907	12.3817	49.6385	39.5495	37.3511	80.1497	76.2729	117.792	89.5683	139.304	303.206	195.882	115.78	201.902	209.562	187.206	141.462			1									1
3746	PAAGCBIM_03722	yeeD	3	CDS	117111	117338	-	Putative sulfur carrier protein YeeD	1	132.959	-1.98773	7.84801e-09	1	-0.037901	0.997834		46.9568	35.071	121.234	23.6349	42.0976	44.6118	58.0884	104.746	119.27	141.575	187.882	153.772	115.139	429.84	235.059	176.517	107.849	145.372	181.511	188.953												1
1887	PAAGCBIM_01863	bdm	1	CDS	1882989	1883204	-	Protein bdm	1	23.7675	-2.03585	0.0993897	1	-1.42341	0.942754		1.49069	10.2025	10.5421	17.3323	18.5725	16.3367	0	0	3.81665	10.4483	34.0719	0	17.0577	14.2685	48.9706	132.862	2.5081	48.1426	65.4865	23.2402
4228	PAAGCBIM_04204	cysW	3	CDS	637367	638242	-	Sulfate transport system permease protein CysW		34.8928	-2.32623	7.42528e-08	1	0.295549	0.997834		9.6895	7.01419	0	12.0801	7.42899	18.8501	16.067	43.035	21.9458	29.7778	58.409	49.9363	46.9086	92.7455	91.0853	45.5528	40.1297	38.7029	46.2676	22.2297			1
654	PAAGCBIM_00630	prpC	1	CDS	649104	650273	+	2-methylcitrate synthase	1	175.164	-2.36283	0.0109307	1	1.20607	0.914412		26.8324	3.82592	10.5421	51.9969	2.47633	62.2052	142.131	341.032	213.733	154.113	344.613	228.28	334.046	33.8878	188.047	123.372	382.486	382.309	145.921	331.425												1
4230	PAAGCBIM_04206	cysP	3	CDS	639075	640091	-	Thiosulfate-binding protein	1	103.757	-2.3774	1.45752e-12	1	0.183622	0.997834		40.2487	17.2167	36.8974	26.7863	16.0961	25.7617	60.5602	82.0101	91.5997	79.4074	170.36	141.883	137.883	354.93	157.685	165.129	114.119	130.268	137.379	88.919			1								1	1
2124	PAAGCBIM_02100	tcyP	1	CDS	2133863	2135254	+	L-cystine uptake protein TcyP	1	732.671	-2.39059	2.76347e-36	1	0.0617568	0.997834		242.237	161.326	234.562	191.18	183.248	227.457	297.857	502.617	571.544	891.244	1008.53	868.734	761.909	1922.69	1094	1269.78	949.318	1050.64	1046.36	1178.18
656	PAAGCBIM_00632	acs_1	1	CDS	651798	653684	+	Acetyl-coenzyme A synthetase	1	358.742	-2.40318	5.76539e-05	1	0.973332	0.933455		53.6649	41.4475	39.533	80.884	58.1938	119.384	244.713	488.001	463.723	316.062	643.473	493.022	815.925	73.1263	332.021	267.623	767.48	709.867	357.328	809.365												1
4546	PAAGCBIM_04522	cysC	3	CDS	947910	948515	-	Adenylyl-sulfate kinase	1	61.5133	-2.43823	1.74445e-07	1	0.248797	0.997834		41.7394	17.8543	18.4487	11.0296	21.0488	16.3367	0	11.3677	24.8082	32.3899	96.3749	47.5584	52.5945	189.058	92.0647	77.8194	149.232	107.613	99.6533	123.274			1									1
4108	PAAGCBIM_04084	rbsB_2	3	CDS	514779	515708	-	Ribose import binding protein RbsB	1	60.7383	-2.58744	0.00855445	1	1.20544	0.942754		17.8883	0.637654	2.63553	15.2314	1.23817	16.3367	37.0777	125.857	80.1497	49.1072	54.5151	129.2	130.775	5.3507	112.632	13.2862	184.346	62.3022	76.1636	100.034												1
653	PAAGCBIM_00629	prpB	1	CDS	648169	649059	+	2-methylisocitrate lyase	1	184.311	-2.60354	0.00719211	1	1.19286	0.942754		16.3976	1.91296	13.1777	37.2907	24.7633	48.3818	129.772	185.132	245.22	185.981	382.579	209.257	380.955	3.56713	131.241	201.192	527.956	423.844	182.935	354.665												1
4106	PAAGCBIM_04082	rbsC_3	3	CDS	512140	513168	-	Ribose import permease protein RbsC	1	27.3649	-2.64029	0.00669848	1	0.936361	0.980465		20.1243	2.55062	0	1.57566	0	2.51334	14.8311	36.5392	14.3124	25.5984	52.5681	27.7424	105.189	8.91784	9.79412	1.89803	73.9891	82.1256	37.7259	29.3028												1
4229	PAAGCBIM_04205	cysT	3	CDS	638242	639075	-	Sulfate transport system permease protein CysT	1	93.938	-2.73619	2.92024e-15	1	0.306165	0.997834		32.0499	26.1438	23.7198	21.534	7.42899	23.2484	21.0107	60.0866	75.3789	85.154	146.023	97.4947	210.378	267.535	226.244	115.78	161.773	102.893	108.195	66.6892			1
1578	PAAGCBIM_01554	pdeG	1	CDS	1567440	1568963	+	putative cyclic di-GMP phosphodiesterase PdeG	1	61.0488	-2.82475	1.66644e-18	1	0.144445	0.997834		14.1616	25.5062	13.1777	11.0296	7.42899	17.5934	4.94369	51.1548	38.1665	75.2281	62.303	62.6186	103.767	119.499	61.7029	83.5135	112.865	130.268	113.89	112.159
655	PAAGCBIM_00631	prpD	1	CDS	650307	651758	+	2-methylcitrate dehydratase	1	187.613	-2.95227	0.00984992	1	1.04573	0.97325		14.1616	1.27531	5.27106	38.3411	0	49.0102	123.592	311.801	234.724	190.16	400.102	274.254	342.575	28.5371	205.676	75.9213	331.07	523.905	200.73	401.146												1
4548	PAAGCBIM_04524	cysD	3	CDS	949944	950852	-	Sulfate adenylyltransferase subunit 2	1	51.007	-2.98714	1.45752e-12	1	-0.290795	0.997834		16.3976	6.37654	15.8132	5.25221	12.3817	12.5667	13.5952	21.1115	30.5332	37.614	40.8863	30.913	82.4454	194.409	94.0235	123.372	80.2594	53.8064	103.924	44.4595			1									1
4956	PAAGCBIM_04932	tap	5	CDS	16392	17993	+	Methyl-accepting chemotaxis protein IV	1	15.5164	-2.99041	0.00124034	1	0.688331	0.993453		6.70811	0.637654	0	3.15132	0	5.65502	3.70777	13.8037	5.72498	8.35868	17.5227	46.7658	28.4294	14.2685	12.7324	0	52.6702	67.022	4.98267	18.188		1										1
4561	PAAGCBIM_04537	cysI	3	CDS	963300	965012	-	Sulfite reductase [NADPH] hemoprotein beta-component	1	200.938	-2.99213	9.11806e-25	1	0.35147	0.997834		64.8451	54.8383	23.7198	36.7655	22.287	33.9301	51.9088	53.5908	116.408	89.8558	267.708	170.418	194.742	563.607	476.973	265.725	534.226	394.58	321.738	280.903			1								1	1
657	PAAGCBIM_00633	naRNA4	1	misc_RNA	653783	653859	+	Nucleoid-associated noncoding RNA 4 (CssrE)	1	71.0218	-3.21254	1.37107e-09	1	0.653847	0.993637		10.4348	3.82592	0	12.0801	9.90532	18.8501	27.1903	103.122	59.1581	45.4503	106.11	122.859	162.048	12.485	93.0441	49.3489	132.93	154.811	82.5699	214.214
4562	PAAGCBIM_04538	cysJ	3	CDS	965012	966811	-	Sulfite reductase [NADPH] flavoprotein alpha-component	1	116.044	-3.4634	9.80913e-28	1	0.297952	0.997834		18.6336	19.7673	5.27106	14.181	7.42899	26.3901	28.4262	90.1299	93.508	75.2281	154.784	104.629	223.171	338.878	205.676	189.803	206.919	241.657	167.275	109.128			1								1	1
1575	PAAGCBIM_01551	ycgZ	1	CDS	1565901	1566137	+	putative two-component-system connector protein YcgZ	1	293.546	-4.31358	3.8742e-12	1	0.0351843	0.997846		17.143	6.37654	2.63553	11.5549	7.42899	36.4434	101.346	203.807	237.587	317.107	384.526	413.758	469.086	652.786	331.041	715.559	371.2	561.663	500.402	529.472											1	1
1576	PAAGCBIM_01552	ariR	1	CDS	1566481	1566747	+	putative two-component-system connector protein AriR	1	188.747	-4.52948	1.3644e-13	1	0.0220852	0.999005		11.9255	9.56481	15.8132	2.10088	0	27.0184	38.3136	101.498	132.629	165.084	214.166	271.876	287.137	303.206	140.056	421.363	316.021	441.779	471.218	404.177
1577	PAAGCBIM_01553	ymgC	1	CDS	1566860	1567108	+	putative protein YmgC	1	47.5498	-6.14594	1.18942e-25	1	0.0111041	0.999225		1.49069	2.55062	0	0	0	0	4.94369	29.2313	28.6249	55.3762	54.5151	61.8259	69.6521	114.148	45.0529	100.596	79.0053	114.221	128.126	61.637											1	1
372	PAAGCBIM_00348	sgrT	1	CDS	347623	347754	+	Putative inhibitor of glucose uptake transporter SgrT		0	NA	NA		NA	NA		0	0	0	0	0	0	0	0	0	0	0	0	0	0	0	0	0	0	0	0												1
789	PAAGCBIM_00765	DnaX	1	misc_RNA	791806	791870	+	DnaX ribosomal frameshifting element		0	NA	NA		NA	NA		0	0	0	0	0	0	0	0	0	0	0	0	0	0	0	0	0	0	0	0												1
999	PAAGCBIM_00975	cspE	1	CDS	998752	998961	+	Cold shock-like protein CspE		0	NA	NA		NA	NA		0	0	0	0	0	0	0	0	0	0	0	0	0	0	0	0	0	0	0	0												1
1732	PAAGCBIM_01708	ycjO	1	CDS	1717587	1718468	+	Inner membrane ABC transporter permease protein YcjO		0.203768	NA	NA		1.15763	0.997834		0	0	0	0	0	0	0	0	0	1.56725	0	0	0	0	0	0	2.5081	0	0	0												1
1953	PAAGCBIM_01929	celA	1	CDS	1962689	1963000	-	PTS system cellobiose-specific EIIB component		0	NA	NA		NA	NA		0	0	0	0	0	0	0	0	0	0	0	0	0	0	0	0	0	0	0	0												1
2048	PAAGCBIM_02024	ynhF	1	CDS	2060409	2060498	-	putative protein YnhF		0	NA	NA		NA	NA		0	0	0	0	0	0	0	0	0	0	0	0	0	0	0	0	0	0	0	0												1
3312	PAAGCBIM_03288	acrR_2	2	CDS	1128248	1128910	+	HTH-type transcriptional regulator AcrR		0.405991	NA	NA		3.48643	0.977817		0	0	0	0	0	0	0	8.11982	0	0	0	0	0	0	0	0	0	0	0	0												1
3	HFIPFFDC_00003	AAC_AAD_leader	p1	misc_RNA	1397	1478	-	"AAC AAD 5 leader riboswitch"		0	NA	NA		NA	NA		0	0	0	0	0	0	0	0	0	0	0	0	0	0	0	0	0	0	0	0
188	PAAGCBIM_00164	PAAGCBIM_00164	1	CDS	162173	162994	+	hypothetical protein		0	NA	NA		NA	NA		0	0	0	0	0	0	0	0	0	0	0	0	0	0	0	0	0	0	0	0
592	PAAGCBIM_00568	PAAGCBIM_00568	1	CDS	578427	578546	+	hypothetical protein		0	NA	NA		NA	NA		0	0	0	0	0	0	0	0	0	0	0	0	0	0	0	0	0	0	0	0
598	PAAGCBIM_00574	PAAGCBIM_00574	1	CDS	581321	581524	+	hypothetical protein		0	NA	NA		NA	NA		0	0	0	0	0	0	0	0	0	0	0	0	0	0	0	0	0	0	0	0
912	PAAGCBIM_00888	IS009	1	misc_RNA	908087	908285	+	IS009		0	NA	NA		NA	NA		0	0	0	0	0	0	0	0	0	0	0	0	0	0	0	0	0	0	0	0
1112	PAAGCBIM_01088	PAAGCBIM_01088	1	tRNA	1117443	1117518	+	tRNA-Lys(ttt)		0	NA	NA		NA	NA		0	0	0	0	0	0	0	0	0	0	0	0	0	0	0	0	0	0	0	0
1115	PAAGCBIM_01091	PAAGCBIM_01091	1	tRNA	1117732	1117807	+	tRNA-Lys(ttt)		0	NA	NA		NA	NA		0	0	0	0	0	0	0	0	0	0	0	0	0	0	0	0	0	0	0	0
1118	PAAGCBIM_01094	PAAGCBIM_01094	1	tRNA	1118036	1118111	+	tRNA-Lys(ttt)		0	NA	NA		NA	NA		0	0	0	0	0	0	0	0	0	0	0	0	0	0	0	0	0	0	0	0
1426	PAAGCBIM_01402	cspG	1	CDS	1425269	1425481	+	Cold shock-like protein CspG		0	NA	NA		NA	NA		0	0	0	0	0	0	0	0	0	0	0	0	0	0	0	0	0	0	0	0
1595	PAAGCBIM_01571	C0299	1	misc_RNA	1580758	1580836	+	C0299 RNA		0	NA	NA		NA	NA		0	0	0	0	0	0	0	0	0	0	0	0	0	0	0	0	0	0	0	0
1695	PAAGCBIM_01671	ymiC	1	CDS	1679940	1680035	+	Protein YmiC		0	NA	NA		NA	NA		0	0	0	0	0	0	0	0	0	0	0	0	0	0	0	0	0	0	0	0
1913	PAAGCBIM_01889	safA	1	CDS	1917456	1917653	-	Two-component-system connector protein SafA		0	NA	NA		NA	NA		0	0	0	0	0	0	0	0	0	0	0	0	0	0	0	0	0	0	0	0
1923	PAAGCBIM_01899	PAAGCBIM_01899	1	CDS	1929505	1929597	-	hypothetical protein		0.235088	NA	NA		-1.20513	0.997834		0	0	0	0	0	0	0	0	0	4.70176	0	0	0	0	0	0	0	0	0	0
1942	PAAGCBIM_01918	PAAGCBIM_01918	1	CDS	1953626	1953865	+	hypothetical protein		0	NA	NA		NA	NA		0	0	0	0	0	0	0	0	0	0	0	0	0	0	0	0	0	0	0	0
2268	PAAGCBIM_02244	PAAGCBIM_02244	2	CDS	80119	80352	-	hypothetical protein		0	NA	NA		NA	NA		0	0	0	0	0	0	0	0	0	0	0	0	0	0	0	0	0	0	0	0
2320	PAAGCBIM_02296	PAAGCBIM_02296	2	CDS	131385	131474	-	hypothetical protein		0	NA	NA		NA	NA		0	0	0	0	0	0	0	0	0	0	0	0	0	0	0	0	0	0	0	0
2395	PAAGCBIM_02371	PAAGCBIM_02371	2	CDS	205041	205235	-	hypothetical protein		0	NA	NA		NA	NA		0	0	0	0	0	0	0	0	0	0	0	0	0	0	0	0	0	0	0	0
2403	PAAGCBIM_02379	naRNA4	2	misc_RNA	210773	210843	-	Nucleoid-associated noncoding RNA 4 (CssrE)		0	NA	NA		NA	NA		0	0	0	0	0	0	0	0	0	0	0	0	0	0	0	0	0	0	0	0
2442	PAAGCBIM_02418	PAAGCBIM_02418	2	CDS	256160	256288	+	hypothetical protein		0.130604	NA	NA		-0.794798	0.997834		0	0	0	0	0	0	0	0	0	2.61209	0	0	0	0	0	0	0	0	0	0
2636	PAAGCBIM_02612	Erse	2	misc_RNA	446776	447027	-	Erse small RNA		0	NA	NA		NA	NA		0	0	0	0	0	0	0	0	0	0	0	0	0	0	0	0	0	0	0	0
2949	PAAGCBIM_02925	sadB	2	CDS	773097	773780	-	Inner membrane lipoprotein SadB		0.340719	NA	NA		3.22814	0.984867		0	0	0	0	0	0	0	0	0	0	6.81439	0	0	0	0	0	0	0	0	0
3004	PAAGCBIM_02980	cspA	2	CDS	831404	831616	-	Cold shock protein CspA		0	NA	NA		NA	NA		0	0	0	0	0	0	0	0	0	0	0	0	0	0	0	0	0	0	0	0
3032	PAAGCBIM_03008	rdlD	2	misc_RNA	857485	857550	-	rdlD antitoxin		0	NA	NA		NA	NA		0	0	0	0	0	0	0	0	0	0	0	0	0	0	0	0	0	0	0	0
3705	PAAGCBIM_03681	PAAGCBIM_03681	3	CDS	81653	81922	+	hypothetical protein		0.313513	NA	NA		3.09561	0.984867		0	0	0	0	0	0	0	0	0	0	0	0	0	0	0	0	6.27026	0	0	0
3716	PAAGCBIM_03692	PAAGCBIM_03692	3	CDS	91167	91373	+	hypothetical protein		0	NA	NA		NA	NA		0	0	0	0	0	0	0	0	0	0	0	0	0	0	0	0	0	0	0	0
3738	PAAGCBIM_03714	cbtA_5	3	CDS	110456	110719	+	Cytoskeleton-binding toxin CbtA		0.125405	NA	NA		1.69473	0.997834		0	0	0	0	0	0	0	0	0	0	0	0	0	0	0	0	2.5081	0	0	0
4097	PAAGCBIM_04073	ALIL	3	misc_RNA	503350	503466	-	ALIL pseudoknot		0	NA	NA		NA	NA		0	0	0	0	0	0	0	0	0	0	0	0	0	0	0	0	0	0	0	0
4101	PAAGCBIM_04077	PAAGCBIM_04077	3	CDS	507127	507222	-	hypothetical protein		0.46798	NA	NA		2.88941	0.984867		0	0	0	0	0	0	0	4.87189	0	1.56725	2.92045	0	0	0	0	0	0	0	0	0
4163	PAAGCBIM_04139	PAAGCBIM_04139	3	CDS	569988	570344	+	hypothetical protein		0.0783626	NA	NA		-0.541298	0.997834		0	0	0	0	0	0	0	0	0	1.56725	0	0	0	0	0	0	0	0	0	0
4288	PAAGCBIM_04264	PAAGCBIM_04264	3	CDS	696267	696377	+	hypothetical protein		0	NA	NA		NA	NA		0	0	0	0	0	0	0	0	0	0	0	0	0	0	0	0	0	0	0	0
4667	PAAGCBIM_04643	PAAGCBIM_04643	3	CDS	1072970	1073125	-	hypothetical protein		0	NA	NA		NA	NA		0	0	0	0	0	0	0	0	0	0	0	0	0	0	0	0	0	0	0	0
4801	PAAGCBIM_04777	ALIL	4	misc_RNA	8048	8164	+	ALIL pseudoknot		0	NA	NA		NA	NA		0	0	0	0	0	0	0	0	0	0	0	0	0	0	0	0	0	0	0	0
4817	PAAGCBIM_04793	STnc490	4	misc_RNA	25024	25145	-	STnc490 Hfq binding RNA		0.121797	NA	NA		1.76713	0.997834		0	0	0	0	0	0	0	2.43594	0	0	0	0	0	0	0	0	0	0	0	0
5001	PAAGCBIM_04977	PAAGCBIM_04977	5	CDS	65484	65627	+	hypothetical protein		0	NA	NA		NA	NA		0	0	0	0	0	0	0	0	0	0	0	0	0	0	0	0	0	0	0	0
5037	PAAGCBIM_05013	cspC	5	CDS	98106	98315	+	Cold shock-like protein CspC		0	NA	NA		NA	NA		0	0	0	0	0	0	0	0	0	0	0	0	0	0	0	0	0	0	0	0
3620	PAAGCBIM_03596	epsG	2	CDS	1439025	1439480	+	Type II secretion system protein G		5.08189	4.57215	NA		-2.65358	0.883759		25.3418	13.3907	26.3553	7.87831	14.858	2.51334	3.70777	0	3.81665	0	0	0	0	0	0	0	0	3.77589	0	0
663	PAAGCBIM_00639	cynS	1	CDS	659565	660035	+	Cyanate hydratase		1.88208	3.90512	NA		1.5645	0.984867		6.70811	2.55062	0	9.45397	0	0	2.47185	4.87189	4.77082	0	6.81439	0	0	0	0	0	0	0	0	0												1
4148	PAAGCBIM_04124	PAAGCBIM_04124	3	CDS	554245	554376	-	hypothetical protein		1.27957	3.7509	NA		-1.73572	0.987542		5.96277	2.55062	0	2.10088	0	0	8.65146	1.62396	0	4.70176	0	0	0	0	0	0	0	0	0	0
992	PAAGCBIM_00968	citD	1	CDS	991947	992243	-	Citrate lyase acyl carrier protein		1.21943	3.68919	NA		-0.927192	0.997834		0	8.92716	0	0	1.23817	8.16836	0	0	0	3.1345	2.92045	0	0	0	0	0	0	0	0	0												1
617	PAAGCBIM_00593	ykgR	1	CDS	601519	601620	-	putative membrane protein YkgR		1.71661	3.59085	NA		0.344583	0.997834		0	5.73889	0	6.82787	6.19083	3.14168	0	0.811982	7.63331	2.08967	0	0	0	0	0	1.89803	0	0	0	0												1
3578	PAAGCBIM_03554	PAAGCBIM_03554	2	CDS	1392419	1392706	+	hypothetical protein		2.85849	3.53775	NA		0.467595	0.997834		2.23604	3.82592	2.63553	4.72699	8.66716	6.91169	6.17961	3.24793	7.63331	3.65692	3.89394	0	2.84294	0	0	0	0	0	0.71181	0
4150	PAAGCBIM_04126	PAAGCBIM_04126	3	CDS	554798	555199	-	hypothetical protein		1.21134	3.52356	NA		0.878369	0.997834		4.47207	7.01419	0	0	4.95266	0	0	0	0	0	7.78787	0	0	0	0	0	0	0	0	0
212	PAAGCBIM_00188	PAAGCBIM_00188	1	CDS	185575	185769	-	hypothetical protein		0.807288	3.47977	NA		-2.4917	0.994107		0	2.55062	0	0	0	0	13.5952	0	0	0	0	0	0	0	0	0	0	0	0	0
4287	PAAGCBIM_04263	hyfC	3	CDS	695282	696250	+	Hydrogenase-4 component C		1.12996	3.42922	NA		1.23284	0.997834		0	0	13.1777	3.15132	0	0	0	0	0	0	0	0	0	0	0	0	6.27026	0	0	0
4894	PAAGCBIM_04870	traV	4	CDS	97012	97527	-	Protein TraV		5.50934	3.39384	NA		-0.821454	0.987542		10.4348	14.0284	15.8132	11.5549	19.8106	5.65502	7.41554	4.05991	1.90833	3.65692	3.89394	1.58528	0	0	0	0	3.76216	6.60781	0	0
2338	PAAGCBIM_02314	phnN	2	CDS	147031	147588	+	Ribose 1%2C5-bisphosphate phosphokinase PhnN		2.156	3.30098	NA		0.952226	0.994107		3.72673	0	5.27106	2.10088	9.90532	3.14168	0	5.68387	0	2.61209	6.81439	0	0	0	0	1.89803	1.25405	0	0.71181	0												1
3626	PAAGCBIM_03602	epsM	2	CDS	1443168	1443704	+	Type II secretion system protein M		5.94582	3.11206	NA		-1.92857	0.883557		17.8883	14.666	5.27106	14.181	4.95266	25.7617	6.17961	2.43594	0	8.35868	4.86742	0	2.84294	0	0	9.49017	0	0	0	2.02089
1950	PAAGCBIM_01926	bglH_1	1	CDS	1959184	1960857	-	Cryptic outer membrane porin BglH		0.619743	3.10855	NA		-2.16075	0.994107		1.49069	1.91296	0	1.57566	0	0	7.41554	0	0	0	0	0	0	0	0	0	0	0	0	0
3634	PAAGCBIM_03610	PAAGCBIM_03610	2	CDS	1446624	1447100	-	hypothetical protein		1.32602	2.9486	NA		-1.13893	0.994107		2.23604	2.55062	0	4.72699	0	0	8.65146	0.811982	0.954163	3.65692	0.973484	0	0	0	1.95882	0	0	0	0	0
4877	PAAGCBIM_04853	AS-traG	4	misc_RNA	84008	84093	+	Antisense to traG		0.684844	2.94061	NA		-0.0483342	0.999005		6.70811	2.55062	0	1.57566	0	0	0	0	2.86249	0	0	0	0	0	0	0	0	0	0	0
2850	PAAGCBIM_02826	PAAGCBIM_02826	2	CDS	663306	663491	+	hypothetical protein		0.611951	2.92001	NA		-2.19181	0.993453		0	6.37654	0	0.525221	0	3.77001	0	0	0	1.56725	0	0	0	0	0	0	0	0	0	0
4882	PAAGCBIM_04858	traQ	4	CDS	87352	87636	-	Protein TraQ		2.98429	2.91646	NA		0.12563	0.997834		6.70811	1.27531	18.4487	4.72699	6.19083	3.14168	0	6.49585	1.90833	0.522417	0	0	0	3.56713	2.93823	0	3.76216	0	0	0
4659	PAAGCBIM_04635	PAAGCBIM_04635	3	CDS	1067850	1067990	-	hypothetical protein		1.18158	2.81838	NA		-2.94083	0.970949		0	1.91296	15.8132	0	0	3.77001	0	0	0	0	0	0	0	0	0	0	0	0	2.13543	0
1369	PAAGCBIM_01345	ssuE	1	CDS	1370171	1370746	-	FMN reductase (NADPH)		0.590607	2.79884	NA		-0.429496	0.997834		0	8.2895	0	1.57566	0	0	0	0	0	0	1.94697	0	0	0	0	0	0	0	0	0
334	PAAGCBIM_00310	PAAGCBIM_00310	1	CDS	305786	306004	-	hypothetical protein		1.44287	2.77106	NA		-1.40019	0.994107		0	5.73889	0	2.6261	11.1435	1.88501	0	2.43594	0	2.08967	0	0	0	0	2.93823	0	0	0	0	0
3625	PAAGCBIM_03601	PAAGCBIM_03601	2	CDS	1441988	1443166	+	hypothetical protein		7.77796	2.72598	NA		-0.375094	0.997834		23.8511	29.9697	28.9908	8.40353	3.7145	10.6817	3.70777	4.05991	9.54163	1.56725	3.89394	2.37792	4.26442	7.13427	5.87647	0	7.52431	0	0	0
4290	PAAGCBIM_04266	hyfE	3	CDS	697717	698367	+	Hydrogenase-4 component E		1.60955	2.64798	NA		-0.140899	0.997834		0	0	21.0842	0	0	0	0	3.24793	0	0	0	0	0	5.3507	0	0	2.5081	0	0	0												1
828	PAAGCBIM_00804	glxR	1	CDS	834739	835617	+	2-hydroxy-3-oxopropionate reductase		5.82368	2.63806	NA		1.42318	0.942754		9.6895	7.65185	0	0	19.8106	1.88501	13.5952	15.4276	9.54163	7.31384	19.4697	2.37792	4.26442	0	2.93823	0	2.5081	0	0	0
4249	PAAGCBIM_04225	mdh_2	3	CDS	657682	658869	-	NAD-dependent methanol dehydrogenase		2.79482	2.63025	NA		-0.656852	0.997834		0	0	28.9908	3.15132	6.19083	0	3.70777	2.43594	4.77082	0	0	2.37792	0	0	0	0	0	0	4.27086	0												1
2194	PAAGCBIM_02170	PAAGCBIM_02170	2	CDS	1425	1646	+	hypothetical protein		1.11707	2.6152	NA		-2.9534	0.957394		0	1.91296	0	0	6.19083	5.02668	6.17961	0	0	0	0	0	0	0	0	0	0	0	0	3.03133
880	PAAGCBIM_00856	ylcG	1	CDS	876965	877102	+	putative protein YlcG		0.4149	2.56261	NA		-1.7184	0.997834		4.47207	3.82592	0	0	0	0	0	0	0	0	0	0	0	0	0	0	0	0	0	0												1
3333	PAAGCBIM_03309	aaeX	2	CDS	1152096	1152299	+	Protein AaeX		2.33506	2.54105	NA		0.304789	0.997834		0	4.46358	15.8132	0	0	5.02668	3.70777	10.5558	0	0	0	0	0	7.13427	0	0	0	0	0	0
4899	PAAGCBIM_04875	PAAGCBIM_04875	4	CDS	99978	100706	-	hypothetical protein		6.57469	2.52842	NA		0.249041	0.997834		8.94415	12.7531	10.5421	16.2818	18.5725	8.16836	4.94369	4.05991	12.4041	4.70176	3.89394	0	0	7.13427	1.95882	0	10.0324	2.83192	4.27086	0
4881	PAAGCBIM_04857	PAAGCBIM_04857	4	CDS	86820	87365	-	hypothetical protein		2.91168	2.4991	NA		0.679013	0.996132		0	3.18827	5.27106	6.30265	9.90532	5.65502	0	8.9318	2.86249	5.74659	4.86742	1.58528	0	0	3.91765	0	0	0	0	0
4886	PAAGCBIM_04862	PAAGCBIM_04862	4	CDS	89132	89389	-	hypothetical protein		0.384266	2.4864	NA		-1.65769	0.996132		0.745346	1.27531	0	3.15132	0	2.51334	0	0	0	0	0	0	0	0	0	0	0	0	0	0
331	PAAGCBIM_00307	ES003	1	misc_RNA	301291	301343	+	ES003 sRNA		3.70491	2.34735	NA		0.662618	0.996132		5.96277	9.56481	13.1777	6.82787	0	7.54002	0	7.30783	8.58747	1.04483	0	6.34112	0	1.78357	0	0	5.01621	0.943972	0	0
309	PAAGCBIM_00285	PAAGCBIM_00285	1	CDS	281212	281616	-	hypothetical protein		3.22342	2.3003	NA		-2.10724	0.932802		0	13.3907	18.4487	5.77743	4.95266	3.14168	0	0	0	5.74659	0	2.37792	0	0	0	0	3.76216	1.88794	4.98267	0
5065	PAAGCBIM_05041	yeaR	5	CDS	125819	126178	+	putative protein YeaR		1.8133	2.28764	NA		-2.04681	0.980465		1.49069	5.73889	15.8132	5.25221	0	0	0	0	1.90833	0	0	0	0	0	0	0	0	0	0	6.06266												1
4293	PAAGCBIM_04269	ndhI_1	3	CDS	701667	702206	+	NAD(P)H-quinone oxidoreductase subunit I%2C chloroplastic		0.632995	2.28617	NA		1.55236	0.994107		2.23604	1.27531	0	0	0	3.14168	0	4.05991	0	0	1.94697	0	0	0	0	0	0	0	0	0
1466	PAAGCBIM_01442	csgF	1	CDS	1465618	1466034	-	Curli production assembly/transport component CsgF		0.780802	2.2838	NA		2.27942	0.989425		0	0	0	0	4.95266	1.88501	0	0	0	0	0	0	0	0	0	0	8.77837	0	0	0												1
411	PAAGCBIM_00387	PAAGCBIM_00387	1	CDS	387228	387668	-	hypothetical protein		1.97341	2.27578	NA		1.63535	NA		6.70811	0	0	0	8.66716	0	0	0	17.1749	1.56725	0	0	0	5.3507	0	0	0	0	0	0
2096	PAAGCBIM_02072	fadK	1	CDS	2105987	2107633	+	Medium-chain fatty-acid--CoA ligase		3.6695	2.2535	NA		-3.13188	0.694163		9.6895	10.2025	15.8132	6.30265	3.7145	5.65502	4.94369	0	1.90833	1.04483	0	0.79264	1.42147	3.56713	0.979412	3.79607	0	0	3.55905	0
4844	PAAGCBIM_04820	PAAGCBIM_04820	4	CDS	56626	56862	-	hypothetical protein		0.325408	2.2373	NA		-1.37735	0.997834		2.98138	0	0	1.05044	2.47633	0	0	0	0	0	0	0	0	0	0	0	0	0	0	0
1858	PAAGCBIM_01834	group-II-D1D4-2	1	misc_RNA	1851700	1851817	+	Group II catalytic intron D1-D4-2		7.66237	2.22966	NA		-1.92797	0.861361		32.0499	14.666	13.1777	8.40353	16.0961	18.8501	6.17961	0	4.77082	8.35868	0	10.3043	0	0	7.83529	3.79607	5.01621	0	0.71181	3.03133
2267	PAAGCBIM_02243	PAAGCBIM_02243	2	CDS	79293	79577	-	hypothetical protein		1.58035	2.20338	NA		-3.44645	0.870316		0	3.18827	7.90659	3.15132	0	8.79669	0	0	0	3.65692	0	3.9632	0	0	0	0	0	0.943972	0	0
3623	PAAGCBIM_03599	xcpW	2	CDS	1440412	1441011	+	Type II secretion system protein J		6.20442	2.18833	NA		-0.936465	0.984867		9.6895	6.37654	28.9908	10.5044	14.858	0.628335	16.067	0.811982	0	1.56725	10.7083	0	0	0	6.85588	5.6941	2.5081	3.77589	0	5.05221
3616	PAAGCBIM_03592	gspC2	2	CDS	1433384	1434202	+	Type II secretion system protein C 2		4.85662	2.18132	NA		-3.67425	0.755159		29.8138	8.2895	15.8132	5.25221	7.42899	9.42503	0	1.62396	0	0	0	2.37792	0	10.7014	0	0	0	0	6.40629	0
4909	PAAGCBIM_04885	PAAGCBIM_04885	4	CDS	104978	105799	-	hypothetical protein		2.1571	2.17262	NA		0.0209247	0.999005		0	10.2025	10.5421	2.10088	0	5.02668	0	2.43594	0	0	0	1.58528	2.84294	0	0	0	6.27026	0	2.13543	0
3496	PAAGCBIM_03472	naRNA4	2	misc_RNA	1310092	1310173	+	Nucleoid-associated noncoding RNA 4 (CssrE)		1.33107	2.1627	NA		0.326849	0.997834		0	3.18827	10.5421	3.67655	0	0	0	4.87189	0.954163	0	0	2.37792	0	0	0	0	0	0	0	1.01044
3562	PAAGCBIM_03538	lpp1	2	CDS	1378990	1379247	-	Major outer membrane lipoprotein Lpp 1		3.90535	2.14662	NA		0.771081	0.996132		5.21742	7.65185	7.90659	5.25221	0	2.51334	9.88738	0	0	6.79142	4.86742	0	0	0	0	0	18.8108	0	2.13543	7.0731
2289	PAAGCBIM_02265	PAAGCBIM_02265	2	CDS	97878	98354	+	hypothetical protein		1.51944	2.1459	NA		-2.57716	0.932802		5.21742	3.82592	10.5421	1.57566	0	0	0	0	0.954163	3.65692	0	1.58528	0	0	0	0	0	0	0	3.03133
4897	PAAGCBIM_04873	PAAGCBIM_04873	4	CDS	97971	98564	-	hypothetical protein		2.70472	2.13729	NA		-2.15882	0.942754		6.70811	3.18827	0	4.20177	13.6198	13.195	0	0	0	0.522417	2.92045	4.75584	0	0	0	0	0	0	4.98267	0
4802	PAAGCBIM_04778	PAAGCBIM_04778	4	CDS	8093	8284	+	IS3 family transposase IS629		0.676338	2.09919	NA		2.06215	0.996132		0	5.73889	0	0	0	0	0	0	0	0	7.78787	0	0	0	0	0	0	0	0	0
4878	PAAGCBIM_04854	PAAGCBIM_04854	4	tRNA	85361	85432	+	tRNA-Thr(ggt)		0.662482	2.05001	NA		1.50885	0.994107		0	4.46358	0	1.05044	0	0	0	3.24793	0	1.56725	2.92045	0	0	0	0	0	0	0	0	0
1941	PAAGCBIM_01917	PAAGCBIM_01917	1	CDS	1953219	1953677	+	hypothetical protein		3.39189	2.04407	NA		-1.44481	0.962954		9.6895	7.65185	0	6.30265	14.858	4.39835	3.70777	0	0	3.1345	0	5.54848	0	0	0	0	6.27026	2.83192	1.42362	2.02089
4466	PAAGCBIM_04442	naRNA4	3	misc_RNA	878280	878357	+	Nucleoid-associated noncoding RNA 4 (CssrE)		4.57921	2.02883	NA		1.62433	0.810926		2.98138	5.73889	13.1777	3.15132	11.1435	3.14168	0	7.30783	6.67914	3.65692	12.6553	0.79264	0	0	2.93823	0	12.5405	2.83192	2.84724	0
1023	PAAGCBIM_00999	PAAGCBIM_00999	1	CDS	1020971	1021678	+	hypothetical protein		1.83608	2.0184	NA		-3.60346	0.801841		2.23604	0	13.1777	2.10088	0	5.65502	3.70777	0	0	3.1345	0	0	0	0	0.979412	0	0	4.71986	0	1.01044
4670	PAAGCBIM_04646	PAAGCBIM_04646	3	CDS	1075366	1075530	-	hypothetical protein		1.12423	1.98615	NA		-3.00135	0.944105		6.70811	3.82592	0	1.57566	0	5.65502	0	0	0	0	0	0	0	0	0	0	0	4.71986	0	0
4656	PAAGCBIM_04632	PAAGCBIM_04632	3	CDS	1066281	1066412	-	hypothetical protein		0.925081	1.95174	NA		2.93347	0.970949		0	5.10123	0	0	0	0	0	0	4.77082	0	4.86742	0	0	0	0	0	3.76216	0	0	0
707	PAAGCBIM_00683	PAAGCBIM_00683	1	CDS	705065	705427	+	hypothetical protein		2.20802	1.93028	NA		-1.37966	0.987542		5.21742	1.27531	0	6.30265	12.3817	0	6.17961	0	0	0	3.89394	0	0	0	0	0	0	0	2.84724	6.06266
1375	PAAGCBIM_01351	ycbV	1	CDS	1376628	1377191	+	putative fimbrial-like protein YcbV		4.08356	1.90523	NA		0.962845	0.984867		5.96277	5.10123	0	1.57566	14.858	1.88501	3.70777	0	20.0374	10.4483	1.94697	0	2.84294	5.3507	2.93823	0	5.01621	0	0	0												1
4879	PAAGCBIM_04855	PAAGCBIM_04855	4	CDS	86182	86562	-	hypothetical protein		1.59458	1.90246	NA		3.10323	0.694163		0	3.18827	0	2.10088	1.23817	0	0	4.87189	11.45	1.56725	2.92045	0.79264	0	0	0	0	3.76216	0	0	0
850	PAAGCBIM_00826	sfmC	1	CDS	856980	857672	+	putative fimbrial chaperone SfmC		1.3465	1.87846	NA		1.86694	NA		2.23604	0	0	0.525221	0	5.65502	0	0	13.3583	3.1345	0	0	0	0	0	0	0	0	0	2.02089												1
1374	PAAGCBIM_01350	ycbU	1	CDS	1376126	1376668	+	putative fimbrial-like protein YcbU		2.8977	1.87408	NA		-1.3609	0.97325		10.4348	5.10123	0	0	8.66716	7.54002	6.17961	0	2.86249	3.1345	0	3.9632	2.84294	0	0	0	2.5081	4.71986	0	0												1
4031	PAAGCBIM_04007	PAAGCBIM_04007	3	CDS	435470	435634	+	hypothetical protein		2.12757	1.87247	NA		0.327176	0.997834		5.96277	0.637654	15.8132	3.15132	0	0	0	0	3.81665	0	5.8409	0	1.42147	0	4.89706	0	0	0	0	1.01044
4534	PAAGCBIM_04510	edcC	3	CDS	938387	939814	-	Phenolic acid decarboxylase		3.85009	1.86091	NA		0.218802	0.997834		2.98138	10.2025	15.8132	11.0296	0	0.628335	4.94369	0	4.77082	0	4.86742	0	0	0	0.979412	5.6941	7.52431	4.71986	2.84724	0
4661	PAAGCBIM_04637	PAAGCBIM_04637	3	CDS	1068585	1069076	+	hypothetical protein		1.43222	1.85184	NA		1.21911	0.994107		0	1.91296	0	2.10088	7.42899	0	0	4.87189	0	3.65692	5.8409	0	0	0	0	0	0	2.83192	0	0
1785	PAAGCBIM_01761	paaB	1	CDS	1776513	1776800	+	1%2C2-phenylacetyl-CoA epoxidase%2C subunit B		2.62264	1.8518	NA		1.3921	0.97325		8.1988	2.55062	0	1.05044	0	2.51334	6.17961	16.2396	0	4.70176	0	3.17056	0	0	0	0	5.01621	2.83192	0	0												1
2554	PAAGCBIM_02530	rhaB	2	CDS	368576	370045	+	Rhamnulokinase		3.74685	1.84594	NA		-4.63027	0.559795		0	4.46358	36.8974	4.20177	2.47633	2.51334	4.94369	0	0	3.1345	0	3.17056	0	0	0	0	0	0	0	13.1358												1
1733	PAAGCBIM_01709	ycjP	1	CDS	1718455	1719297	+	Inner membrane ABC transporter permease protein YcjP		2.07189	1.84368	NA		-0.303268	0.997834		0	0.637654	21.0842	1.05044	2.47633	1.88501	0	2.43594	3.81665	0	0	0	0	0	0	3.79607	0	2.83192	1.42362	0												1
1250	PAAGCBIM_01226	PAAGCBIM_01226	1	CDS	1245645	1246109	+	hypothetical protein		4.88532	1.83262	NA		-0.339973	0.997834		5.96277	9.56481	0	15.2314	16.0961	7.54002	0	11.3677	0	9.40351	4.86742	3.17056	5.68589	1.78357	4.89706	0	0	0	2.13543	0
5075	PAAGCBIM_05051	PAAGCBIM_05051	6	CDS	9278	9472	-	hypothetical protein		16.7397	1.80369	0.102414		0.576902	0.994107		45.4661	48.4617	13.1777	21.0088	1.23817	9.42503	33.3699	8.9318	15.2666	15.6725	43.8068	3.17056	0	1.78357	3.91765	0	23.827	34.927	4.27086	7.0731
991	PAAGCBIM_00967	citE	1	CDS	991042	991950	-	Citrate lyase subunit beta		4.81045	1.8035	NA		-0.395364	0.997834		13.4162	8.92716	0	12.0801	7.42899	11.31	6.17961	7.30783	0	2.08967	0.973484	0	0	0	10.7735	0	7.52431	0	2.13543	6.06266
2385	PAAGCBIM_02361	PAAGCBIM_02361	2	CDS	195363	195617	-	hypothetical protein		0.416744	1.78617	NA		1.37143	0.997834		0	0	0	2.10088	0	0	2.47185	0	0	0	0	0	0	0	0	0	3.76216	0	0	0
2085	PAAGCBIM_02061	ydiM_2	1	CDS	2094518	2095240	+	Inner membrane transport protein YdiM		0.269023	1.77403	NA		-0.424258	0.997834		0	1.91296	0	0	0	2.51334	0	0	0.954163	0	0	0	0	0	0	0	0	0	0	0												1
1448	PAAGCBIM_01424	rutA	1	CDS	1446437	1447528	-	Pyrimidine monooxygenase RutA		0.41075	1.76553	NA		1.25732	0.997834		0	0	0	0	0	4.39835	0	0	3.81665	0	0	0	0	0	0	0	0	0	0	0
2980	PAAGCBIM_02956	yiaM	2	CDS	808352	808825	-	2%2C3-diketo-L-gulonate TRAP transporter small permease protein YiaM		0.216846	1.74893	NA		-1.12858	0.997834		2.23604	0	0	2.10088	0	0	0	0	0	0	0	0	0	0	0	0	0	0	0	0												1
5071	PAAGCBIM_05047	PAAGCBIM_05047	6	CDS	4821	4982	-	hypothetical protein	1	11.0617	1.7318	0.10298		-0.586364	0.994107		11.9255	43.3605	0	1.05044	9.90532	8.79669	58.0884	1.62396	0	8.88109	21.4166	6.34112	12.7932	10.7014	0.979412	5.6941	8.77837	4.71986	2.13543	4.04177
4286	PAAGCBIM_04262	hyfB	3	CDS	693274	695292	+	Hydrogenase-4 component B		4.928	1.72212	NA		0.436543	0.997834		10.4348	11.4778	0	9.45397	0	8.16836	7.41554	0	6.67914	8.35868	7.78787	0	4.26442	0	1.95882	5.6941	11.2865	0	3.55905	2.02089												1
3140	PAAGCBIM_03116	PAAGCBIM_03116	2	CDS	969373	969867	-	hypothetical protein		0.716147	1.71742	NA		0.495739	0.997834		4.47207	0.637654	0	0	2.47633	0	0	0	0	0	3.89394	0	2.84294	0	0	0	0	0	0	0
3836	PAAGCBIM_03812	yehA	3	CDS	214049	215083	-	putative fimbrial-like protein YehA		3.41951	1.70192	NA		0.516637	0.997834		9.6895	3.18827	0	0.525221	8.66716	3.14168	9.88738	0	12.4041	3.65692	5.8409	0	0	0	0	0	0	0	11.389	0												1
673	PAAGCBIM_00649	mhpF	1	CDS	672296	673246	+	Acetaldehyde dehydrogenase		8.01945	1.68618	NA		-1.23194	0.942812		10.4348	3.82592	50.0751	5.77743	24.7633	8.16836	1.23592	9.74378	0	6.26901	4.86742	3.17056	0	10.7014	3.91765	0	0	12.2716	2.13543	3.03133												1
10	HFIPFFDC_00010	HFIPFFDC_00010	p2	CDS	74	199	-	hypothetical protein		1.47227	1.67409	NA		-3.34106	0.942754		0	0	0	2.10088	9.90532	0	9.88738	0	0	0	0	0	0	0	0	0	0	7.55178	0	0
4883	PAAGCBIM_04859	PAAGCBIM_04859	4	CDS	87717	88031	+	hypothetical protein		6.35915	1.66943	NA		-0.413511	0.997834		7.45346	10.8401	36.8974	5.77743	2.47633	2.51334	11.1233	10.5558	5.72498	5.22417	2.92045	7.13376	5.68589	0	8.8147	0	0	0	0	4.04177
3621	PAAGCBIM_03597	epsH	2	CDS	1439484	1440047	+	Type II secretion system protein H		5.53706	1.64622	NA		-2.0085	0.870316		15.6523	16.579	2.63553	10.5044	21.0488	8.79669	0	1.62396	0	2.61209	4.86742	0	0	0	10.7735	0	0	3.77589	7.82991	4.04177
2572	PAAGCBIM_02548	PAAGCBIM_02548	2	CDS	386304	386522	-	hypothetical protein		3.77838	1.61685	NA		-0.37409	0.997834		12.6709	14.666	0	1.57566	7.42899	3.77001	0	12.1797	0	7.31384	0	1.58528	0	0	4.89706	7.59213	0	1.88794	0	0
4634	PAAGCBIM_04610	PAAGCBIM_04610	3	CDS	1046022	1046168	-	hypothetical protein		0.776266	1.60443	NA		-0.198963	0.997834		3.72673	0	0	2.10088	0	3.14168	0	0	0	0	2.92045	0.79264	2.84294	0	0	0	0	0	0	0
1859	PAAGCBIM_01835	PAAGCBIM_01835	1	CDS	1851968	1852147	+	ISAs1 family transposase ISEc5		1.05829	1.60405	NA		1.04051	0.997834		0	0	10.5421	0.525221	0	0	0	5.68387	0	1.56725	0	0	0	0	0	0	0	0	2.84724	0
615	PAAGCBIM_00591	ykgO	1	CDS	600753	600893	-	50S ribosomal protein L36 2		6.4838	1.57861	NA		-0.212192	0.997834		18.6336	14.666	13.1777	7.87831	4.95266	8.16836	4.94369	7.30783	6.67914	5.74659	8.76136	3.17056	5.68589	8.91784	1.95882	0	0	0.943972	0	8.08354												1
1377	PAAGCBIM_01353	PyrD_leader	1	misc_RNA	1377937	1378010	+	PyrD leader		1.88489	1.56138	NA		1.40617	0.984867		5.21742	4.46358	0	0	0	0	0	2.43594	5.72498	9.40351	0	0.79264	0	0	0	0	7.52431	0	2.13543	0
1772	PAAGCBIM_01748	MicC	1	misc_RNA	1758763	1758883	+	MicC RNA		0.186336	1.55794	NA		-0.977545	0.997834		3.72673	0	0	0	0	0	0	0	0	0	0	0	0	0	0	0	0	0	0	0
5074	PAAGCBIM_05050	PAAGCBIM_05050	6	CDS	8578	9195	-	hypothetical protein	1	16.9993	1.55262	0.416714		0.764099	0.994107		5.21742	93.0975	5.27106	1.57566	2.47633	6.28335	53.1447	7.30783	6.67914	5.22417	66.1969	6.34112	0	41.022	0	0	21.3189	8.49575	4.27086	6.06266
3714	PAAGCBIM_03690	PAAGCBIM_03690	3	CDS	89071	89640	-	hypothetical protein		0.600675	1.54525	NA		1.60341	0.994107		0	3.18827	0	1.05044	0	0.628335	0	0	5.72498	0	0	0	1.42147	0	0	0	0	0	0	0
4098	PAAGCBIM_04074	PAAGCBIM_04074	3	CDS	503421	503747	-	IS3 family transposase IS3411		1.18256	1.51127	NA		1.15745	0.994107		2.98138	0	0	0.525221	0	0	4.94369	0	0	3.1345	0	0.79264	0	1.78357	0	0	8.77837	0	0.71181	0
5011	PAAGCBIM_04987	PAAGCBIM_04987	5	CDS	75666	75776	-	hypothetical protein		0.592788	1.51021	NA		0.74342	0.997834		0	6.37654	0	0	0	0	0	0	0	0	3.89394	1.58528	0	0	0	0	0	0	0	0
4900	PAAGCBIM_04876	PAAGCBIM_04876	4	CDS	100693	101259	-	hypothetical protein		1.40986	1.50364	NA		0.0773372	0.997834		8.1988	1.27531	0	2.10088	0	1.88501	1.23592	0	0	1.56725	0	0	0	0	0	0	6.27026	5.66383	0	0
988	PAAGCBIM_00964	citG	1	CDS	988091	988969	-	"2-(5-triphosphoribosyl)-3-dephosphocoenzyme-A synthase"		2.39557	1.49019	NA		0.850445	0.994107		10.4348	5.73889	0	2.6261	0	2.51334	0	0	0	2.61209	6.81439	0.79264	0	0	0	0	8.77837	0	3.55905	4.04177												1
4896	PAAGCBIM_04872	PAAGCBIM_04872	4	CDS	97787	97984	-	hypothetical protein		0.758958	1.48444	NA		-2.45314	0.987542		0	7.01419	0	4.20177	0	0	0	0	0	0	0	3.9632	0	0	0	0	0	0	0	0
3209	PAAGCBIM_03185	PAAGCBIM_03185	2	CDS	1049107	1049460	+	hypothetical protein		2.3477	1.45235	NA		-2.08314	0.975292		5.96277	2.55062	23.7198	0	0	0	0	2.43594	0	0	0	0	0	0	0	0	0	0	9.25353	3.03133
3865	PAAGCBIM_03841	Peptidase-S11	3	misc_RNA	252422	252502	-	Peptidase-S11 RNA		5.86609	1.44987	NA		0.166542	0.997834		8.1988	4.46358	42.1685	0.525221	9.90532	1.25667	0	12.9917	11.45	0.522417	0	1.58528	9.9503	0	4.89706	0	0	5.66383	0.71181	3.03133
993	PAAGCBIM_00969	citC	1	CDS	992258	993316	-	[Citrate [pro-3S]-lyase] ligase		4.15341	1.43831	NA		0.940666	0.97325		9.6895	0.637654	0	7.35309	8.66716	8.79669	0	6.49585	7.63331	5.74659	3.89394	7.13376	0	0	0	0	10.0324	2.83192	2.13543	2.02089												1
1432	PAAGCBIM_01408	torC	1	CDS	1431892	1433064	+	Cytochrome c-type protein TorC		3.58504	1.43001	NA		0.130478	0.997834		3.72673	8.92716	0	2.6261	2.47633	12.5667	4.94369	8.11982	3.81665	6.26901	3.89394	0	0	0	4.89706	0	0	0	6.40629	3.03133												1
4833	PAAGCBIM_04809	PAAGCBIM_04809	4	CDS	46338	46607	+	Sugar transporter SemiSWEET		0.937022	1.42807	NA		-2.75856	0.942754		6.70811	0.637654	0	0.525221	0	0	0	0	0	7.31384	0	0.79264	0	1.78357	0.979412	0	0	0	0	0
4559	PAAGCBIM_04535	sok	3	misc_RNA	962212	962369	-	sok antitoxin (CssrC)		0.698331	1.42291	NA		1.46041	0.996132		0	0	0	0	0	0	6.17961	0.811982	0	0	0	0	0	0	1.95882	0	5.01621	0	0	0
2282	PAAGCBIM_02258	der_1	2	CDS	93547	94431	+	GTPase Der		2.80655	1.41894	NA		0.190991	0.997834		8.1988	0	2.63553	2.6261	6.19083	8.16836	0	0	8.58747	3.1345	3.89394	0.79264	4.26442	0	0	3.79607	0	2.83192	0	1.01044
4523	PAAGCBIM_04499	PAAGCBIM_04499	3	CDS	928088	928441	-	hypothetical protein		11.9505	1.41489	0.206401		-0.227355	0.997834		26.0871	12.7531	2.63553	17.3323	32.1923	11.9384	19.7748	17.0516	16.2208	20.3743	8.76136	3.17056	7.10736	17.8357	15.6706	0	0	0	0	10.1044
4357	PAAGCBIM_04333	rbsC_4	3	CDS	768182	769180	-	Ribose import permease protein RbsC		2.04476	1.4134	NA		-3.0938	0.879796		11.1802	6.37654	0	3.15132	2.47633	0	0	0	0.954163	6.26901	0	0	8.52883	0	1.95882	0	0	0	0	0												1
549	PAAGCBIM_00525	PAAGCBIM_00525	1	CDS	538251	538382	+	hypothetical protein		0.185534	1.4109	NA		-1.01286	0.997834		0	3.18827	0	0	0	0	0	0	0	0.522417	0	0	0	0	0	0	0	0	0	0
1952	PAAGCBIM_01928	chbC_1	1	CDS	1961252	1962574	-	"PTS system N%2CN-diacetylchitobiose-specific EIIC component"		0.548807	1.4109	NA		2.5161	0.994107		0	3.18827	0	0	0	0	0	0	0	0	7.78787	0	0	0	0	0	0	0	0	0
4880	PAAGCBIM_04856	PAAGCBIM_04856	4	CDS	86549	86830	-	hypothetical protein		0.696172	1.41066	NA		-2.30646	0.984867		0	0	0	1.05044	7.42899	0	0	0	0	2.61209	0	0	0	0	0	0	0	2.83192	0	0
2778	PAAGCBIM_02754	AsdA	2	misc_RNA	592620	592700	-	antisense RNA of dnaA mRNA		0.460763	1.40172	NA		0.551005	0.997834		0	1.27531	0	0	0	1.88501	0	0	0	3.1345	2.92045	0	0	0	0	0	0	0	0	0
4893	PAAGCBIM_04869	PAAGCBIM_04869	4	CDS	96559	96663	-	hypothetical protein		1.37644	1.39766	NA		1.39637	0.992229		1.49069	0	0	3.15132	6.19083	0	0	1.62396	9.54163	1.56725	0	3.9632	0	0	0	0	0	0	0	0
3845	PAAGCBIM_03821	PAAGCBIM_03821	3	CDS	230639	230959	+	hypothetical protein		9.82423	1.36806	NA		0.44541	0.994107		14.9069	8.2895	10.5421	4.72699	11.1435	11.31	23.4825	10.5558	6.67914	25.5984	19.4697	6.34112	5.68589	5.3507	4.89706	0	13.7946	9.43972	4.27086	0	1
3633	PAAGCBIM_03609	PAAGCBIM_03609	2	CDS	1446340	1446561	-	hypothetical protein		0.185388	1.36664	NA		-0.547137	0.997834		0	0	0	0	0	0	3.70777	0	0	0	0	0	0	0	0	0	0	0	0	0
3972	PAAGCBIM_03948	naRNA4	3	misc_RNA	362947	363023	-	Nucleoid-associated noncoding RNA 4 (CssrE)		3.84192	1.35914	NA		-0.0992441	0.997834		2.98138	1.27531	15.8132	1.57566	7.42899	5.65502	9.88738	4.05991	1.90833	0	2.92045	0	1.42147	0	0	3.79607	5.01621	3.77589	4.27086	5.05221
4254	PAAGCBIM_04230	eutD	3	CDS	661847	662863	-	Ethanolamine utilization protein EutD		4.93621	1.33866	NA		1.32517	0.870316		2.98138	3.82592	5.27106	7.35309	12.3817	1.88501	4.94369	15.4276	4.77082	4.70176	8.76136	5.54848	4.26442	0	0	5.6941	8.77837	0	2.13543	0
2832	PAAGCBIM_02808	PAAGCBIM_02808	2	CDS	642356	642577	-	hypothetical protein		0.149069	1.33617	NA		-0.750761	0.997834		2.98138	0	0	0	0	0	0	0	0	0	0	0	0	0	0	0	0	0	0	0
3216	PAAGCBIM_03192	frlA	2	CDS	1055561	1056898	-	putative fructoselysine/psicoselysine transporter FrlA		0.676857	1.33617	NA		3.11823	0.984867		2.98138	0	0	0	0	0	0	10.5558	0	0	0	0	0	0	0	0	0	0	0	0
4673	PAAGCBIM_04649	PAAGCBIM_04649	3	CDS	1077366	1077866	+	hypothetical protein		0.149069	1.33617	NA		-0.750761	0.997834		2.98138	0	0	0	0	0	0	0	0	0	0	0	0	0	0	0	0	0	0	0
1970	PAAGCBIM_01946	PAAGCBIM_01946	1	CDS	1978585	1978911	-	hypothetical protein		6.15956	1.33402	NA		0.25538	0.997834		3.72673	7.01419	13.1777	3.67655	6.19083	8.79669	19.7748	6.49585	8.58747	5.74659	7.78787	3.17056	2.84294	0	0	3.79607	5.01621	11.3277	0	6.06266
4076	PAAGCBIM_04052	yfcP	3	CDS	480305	480829	-	putative fimbrial-like protein YfcP		5.26355	1.33384	NA		-0.381742	0.997834		14.1616	8.2895	10.5421	13.1305	0	3.14168	4.94369	9.74378	4.77082	8.88109	0.973484	0.79264	12.7932	0	0	5.6941	1.25405	1.88794	4.27086	0												1
319	PAAGCBIM_00295	PAAGCBIM_00295	1	CDS	288880	289098	-	hypothetical protein		1.14139	1.32829	NA		-3.02953	0.895353		0	2.55062	0	2.10088	0	3.77001	4.94369	0	0	3.65692	0	0	0	0	3.91765	0	0	1.88794	0	0
621	PAAGCBIM_00597	rclC	1	CDS	608564	609154	-	Inner membrane protein RclC		3.23247	1.3278	NA		1.05187	0.994107		0	3.82592	0	10.5044	0	0	12.3592	0	0	3.1345	9.73484	0	0	0	6.85588	5.6941	12.5405	0	0	0
661	PAAGCBIM_00637	cynR_1	1	CDS	657866	658765	-	HTH-type transcriptional regulator CynR		10.5894	1.31371	0.350283		-0.360077	0.997834		11.9255	8.2895	50.0751	3.67655	23.5251	11.31	8.65146	5.68387	4.77082	8.35868	9.73484	4.75584	18.4791	0	24.4853	0	13.7946	0	4.27086	0												1
4164	PAAGCBIM_04140	klcA_7	3	CDS	570399	570884	+	Antirestriction protein KlcA		1.46452	1.31313	NA		-0.33123	0.997834		0	0	0	3.15132	0	2.51334	11.1233	0	0	0	0	0	0	0	0	0	5.01621	0	1.42362	6.06266
12	HFIPFFDC_00012	yqjZ	p2	CDS	2079	2399	+	putative protein YqjZ		0.142549	1.30683	NA		-0.843059	0.997834		0	1.27531	0	1.57566	0	0	0	0	0	0	0	0	0	0	0	0	0	0	0	0
3603	PAAGCBIM_03579	PAAGCBIM_03579	2	CDS	1414069	1415790	-	4-hydroxyphenylalkanoate adenylyltransferase		7.11135	1.2819	NA		0.0201388	0.999005		13.4162	6.37654	36.8974	4.72699	8.66716	6.28335	1.23592	12.9917	4.77082	2.08967	9.73484	0	9.9503	7.13427	0	0	0	6.60781	4.27086	7.0731
756	PAAGCBIM_00732	sraA	1	misc_RNA	757160	757255	-	sraA		1.93463	1.26357	NA		0.553857	0.997834		12.6709	0	0	0	4.95266	1.25667	0	0.811982	0	0.522417	9.73484	0	0	0	0	0	0	6.60781	2.13543	0
101	PAAGCBIM_00077	PAAGCBIM_00077	1	CDS	66641	67435	-	hypothetical protein		8.04424	1.25141	NA		-0.229706	0.997834		0	1.27531	23.7198	7.87831	22.287	13.195	13.5952	6.49585	15.2666	12.538	5.8409	8.71904	4.26442	1.78357	0	11.3882	0	2.83192	0.71181	9.09398
1658	PAAGCBIM_01634	PAAGCBIM_01634	1	CDS	1646876	1647031	+	hypothetical protein		2.34951	1.23853	NA		-0.0577775	0.997834		2.23604	2.55062	0	8.40353	0	3.14168	6.17961	7.30783	1.90833	4.17934	0	2.37792	0	0	0	1.89803	0	3.77589	0	3.03133
593	PAAGCBIM_00569	PAAGCBIM_00569	1	CDS	578518	578925	+	hypothetical protein		0.131305	1.2323	NA		-0.797658	0.997834		0	0	0	2.6261	0	0	0	0	0	0	0	0	0	0	0	0	0	0	0	0
1069	PAAGCBIM_01045	kdpA	1	CDS	1067468	1069141	-	Potassium-transporting ATPase potassium-binding subunit		8.23514	1.23097	0.300731		-3.1024	0.546725		7.45346	12.7531	52.7106	9.97919	7.42899	0.628335	18.5388	0	0	0.522417	0	3.9632	0	7.13427	3.91765	3.79607	5.01621	8.49575	21.3543	1.01044												1
2401	PAAGCBIM_02377	PAAGCBIM_02377	2	CDS	209331	209426	+	hypothetical protein		0.655946	1.22859	NA		-2.26699	0.984867		2.98138	1.27531	0	1.05044	0	3.77001	0	0	0	0	0	0	0	0	0	0	0	0	0	4.04177
1961	PAAGCBIM_01937	pncC_1	1	CDS	1968477	1968995	+	Nicotinamide-nucleotide amidohydrolase PncC	1	10.7463	1.22393	0.237303		-1.59065	0.824758		20.1243	11.4778	63.2527	9.45397	3.7145	11.31	7.41554	4.05991	4.77082	11.4932	6.81439	0.79264	0	12.485	9.79412	17.0823	0	3.77589	4.98267	12.1253
4143	PAAGCBIM_04119	PAAGCBIM_04119	3	CDS	548293	548577	-	hypothetical protein	1	10.5654	1.21804	0.361392		-0.915081	0.97325		4.47207	11.4778	73.7949	3.67655	8.66716	5.65502	9.88738	4.87189	13.3583	16.1949	1.94697	16.6454	11.3718	0	3.91765	0	3.76216	0	13.5244	8.08354
2674	PAAGCBIM_02650	PAAGCBIM_02650	2	CDS	486327	486488	+	hypothetical protein		2.14226	1.21599	NA		-3.77626	0.861361		0.745346	0	26.3553	1.57566	0	0	0	0	0	0.522417	0	0	0	0	0	9.49017	0	0	2.13543	2.02089
3869	PAAGCBIM_03845	ttgI	3	CDS	254870	256306	-	Toluene efflux pump outer membrane protein TtgI		4.73519	1.20505	NA		-0.667436	0.987542		5.96277	3.82592	23.7198	6.82787	7.42899	6.28335	0	2.43594	0	3.1345	3.89394	4.75584	1.42147	7.13427	0	0	6.27026	4.71986	2.84724	4.04177
904	PAAGCBIM_00880	PAAGCBIM_00880	1	CDS	898263	898559	+	hypothetical protein		5.84945	1.20298	NA		0.841509	0.984867		8.94415	12.1154	0	11.5549	2.47633	10.0534	0	6.49585	20.0374	12.0156	10.7083	3.9632	2.84294	0	5.87647	0	0	2.83192	0	7.0731
1631	PAAGCBIM_01607	ldrA	1	CDS	1619371	1619478	-	Small toxic polypeptide LdrA	1	13.51	1.19479	0.330808		0.358596	0.996132		3.72673	6.37654	0	91.9136	16.0961	17.5934	4.94369	5.68387	12.4041	10.9708	4.86742	7.13376	5.68589	33.8878	6.85588	5.6941	22.5729	5.66383	7.1181	1.01044
2492	PAAGCBIM_02468	rspA_2	2	CDS	301007	302221	-	Starvation-sensing protein RspA		9.40884	1.19052	NA		-0.213182	0.997834		11.9255	16.579	23.7198	13.6557	0	3.77001	18.5388	14.6157	8.58747	21.9415	9.73484	2.37792	25.5865	0	0	13.2862	0	0	2.84724	1.01044												1
2588	PAAGCBIM_02564	yihP_1	2	CDS	400174	401559	+	Putative 2%2C3-dihydroxypropane-1-sulfonate exporter		4.66523	1.18882	NA		-1.20096	0.970949		18.6336	12.7531	0	5.77743	7.42899	1.88501	9.88738	2.43594	0	0.522417	6.81439	9.51168	2.84294	0	3.91765	0	0	3.77589	7.1181	0												1
3820	PAAGCBIM_03796	gatB	3	CDS	200949	201233	-	PTS system galactitol-specific EIIB component		2.22664	1.18759	NA		0.969225	0.997834		0	1.27531	0	0	0	1.25667	0	0	0	0.522417	10.7083	0	27.008	0	0	0	3.76216	0	0	0
4443	PAAGCBIM_04419	PAAGCBIM_04419	3	tRNA	855836	855911	-	tRNA-Met(cat)		0.826862	1.18498	NA		-0.296256	0.997834		2.23604	0.637654	0	0.525221	0	1.25667	3.70777	0	2.86249	1.04483	0	0	2.84294	0	0	0	0	0	1.42362	0
4813	PAAGCBIM_04789	PAAGCBIM_04789	4	CDS	22142	22441	+	IS3 family transposase ISEc17		3.16826	1.18216	NA		-0.362596	0.997834		0.745346	8.92716	5.27106	6.82787	7.42899	2.51334	2.47185	2.43594	5.72498	1.56725	1.94697	3.17056	2.84294	1.78357	0	3.79607	0	3.77589	2.13543	0
4181	PAAGCBIM_04157	yfdX	3	CDS	592603	593235	-	Protein YfdX		4.25836	1.17689	NA		-2.36641	0.861361		0	15.9414	15.8132	4.72699	0	6.91169	8.65146	0	3.81665	2.61209	0	0	7.10736	10.7014	3.91765	0	0	2.83192	2.13543	0
4902	PAAGCBIM_04878	traA	4	CDS	101607	101972	-	Pilin		29.7755	1.17624	0.110689		-0.442753	0.990253		58.8823	61.8524	5.27106	60.9256	50.7648	47.1251	17.3029	23.5475	25.7624	47.0176	34.0719	45.9731	28.4294	0	23.5059	15.1843	10.0324	7.55178	12.1008	20.2089
2800	PAAGCBIM_02776	aglB_2	2	CDS	614491	614667	+	6-phospho-alpha-glucosidase		3.47191	1.17169	NA		0.942257	0.984867		6.70811	6.37654	13.1777	3.15132	0	1.88501	0	4.87189	5.72498	0.522417	3.89394	0	8.52883	0	0	0	7.52431	0	0	7.0731
931	PAAGCBIM_00907	PAAGCBIM_00907	1	CDS	926062	926499	-	hypothetical protein		5.41002	1.17163	NA		-1.34613	0.913891		2.98138	19.1296	5.27106	4.72699	13.6198	4.39835	7.41554	6.49585	0	11.4932	2.92045	1.58528	5.68589	7.13427	2.93823	0	0	10.3837	0	2.02089
640	PAAGCBIM_00616	arcC2	1	CDS	634543	635493	+	Carbamate kinase 2		2.61896	1.17079	NA		-1.61936	0.942754		5.21742	1.27531	7.90659	4.72699	4.95266	4.39835	4.94369	0	0	0	3.89394	1.58528	0	0	6.85588	0	0	3.77589	2.84724	0
3850	PAAGCBIM_03826	PAAGCBIM_03826	3	CDS	235513	236649	+	hypothetical protein		8.29109	1.16921	NA		-0.477833	0.996132		0	30.6074	0	14.181	19.8106	15.7084	2.47185	2.43594	13.3583	15.6725	3.89394	11.8896	2.84294	1.78357	9.79412	0	6.27026	5.66383	6.40629	3.03133
4888	PAAGCBIM_04864	PAAGCBIM_04864	4	CDS	91221	91859	-	hypothetical protein		6.04381	1.1656	NA		1.61429	0.834605		10.4348	7.01419	10.5421	1.05044	6.19083	3.77001	3.70777	5.68387	19.0833	4.17934	1.94697	4.75584	5.68589	8.91784	0	0	25.081	2.83192	0	0
1085	PAAGCBIM_01061	papD_1	1	CDS	1086142	1086873	-	Chaperone protein PapD		0.860913	1.16069	NA		0.573676	0.997834		0	1.27531	0	0	7.42899	0	0	0	4.77082	0	0	0	0	0	0	0	0	0	0.71181	3.03133												1
2978	PAAGCBIM_02954	yiaO	2	CDS	806073	807059	-	2%2C3-diketo-L-gulonate-binding periplasmic protein YiaO		3.98083	1.15799	NA		0.963734	0.984867		3.72673	18.492	0	3.67655	0	1.25667	4.94369	9.74378	0	3.1345	16.5492	2.37792	2.84294	0	1.95882	9.49017	0	0	1.42362	0
5084	PAAGCBIM_05060	PAAGCBIM_05060	6	CDS	21649	21816	-	hypothetical protein		6.57803	1.15462	NA		0.219094	0.997834		8.1988	12.7531	0	8.40353	0	6.91169	25.9544	5.68387	3.81665	7.83626	5.8409	0	2.84294	0	2.93823	0	15.0486	10.3837	14.948	0
4180	PAAGCBIM_04156	frc	3	CDS	590840	592090	-	Formyl-CoA:oxalate CoA-transferase		10.4353	1.13262	0.375353		-0.020865	0.999005		3.72673	8.92716	26.3553	7.35309	17.3343	35.8151	11.1233	13.8037	8.58747	0.522417	9.73484	9.51168	0	7.13427	27.4235	7.59213	8.77837	0	4.98267	0
4079	PAAGCBIM_04055	yfcS	3	CDS	481816	482568	-	putative fimbrial chaperone YfcS		7.1845	1.1309	NA		-0.396191	0.997834		13.4162	19.7673	7.90659	5.77743	11.1435	7.54002	9.88738	3.24793	17.1749	5.22417	0	0.79264	9.9503	0	0	7.59213	2.5081	5.66383	4.98267	11.1149												1
1260	PAAGCBIM_01236	PAAGCBIM_01236	1	CDS	1249784	1250692	+	hypothetical protein		6.14389	1.11734	NA		0.622021	0.984867		4.47207	0.637654	15.8132	8.40353	14.858	9.42503	3.70777	1.62396	11.45	3.65692	10.7083	3.9632	2.84294	5.3507	1.95882	0	10.0324	4.71986	9.25353	0
1204	PAAGCBIM_01180	cutD	1	CDS	1202495	1203394	-	Choline trimethylamine-lyase activating enzyme		2.61946	1.10855	NA		-1.62054	0.97325		1.49069	3.18827	15.8132	1.05044	0	6.91169	0	0	3.81665	6.26901	0	0	0	0	0.979412	0	0	3.77589	0	9.09398
838	PAAGCBIM_00814	PAAGCBIM_00814	1	CDS	846411	847670	+	hypothetical protein		3.90829	1.1063	NA		0.957865	0.994107		10.4348	0	0	6.82787	0	0	12.3592	4.05991	6.67914	6.26901	0	0	0	0	3.91765	9.49017	15.0486	0.943972	2.13543	0
836	PAAGCBIM_00812	allD	1	CDS	843368	844417	-	Ureidoglycolate dehydrogenase (NAD(+))		5.77732	1.10303	NA		0.755483	0.984867		0	4.46358	0	17.8575	3.7145	13.195	6.17961	7.30783	15.2666	10.4483	8.76136	1.58528	9.9503	0	1.95882	0	3.76216	10.3837	0.71181	0
2655	PAAGCBIM_02631	PAAGCBIM_02631	2	CDS	465744	466223	+	hypothetical protein		2.93292	1.09662	NA		1.14424	0.984867		0	1.91296	0	4.20177	11.1435	7.54002	0	9.74378	0.954163	0	6.81439	4.75584	0	0	0	0	3.76216	0	7.82991	0
3680	PAAGCBIM_03656	irtA	3	CDS	38056	39768	-	Iron import ATP-binding/permease protein IrtA		4.57191	1.09615	NA		0.125509	0.997834		11.1802	3.18827	0	4.72699	17.3343	5.02668	0	3.24793	0	6.79142	2.92045	0	5.68589	0	4.89706	7.59213	13.7946	0	0	5.05221
906	PAAGCBIM_00882	PAAGCBIM_00882	1	CDS	899263	900006	+	hypothetical protein		3.7268	1.09189	NA		0.901363	0.97325		4.47207	1.27531	0	2.6261	17.3343	1.88501	3.70777	4.05991	11.45	3.1345	5.8409	0	5.68589	0	3.91765	0	2.5081	0.943972	5.69448	0
2234	PAAGCBIM_02210	PAAGCBIM_02210	2	CDS	45588	45935	+	hypothetical protein		9.06647	1.06351	NA		0.390479	0.997834		11.1802	14.666	23.7198	9.45397	9.90532	10.6817	4.94369	8.11982	1.90833	8.35868	0	3.9632	0	0	1.95882	5.6941	35.1135	16.0475	8.54172	7.0731
983	PAAGCBIM_00959	yldA	1	CDS	984790	984879	-	Protein YldA		7.63534	1.06001	NA		-0.328552	0.997834		2.98138	10.2025	23.7198	9.97919	3.7145	15.7084	9.88738	12.1797	2.86249	10.9708	5.8409	8.71904	1.42147	0	2.93823	15.1843	3.76216	1.88794	5.69448	5.05221
1967	PAAGCBIM_01943	ydfJ	1	CDS	1974709	1976076	-	Putative transporter YdfJ		8.6437	1.05957	NA		0.323595	0.997834		17.8883	23.5932	5.27106	13.6557	9.90532	6.91169	4.94369	0.811982	19.0833	2.08967	21.4166	1.58528	8.52883	10.7014	4.89706	9.49017	0	0	12.1008	0												1
2288	PAAGCBIM_02264	klcA_3	2	CDS	97378	97863	+	Antirestriction protein KlcA		0.618221	1.05907	NA		1.78867	0.994107		0	3.18827	0	0	0	1.25667	0	6.49585	0	0	0	0	0	0	0	0	0	0	1.42362	0
4504	PAAGCBIM_04480	bglF_2	3	CDS	909916	911373	+	PTS system beta-glucoside-specific EIIBCA component		15.9123	1.05026	0.166713		-0.299448	0.997834		33.5406	29.9697	0	24.6854	16.0961	25.7617	25.9544	17.0516	0	21.9415	16.5492	11.8896	8.52883	7.13427	6.85588	0	21.3189	22.6553	19.2189	9.09398												1
3534	PAAGCBIM_03510	papC_2	2	CDS	1351577	1354081	-	Outer membrane usher protein PapC		12.7976	1.04133	0.157498		-0.144597	0.997834		35.0313	12.7531	26.3553	18.9079	8.66716	16.9651	7.41554	27.6074	15.2666	15.1501	3.89394	17.4381	8.52883	10.7014	9.79412	0	0	11.3277	7.1181	3.03133												1
4890	PAAGCBIM_04866	PAAGCBIM_04866	4	CDS	92857	93489	-	hypothetical protein		2.93953	1.03888	NA		-0.563089	0.997834		0.745346	6.37654	0	2.6261	16.0961	3.77001	2.47185	0	0	1.04483	3.89394	4.75584	0	0	1.95882	0	5.01621	0	4.98267	5.05221
259	PAAGCBIM_00235	PAAGCBIM_00235	1	CDS	235361	235597	+	hypothetical protein		28.5775	1.03881	0.131037		0.347732	0.994107		93.9136	35.071	0	30.4628	35.9068	27.0184	32.134	42.223	49.6165	31.8675	5.8409	7.13376	28.4294	14.2685	24.4853	28.4705	41.3837	14.1596	9.96533	19.1984
2249	PAAGCBIM_02225	PAAGCBIM_02225	2	CDS	60134	60343	-	hypothetical protein		5.36305	1.03723	NA		-0.0694429	0.997834		0	2.55062	10.5421	2.10088	4.95266	8.16836	25.9544	0	8.58747	3.65692	6.81439	4.75584	11.3718	0	1.95882	0	5.01621	5.66383	2.13543	3.03133
2410	PAAGCBIM_02386	gfcB_2	2	CDS	218983	219621	-	putative lipoprotein GfcB		2.68767	1.03328	NA		0.782911	0.994107		10.4348	2.55062	0	1.57566	7.42899	0	0	3.24793	0	3.1345	5.8409	3.9632	0	0	0.979412	0	7.52431	0	0	7.0731												1
4741	PAAGCBIM_04717	scpB	3	CDS	1149187	1149972	+	Methylmalonyl-CoA decarboxylase		9.17022	1.03199	0.45697		-1.71174	0.861361		5.96277	2.55062	71.1593	6.82787	6.19083	6.28335	3.70777	0.811982	2.86249	14.6277	8.76136	3.17056	0	5.3507	0	7.59213	0	8.49575	7.82991	21.2193												1
5002	PAAGCBIM_04978	PAAGCBIM_04978	5	CDS	65599	66393	+	hypothetical protein		7.93255	1.02842	NA		0.682702	0.989418		2.98138	7.65185	34.2619	9.97919	6.19083	11.9384	0	3.24793	18.1291	0.522417	3.89394	1.58528	7.10736	14.2685	2.93823	7.59213	18.8108	7.55178	0	0
1444	PAAGCBIM_01420	rutE	1	CDS	1443939	1444529	-	putative malonic semialdehyde reductase RutE		0.999294	1.0282	NA		-2.79003	0.970949		0	3.82592	0	2.6261	6.19083	0	0	0	0	0	0	0	0	3.56713	0	0	0	3.77589	0	0
1876	PAAGCBIM_01852	ompD_2	1	CDS	1873018	1873308	-	Outer membrane porin protein OmpD		0.105044	1.02384	NA		-0.679134	0.997834		0	0	0	2.10088	0	0	0	0	0	0	0	0	0	0	0	0	0	0	0	0
2981	PAAGCBIM_02957	yhcH_1	2	CDS	808943	809410	-	putative protein YhcH		1.23092	1.02174	NA		-3.12839	0.898131		8.1988	1.91296	0	0	0	4.39835	1.23592	0	0	0	0	0	0	0	4.89706	0	0	0.943972	0	3.03133												1
185	PAAGCBIM_00161	PAAGCBIM_00161	1	CDS	160304	161020	+	hypothetical protein		3.76522	1.01876	NA		-3.28139	0.681295		5.96277	1.91296	10.5421	1.57566	16.0961	6.28335	3.70777	1.62396	0	4.17934	0	3.17056	0	0	0	0	0	7.55178	10.6771	2.02089
1617	PAAGCBIM_01593	PAAGCBIM_01593	1	CDS	1605520	1606083	-	hypothetical protein		3.24347	1.01264	NA		-0.330915	0.997834		2.98138	0	5.27106	3.67655	17.3343	0	0	0	0	8.88109	10.7083	0.79264	4.26442	0	4.89706	0	0	0	0	6.06266
1910	PAAGCBIM_01886	chuR_1	1	CDS	1913327	1914484	-	Anaerobic sulfatase-maturating enzyme		17.4886	1.01116	0.113224		0.100231	0.997834		19.379	22.9555	44.804	24.6854	6.19083	28.2751	24.7185	28.4194	22.8999	12.0156	16.5492	15.0602	7.10736	23.1864	9.79412	0	5.01621	8.49575	17.0834	13.1358
1235	PAAGCBIM_01211	PAAGCBIM_01211	1	CDS	1231479	1231820	+	hypothetical protein		12.1783	1.00653	0.36626		0.186446	0.997834		8.1988	5.10123	15.8132	21.534	24.7633	15.08	23.4825	11.3677	22.8999	9.40351	7.78787	3.9632	7.10736	16.0521	18.6088	18.9803	11.2865	0	2.13543	0
1857	PAAGCBIM_01833	PAAGCBIM_01833	1	CDS	1851065	1851460	+	hypothetical protein		9.42484	1.00422	NA		-0.0202101	0.997846		3.72673	8.2895	15.8132	15.7566	26.0015	13.195	7.41554	4.87189	10.4958	8.35868	12.6553	4.75584	15.6362	0	3.91765	20.8784	8.77837	1.88794	0	6.06266
2831	PAAGCBIM_02807	cbeA_4	2	CDS	641909	642337	-	Cytoskeleton bundling-enhancing antitoxin CbeA		0.337735	0.99335	NA		1.4373	0.997834		0	0	2.63553	0	0	1.25667	0	0	2.86249	0	0	0	0	0	0	0	0	0	0	0
890	PAAGCBIM_00866	PAAGCBIM_00866	1	CDS	884263	885357	+	hypothetical protein		7.19904	0.989704	NA		-0.888055	0.970949		3.72673	9.56481	7.90659	17.8575	16.0961	11.9384	9.88738	7.30783	0	7.31384	3.89394	3.9632	0	0	6.85588	0	6.27026	2.83192	11.389	17.1775
4898	PAAGCBIM_04874	PAAGCBIM_04874	4	CDS	98551	99978	-	hypothetical protein		8.86044	0.987162	NA		-0.0590542	0.997834		10.4348	21.6802	13.1777	6.30265	17.3343	11.9384	3.70777	5.68387	17.1749	10.4483	7.78787	9.51168	9.9503	7.13427	0	0	3.76216	2.83192	9.25353	9.09398
3986	PAAGCBIM_03962	PAAGCBIM_03962	3	CDS	388304	388510	+	hypothetical protein		1.277	0.984782	NA		-3.18147	0.880859		2.23604	3.82592	0	3.15132	0	0	6.17961	0	0	1.56725	0	5.54848	0	0	0	0	0	0	0	3.03133
689	PAAGCBIM_00665	iprA	1	CDS	690849	691472	+	Inhibitor of hydrogen peroxide resistance		1.12295	0.980498	NA		-2.19271	0.970949		0	3.18827	0	1.05044	6.19083	3.14168	0	0.811982	0	0	0	0	4.26442	0	0.979412	0	0	2.83192	0	0
1366	PAAGCBIM_01342	ssuC_2	1	CDS	1367275	1368066	-	Putative aliphatic sulfonates transport permease protein SsuC		0.756842	0.972696	NA		-0.170408	0.997834		5.21742	0	0	0	0	2.51334	0	0	0	0.522417	2.92045	3.9632	0	0	0	0	0	0	0	0
1852	PAAGCBIM_01828	PAAGCBIM_01828	1	CDS	1844627	1845439	+	hypothetical protein		5.34975	0.969571	NA		-0.591914	0.996132		9.6895	0	0	4.72699	27.2396	5.02668	9.88738	7.30783	7.63331	1.56725	0	0	0	16.0521	0.979412	1.89803	0	5.66383	4.27086	5.05221
4999	PAAGCBIM_04975	PAAGCBIM_04975	5	CDS	63800	64597	+	hypothetical protein		10.0005	0.964304	0.437688		-0.350999	0.997834		33.5406	20.4049	0	8.40353	7.42899	8.79669	18.5388	13.8037	0	11.4932	1.94697	11.8896	17.0577	10.7014	13.7118	0	17.5567	1.88794	2.84724	0
2491	PAAGCBIM_02467	lgoT_2	2	CDS	299657	300940	-	putative L-galactonate transporter		15.9578	0.961349	0.182512		0.39901	0.984867		28.3231	10.8401	31.6264	7.35309	17.3343	18.2217	23.4825	22.7355	19.0833	25.5984	20.4432	5.54848	18.4791	12.485	14.6912	0	16.3027	6.60781	14.948	5.05221
4758	PAAGCBIM_04734	yggF	3	CDS	1163546	1164511	-	Fructose-1%2C6-bisphosphatase 2 class 2		5.24953	0.960921	NA		0.261574	0.997834		2.98138	4.46358	21.0842	8.40353	7.42899	0.628335	7.41554	4.05991	0	0.522417	10.7083	2.37792	0	0	0	7.59213	8.77837	5.66383	7.82991	5.05221
4680	PAAGCBIM_04656	spaO	3	CDS	1081046	1081387	-	Surface presentation of antigens protein SpaO		4.12304	0.958659	NA		0.658007	0.997834		2.98138	0	21.0842	1.57566	9.90532	0	0	0	5.72498	4.17934	6.81439	0	2.84294	0	0	9.49017	10.0324	0	7.82991	0
1472	PAAGCBIM_01448	csgC	1	CDS	1468867	1469199	+	Curli assembly protein CsgC		4.4944	0.957679	NA		-0.596202	0.997834		3.72673	1.91296	31.6264	4.20177	1.23817	0	4.94369	4.87189	0	3.65692	0	3.9632	9.9503	0	0	0	7.52431	12.2716	0	0									1			1
78	PAAGCBIM_00054	PAAGCBIM_00054	1	CDS	50722	51381	+	hypothetical protein		6.83188	0.957291	NA		0.872202	0.942754		4.47207	10.2025	0	12.0801	14.858	6.91169	8.65146	14.6157	7.63331	1.56725	13.6288	3.9632	7.10736	8.91784	0	0	7.52431	5.66383	7.82991	1.01044
2585	PAAGCBIM_02561	yihS	2	CDS	395612	396853	+	Sulfoquinovose isomerase		12.8591	0.956636	0.177054		0.141311	0.997834		14.1616	28.0568	26.3553	8.40353	18.5725	7.54002	21.0107	12.1797	15.2666	7.31384	7.78787	7.9264	11.3718	12.485	4.89706	1.89803	20.0648	16.0475	12.8126	3.03133												1
1372	PAAGCBIM_01348	elfC_1	1	CDS	1372453	1375053	+	putative outer membrane usher protein ElfC		13.0895	0.953961	0.288025		-0.190587	0.997834		18.6336	24.2309	10.5421	21.0088	4.95266	11.9384	28.4262	9.74378	20.0374	25.076	11.6818	19.0234	4.26442	7.13427	13.7118	1.89803	6.27026	0	12.1008	11.1149
2022	PAAGCBIM_01998	PAAGCBIM_01998	1	CDS	2035254	2035454	+	hypothetical protein		8.10414	0.953451	NA		-2.18343	0.379223		22.3604	15.9414	23.7198	7.87831	7.42899	10.0534	4.94369	3.24793	2.86249	9.92593	1.94697	6.34112	8.52883	0	7.83529	3.79607	0	4.71986	6.40629	14.1462
4078	PAAGCBIM_04054	yfcR	3	CDS	481293	481799	-	putative fimbrial-like protein YfcR		2.96438	0.952382	NA		0.86262	0.994107		10.4348	0.637654	0	9.45397	0	0	0	6.49585	6.67914	7.31384	5.8409	0	4.26442	0	0.979412	0	0	0	2.13543	5.05221												1
4885	PAAGCBIM_04861	PAAGCBIM_04861	4	CDS	88396	89139	-	hypothetical protein		5.87019	0.951706	NA		-0.0511866	0.997834		9.6895	4.46358	0	12.0801	3.7145	7.54002	11.1233	4.87189	10.4958	15.1501	2.92045	0	1.42147	1.78357	1.95882	9.49017	5.01621	0	3.55905	12.1253
2198	PAAGCBIM_02174	PAAGCBIM_02174	2	CDS	3021	3218	+	hypothetical protein		7.83358	0.948747	NA		-0.198544	0.997834		1.49069	5.10123	18.4487	3.15132	21.0488	11.31	11.1233	6.49585	0	15.6725	8.76136	5.54848	11.3718	7.13427	2.93823	5.6941	12.5405	0	7.82991	1.01044
4550	PAAGCBIM_04526	ygbF	3	CDS	953323	953616	-	CRISPR-associated endoribonuclease Cas2		8.10802	0.943013	NA		-0.22503	0.997834		5.96277	12.1154	31.6264	6.30265	0	18.8501	0	3.24793	14.3124	17.2398	5.8409	12.6822	1.42147	0	6.85588	3.79607	5.01621	4.71986	7.1181	5.05221
1215	PAAGCBIM_01191	PAAGCBIM_01191	1	CDS	1215321	1216649	+	hypothetical protein		14.1981	0.940901	0.355952		-1.17825	0.883183		32.0499	35.071	47.4396	19.9584	7.42899	12.5667	1.23592	7.30783	8.58747	6.79142	11.6818	3.9632	24.165	24.9699	6.85588	9.49017	0	3.77589	1.42362	19.1984
2084	PAAGCBIM_02060	ydiM_1	1	CDS	2094026	2094511	+	Inner membrane transport protein YdiM		2.65221	0.936261	NA		1.04431	0.994107		0	7.01419	7.90659	2.10088	0	1.88501	1.23592	3.24793	0	3.65692	4.86742	11.097	0	0	0	0	10.0324	0	0	0												1
4884	PAAGCBIM_04860	PAAGCBIM_04860	4	CDS	88033	88380	-	hypothetical protein		1.57069	0.933928	NA		-0.577392	0.997834		4.47207	1.27531	0	4.20177	0	3.77001	0	0	0	4.70176	0	3.17056	0	0	1.95882	0	5.01621	0	2.84724	0
827	PAAGCBIM_00803	hyi	1	CDS	833863	834639	+	Hydroxypyruvate isomerase		9.48631	0.932162	NA		0.480192	0.984867		12.6709	5.73889	21.0842	11.0296	8.66716	11.31	13.5952	11.3677	21.9458	8.35868	9.73484	7.13376	0	10.7014	6.85588	7.59213	5.01621	0	7.82991	9.09398
5130	PAAGCBIM_05106	PAAGCBIM_05106	8	CDS	6125	6262	-	hypothetical protein		16.7519	0.930588	0.174536		-1.14246	0.834605		20.8697	29.3321	63.2527	26.261	21.0488	10.0534	16.067	6.49585	14.3124	3.65692	4.86742	6.34112	31.2724	12.485	3.91765	20.8784	7.52431	10.3837	7.82991	18.188
3593	PAAGCBIM_03569	PAAGCBIM_03569	2	CDS	1405214	1405912	+	hypothetical protein		12.3667	0.926318	0.248211		-1.02429	0.883183		13.4162	8.92716	26.3553	22.0593	6.19083	11.9384	42.0214	15.4276	6.67914	10.9708	3.89394	4.75584	5.68589	8.91784	2.93823	26.5725	0	7.55178	14.948	8.08354
3723	PAAGCBIM_03699	era_3	3	CDS	98139	99011	+	GTPase Era		5.96212	0.926176	NA		0.210311	0.997834		10.4348	19.7673	0	15.7566	2.47633	7.54002	0	11.3677	1.90833	1.56725	12.6553	1.58528	14.2147	0	0	0	1.25405	8.49575	2.13543	8.08354												1
4592	PAAGCBIM_04568	yqcC	3	CDS	1000474	1000803	-	putative protein YqcC		15.3993	0.925925	0.206848		-1.04361	0.870316		26.0871	31.245	18.4487	22.5845	30.9541	15.7084	19.7748	7.30783	3.81665	9.92593	19.4697	22.1939	0	3.56713	9.79412	34.1646	2.5081	12.2716	12.1008	6.06266												1
527	PAAGCBIM_00503	PAAGCBIM_00503	1	CDS	508155	509069	-	hypothetical protein		12.9568	0.924976	0.30139		-0.378202	0.994107		14.1616	13.3907	21.0842	18.9079	27.2396	12.5667	21.0107	12.9917	4.77082	15.1501	16.5492	11.8896	12.7932	0	16.65	0	7.52431	20.7674	10.6771	1.01044
4152	PAAGCBIM_04128	PAAGCBIM_04128	3	CDS	556135	556335	+	hypothetical protein		3.7122	0.92262	NA		-0.0342796	0.997846		0	2.55062	10.5421	2.6261	11.1435	7.54002	0	7.30783	5.72498	5.22417	0.973484	0.79264	0	10.7014	3.91765	0	0	3.77589	1.42362	0
3939	PAAGCBIM_03915	xerC_4	3	CDS	331327	332532	-	Tyrosine recombinase XerC		2.10435	0.919363	NA		-0.403925	0.997834		1.49069	0	0	3.67655	6.19083	10.6817	0	0	0	0	6.81439	2.37792	2.84294	0	5.87647	0	0	0	2.13543	0												1
3729	PAAGCBIM_03705	PAAGCBIM_03705	3	CDS	104329	105234	+	hypothetical protein		7.53524	0.919125	NA		-0.886158	0.970949		5.96277	3.82592	34.2619	15.2314	3.7145	10.0534	12.3592	2.43594	5.72498	0.522417	6.81439	2.37792	7.10736	0	5.87647	0	2.5081	12.2716	8.54172	11.1149
2829	PAAGCBIM_02805	PAAGCBIM_02805	2	CDS	640958	641446	-	hypothetical protein		1.5049	0.91495	NA		-1.45182	0.987542		1.49069	0.637654	0	0	0	8.16836	6.17961	2.43594	0	1.04483	0	0	4.26442	0	5.87647	0	0	0	0	0
4173	PAAGCBIM_04149	emrY	3	CDS	579474	581012	-	putative multidrug resistance protein EmrY		10.2094	0.913687	0.507669		-0.875424	0.97325		20.8697	28.6944	0	5.77743	6.19083	32.6734	11.1233	12.9917	5.72498	9.92593	5.8409	9.51168	0	0	12.7324	13.2862	0	18.8794	9.96533	0
4156	PAAGCBIM_04132	era_4	3	CDS	561581	562453	+	GTPase Era		0.477848	0.912896	NA		2.85715	0.984867		0	0	0	0	0	1.88501	0	0	5.72498	0	1.94697	0	0	0	0	0	0	0	0	0												1
2844	PAAGCBIM_02820	PAAGCBIM_02820	2	CDS	656289	656495	-	hypothetical protein		0.350786	0.910852	NA		-1.54978	0.997834		3.72673	0	0	0.525221	0	0.628335	0	0	0	0	0	0	0	0	0	0	0	0	2.13543	0
1182	PAAGCBIM_01158	ybiI_1	1	CDS	1176944	1177210	-	putative protein YbiI		35.8403	0.905999	0.17756		0.0822817	0.997834		64.8451	61.8524	36.8974	68.2787	43.3358	35.1868	13.5952	40.5991	46.754	45.9727	30.178	61.0333	12.7932	26.7535	19.5882	0	33.8594	20.7674	24.2015	30.3133												1
2335	PAAGCBIM_02311	phnK	2	CDS	144283	145041	+	Putative phosphonates utilization ATP-binding protein PhnK		1.37804	0.905739	NA		-3.27676	0.864397		1.49069	3.18827	0	0	0	1.88501	9.88738	0	0	1.56725	0	4.75584	0	0	0	0	0	3.77589	0	1.01044												1
4250	PAAGCBIM_04226	ftsA_2	3	CDS	658859	659695	-	Cell division protein FtsA		6.62866	0.905684	NA		-2.18336	0.898131		2.23604	0	63.2527	9.45397	0	3.77001	0	0	6.67914	2.08967	0	8.71904	9.9503	0	4.89706	0	0	12.2716	9.25353	0												1
2233	PAAGCBIM_02209	PAAGCBIM_02209	2	CDS	45187	45591	+	hypothetical protein		17.2127	0.904078	0.22148		-0.525659	0.980465		30.5592	19.1296	55.3462	26.261	9.90532	7.54002	30.8981	16.2396	5.72498	4.70176	17.5227	11.8896	4.26442	35.6713	8.8147	22.7764	10.0324	6.60781	9.25353	11.1149
1437	PAAGCBIM_01413	PAAGCBIM_01413	1	CDS	1437857	1439044	+	hypothetical protein		16.4266	0.902868	0.406337		0.624198	0.984867		20.1243	25.5062	28.9908	21.534	4.95266	30.1601	9.88738	14.6157	34.3499	11.4932	38.9394	12.6822	0	0	13.7118	3.79607	3.76216	23.5993	2.13543	28.2924
3938	PAAGCBIM_03914	PAAGCBIM_03914	3	CDS	330012	331337	-	hypothetical protein		3.76407	0.902106	NA		-2.00543	0.910093		1.49069	3.82592	0	8.40353	22.287	3.77001	3.70777	3.24793	0.954163	0	0	0	12.7932	0	2.93823	7.59213	0	0	4.27086	0
3604	PAAGCBIM_03580	yghO	2	CDS	1416161	1417303	+	Protein YghO		3.22845	0.890468	NA		0.269981	0.997834		5.21742	2.55062	13.1777	0	0	7.54002	0	2.43594	8.58747	4.70176	0	0	1.42147	0	1.95882	0	3.76216	13.2156	0	0
2155	PAAGCBIM_02131	nudG	1	CDS	2164217	2164624	+	CTP pyrophosphohydrolase		13.3421	0.886662	0.250389		-2.18262	0.245166		20.8697	18.492	42.1685	12.6053	28.4778	5.65502	21.0107	0	2.86249	13.5828	3.89394	14.2675	2.84294	3.56713	16.65	26.5725	7.52431	13.2156	8.54172	4.04177
2802	PAAGCBIM_02778	yidK	2	CDS	615724	617439	+	putative symporter YidK		5.1909	0.881816	NA		-1.53879	0.943765		5.96277	3.18827	31.6264	9.97919	0	4.39835	4.94369	0	3.81665	0	2.92045	0	0	14.2685	0	0	1.25405	4.71986	10.6771	6.06266												1
3672	PAAGCBIM_03648	zinT	3	CDS	29568	30218	+	Metal-binding protein ZinT		23.3583	0.865307	0.257823		-0.233202	0.997834		10.4348	22.3179	71.1593	35.715	19.8106	18.2217	37.0777	12.1797	24.8082	43.3606	33.0985	42.8026	11.3718	14.2685	11.7529	1.89803	11.2865	7.55178	24.9133	13.1358
444	PAAGCBIM_00420	yadV	1	CDS	425525	426265	-	putative fimbrial chaperone YadV		3.27602	0.861411	NA		0.523056	0.997834		0	5.10123	0	3.15132	16.0961	1.88501	0	10.5558	6.67914	5.22417	0	3.9632	5.68589	0	1.95882	3.79607	0	0	1.42362	0
3684	PAAGCBIM_03660	PAAGCBIM_03660	3	CDS	56858	57958	+	hypothetical protein		1.1385	0.860376	NA		1.73889	0.97325		2.23604	0.637654	0	1.05044	0	1.25667	0	4.87189	0	2.61209	5.8409	0	4.26442	0	0	0	0	0	0	0
17	HFIPFFDC_00017	tetC	p2	CDS	5473	6141	-	Transposon Tn10 TetC protein		7.71354	0.860001	NA		-3.2854	0.242253		18.6336	16.579	13.1777	7.35309	14.858	5.02668	3.70777	0	3.81665	21.4191	0	3.9632	9.9503	0	1.95882	7.59213	0	3.77589	4.27086	18.188
3737	PAAGCBIM_03713	cbeA_6	3	CDS	109999	110367	+	Cytoskeleton bundling-enhancing antitoxin CbeA		1.44023	0.846943	NA		1.53598	0.97325		2.23604	1.27531	5.27106	0	0	1.88501	0	0	10.4958	0.522417	0.973484	0	0	1.78357	2.93823	0	0	0	1.42362	0
2751	PAAGCBIM_02727	elfG_2	2	CDS	563078	564151	+	putative fimbrial-like protein ElfG		23.9496	0.84407	0.119016		-0.479222	0.97325		8.94415	31.8827	50.0751	35.715	45.8121	30.7884	17.3029	11.3677	31.4874	48.5848	13.6288	21.4013	25.5865	16.0521	20.5676	9.49017	16.3027	10.3837	11.389	22.2297
3706	PAAGCBIM_03682	rbsK_2	3	CDS	81919	82866	+	Ribokinase		5.26287	0.836633	NA		0.619343	0.994107		7.45346	0	10.5421	7.87831	4.95266	1.88501	9.88738	6.49585	0	6.79142	8.76136	2.37792	0	0	0	7.59213	13.7946	4.71986	0	12.1253												1
1214	PAAGCBIM_01190	pdeI	1	CDS	1212965	1215313	+	putative cyclic di-GMP phosphodiesterase PdeI		28.7654	0.834235	0.150421		-0.572798	0.942754		42.4847	72.6926	21.0842	34.6646	69.3372	31.4168	13.5952	19.4876	18.1291	21.9415	18.4962	31.7056	27.008	23.1864	13.7118	17.0823	27.5892	9.43972	17.7952	44.4595
2332	PAAGCBIM_02308	phnH	2	CDS	141800	142384	+	Alpha-D-ribose 1-methylphosphonate 5-triphosphate synthase subunit PhnH		0.407783	0.828677	NA		-1.68965	0.997834		5.21742	0	0	0	0	0	0	0	0	0	0	0	0	0	2.93823	0	0	0	0	0
1740	PAAGCBIM_01716	ompG	1	CDS	1726312	1727217	+	Outer membrane porin G		4.74496	0.824699	NA		-0.774216	0.994107		0	1.91296	28.9908	5.25221	6.19083	1.25667	4.94369	0.811982	0	5.22417	5.8409	7.9264	0	0	0	13.2862	5.01621	0.943972	4.27086	3.03133
1659	PAAGCBIM_01635	PAAGCBIM_01635	1	CDS	1647007	1647168	-	hypothetical protein		0.430919	0.82324	NA		1.17691	0.997834		0	0.637654	0	0	0	1.88501	0	0	3.81665	1.56725	0	0	0	0	0	0	0	0	0.71181	0
898	PAAGCBIM_00874	PAAGCBIM_00874	1	CDS	891869	892252	+	hypothetical protein		5.53726	0.821473	NA		0.235343	0.997834		14.1616	4.46358	0	8.92875	0	2.51334	17.3029	10.5558	7.63331	7.31384	4.86742	7.9264	0	5.3507	5.87647	0	2.5081	8.49575	2.84724	0
79	PAAGCBIM_00055	PAAGCBIM_00055	1	CDS	51399	51797	+	hypothetical protein		0.867701	0.819331	NA		-2.5986	0.970949		6.70811	2.55062	0	0	0	0	0	0	0	1.04483	0	1.58528	0	3.56713	0	1.89803	0	0	0	0
2790	PAAGCBIM_02766	cbrA	2	CDS	605398	606462	-	Protein CbrA		9.79887	0.817227	0.493009		0.00613582	0.999225		14.1616	0	13.1777	6.30265	7.42899	13.8234	38.3136	8.9318	15.2666	3.65692	5.8409	7.9264	9.9503	7.13427	17.6294	9.49017	8.77837	4.71986	1.42362	2.02089
4	HFIPFFDC_00004	xerC	p1	CDS	1568	2581	+	Tyrosine recombinase XerC		28.4041	0.813154	0.166817		-2.32942	0.242253		42.4847	24.8685	76.4304	53.5725	7.42899	48.3818	50.6728	0	26.7166	45.9727	0	38.0467	14.2147	8.91784	22.5265	20.8784	0	37.7589	32.0314	17.1775												1
2076	PAAGCBIM_02052	sufA	1	CDS	2086972	2087340	-	Protein SufA		24.1482	0.810733	0.288025		-0.200558	0.997834		54.4102	20.4049	42.1685	32.5637	19.8106	30.1601	23.4825	34.9152	6.67914	31.8675	12.6553	20.6086	7.10736	8.91784	46.0323	0	32.6054	33.039	11.389	14.1462												1
4835	PAAGCBIM_04811	PAAGCBIM_04811	4	CDS	47660	48040	+	hypothetical protein		8.98852	0.809656	NA		0.504645	0.984867		11.9255	6.37654	5.27106	7.35309	17.3343	3.77001	23.4825	8.9318	6.67914	8.88109	15.5757	11.097	12.7932	1.78357	2.93823	3.79607	16.3027	0.943972	13.5244	1.01044
883	PAAGCBIM_00859	PAAGCBIM_00859	1	CDS	879447	879662	+	hypothetical protein		10.1664	0.803116	0.493009		-0.55959	0.984867		20.8697	12.1154	5.27106	17.8575	3.7145	12.5667	19.7748	7.30783	8.58747	18.2846	3.89394	3.9632	15.6362	23.1864	4.89706	0	10.0324	11.3277	0	4.04177
4168	PAAGCBIM_04144	scrK	3	CDS	574005	574919	-	Fructokinase		9.96501	0.801063	0.396764		-0.631245	0.973564		27.5778	14.666	0	19.9584	3.7145	14.4517	14.8311	9.74378	9.54163	12.538	8.76136	11.8896	15.6362	5.3507	8.8147	0	0	3.77589	9.96533	8.08354
4776	PAAGCBIM_04752	yggR	3	CDS	1183308	1184288	-	putative protein YggR		6.82671	0.799953	NA		0.698819	0.984867		3.72673	5.73889	23.7198	11.0296	0	8.16836	4.94369	5.68387	0	3.65692	6.81439	3.17056	5.68589	14.2685	5.87647	0	26.3351	0	5.69448	2.02089												1
151	PAAGCBIM_00127	yjgL_1	1	CDS	116512	117855	+	putative protein YjgL		8.32218	0.7987	NA		1.03467	0.942754		19.379	8.2895	0	7.35309	7.42899	16.9651	0	2.43594	4.77082	9.92593	9.73484	11.8896	4.26442	0	7.83529	0	41.3837	8.49575	4.27086	2.02089												1
3480	PAAGCBIM_03456	PAAGCBIM_03456	2	CDS	1290191	1290907	+	hypothetical protein		8.18628	0.798386	NA		0.0964028	0.997834		0.745346	22.3179	18.4487	5.77743	9.90532	1.88501	12.3592	4.87189	11.45	10.4483	8.76136	2.37792	12.7932	10.7014	0	11.3882	8.77837	5.66383	0	5.05221
2789	PAAGCBIM_02765	dgoT	2	CDS	604109	605401	+	D-galactonate transporter		13.828	0.797527	0.274511		-0.0778087	0.997834		9.6895	11.4778	34.2619	11.5549	22.287	14.4517	23.4825	18.6756	13.3583	15.6725	12.6553	13.4749	12.7932	10.7014	3.91765	22.7764	6.27026	8.49575	8.54172	2.02089												1
4913	PAAGCBIM_04889	PAAGCBIM_04889	4	CDS	107563	108282	-	hypothetical protein		4.74489	0.793721	NA		0.697787	0.994107		5.96277	8.92716	0	6.82787	9.90532	0	3.70777	4.05991	2.86249	8.35868	0	7.13376	5.68589	0	5.87647	0	21.3189	0	4.27086	0
840	PAAGCBIM_00816	arcC1_1	1	CDS	848493	849386	+	Carbamate kinase 1		3.5737	0.793046	NA		1.14661	0.972193		0	5.10123	10.5421	6.82787	0	4.39835	0	2.43594	8.58747	2.08967	2.92045	5.54848	8.52883	1.78357	0	0	11.2865	0	1.42362	0
1086	PAAGCBIM_01062	papC_1	1	CDS	1086888	1089338	-	Outer membrane usher protein PapC		5.87819	0.789986	NA		0.516644	0.996132		1.49069	2.55062	39.533	0	7.42899	3.14168	1.23592	10.5558	4.77082	0	8.76136	7.13376	0	0	4.89706	9.49017	5.01621	2.83192	5.69448	3.03133												1
4998	PAAGCBIM_04974	nplT	5	CDS	61979	63778	+	Neopullulanase		24.6991	0.788608	0.157231		-0.0697826	0.997834		18.6336	39.5346	50.0751	27.3115	35.9068	14.4517	40.7855	21.1115	40.0749	26.1209	22.3901	19.816	39.8012	21.4028	18.6088	9.49017	10.0324	6.60781	15.6598	16.1671
2969	PAAGCBIM_02945	PAAGCBIM_02945	2	CDS	798399	798611	-	hypothetical protein		1.46251	0.788438	NA		-3.31113	0.932802		0	0	5.27106	0	0	0	11.1233	0	0	2.61209	0	3.17056	0	0	0	0	0	0	0	7.0731
4158	PAAGCBIM_04134	flu_2	3	CDS	562825	565947	+	Antigen 43		42.6775	0.785397	0.220002		0.16194	0.997834		35.0313	59.9395	155.496	41.4924	54.4793	33.9301	8.65146	65.7705	19.0833	30.3002	56.4621	36.4615	31.2724	16.0521	28.4029	39.8587	42.6378	50.0305	32.0314	16.1671												1
4256	PAAGCBIM_04232	eutQ	3	CDS	663660	664361	-	Ethanolamine utilization protein EutQ		5.77351	0.784652	NA		-0.197952	0.997834		4.47207	3.18827	7.90659	5.77743	8.66716	11.31	11.1233	5.68387	0	8.35868	2.92045	6.34112	9.9503	0	2.93823	3.79607	12.5405	0.943972	8.54172	1.01044
3930	PAAGCBIM_03906	PAAGCBIM_03906	3	CDS	322820	323041	+	hypothetical protein		3.79833	0.783066	NA		-1.63999	0.895353		2.23604	4.46358	18.4487	2.6261	0	11.31	3.70777	2.43594	2.86249	2.08967	0	5.54848	4.26442	0	3.91765	0	0	0	4.98267	7.0731
1943	PAAGCBIM_01919	PAAGCBIM_01919	1	CDS	1953957	1954334	+	hypothetical protein		0.482642	0.778068	NA		-1.84828	0.996132		0	0	0	0	0	0	6.17961	0	0	0	0	1.58528	0	0	0	0	0	1.88794	0	0
4678	PAAGCBIM_04654	spaQ	3	CDS	1080121	1080381	-	Surface presentation of antigens protein SpaQ		0.269616	0.775587	NA		1.85471	0.997834		0	0	0	1.57566	0	0	0	0	3.81665	0	0	0	0	0	0	0	0	0	0	0												1
1447	PAAGCBIM_01423	rutB	1	CDS	1445745	1446440	-	Peroxyureidoacrylate/ureidoacrylate amidohydrolase RutB		0.322378	0.775587	NA		2.21431	0.996132		0	0	0	1.57566	0	0	0	4.87189	0	0	0	0	0	0	0	0	0	0	0	0
2290	PAAGCBIM_02266	PAAGCBIM_02266	2	CDS	98417	98638	+	hypothetical protein		0.392296	0.775587	NA		2.55636	0.994107		0	0	0	1.57566	0	0	0	0	0	0	0	0	0	0	0	0	6.27026	0	0	0
1456	PAAGCBIM_01432	Ysr251	1	misc_RNA	1459555	1459748	-	Yersinia sRNA 251		0.874998	0.772715	NA		-2.60058	0.984867		0	0	0	4.20177	6.19083	0	0	0	0	0	0	0	7.10736	0	0	0	0	0	0	0
3601	PAAGCBIM_03577	acpP_2	2	CDS	1412878	1413126	-	Acyl carrier protein		3.1269	0.762724	NA		-1.90777	0.932802		4.47207	3.18827	7.90659	5.25221	0	3.14168	12.3592	0	0	0	3.89394	3.17056	0	0	5.87647	0	0	1.88794	11.389	0												1
2328	PAAGCBIM_02304	PAAGCBIM_02304	2	CDS	138741	139757	+	hypothetical protein		4.67469	0.756729	NA		-1.31171	0.942754		8.94415	2.55062	13.1777	2.10088	11.1435	1.88501	11.1233	0.811982	0	0.522417	3.89394	3.9632	0	0	0	13.2862	3.76216	9.43972	2.84724	4.04177
1164	PAAGCBIM_01140	PAAGCBIM_01140	1	CDS	1158271	1158984	+	hypothetical protein		2.91024	0.756391	NA		0.74874	0.994107		0	8.2895	0	1.57566	3.7145	5.02668	3.70777	5.68387	1.90833	2.61209	0	0.79264	0	5.3507	1.95882	0	10.0324	7.55178	0	0
2506	PAAGCBIM_02482	fsaB	2	CDS	320923	321585	+	Fructose-6-phosphate aldolase 2		10.6626	0.754754	0.399877		-0.108231	0.997834		17.143	10.2025	2.63553	19.9584	30.9541	9.42503	9.88738	8.11982	12.4041	4.70176	12.6553	7.9264	2.84294	0	14.6912	13.2862	7.52431	11.3277	13.5244	4.04177
4737	PAAGCBIM_04713	PAAGCBIM_04713	3	CDS	1144575	1144805	-	hypothetical protein		2.59673	0.75402	NA		0.211543	0.997834		1.49069	0	21.0842	2.6261	0	0	0	0	0	0	0	1.58528	0	5.3507	0	0	11.2865	5.66383	2.84724	0
4669	PAAGCBIM_04645	prgK	3	CDS	1074591	1075325	-	Lipoprotein PrgK		2.43846	0.74958	NA		-0.326896	0.997834		8.1988	2.55062	0	9.97919	0	3.14168	0	2.43594	0	0	5.8409	2.37792	0	0	0	3.79607	0	0	6.40629	4.04177
1469	PAAGCBIM_01445	ES056	1	misc_RNA	1467159	1467250	-	ES056 sRNA		5.59767	0.74766	NA		-3.83764	0.546725		4.47207	12.1154	28.9908	8.92875	3.7145	6.91169	0	1.62396	0	2.61209	0	4.75584	18.4791	0	1.95882	0	0	11.3277	0	6.06266
3715	PAAGCBIM_03691	PAAGCBIM_03691	3	CDS	89840	90040	+	hypothetical protein		4.55717	0.740725	NA		0.250001	0.997834		2.23604	6.37654	0	4.72699	3.7145	8.79669	12.3592	2.43594	3.81665	4.70176	3.89394	1.58528	0	8.91784	6.85588	0	11.2865	9.43972	0	0
3592	PAAGCBIM_03568	PAAGCBIM_03568	2	CDS	1404333	1405025	-	hypothetical protein		1.72273	0.737677	NA		-0.328063	0.997834		3.72673	4.46358	0	1.57566	7.42899	0	0	5.68387	0	0	0	0	0	0	6.85588	0	0	4.71986	0	0
5119	PAAGCBIM_05095	PAAGCBIM_05095	7	CDS	22678	23001	-	hypothetical protein		6.67054	0.735006	NA		1.07568	0.973564		0	14.0284	0	8.92875	17.3343	3.14168	7.41554	22.7355	0	1.56725	13.6288	20.6086	0	7.13427	0	0	10.0324	4.71986	2.13543	0
846	PAAGCBIM_00822	ybcI	1	CDS	854028	854549	-	Inner membrane protein YbcI		9.02834	0.730104	NA		0.152182	0.997834		3.72673	13.3907	5.27106	18.3827	7.42899	15.7084	13.5952	5.68387	8.58747	7.83626	4.86742	9.51168	14.2147	10.7014	9.79412	0	21.3189	2.83192	5.69448	2.02089												1
2793	PAAGCBIM_02769	ROSE_2	2	misc_RNA	608351	608423	+	Repression of heat shock gene expression (ROSE) element		5.57158	0.728604	NA		-1.85442	0.861361		8.94415	2.55062	2.63553	15.7566	9.90532	11.31	7.41554	0.811982	2.86249	3.1345	0	7.13376	0	21.4028	6.85588	1.89803	3.76216	0	0	5.05221
849	PAAGCBIM_00825	sfmA	1	CDS	856218	856760	+	putative fimbrial-like protein SfmA		10.5565	0.728172	NA		0.655942	0.945448		10.4348	10.8401	31.6264	16.2818	6.19083	7.54002	3.70777	21.9235	7.63331	9.40351	12.6553	11.097	15.6362	7.13427	7.83529	0	16.3027	2.83192	4.98267	7.0731
2536	PAAGCBIM_02512	PAAGCBIM_02512	2	CDS	353269	353709	-	hypothetical protein		19.7088	0.726811	0.294291		-0.685355	0.942754		27.5778	28.0568	28.9908	5.77743	40.8595	41.4701	18.5388	6.49585	2.86249	15.1501	11.6818	8.71904	11.3718	42.8056	21.5471	13.2862	32.6054	11.3277	14.948	10.1044
4311	PAAGCBIM_04287	PAAGCBIM_04287	3	CDS	721290	721805	+	hypothetical protein		8.58741	0.725866	NA		-0.673278	0.984867		31.3045	22.3179	0	12.0801	6.19083	3.77001	6.17961	8.9318	9.54163	7.83626	0	5.54848	0	24.9699	3.91765	0	5.01621	12.2716	7.82991	4.04177
2418	PAAGCBIM_02394	PAAGCBIM_02394	2	CDS	225759	226886	-	hypothetical protein		8.36757	0.725693	NA		0.196388	0.997834		8.94415	8.2895	34.2619	7.35309	0	7.54002	7.41554	0.811982	15.2666	8.88109	12.6553	13.4749	5.68589	12.485	0	3.79607	7.52431	5.66383	4.27086	3.03133
4502	PAAGCBIM_04478	hyfA_3	3	CDS	907970	908497	-	Hydrogenase-4 component A		24.913	0.722152	0.330981		-0.528078	0.973564		14.1616	31.8827	26.3553	38.8663	73.0517	23.2484	16.067	4.05991	26.7166	49.1072	12.6553	20.6086	12.7932	0	23.5059	9.49017	31.3513	33.039	27.0488	24.2506												1
2032	PAAGCBIM_02008	PAAGCBIM_02008	1	CDS	2043993	2044229	+	hypothetical protein		28.4318	0.715745	0.289282		-0.860732	0.870316		39.5033	33.158	28.9908	32.0385	79.2426	45.2401	13.5952	28.4194	10.4958	40.7485	23.3636	47.5584	29.8509	32.1042	13.7118	1.89803	6.27026	12.2716	24.9133	25.2611
197	PAAGCBIM_00173	nanS	1	CDS	167809	168789	-	putative 9-O-acetyl-N-acetylneuraminic acid deacetylase		11.3703	0.711636	0.399877		-1.42451	0.816612		20.1243	10.2025	42.1685	11.5549	12.3817	6.91169	16.067	5.68387	0	8.35868	0	3.9632	21.3221	8.91784	2.93823	7.59213	13.7946	5.66383	8.54172	21.2193
802	PAAGCBIM_00778	sroB	1	misc_RNA	805550	805633	+	sroB RNA	1	471.382	0.710637	0.5517		-1.08349	0.895353		2777.16	378.129	176.581	285.195	403.642	659.752	117.413	360.52	432.236	278.971	104.163	267.912	113.718	1252.06	432.9	277.113	97.8161	394.58	478.336	139.441
4676	PAAGCBIM_04652	spaS_2	3	CDS	1078612	1079343	-	Surface presentation of antigens protein SpaS		0.845983	0.709828	NA		0.598569	0.997834		0	0	0	0	7.42899	0	0	0	4.77082	0	0	0	0	0	0	0	0	4.71986	0	0
2810	PAAGCBIM_02786	istR	2	misc_RNA	622734	622863	+	istR Hfq binding RNA		68.7603	0.708506	0.327391		-0.305225	0.996132		129.69	81.6197	0	115.549	66.8609	157.712	28.4262	96.6258	67.7456	153.591	46.7272	66.5818	56.8589	26.7535	84.2294	60.7371	21.3189	37.7589	37.0141	39.4073
3665	PAAGCBIM_03641	PAAGCBIM_03641	3	CDS	23842	24135	+	IS1 family transposase IS1X2		28.1659	0.698218	0.316228		-0.374042	0.987542		40.2487	34.4333	97.5147	16.2818	22.287	23.8767	25.9544	36.5392	9.54163	36.0468	13.6288	7.9264	42.6442	17.8357	17.6294	5.6941	30.0973	31.1511	20.6425	33.3446
214	PAAGCBIM_00190	PAAGCBIM_00190	1	CDS	186682	187512	-	hypothetical protein		4.67293	0.695447	NA		-0.544079	0.996132		2.98138	16.579	0	4.72699	8.66716	3.77001	8.65146	0	1.90833	2.08967	0	8.71904	4.26442	0	4.89706	0	12.5405	0	3.55905	10.1044
3799	PAAGCBIM_03775	pphC	3	CDS	179184	179864	-	Serine/threonine-protein phosphatase 3		4.03453	0.69077	NA		0.0471453	0.997834		4.47207	0.637654	18.4487	4.20177	1.23817	0	9.88738	4.05991	10.4958	0	0	1.58528	0	7.13427	0	3.79607	1.25405	0	6.40629	7.0731
409	PAAGCBIM_00385	epsF_1	1	CDS	384641	385843	-	Type II secretion system protein F		15.8713	0.68926	0.436387		0.0920809	0.997834		7.45346	7.01419	44.804	12.0801	34.6686	28.9034	12.3592	5.68387	18.1291	4.70176	23.3636	14.2675	21.3221	14.2685	8.8147	0	18.8108	8.49575	24.2015	8.08354
885	PAAGCBIM_00861	PAAGCBIM_00861	1	CDS	880156	880620	+	hypothetical protein		8.73447	0.688588	NA		0.838217	0.927844		5.21742	7.65185	23.7198	2.10088	7.42899	12.5667	11.1233	4.87189	18.1291	4.17934	22.3901	4.75584	14.2147	7.13427	1.95882	11.3882	6.27026	4.71986	2.84724	2.02089
2453	PAAGCBIM_02429	thiE	2	CDS	263775	264410	+	Thiamine-phosphate synthase		5.23305	0.686582	NA		-0.276752	0.997834		5.96277	1.91296	13.1777	8.40353	9.90532	8.16836	4.94369	3.24793	10.4958	0	3.89394	4.75584	0	3.56713	12.7324	0	0	5.66383	7.82991	0												1
440	PAAGCBIM_00416	yadK	1	CDS	421064	421660	-	putative fimbrial-like protein YadK		3.65308	0.681178	NA		0.0924806	0.997834		0	8.2895	15.8132	2.10088	0	1.25667	6.17961	10.5558	1.90833	2.61209	0.973484	0	1.42147	3.56713	2.93823	0	1.25405	0	7.1181	7.0731												1
1064	PAAGCBIM_01040	PAAGCBIM_01040	1	CDS	1061086	1061190	-	hypothetical protein		84.0558	0.678805	0.147946		-0.196854	0.996132		86.4601	239.758	79.0659	119.225	105.244	99.277	32.134	44.659	105.912	72.616	95.4014	129.2	65.3877	57.0742	56.8059	66.4312	56.4324	57.5823	61.9274	50.5221
2843	PAAGCBIM_02819	PAAGCBIM_02819	2	CDS	655631	656203	-	hypothetical protein		46.5994	0.677464	0.165032		0.34246	0.97325		71.5532	42.0852	55.3462	60.4004	47.0503	18.8501	88.9864	42.223	61.0664	52.7641	50.6212	54.6922	24.165	12.485	47.9912	34.1646	71.481	29.2631	33.4551	33.3446
3015	PAAGCBIM_02991	lpfB	2	CDS	841793	842479	+	putative fimbrial chaperone LpfB		0.600971	0.677311	NA		1.99328	0.984867		0	0.637654	0	0	0	2.51334	0	4.05991	2.86249	0.522417	0	0	0	0	0	0	0	0	1.42362	0
2959	PAAGCBIM_02935	yibA	2	CDS	784171	785013	-	Protein YibA		17.7566	0.675136	0.348715		0.0783518	0.997834		22.3604	15.3037	7.90659	28.8871	35.9068	10.0534	25.9544	31.6673	29.5791	28.2105	2.92045	14.2675	2.84294	26.7535	15.6706	9.49017	10.0324	21.7114	8.54172	7.0731												1
1829	PAAGCBIM_01805	hicB	1	CDS	1822182	1822619	+	Antitoxin HicB		15.793	0.672007	0.389916		-0.493774	0.973343		12.6709	16.579	31.6264	15.7566	26.0015	25.7617	18.5388	13.8037	4.77082	17.2398	13.6288	16.6454	27.008	16.0521	19.5882	5.6941	15.0486	6.60781	0.71181	12.1253												1
528	PAAGCBIM_00504	hcpA_1	1	CDS	509113	509595	-	Major exported protein		9.04477	0.671799	NA		0.401832	0.996132		8.94415	3.18827	0	9.97919	21.0488	10.0534	23.4825	14.6157	8.58747	5.74659	18.4962	7.13376	2.84294	0	11.7529	0	3.76216	12.2716	14.948	4.04177
839	PAAGCBIM_00815	PAAGCBIM_00815	1	CDS	847681	848496	+	hypothetical protein		2.3754	0.66467	NA		0.332379	0.997834		6.70811	0	7.90659	1.05044	0	3.14168	2.47185	2.43594	0	0	0	3.9632	0	7.13427	3.91765	0	8.77837	0	0	0
2882	PAAGCBIM_02858	PAAGCBIM_02858	2	CDS	694329	694697	-	hypothetical protein		48.9293	0.664615	0.105815		-0.270972	0.994107		98.3856	74.6055	84.337	48.3203	50.7648	60.9485	48.201	52.7788	21.9458	14.6277	51.5947	64.2039	66.8092	30.3206	32.3206	20.8784	41.3837	49.0866	44.844	22.2297
819	PAAGCBIM_00795	ybbC	1	CDS	825733	826101	+	putative protein YbbC		6.36631	0.656703	NA		0.499708	0.996132		5.96277	2.55062	0	6.82787	24.7633	10.0534	0	0.811982	10.4958	6.26901	9.73484	2.37792	2.84294	5.3507	0	9.49017	12.5405	12.2716	4.98267	0
39	PAAGCBIM_00015	PAAGCBIM_00015	1	CDS	13599	14207	-	hypothetical protein		11.2058	0.648288	0.356832		-0.224462	0.997834		13.4162	14.666	15.8132	13.1305	9.90532	22.6201	7.41554	11.3677	10.4958	16.1949	12.6553	11.097	12.7932	1.78357	3.91765	15.1843	5.01621	11.3277	9.25353	6.06266
3599	PAAGCBIM_03575	lptG_2	2	CDS	1410591	1411670	+	Lipopolysaccharide export system permease protein LptG		14.3887	0.647866	0.318558		-0.349441	0.987542		20.8697	25.5062	31.6264	6.30265	18.5725	12.5667	17.3029	14.6157	18.1291	14.1053	6.81439	7.13376	15.6362	19.6192	14.6912	7.59213	6.27026	6.60781	10.6771	13.1358
544	PAAGCBIM_00520	PAAGCBIM_00520	1	CDS	528559	529059	-	hypothetical protein		17.5929	0.644313	0.447421		-0.0550814	0.997834		11.1802	28.6944	50.0751	12.0801	38.3831	11.31	3.70777	24.3594	10.4958	20.3743	19.4697	9.51168	27.008	3.56713	21.5471	11.3882	12.5405	8.49575	13.5244	14.1462
1710	PAAGCBIM_01686	PAAGCBIM_01686	1	CDS	1695774	1696124	-	putative protein		32.9545	0.642858	0.342364		0.0327176	0.997834		59.6277	50.3747	10.5421	35.715	48.2884	36.4434	40.7855	32.4793	35.304	31.345	27.2576	36.4615	12.7932	48.1563	41.1353	26.5725	40.1297	10.3837	4.98267	30.3133
823	PAAGCBIM_00799	allS	1	CDS	829448	830374	-	HTH-type transcriptional activator AllS		20.636	0.637942	0.245403		-0.152557	0.997834		30.5592	36.9839	28.9908	22.5845	26.0015	15.08	19.7748	36.5392	18.1291	26.1209	6.81439	14.2675	14.2147	3.56713	21.5471	28.4705	13.7946	9.43972	20.6425	19.1984
3082	PAAGCBIM_03058	AgrB	2	misc_RNA	910848	910931	-	ArsR-gov region gene B		26.6923	0.636609	0.335569		0.319633	0.994107		36.5219	32.5204	39.533	22.0593	23.5251	41.4701	14.8311	56.0267	38.1665	44.4055	21.4166	24.5718	0	28.5371	15.6706	11.3882	11.2865	24.5433	29.1842	18.188
4751	PAAGCBIM_04727	PAAGCBIM_04727	3	CDS	1159257	1159688	+	hypothetical protein		11.6177	0.63473	0.516688		-0.418408	0.994107		20.8697	10.8401	13.1777	2.6261	29.716	15.08	13.5952	4.05991	19.0833	13.5828	4.86742	2.37792	9.9503	5.3507	10.7735	1.89803	8.77837	19.8234	5.69448	20.2089
2354	PAAGCBIM_02330	ccmH_1	2	CDS	162371	162754	-	Cytochrome c-type biogenesis protein CcmH		17.35	0.634082	0.400389		-0.601611	0.953461		14.1616	7.65185	23.7198	18.9079	56.9556	27.0184	12.3592	6.49585	14.3124	20.8967	14.6023	9.51168	11.3718	7.13427	34.2794	17.0823	13.7946	10.3837	14.2362	12.1253												1
1226	PAAGCBIM_01202	ybjJ	1	CDS	1226117	1227244	-	Inner membrane protein YbjJ		57.3962	0.632848	0.119259		0.337048	0.97325		60.373	58.6642	71.1593	71.9552	100.291	57.1785	63.0321	93.3779	43.8915	35.5244	81.7727	43.5952	55.4374	69.5591	10.7735	30.3685	55.1783	51.9185	48.4031	45.4699												1
3014	PAAGCBIM_02990	lpfA_2	2	CDS	841185	841709	+	putative major fimbrial subunit LpfA		3.68197	0.630933	NA		-1.19625	0.984867		0	0	7.90659	2.10088	4.95266	1.88501	18.5388	3.24793	3.81665	6.26901	0	0	0	0	4.89706	0	0	0	2.84724	17.1775
908	PAAGCBIM_00884	PAAGCBIM_00884	1	CDS	900636	904049	+	hypothetical protein		25.4513	0.630752	0.267094		-0.0629979	0.997834		21.615	22.3179	79.0659	32.0385	33.4305	20.7351	25.9544	14.6157	23.8541	13.5828	47.7007	26.1571	7.10736	17.8357	12.7324	24.6744	10.0324	28.3192	27.0488	20.2089
2343	PAAGCBIM_02319	yjcS	2	CDS	149884	151869	+	Putative alkyl/aryl-sulfatase YjcS		7.31542	0.630412	NA		0.110649	0.997834		11.1802	8.92716	0	9.97919	7.42899	20.7351	4.94369	6.49585	15.2666	2.61209	4.86742	4.75584	0	0	3.91765	17.0823	5.01621	8.49575	8.54172	6.06266												1
3622	PAAGCBIM_03598	PAAGCBIM_03598	2	CDS	1440044	1440415	+	hypothetical protein		3.21363	0.630116	NA		-1.63915	0.970949		9.6895	10.2025	0	6.30265	3.7145	0	3.70777	0	4.77082	0	0	0	8.52883	0	8.8147	5.6941	0	0	2.84724	0
669	PAAGCBIM_00645	mhpA	1	CDS	667986	669650	+	3-(3-hydroxy-phenyl)propionate/3-hydroxycinnamic acid hydroxylase		3.61043	0.628734	NA		-1.8038	0.898131		9.6895	3.18827	0	6.82787	6.19083	0	11.1233	0	1.90833	2.61209	2.92045	0.79264	0	8.91784	8.8147	0	0	5.66383	3.55905	0												1
4891	PAAGCBIM_04867	PAAGCBIM_04867	4	CDS	93486	93872	-	hypothetical protein		3.6077	0.628444	NA		-0.188216	0.997834		2.98138	0	13.1777	4.20177	12.3817	0	0	0.811982	5.72498	3.65692	0	7.13376	9.9503	0	0	0	6.27026	2.83192	0	3.03133
4917	PAAGCBIM_04893	PAAGCBIM_04893	4	CDS	110062	110571	-	hypothetical protein		3.62675	0.627905	NA		0.602281	0.996132		5.21742	1.27531	0	9.97919	2.47633	9.42503	0	4.05991	10.4958	2.61209	0	3.17056	0	0	7.83529	0	6.27026	1.88794	7.82991	0
2262	PAAGCBIM_02238	PAAGCBIM_02238	2	CDS	74689	76077	-	hypothetical protein		28.5397	0.622708	0.265382		-0.450261	0.962954		67.8265	33.7957	57.9817	32.0385	29.716	22.6201	19.7748	21.1115	18.1291	25.076	22.3901	21.4013	42.6442	21.4028	8.8147	20.8784	26.3351	35.8709	22.7779	20.2089
3313	PAAGCBIM_03289	PAAGCBIM_03289	2	CDS	1128913	1129092	-	hypothetical protein		19.9136	0.620867	0.287415		0.46823	0.970949		26.0871	33.158	13.1777	17.3323	34.6686	13.8234	17.3029	57.6507	18.1291	24.5536	11.6818	15.0602	17.0577	5.3507	25.4647	15.1843	15.0486	16.0475	11.389	10.1044
3597	PAAGCBIM_03573	ytfJ_2	2	CDS	1408933	1409493	+	putative protein YtfJ		3.59997	0.620507	NA		-0.352069	0.997834		2.98138	1.91296	13.1777	2.10088	0	0	13.5952	0	6.67914	3.1345	4.86742	0	0	0	13.7118	0	0	3.77589	0	6.06266
2377	PAAGCBIM_02353	PAAGCBIM_02353	2	CDS	186905	187408	+	hypothetical protein		1.96505	0.618568	NA		-1.21087	0.994107		4.47207	4.46358	0	1.57566	0	0	7.41554	0	3.81665	3.65692	0	0	0	8.91784	0	0	0	0	4.98267	0
3726	PAAGCBIM_03702	PAAGCBIM_03702	3	CDS	102474	102821	-	hypothetical protein		1.59754	0.616442	NA		0.244842	0.997834		1.49069	1.27531	7.90659	1.57566	0	0.628335	2.47185	1.62396	1.90833	0.522417	1.94697	1.58528	0	1.78357	0	0	1.25405	2.83192	2.13543	1.01044
2394	PAAGCBIM_02370	PAAGCBIM_02370	2	CDS	203655	204983	-	hypothetical protein		5.29959	0.616151	NA		-1.26199	0.970949		13.4162	15.3037	0	2.6261	6.19083	8.16836	4.94369	5.68387	1.90833	7.31384	0	20.6086	0	0	0	9.49017	2.5081	0	7.82991	0
2092	PAAGCBIM_02068	fixA_2	1	CDS	2102573	2103337	+	Protein FixA		2.45732	0.614163	NA		-1.29016	0.984867		1.49069	2.55062	10.5421	1.05044	0	5.02668	4.94369	3.24793	0	0	0.973484	0	0	14.2685	0	0	0	0	0	5.05221
2252	PAAGCBIM_02228	ptsG_2	2	CDS	63633	65189	+	PTS system glucose-specific EIICBA component		57.2444	0.613261	0.167132		0.0958204	0.997834		87.9508	66.316	113.328	30.988	47.0503	48.3818	107.525	28.4194	65.8373	37.0916	61.3295	60.2407	36.9583	30.3206	28.4029	49.3489	85.2756	53.8064	66.9101	39.4073												1
871	PAAGCBIM_00847	PAAGCBIM_00847	1	CDS	871453	871755	+	hypothetical protein		12.6689	0.613042	0.516688		-0.856984	0.913891		15.6523	21.0426	10.5421	28.3619	38.3831	6.91169	2.47185	6.49585	11.45	6.26901	7.78787	11.097	17.0577	3.56713	23.5059	13.2862	5.01621	8.49575	2.84724	13.1358
1431	PAAGCBIM_01407	torR	1	CDS	1431070	1431762	-	TorCAD operon transcriptional regulatory protein TorR		19.8697	0.610432	0.454779		0.443688	0.980465		29.0685	21.6802	0	30.4628	44.5739	12.5667	21.0107	22.7355	20.9916	13.0604	20.4432	11.097	14.2147	10.7014	19.5882	34.1646	37.6216	9.43972	19.9307	4.04177												1
4248	PAAGCBIM_04224	PAAGCBIM_04224	3	CDS	656339	657565	-	hypothetical protein		6.02744	0.610054	NA		-0.258129	0.997834		5.96277	6.37654	10.5421	15.7566	4.95266	0	12.3592	1.62396	3.81665	2.08967	12.6553	1.58528	0	1.78357	4.89706	13.2862	2.5081	2.83192	6.40629	11.1149
4171	PAAGCBIM_04147	dsdX	3	CDS	577802	578020	+	D-serine transporter DsdX		4.89289	0.606793	NA		-0.0735832	0.997834		5.96277	3.82592	13.1777	6.82787	4.95266	1.88501	8.65146	2.43594	8.58747	2.08967	0	0	8.52883	1.78357	4.89706	0	7.52431	3.77589	2.84724	10.1044									1			1
4212	PAAGCBIM_04188	xapA	3	CDS	621568	622401	-	Purine nucleoside phosphorylase 2		3.21992	0.606646	NA		-1.08879	0.980465		2.23604	2.55062	10.5421	6.82787	0	1.25667	7.41554	0	5.72498	5.74659	0.973484	8.71904	0	0	0	0	0	1.88794	1.42362	9.09398												1
852	PAAGCBIM_00828	sfmH	1	CDS	860324	861331	+	putative fimbrial-like protein SfmH		1.48964	0.602996	NA		-1.3714	0.994107		2.23604	0	0	1.05044	6.19083	1.88501	3.70777	2.43594	0	0	0	1.58528	0	10.7014	0	0	0	0	0	0												1
3035	PAAGCBIM_03011	ldrD_3	2	CDS	858082	858189	+	Small toxic polypeptide LdrD		25.1187	0.602402	0.257368		0.702792	0.797233		24.5964	17.2167	39.533	29.4124	39.6213	19.4784	24.7185	24.3594	33.3957	22.4639	44.7803	11.097	22.7436	8.91784	21.5471	7.59213	42.6378	23.5993	16.3716	28.2924
2333	PAAGCBIM_02309	phnI	2	CDS	142384	143448	+	Alpha-D-ribose 1-methylphosphonate 5-triphosphate synthase subunit PhnI		1.24356	0.599029	NA		0.82428	0.997834		6.70811	0	0	0	0	0.628335	2.47185	0	0	0	7.78787	2.37792	0	0	4.89706	0	0	0	0	0
877	PAAGCBIM_00853	PAAGCBIM_00853	1	CDS	876153	876323	+	hypothetical protein		0.821436	0.598591	NA		-2.56247	0.97325		0	0.637654	0	0	3.7145	3.77001	0	0	0	2.61209	0	0	0	0	0	0	0	0	5.69448	0
2408	PAAGCBIM_02384	PAAGCBIM_02384	2	CDS	216153	218249	-	hypothetical protein		11.3036	0.597032	0.485885		0.279419	0.996132		11.9255	14.666	23.7198	20.4836	6.19083	10.0534	6.17961	26.7954	11.45	12.538	8.76136	17.4381	7.10736	5.3507	3.91765	9.49017	5.01621	1.88794	9.96533	13.1358
2279	PAAGCBIM_02255	PAAGCBIM_02255	2	CDS	89128	89859	-	hypothetical protein		14.1805	0.594461	0.456856		-0.751051	0.942754		24.5964	26.7815	31.6264	13.1305	3.7145	23.2484	6.17961	12.1797	10.4958	17.7622	0	9.51168	19.9006	19.6192	11.7529	18.9803	13.7946	4.71986	8.54172	7.0731
4114	PAAGCBIM_04090	AfaR	3	misc_RNA	522694	522927	+	AfaR small RNA		0.265367	0.592866	NA		2.0333	0.996132		1.49069	0	0	0	0	0	0	0	3.81665	0	0	0	0	0	0	0	0	0	0	0
4747	PAAGCBIM_04723	ES036	3	misc_RNA	1155231	1155273	+	ES036 (CssrF) sRNA		0.0745346	0.592866	NA		-0.364845	0.997834		1.49069	0	0	0	0	0	0	0	0	0	0	0	0	0	0	0	0	0	0	0
4081	PAAGCBIM_04057	yfcV	3	CDS	485312	485875	-	putative fimbrial-like protein YfcV		5.43612	0.59252	NA		0.150519	0.997834		4.47207	10.8401	0	3.67655	11.1435	6.91169	7.41554	6.49585	7.63331	5.74659	4.86742	0	0	7.13427	3.91765	3.79607	5.01621	8.49575	7.1181	4.04177												1
2887	PAAGCBIM_02863	PAAGCBIM_02863	2	CDS	702057	702362	+	hypothetical protein		6.18277	0.590738	NA		0.157948	0.997834		12.6709	5.73889	5.27106	5.77743	14.858	7.54002	0	12.1797	10.4958	4.70176	3.89394	1.58528	5.68589	0	2.93823	15.1843	0	9.43972	5.69448	0
3141	PAAGCBIM_03117	PAAGCBIM_03117	2	CDS	969864	971042	-	hypothetical protein		6.28828	0.589916	NA		0.452873	0.997834		0.745346	1.27531	0	8.40353	16.0961	1.25667	17.3029	8.9318	17.1749	14.1053	0.973484	5.54848	7.10736	10.7014	6.85588	0	5.01621	0	4.27086	0
128	PAAGCBIM_00104	ytfT	1	CDS	93269	94291	+	Inner membrane ABC transporter permease protein YtfT		16.6647	0.586847	0.484049		0.186074	0.997834		29.8138	17.2167	0	39.3916	30.9541	10.6817	11.1233	12.1797	22.8999	10.4483	16.5492	21.4013	21.3221	14.2685	10.7735	3.79607	23.827	16.9915	8.54172	11.1149												1
1584	PAAGCBIM_01560	PAAGCBIM_01560	1	CDS	1573694	1574020	+	putative autotransporter		5.94374	0.585347	NA		0.639854	0.984867		9.6895	10.8401	0	4.72699	7.42899	11.31	0	12.9917	5.72498	6.26901	11.6818	7.9264	2.84294	0	3.91765	7.59213	3.76216	0	7.1181	5.05221
2431	PAAGCBIM_02407	metAS	2	CDS	243193	244122	-	Homoserine O-succinyltransferase		43.6234	0.584033	0.364646		-0.189736	0.997834		56.6463	59.3018	147.59	59.8752	19.8106	30.7884	24.7185	26.7954	19.0833	22.9864	43.8068	41.2173	29.8509	35.6713	32.3206	13.2862	66.4648	24.5433	46.9794	70.731
892	PAAGCBIM_00868	PAAGCBIM_00868	1	CDS	886642	888048	+	hypothetical protein		34.43	0.582894	0.152152		0.0207844	0.997834		34.2859	40.1722	39.533	43.5933	59.4319	33.9301	44.4932	42.223	15.2666	30.8226	46.7272	15.0602	44.0656	12.485	37.2176	24.6744	35.1135	33.039	29.1842	27.282
995	PAAGCBIM_00971	dpiA	1	CDS	995323	996003	+	Transcriptional regulatory protein DpiA		28.0772	0.582858	0.258081		-0.70946	0.854708		35.7766	45.2734	44.804	36.7655	38.3831	40.2135	13.5952	25.1714	19.0833	40.2261	17.5227	29.3277	22.7436	28.5371	22.5265	15.1843	12.5405	7.55178	37.0141	29.3028
4493	PAAGCBIM_04469	srlB	3	CDS	897656	898027	+	PTS system glucitol/sorbitol-specific EIIA component		32.7889	0.582512	0.459842		-0.45937	0.973564		59.6277	57.3889	34.2619	48.3203	42.0976	42.7268	2.47185	25.9834	22.8999	45.4503	32.125	17.4381	12.7932	33.8878	46.0323	53.1449	20.0648	27.3752	25.6251	6.06266												1
3602	PAAGCBIM_03578	oleD_2	2	CDS	1413158	1414072	-	2-alkyl-3-oxoalkanoate reductase		6.72542	0.578942	NA		0.571857	0.994107		17.8883	6.37654	13.1777	6.30265	0	1.88501	11.1233	4.05991	13.3583	0	7.78787	11.8896	7.10736	0	2.93823	0	11.2865	5.66383	3.55905	10.1044
3483	PAAGCBIM_03459	cfaE	2	CDS	1294210	1295298	+	CFA/I fimbrial subunit E		32.273	0.577995	0.303587		-0.44749	0.970949		22.3604	40.1722	102.786	38.8663	35.9068	28.2751	33.3699	25.9834	41.029	26.1209	23.3636	16.6454	28.4294	8.91784	40.1559	24.6744	7.52431	35.8709	37.7259	27.282
184	PAAGCBIM_00160	era_1	1	CDS	159185	160060	+	GTPase Era		3.14149	0.574999	NA		0.410316	0.997834		0	7.01419	0	0.525221	16.0961	1.25667	0	2.43594	9.54163	3.1345	0	3.17056	0	7.13427	0	0	3.76216	3.77589	4.98267	0												1
3093	PAAGCBIM_03069	yhiM	2	CDS	922930	923982	-	Inner membrane protein YhiM		34.1857	0.570258	0.149012		-0.087441	0.997834		40.2487	57.3889	23.7198	46.2194	42.0976	54.6652	34.6058	17.8636	35.304	18.807	60.356	29.3277	25.5865	17.8357	31.3412	39.8587	17.5567	16.0475	33.4551	41.4281												1
3305	PAAGCBIM_03281	yhdY	2	CDS	1119284	1120387	-	Inner membrane amino-acid ABC transporter permease protein YhdY		6.34382	0.568242	NA		0.17708	0.997834		4.47207	10.8401	0	5.77743	4.95266	22.6201	3.70777	2.43594	14.3124	4.70176	0.973484	9.51168	2.84294	0	8.8147	3.79607	11.2865	12.2716	3.55905	0												1
109	PAAGCBIM_00085	qorB	1	CDS	74925	75785	-	Quinone oxidoreductase 2		18.6824	0.567929	0.477913		-0.00649605	0.999005		20.1243	34.4333	36.8974	15.2314	12.3817	16.3367	25.9544	12.9917	26.7166	15.6725	5.8409	20.6086	19.9006	26.7535	26.4441	0	28.8432	16.0475	6.40629	6.06266
2586	PAAGCBIM_02562	yihR	2	CDS	396967	397893	+	putative protein YihR		4.91839	0.56755	NA		-0.292019	0.997834		9.6895	5.10123	10.5421	3.67655	8.66716	0	6.17961	6.49585	9.54163	3.65692	0	4.75584	0	5.3507	0	18.9803	0	4.71986	0	1.01044												1
1229	PAAGCBIM_01205	xerC_2	1	CDS	1228424	1229455	-	Tyrosine recombinase XerC		46.958	0.564574	0.157798		0.136851	0.997834		43.9754	47.1864	81.7015	56.7238	60.6701	41.4701	56.8525	77.9502	38.1665	57.9883	34.0719	38.0467	38.3797	37.4549	15.6706	17.0823	51.4162	46.2546	45.5558	52.543										1		1
2524	PAAGCBIM_02500	ClpQY_promoter	2	misc_RNA	343681	343738	+	ClpQY promoter		2.1015	0.563636	NA		0.349165	0.997834		0	0	0	5.77743	4.95266	3.14168	2.47185	3.24793	0	2.08967	6.81439	1.58528	0	8.91784	0	0	0	0	0	3.03133
2503	PAAGCBIM_02479	fryB_1	2	CDS	316687	317007	-	PTS system fructose-like EIIB component 1		9.59127	0.562443	NA		0.0583319	0.997834		1.49069	10.2025	44.804	3.67655	8.66716	8.16836	8.65146	7.30783	12.4041	7.83626	8.76136	6.34112	7.10736	10.7014	4.89706	9.49017	8.77837	4.71986	5.69448	12.1253
858	PAAGCBIM_00834	PAAGCBIM_00834	1	CDS	864515	864733	-	hypothetical protein		37.3106	0.560806	0.289282		0.330097	0.977656		38.758	54.8383	31.6264	28.3619	80.4807	27.6468	34.6058	49.5309	36.2582	40.7485	29.2045	31.7056	41.2227	37.4549	34.2794	22.7764	63.9567	8.49575	32.0314	22.2297
337	PAAGCBIM_00313	caiD	1	CDS	307116	307901	-	Carnitinyl-CoA dehydratase		11.1851	0.55951	0.73312		-0.375498	0.997834		0	7.65185	50.0751	7.87831	9.90532	3.14168	23.4825	3.24793	14.3124	9.92593	17.5227	0	18.4791	19.6192	10.7735	1.89803	0	8.49575	2.13543	15.1566												1
1944	PAAGCBIM_01920	sotB	1	CDS	1954484	1955674	+	Sugar efflux transporter		27.998	0.558146	0.288025		-0.672285	0.905399		41.7394	37.6216	50.0751	33.6141	26.0015	49.0102	23.4825	41.4111	20.9916	16.7174	6.81439	19.0234	42.6442	39.2385	17.6294	34.1646	5.01621	7.55178	19.9307	27.282												1
4989	PAAGCBIM_04965	PAAGCBIM_04965	5	CDS	51354	53222	-	hypothetical protein		22.7546	0.55415	0.389916		-0.594135	0.942754		30.5592	30.6074	23.7198	23.6349	40.8595	17.5934	40.7855	25.9834	4.77082	26.1209	15.5757	23.7792	22.7436	7.13427	25.4647	0	18.8108	26.4312	31.3196	19.1984
4960	PAAGCBIM_04936	cheZ	5	CDS	20339	20983	+	Protein phosphatase CheZ		19.5824	0.554031	0.593156		0.356378	0.994107		24.5964	20.4049	63.2527	22.5845	14.858	14.4517	4.94369	22.7355	28.6249	9.92593	17.5227	30.913	15.6362	8.91784	11.7529	0	25.081	39.6468	5.69448	10.1044												1
149	PAAGCBIM_00125	bdcR	1	CDS	115199	115792	+	HTH-type transcriptional repressor BdcR		19.2211	0.552576	0.369463		-0.743045	0.870316		11.9255	25.5062	21.0842	30.4628	23.5251	39.5851	22.2466	16.2396	4.77082	22.9864	15.5757	20.6086	14.2147	7.13427	10.7735	22.7764	13.7946	14.1596	10.6771	36.3759
2798	PAAGCBIM_02774	PAAGCBIM_02774	2	CDS	612237	613853	+	hypothetical protein		2.18851	0.552096	NA		1.66453	0.972193		6.70811	0	0	4.72699	1.23817	0	0	0	0	1.04483	14.6023	1.58528	0	0	0	3.79607	5.01621	0	0	5.05221
180	PAAGCBIM_00156	PAAGCBIM_00156	1	CDS	156062	156637	-	hypothetical protein		2.23992	0.549917	NA		0.307345	0.997834		5.96277	4.46358	0	0	0	0	6.17961	4.87189	0	4.70176	5.8409	3.9632	0	0	8.8147	0	0	0	0	0
4096	PAAGCBIM_04072	PAAGCBIM_04072	3	CDS	502534	503421	-	IS3 family transposase IS1203		27.7228	0.547995	0.450395		0.288515	0.994107		50.6835	33.7957	50.0751	39.3916	13.6198	22.6201	14.8311	30.8553	22.8999	25.5984	40.8863	4.75584	29.8509	14.2685	30.3618	22.7764	35.1135	15.1036	44.844	12.1253
4551	PAAGCBIM_04527	ygbT	3	CDS	953613	954536	-	CRISPR-associated endonuclease Cas1		19.3039	0.54583	0.450309		-0.119179	0.997834		26.8324	25.5062	23.7198	30.988	28.4778	23.8767	7.41554	21.9235	18.1291	18.807	26.2841	19.0234	14.2147	12.485	7.83529	0	6.27026	27.3752	20.6425	26.2715
1847	PAAGCBIM_01823	yncE	1	CDS	1838664	1839725	+	putative protein YncE	1	6594.21	0.545258	0.323148		-0.0927729	0.997834		5191.33	3508.37	4253.75	10201.9	10504.6	10531.5	13496.3	8822.99	10173.3	4017.91	3409.14	2432.61	2993.62	7690.74	7300.53	8607.58	2639.78	2746.02	5917.27	7444.94												1
3695	PAAGCBIM_03671	yeeO	3	CDS	72041	73495	-	putative FMN/FAD exporter YeeO		39.4915	0.544206	0.215589		0.336476	0.970949		52.9196	38.2592	71.1593	34.6646	37.145	43.3551	35.8418	36.5392	69.6539	45.4503	37.9659	45.9731	22.7436	42.8056	25.4647	36.0626	43.8918	13.2156	21.3543	35.3655												1
588	PAAGCBIM_00564	PAAGCBIM_00564	1	CDS	576974	577162	+	hypothetical protein		8.70624	0.543956	NA		-0.377977	0.997834		2.98138	12.1154	39.533	6.30265	4.95266	10.0534	2.47185	3.24793	10.4958	8.88109	4.86742	4.75584	0	0	0	26.5725	8.77837	12.2716	12.8126	3.03133
4910	PAAGCBIM_04886	PAAGCBIM_04886	4	CDS	105917	106204	-	hypothetical protein		2.759	0.543923	NA		0.658209	0.994107		2.98138	1.27531	0	2.10088	6.19083	8.16836	0	2.43594	7.63331	2.08967	5.8409	0	0	0	0	3.79607	0	5.66383	4.98267	2.02089
3423	PAAGCBIM_03399	PAAGCBIM_03399	2	CDS	1235539	1236174	+	hypothetical protein		44.3671	0.542087	0.250389		-0.2619	0.984867		23.8511	66.316	102.786	51.9969	60.6701	43.3551	49.4369	43.035	29.5791	36.0468	47.7007	47.5584	24.165	39.2385	33.3	15.1843	31.3513	42.4788	42.7086	56.5848
860	PAAGCBIM_00836	PAAGCBIM_00836	1	CDS	865124	865315	-	hypothetical protein		5.96238	0.541111	NA		-1.93705	0.834605		3.72673	11.4778	13.1777	1.05044	13.6198	6.91169	9.88738	4.87189	0	5.22417	1.94697	7.13376	5.68589	0	0	22.7764	0	0	5.69448	6.06266
1918	PAAGCBIM_01894	fimD_2	1	CDS	1922548	1925199	-	Outer membrane usher protein FimD		80.8283	0.540941	0.291772		-0.081512	0.997834		43.9754	109.039	57.9817	120.276	191.916	67.8602	88.9864	52.7788	98.2788	93.5127	83.7196	108.592	86.7098	37.4549	102.838	64.5331	75.2431	37.7589	52.6739	42.4386												1
3852	PAAGCBIM_03828	yehR	3	CDS	238771	239232	+	putative lipoprotein YehR		8.17003	0.540687	NA		-1.15805	0.917389		13.4162	22.3179	0	4.20177	0	20.7351	16.067	7.30783	6.67914	7.83626	0	6.34112	7.10736	12.485	11.7529	7.59213	2.5081	5.66383	11.389	0												1
1579	PAAGCBIM_01555	ymgF	1	CDS	1569095	1569313	+	Inner membrane protein YmgF		16.5226	0.540542	0.595138		-0.399189	0.994107		19.379	12.7531	50.0751	22.0593	12.3817	20.7351	13.5952	4.87189	19.0833	10.4483	11.6818	8.71904	9.9503	26.7535	2.93823	22.7764	16.3027	0	27.7606	18.188												1
4528	PAAGCBIM_04504	ltnD	3	CDS	933065	933973	+	L-threonate dehydrogenase		19.6353	0.537589	0.419825		-0.847818	0.861361		24.5964	36.9839	52.7106	19.4332	17.3343	5.65502	33.3699	20.2995	12.4041	10.9708	3.89394	11.8896	15.6362	16.0521	31.3412	18.9803	10.0324	19.8234	12.1008	19.1984
4075	PAAGCBIM_04051	yfcO	3	CDS	479446	480213	-	putative protein YfcO		32.4175	0.537261	0.222724		0.164706	0.996132		59.6277	28.6944	28.9908	33.6141	33.4305	34.5584	35.8418	35.7272	33.3957	48.0624	38.9394	27.7424	21.3221	23.1864	15.6706	36.0626	35.1135	25.4873	37.7259	15.1566
3974	PAAGCBIM_03950	PAAGCBIM_03950	3	CDS	366147	366923	-	hypothetical protein		11.4212	0.537258	0.698788		0.111762	0.997834		7.45346	9.56481	15.8132	17.8575	21.0488	18.8501	7.41554	13.8037	2.86249	5.74659	9.73484	7.9264	0	10.7014	21.5471	0	22.5729	0	9.25353	26.2715
1985	PAAGCBIM_01961	asr	1	CDS	1994615	1994923	+	Acid shock protein		10.0336	0.536729	NA		0.276482	0.997834		20.8697	8.2895	7.90659	5.77743	14.858	15.7084	3.70777	0	7.63331	13.5828	13.6288	8.71904	7.10736	7.13427	16.65	11.3882	26.3351	3.77589	3.55905	4.04177												1
1736	PAAGCBIM_01712	afr	1	CDS	1721196	1722251	+	1%2C5-anhydro-D-fructose reductase		6.76894	0.530355	NA		-0.0331441	0.997846		2.98138	7.65185	39.533	5.25221	0	6.28335	0	7.30783	0	3.1345	14.6023	8.71904	8.52883	3.56713	11.7529	0	3.76216	6.60781	5.69448	0
4285	PAAGCBIM_04261	hyfA_2	3	CDS	692657	693274	+	Hydrogenase-4 component A		1.72248	0.530343	NA		1.58803	0.987542		2.23604	2.55062	0	0	6.19083	0	0	2.43594	0	0	0	0	0	0	0	0	12.5405	8.49575	0	0												1
3195	PAAGCBIM_03171	PAAGCBIM_03171	2	CDS	1035810	1036214	+	hypothetical protein		3.13301	0.529818	NA		-1.55826	0.942754		3.72673	5.10123	5.27106	2.10088	6.19083	7.54002	0	0	4.77082	3.1345	0	1.58528	1.42147	0	0.979412	13.2862	0	7.55178	0	0
539	PAAGCBIM_00515	PAAGCBIM_00515	1	CDS	523454	524536	-	hypothetical protein		14.5985	0.527608	0.545217		-1.40259	0.718498		17.143	17.2167	7.90659	22.5845	23.5251	15.08	35.8418	10.5558	12.4041	18.807	1.94697	15.0602	7.10736	0	4.89706	17.0823	0	30.2071	23.4897	11.1149
417	PAAGCBIM_00393	tp2	1	misc_RNA	393020	393133	-	tp2		1.56393	0.527423	NA		-0.122903	0.997834		5.96277	0	7.90659	0	0	0	0	0	5.72498	1.56725	0	6.34112	0	0	0	0	0	3.77589	0	0
1300	PAAGCBIM_01276	hcp	1	CDS	1285059	1286711	-	Hydroxylamine reductase		13.548	0.524376	0.586134		-0.23772	0.997834		6.70811	11.4778	23.7198	14.7062	30.9541	16.3367	14.8311	3.24793	5.72498	10.9708	0	3.9632	22.7436	17.8357	9.79412	3.79607	38.8756	27.3752	2.84724	5.05221
4363	PAAGCBIM_04339	hmp	3	CDS	778057	779247	+	Flavohemoprotein		109.702	0.518119	0.159114		-0.108646	0.997834		214.66	117.966	173.945	127.103	95.3387	113.1	102.582	103.122	107.82	83.0643	94.4279	66.5818	106.61	176.573	93.0441	47.4508	106.594	98.1731	91.1116	74.7728
4754	PAAGCBIM_04730	ecfA1_1	3	CDS	1160985	1161662	+	Energy-coupling factor transporter ATP-binding protein EcfA1		3.53027	0.517798	NA		0.998603	0.984867		11.1802	3.82592	0	4.20177	0	0	4.94369	0	11.45	3.1345	3.89394	7.13376	0	0	1.95882	0	8.77837	0	0	10.1044
3948	PAAGCBIM_03924	ccmD	3	CDS	341940	342149	-	Heme exporter protein D		13.6891	0.515714	0.604149		-0.439707	0.984867		13.4162	23.5932	5.27106	32.0385	29.716	9.42503	6.17961	13.8037	6.67914	15.1501	11.6818	1.58528	11.3718	3.56713	19.5882	5.6941	11.2865	17.9355	20.6425	15.1566												1
989	PAAGCBIM_00965	citX	1	CDS	988944	989495	-	Apo-citrate lyase phosphoribosyl-dephospho-CoA transferase		24.2377	0.513163	0.569115		-0.577949	0.970949		32.0499	32.5204	10.5421	41.4924	71.8136	24.5051	0	17.0516	12.4041	28.2105	20.4432	23.7792	32.6939	32.1042	18.6088	20.8784	20.0648	12.2716	12.1008	21.2193
129	PAAGCBIM_00105	yjfF	1	CDS	94278	95273	+	Inner membrane ABC transporter permease protein YjfF		22.9404	0.512248	0.289284		0.139186	0.997834		40.2487	27.4191	18.4487	29.4124	21.0488	22.6201	27.1903	23.5475	15.2666	20.3743	23.3636	16.6454	15.6362	10.7014	12.7324	26.5725	38.8756	16.9915	28.4724	23.2402												1
3434	PAAGCBIM_03410	nagB_2	2	CDS	1247359	1248060	-	Glucosamine-6-phosphate deaminase 1		4.06111	0.51115	NA		-1.7846	0.913891		7.45346	2.55062	13.1777	5.77743	0	10.6817	2.47185	3.24793	0	0	1.94697	3.17056	0	0	10.7735	15.1843	0	3.77589	0	1.01044												1
2078	PAAGCBIM_02054	PAAGCBIM_02054	1	CDS	2087889	2088077	-	hypothetical protein		51.9192	0.507628	0.215009		-0.392994	0.933164		45.4661	68.229	97.5147	65.6526	69.3372	73.5152	37.0777	42.223	41.9832	53.2866	40.8863	48.3511	56.8589	58.8577	50.9294	24.6744	40.1297	63.2461	22.7779	37.3864
1583	PAAGCBIM_01559	PAAGCBIM_01559	1	CDS	1572756	1573040	-	hypothetical protein		60.4418	0.503817	0.342379		-0.437115	0.970949		56.6463	127.531	63.2527	91.3884	117.626	48.3818	23.4825	29.2313	82.058	63.2125	21.4166	56.2775	93.8172	39.2385	49.95	62.6351	56.4324	47.1986	54.8093	24.2506
2749	PAAGCBIM_02725	focC_2	2	CDS	559789	560520	+	Chaperone protein FocC		14.6664	0.503744	0.569115		0.639364	0.942754		16.3976	13.3907	15.8132	11.0296	24.7633	8.16836	21.0107	24.3594	15.2666	14.1053	36.9924	8.71904	4.26442	17.8357	14.6912	0	5.01621	12.2716	4.98267	24.2506												1
3764	PAAGCBIM_03740	mshA_2	3	CDS	131272	132417	-	D-inositol-3-phosphate glycosyltransferase		63.5876	0.502501	0.187458		0.0901637	0.997834		45.4661	61.8524	123.87	78.7831	55.7174	74.7719	91.4583	64.1465	66.7914	55.3762	77.8787	41.2173	65.3877	53.507	56.8059	24.6744	56.4324	58.5263	41.285	77.8041
4524	PAAGCBIM_04500	PAAGCBIM_04500	3	CDS	928498	928731	+	hypothetical protein		3.00527	0.502116	NA		-0.423316	0.997834		2.23604	10.2025	0	2.6261	6.19083	5.02668	0	3.24793	0	3.1345	2.92045	2.37792	0	0	0	0	3.76216	3.77589	8.54172	6.06266
2584	PAAGCBIM_02560	yihT	2	CDS	394717	395595	+	Sulfofructosephosphate aldolase		8.48692	0.501555	NA		-0.489821	0.996132		21.615	4.46358	0	11.5549	26.0015	4.39835	4.94369	10.5558	8.58747	10.9708	3.89394	4.75584	2.84294	28.5371	0	0	2.5081	16.9915	7.1181	0												1
192	PAAGCBIM_00168	cbeA_1	1	CDS	164267	164632	+	Cytoskeleton bundling-enhancing antitoxin CbeA		0.628741	0.500962	NA		-2.20887	0.984867		0	2.55062	0	2.10088	2.47633	0	0	0	0	0	0	0	0	0	0	0	0	1.88794	3.55905	0
2091	PAAGCBIM_02067	rhaS_1	1	CDS	2101346	2102257	-	HTH-type transcriptional activator RhaS		14.2912	0.500414	0.531327		-0.375867	0.994107		32.0499	13.3907	5.27106	9.97919	27.2396	11.9384	27.1903	12.1797	1.90833	8.88109	23.3636	6.34112	8.52883	19.6192	7.83529	11.3882	8.77837	7.55178	24.2015	18.188												1
3211	PAAGCBIM_03187	yhfS	2	CDS	1050788	1051873	+	putative protein YhfS		8.66113	0.500162	NA		-0.693541	0.970949		26.0871	10.8401	0	9.97919	12.3817	12.5667	7.41554	4.87189	1.90833	4.70176	3.89394	11.8896	2.84294	3.56713	10.7735	7.59213	13.7946	3.77589	14.2362	10.1044												1
1791	PAAGCBIM_01767	paaH	1	CDS	1780744	1782126	+	3-hydroxyadipyl-CoA dehydrogenase		16.077	0.49964	0.614629		0.586806	0.970949		35.0313	7.01419	13.1777	13.1305	18.5725	13.195	25.9544	21.9235	22.8999	6.79142	24.3371	15.0602	21.3221	0	8.8147	7.59213	18.8108	30.2071	3.55905	14.1462												1
638	PAAGCBIM_00614	fdrA_1	1	CDS	631435	632982	+	Protein FdrA		7.09594	0.499157	NA		0.390961	0.997834		15.6523	12.1154	15.8132	9.97919	0	5.02668	0	11.3677	3.81665	1.04483	0.973484	8.71904	5.68589	16.0521	8.8147	0	18.8108	3.77589	4.27086	0												1
3677	PAAGCBIM_03653	mbtI	3	CDS	33662	34966	-	Salicylate synthase		9.14693	0.499075	NA		-0.0783043	0.997834		22.3604	1.91296	23.7198	12.6053	1.23817	11.31	6.17961	1.62396	15.2666	4.17934	8.76136	3.17056	24.165	1.78357	0	20.8784	8.77837	3.77589	2.13543	9.09398
610	PAAGCBIM_00586	ecpD	1	CDS	593554	595197	-	Fimbria adhesin EcpD		33.4253	0.497798	0.270425		0.0559503	0.997834		52.1742	30.6074	34.2619	55.1482	14.858	35.1868	40.7855	32.4793	41.9832	49.6296	37.9659	32.4982	29.8509	26.7535	21.5471	32.2666	26.3351	27.3752	18.5071	28.2924
537	PAAGCBIM_00513	PAAGCBIM_00513	1	CDS	521628	522152	-	hypothetical protein		4.63788	0.497272	NA		0.228403	0.997834		6.70811	5.10123	0	11.5549	3.7145	1.25667	6.17961	8.11982	6.67914	7.31384	2.92045	5.54848	1.42147	8.91784	4.89706	0	3.76216	1.88794	0.71181	6.06266
4889	PAAGCBIM_04865	PAAGCBIM_04865	4	CDS	91868	92860	-	hypothetical protein		10.8467	0.497254	0.752448		-0.651867	0.987542		30.5592	26.1438	0	13.1305	0	15.08	9.88738	10.5558	13.3583	12.538	5.8409	11.8896	25.5865	21.4028	0	5.6941	0	7.55178	5.69448	2.02089
2371	PAAGCBIM_02347	PAAGCBIM_02347	2	CDS	180876	181157	+	hypothetical protein		38.2253	0.495421	0.39253		-0.970702	0.684884		34.2859	36.9839	60.6172	33.6141	53.2411	50.8952	60.5602	30.0433	22.8999	77.8402	18.4962	20.6086	25.5865	71.3427	23.5059	62.6351	13.7946	16.9915	38.4377	12.1253
4601	PAAGCBIM_04577	fucA	3	CDS	1009731	1010378	-	L-fuculose phosphate aldolase		19.5346	0.492064	0.601235		0.309138	0.994107		33.5406	27.4191	13.1777	17.3323	11.1435	26.3901	24.7185	24.3594	17.1749	18.807	18.4962	2.37792	14.2147	0	29.3823	9.49017	33.8594	30.2071	16.3716	22.2297												1
3158	PAAGCBIM_03134	PAAGCBIM_03134	2	CDS	991130	991897	+	hypothetical protein		2.79171	0.491982	NA		-4.19464	0.568683		1.49069	4.46358	18.4487	3.15132	0	1.88501	2.47185	0	0	0	0	5.54848	0	0	0	7.59213	0	4.71986	0	6.06266
2757	PAAGCBIM_02733	bglG	2	CDS	569265	570101	+	Cryptic beta-glucoside bgl operon antiterminator		5.53317	0.491118	NA		0.184443	0.997834		24.5964	0	7.90659	6.30265	0	4.39835	0	1.62396	7.63331	7.83626	1.94697	4.75584	2.84294	1.78357	7.83529	0	13.7946	0	4.27086	13.1358												1
1412	PAAGCBIM_01388	appB	1	CDS	1412543	1413679	+	Cytochrome bd-II ubiquinol oxidase subunit 2		36.0721	0.491026	0.678436		0.249449	0.997834		37.2673	33.158	0	49.3707	54.4793	75.4002	17.3029	12.1797	68.6997	70.5263	36.0189	21.4013	34.1153	0	73.4559	5.6941	50.1621	18.8794	44.1322	19.1984
1606	PAAGCBIM_01582	ldcA	1	CDS	1592296	1593210	-	Murein tetrapeptide carboxypeptidase		96.6077	0.488816	0.22148		0.116558	0.997834		116.274	161.964	89.6081	115.023	107.72	85.4536	114.941	112.865	70.6081	88.2885	125.579	94.3242	45.4871	26.7535	104.797	72.1253	105.34	120.828	107.483	66.6892												1
3687	PAAGCBIM_03663	fyuA	3	CDS	60470	62491	+	Pesticin receptor		25.6101	0.48822	0.411169		-0.335733	0.984867		37.2673	18.492	47.4396	14.181	55.7174	27.0184	27.1903	25.9834	11.45	21.9415	27.2576	11.8896	35.5368	16.0521	19.5882	13.2862	18.8108	24.5433	24.2015	34.3551								1	1			1
18	HFIPFFDC_00018	tetD	p2	CDS	6154	6570	+	Transposon Tn10 TetD protein		39.8204	0.487545	0.118376		-2.42093	0.0236852	1	64.8451	66.316	42.1685	68.8039	54.4793	45.8685	61.7961	0	35.304	24.0312	0	40.4247	52.5945	30.3206	29.3823	43.6548	0	33.039	49.8267	53.5535
2839	PAAGCBIM_02815	flu_1	2	CDS	648350	651472	-	Antigen 43		51.4401	0.487339	0.345455		0.265812	0.984867		38.0126	51.65	92.2436	65.6526	59.4319	55.9218	54.3806	74.7023	61.0664	45.9727	50.6212	59.448	35.5368	10.7014	47.0118	17.0823	51.4162	39.6468	76.8754	41.4281												1
3552	PAAGCBIM_03528	ygiZ	2	CDS	1367893	1368225	+	Inner membrane protein YgiZ		0.832122	0.485478	NA		-2.58122	0.945448		0.745346	2.55062	0	0	0	0.628335	4.94369	0	0	1.04483	0	3.17056	0	0	0	0	0	0	3.55905	0
2193	PAAGCBIM_02169	PAAGCBIM_02169	2	CDS	886	1362	+	hypothetical protein		6.22298	0.484784	NA		-1.10827	0.879796		13.4162	10.8401	5.27106	4.20177	13.6198	5.65502	6.17961	0.811982	3.81665	5.22417	3.89394	17.4381	5.68589	3.56713	6.85588	0	5.01621	5.66383	4.27086	3.03133
4650	PAAGCBIM_04626	araE	3	CDS	1058795	1060213	-	Arabinose-proton symporter		49.7036	0.484227	0.279703		0.0809299	0.997834		67.8265	56.1136	68.5238	44.6438	84.1952	45.8685	38.3136	47.9069	52.479	50.6745	41.8598	28.535	24.165	60.6413	47.0118	37.9607	65.2107	56.6383	19.9307	55.5743												1
2020	PAAGCBIM_01996	rsxE	1	CDS	2033796	2034491	+	Ion-translocating oxidoreductase complex subunit E		94.5747	0.483901	0.170147		-0.0935854	0.997834		121.491	114.14	208.207	110.296	71.8136	91.1086	86.5146	84.4461	112.591	84.6316	110.004	87.9831	98.0816	53.507	78.3529	111.984	48.908	86.8454	86.129	44.4595
3465	PAAGCBIM_03441	PAAGCBIM_03441	2	CDS	1279819	1281129	+	hypothetical protein		67.7296	0.481076	0.135721		-0.0472543	0.997834		97.6403	63.7654	110.692	80.884	65.6228	90.4803	65.5039	35.7272	69.6539	53.2866	58.409	68.1671	36.9583	33.8878	89.1265	60.7371	101.578	59.4703	53.3857	59.6161
200	PAAGCBIM_00176	PAAGCBIM_00176	1	CDS	172151	172753	+	ISKra4 family transposase ISCep1		165.597	0.480839	0.114156		-0.428704	0.861361		243.728	334.768	221.385	158.617	143.627	182.217	161.906	138.037	146.941	157.248	122.659	110.97	125.09	171.222	111.653	216.376	110.357	116.109	179.376	159.65
4132	PAAGCBIM_04108	lolA_2	3	CDS	536858	537463	+	Outer-membrane lipoprotein carrier protein		63.1025	0.48001	0.300781		-0.819424	0.611756		123.727	70.1419	134.412	47.2699	113.911	71.0019	27.1903	30.0433	44.8457	44.9279	45.7537	61.0333	63.9662	60.6413	68.5588	43.6548	35.1135	72.6859	64.7747	38.3968												1
854	PAAGCBIM_00830	bvgA	1	CDS	861860	862492	-	Virulence factors putative positive transcription regulator BvgA		39.5122	0.477229	0.232483		-0.376249	0.970949		55.9009	45.2734	60.6172	45.169	52.0029	57.8068	34.6058	51.1548	29.5791	21.9415	16.5492	36.4615	39.8012	44.5892	37.2176	51.2469	28.8432	13.2156	41.9968	26.2715
1392	PAAGCBIM_01368	sxy	1	CDS	1394385	1395014	+	Protein Sxy		79.4402	0.476882	0.173066		-0.0785363	0.997834		96.1496	109.039	166.038	89.8127	45.8121	71.6302	84.0428	94.1899	83.0122	87.2437	61.3295	65.7891	89.5527	82.0441	64.6412	60.7371	62.7026	74.5738	51.9621	48.5012
4577	PAAGCBIM_04553	PAAGCBIM_04553	3	CDS	981974	982879	+	hypothetical protein		3.84615	0.475941	NA		-0.580335	0.997834		4.47207	1.91296	18.4487	0.525221	6.19083	0	3.70777	0	5.72498	3.65692	4.86742	0	0	0	0	11.3882	0	0	9.96533	6.06266
662	PAAGCBIM_00638	cynT	1	CDS	658875	659534	+	Carbonic anhydrase 1		3.10011	0.472725	NA		0.358662	0.997834		8.1988	10.8401	0	0	6.19083	0	0	0	2.86249	0	0	2.37792	2.84294	5.3507	0	0	12.5405	1.88794	2.84724	6.06266												1
940	PAAGCBIM_00916	cusB	1	CDS	939149	940372	+	Cation efflux system protein CusB		7.74075	0.471896	NA		-0.435622	0.997834		5.96277	8.92716	10.5421	13.1305	27.2396	2.51334	0	3.24793	0	5.74659	0	2.37792	7.10736	8.91784	2.93823	5.6941	21.3189	12.2716	0.71181	16.1671												1
4272	PAAGCBIM_04248	PAAGCBIM_04248	3	CDS	682431	683129	-	hypothetical protein		67.8669	0.471145	0.151235		0.25665	0.97325		67.8265	79.7068	84.337	90.338	81.7189	66.6035	69.2117	45.471	80.1497	66.8694	97.3484	57.8627	42.6442	33.8878	78.3529	41.7567	91.5458	34.927	74.0282	72.7519
644	PAAGCBIM_00620	fruK_2	1	CDS	638880	640364	+	Fructose import ATP-binding protein FruK		18.915	0.469508	0.625124		0.615633	0.959597		20.1243	3.18827	10.5421	26.261	23.5251	23.8767	25.9544	25.1714	29.5791	28.7329	37.9659	26.1571	31.2724	3.56713	16.65	13.2862	12.5405	7.55178	4.27086	8.08354												1
3115	PAAGCBIM_03091	PAAGCBIM_03091	2	CDS	947316	947675	+	hypothetical protein		44.5059	0.468174	0.359796		0.269624	0.984867		25.3418	84.808	31.6264	49.896	56.9556	37.0718	56.8525	56.0267	51.5248	55.3762	44.7803	40.4247	34.1153	35.6713	33.3	41.7567	55.1783	37.7589	50.5385	11.1149
2853	PAAGCBIM_02829	PAAGCBIM_02829	2	CDS	665096	665257	-	hypothetical protein		51.2061	0.468041	0.287707		-0.73716	0.76585		57.3916	87.3586	23.7198	92.9641	43.3358	65.3469	80.335	58.4627	29.5791	60.6004	29.2045	53.8995	31.2724	74.9098	33.3	39.8587	16.3027	46.2546	62.6392	37.3864
1455	PAAGCBIM_01431	phoH	1	CDS	1458689	1459753	+	Protein PhoH		514.573	0.467587	0.109804		0.0704755	0.997834		664.103	418.301	643.07	560.411	424.691	722.586	715.599	803.862	493.302	575.704	538.337	565.152	551.531	659.92	267.379	316.972	302.227	409.684	291.842	366.791												1
1024	PAAGCBIM_01000	PAAGCBIM_01000	1	CDS	1021675	1023126	+	hypothetical protein		15.2868	0.466414	0.506387		-0.607928	0.942754		30.5592	19.7673	15.8132	25.7358	19.8106	11.9384	11.1233	3.24793	7.63331	15.6725	13.6288	6.34112	12.7932	16.0521	20.5676	1.89803	20.0648	16.9915	19.9307	16.1671
4651	PAAGCBIM_04627	kduD_2	3	CDS	1060528	1061289	-	2-dehydro-3-deoxy-D-gluconate 5-dehydrogenase		20.5514	0.466233	0.468262		0.110202	0.997834		35.7766	22.3179	7.90659	23.6349	32.1923	16.3367	27.1903	7.30783	32.4415	15.6725	24.3371	23.7792	19.9006	19.6192	16.65	28.4705	23.827	18.8794	5.69448	9.09398												1
3875	PAAGCBIM_03851	PAAGCBIM_03851	3	CDS	261148	261387	+	hypothetical protein		24.4412	0.465295	0.332259		-0.901818	0.748866		24.5964	42.0852	23.7198	34.1393	30.9541	46.4968	19.7748	17.0516	1.90833	19.8519	26.2841	11.8896	21.3221	33.8878	17.6294	24.6744	12.5405	22.6553	27.0488	30.3133
934	PAAGCBIM_00910	PAAGCBIM_00910	1	CDS	931990	932451	-	hypothetical protein		1.61337	0.465238	NA		-1.57505	0.994107		0	2.55062	0	0.525221	13.6198	0	0	2.43594	0	0	0	3.17056	0	0	0	0	0	0	9.96533	0
2962	PAAGCBIM_02938	PAAGCBIM_02938	2	CDS	786918	787217	-	IS3 family transposase ISEc17		3.08296	0.4635	NA		-1.29071	0.942754		0	9.56481	2.63553	3.15132	9.90532	3.14168	0	0.811982	1.90833	3.65692	2.92045	3.9632	2.84294	3.56713	2.93823	3.79607	0	4.71986	2.13543	0
769	PAAGCBIM_00745	amtB	1	CDS	771417	772703	+	Ammonia channel		17.4763	0.461591	0.574423		0.440338	0.97325		35.0313	25.5062	5.27106	10.5044	16.0961	13.195	24.7185	10.5558	34.3499	21.4191	19.4697	12.6822	11.3718	1.78357	19.5882	9.49017	26.3351	12.2716	27.7606	12.1253												1
4214	PAAGCBIM_04190	cynR_2	3	CDS	623453	624379	-	HTH-type transcriptional regulator CynR		28.749	0.460137	0.442487		-0.0509765	0.997834		37.2673	48.4617	23.7198	31.5132	24.7633	51.5235	22.2466	24.3594	47.7082	21.4191	10.7083	38.8394	14.2147	33.8878	6.85588	22.7764	30.0973	16.9915	36.3023	31.3237												1
2102	PAAGCBIM_02078	ydiV	1	CDS	2114263	2114976	-	Putative anti-FlhC(2)FlhD(4) factor YdiV		100.569	0.460076	0.244009		-0.175934	0.994107		107.33	134.545	144.954	131.305	79.2426	154.57	76.6272	89.318	119.27	122.768	76.9052	71.3376	110.875	148.036	67.5794	119.576	77.7513	48.1426	79.7227	51.5326												1
670	PAAGCBIM_00646	mhpB	1	CDS	669652	670596	+	2%2C3-dihydroxyphenylpropionate/2%2C3-dihydroxicinnamic acid 1%2C2-dioxygenase		1.82681	0.459787	NA		-3.66492	0.829027		5.21742	0	0	3.67655	7.42899	0	3.70777	0	0	0	0	0.79264	2.84294	0	0	0	0	3.77589	0	9.09398												1
5129	PAAGCBIM_05105	PAAGCBIM_05105	8	CDS	5442	5954	-	hypothetical protein		95.4272	0.457641	0.322966		-0.300486	0.980478		172.92	193.847	57.9817	107.67	118.864	123.782	54.3806	94.1899	77.2872	55.8986	99.2954	55.4848	55.4374	149.82	108.715	98.6977	51.4162	64.1901	67.6219	101.044
2137	PAAGCBIM_02113	cho	1	CDS	2146242	2147129	+	Excinuclease cho		99.0562	0.457247	0.31585		0.253001	0.984867		120.746	89.2716	94.8791	148.112	130.007	75.4002	118.649	128.293	146.941	105.006	106.11	126.03	89.5527	112.365	85.2088	13.2862	73.9891	61.3582	81.1463	74.7728
4816	PAAGCBIM_04792	PAAGCBIM_04792	4	CDS	24466	24759	+	hypothetical protein	1	100.271	0.45703	0.945071		1.02285	0.997834		0	725.65	0	0	0	0	0	318.297	0	0	165.492	259.986	206.113	0	0	0	191.87	134.988	0	3.03133
1443	PAAGCBIM_01419	rutF	1	CDS	1443434	1443928	-	FMN reductase (NADH) RutF		2.49262	0.456483	NA		0.141134	0.997834		2.98138	1.91296	7.90659	1.57566	6.19083	0	0	2.43594	1.90833	2.61209	5.8409	0	0	8.91784	0.979412	0	0	0	3.55905	3.03133
4271	PAAGCBIM_04247	naRNA4	3	misc_RNA	682340	682416	-	Nucleoid-associated noncoding RNA 4 (CssrE)		26.9912	0.454831	0.351631		-0.0963265	0.997834		36.5219	22.9555	34.2619	49.3707	21.0488	25.1334	33.3699	22.7355	40.0749	29.7778	23.3636	31.7056	18.4791	30.3206	28.4029	17.0823	16.3027	23.5993	24.2015	11.1149
1479	PAAGCBIM_01455	ES036	1	misc_RNA	1477344	1477386	-	ES036 (CssrF) sRNA		1.62784	0.451694	NA		-0.784748	0.997834		0	3.18827	10.5421	1.57566	0	0	0	0	0	1.04483	3.89394	0	0	0	0	7.59213	0	4.71986	0	0
4943	PAAGCBIM_04919	araG	5	CDS	3083	4597	+	Arabinose import ATP-binding protein AraG		23.8847	0.44873	0.512258		0.0609704	0.997834		39.5033	17.2167	60.6172	18.9079	8.66716	16.3367	32.134	8.9318	32.4415	31.8675	24.3371	26.1571	14.2147	7.13427	20.5676	22.7764	32.6054	22.6553	16.3716	24.2506												1
3682	PAAGCBIM_03658	dltA	3	CDS	41175	47282	+	D-alanine--D-alanyl carrier protein ligase		26.137	0.448586	0.512258		-0.287527	0.994107		40.2487	33.158	65.8883	19.4332	33.4305	21.3634	14.8311	26.7954	25.7624	21.4191	13.6288	17.4381	14.2147	7.13427	17.6294	34.1646	21.3189	33.039	16.3716	45.4699
4473	PAAGCBIM_04449	emrB	3	CDS	882869	884407	+	Multidrug export protein EmrB		157.353	0.448397	0.156243		-0.239138	0.97325		159.504	182.369	305.722	178.575	154.771	155.827	207.635	105.558	180.337	138.441	127.526	109.384	73.9165	235.431	156.706	115.78	134.184	131.212	134.532	159.65												1
896	PAAGCBIM_00872	PAAGCBIM_00872	1	CDS	891294	891470	+	hypothetical protein		4.12488	0.447675	NA		-1.2425	0.984867		5.96277	3.82592	23.7198	1.57566	0	5.65502	0	0	7.63331	2.08967	0	5.54848	0	0	0	7.59213	0	16.0475	2.84724	0
683	PAAGCBIM_00659	tauA	1	CDS	682766	683728	+	Taurine-binding periplasmic protein		1.27661	0.445551	NA		-1.02524	0.997834		5.21742	0	0	5.25221	1.23817	0.628335	0	0	2.86249	0	0	0	0	0	0	0	0	0	4.27086	6.06266
3094	PAAGCBIM_03070	PAAGCBIM_03070	2	CDS	924366	925604	+	hypothetical protein		3.66395	0.445346	NA		0.209032	0.997834		1.49069	1.27531	0	3.15132	4.95266	9.42503	6.17961	6.49585	0	6.26901	9.73484	0	5.68589	1.78357	0	11.3882	0	1.88794	3.55905	0
1113	PAAGCBIM_01089	RtT	1	misc_RNA	1117450	1117618	+	RtT RNA		748.48	0.444099	0.149805		-0.243213	0.97325		863.11	821.298	817.015	878.169	1130.44	926.795	849.079	639.841	717.531	788.328	589.931	610.333	403.698	1421.5	479.912	647.229	662.14	654.173	515.35	553.723
4389	PAAGCBIM_04365	yfiC	3	CDS	804267	805004	-	tRNA1(Val) (adenine(37)-N6)-methyltransferase		65.388	0.442943	0.203834		-0.135905	0.996132		67.0811	68.229	105.421	91.3884	68.0991	91.737	54.3806	65.7705	64.8831	66.8694	56.4621	79.264	82.4454	49.9399	37.2176	32.2666	55.1783	63.2461	58.3684	49.5117												1
3752	PAAGCBIM_03728	yoeB	3	CDS	122097	122351	-	Toxin YoeB		68.9944	0.44206	0.241671		0.0908475	0.997834		99.131	56.7512	65.8883	102.418	56.9556	110.587	60.5602	65.7705	51.5248	64.2573	85.6666	50.729	56.8589	53.507	31.3412	75.9213	89.0377	73.6298	50.5385	78.8145
3398	PAAGCBIM_03374	yhbX_1	2	CDS	1212755	1214272	+	Putative transferase YhbX		38.5934	0.440982	0.539553		-0.707029	0.879796		30.5592	39.5346	94.8791	49.896	61.9083	28.9034	43.2573	25.9834	34.3499	30.3002	15.5757	13.4749	31.2724	28.5371	37.2176	85.4115	25.081	6.60781	47.6912	41.4281												1
2763	PAAGCBIM_02739	PAAGCBIM_02739	2	CDS	577222	577809	-	hypothetical protein		71.5316	0.440852	0.261617		0.313813	0.962954		88.6962	54.2006	118.599	72.4805	70.5754	60.3202	87.7505	63.3346	76.3331	84.6316	96.3749	64.9965	36.9583	62.4249	51.9088	56.941	102.832	37.7589	101.077	42.4386
5141	PAAGCBIM_05117	PAAGCBIM_05117	9	CDS	101	367	+	hypothetical protein		6.41163	0.4401	NA		0.0835386	0.997834		6.70811	7.01419	18.4487	4.72699	3.7145	8.16836	7.41554	2.43594	17.1749	1.04483	3.89394	4.75584	0	16.0521	3.91765	0	2.5081	8.49575	5.69448	6.06266
4593	PAAGCBIM_04569	CsrB	3	misc_RNA	1000846	1001205	-	CsrB/RsmB RNA family	1	49041.9	0.439612	0.597187		-0.435136	0.994107		50636.6	37404.2	81206	69021.4	50196.5	68410.6	62326.4	5170.7	68239.8	55923.2	74913.5	16721.5	16062.6	46567.2	79115.9	63352.6	4736.56	5690.26	67111.5	58031.7												1
4463	PAAGCBIM_04439	proV	3	CDS	874962	876164	+	Glycine betaine/proline betaine transport system ATP-binding protein ProV		235.899	0.439217	0.284547		0.0226675	0.997834		159.504	120.517	537.648	207.987	255.062	300.973	359.654	338.596	233.77	205.31	249.212	224.317	285.716	235.431	142.015	140.454	129.167	215.226	179.376	198.047												1
3770	PAAGCBIM_03746	manC1	3	CDS	140638	142053	-	Mannose-1-phosphate guanylyltransferase 1		73.8771	0.439102	0.165032		-0.0430612	0.997834		86.4601	66.316	129.141	82.9849	110.197	66.6035	85.2787	66.5825	80.1497	47.0176	78.8522	74.5082	83.8669	80.2605	79.3323	37.9607	60.1945	58.5263	54.8093	48.5012
3294	PAAGCBIM_03270	PAAGCBIM_03270	2	CDS	1111680	1111937	+	hypothetical protein		168.451	0.438931	0.146278		-0.00053936	0.999997		227.33	179.181	239.833	198.008	128.769	171.536	208.871	188.38	165.07	202.698	159.651	178.344	227.436	165.872	91.0853	134.76	159.265	117.053	135.956	89.9294
2589	PAAGCBIM_02565	yihP_2	2	CDS	401602	403005	+	Putative 2%2C3-dihydroxypropane-1-sulfonate exporter		12.9905	0.438513	0.738517		-0.115602	0.997834		7.45346	21.0426	28.9908	15.7566	3.7145	13.8234	19.7748	17.0516	15.2666	10.4483	4.86742	33.2909	0	0	9.79412	15.1843	11.2865	11.3277	3.55905	17.1775												1
4135	PAAGCBIM_04111	fabF_2	3	CDS	540333	541502	+	3-oxoacyl-[acyl-carrier-protein] synthase 2		117.16	0.437056	0.105259		-0.111838	0.996132		134.162	131.357	158.132	197.483	127.531	112.472	98.8738	103.934	102.095	129.037	122.659	99.08	78.181	139.118	107.735	108.188	111.611	71.7419	87.5526	122.264												1
3690	PAAGCBIM_03666	PAAGCBIM_03666	3	CDS	66111	67163	-	hypothetical protein		6.01712	0.436763	NA		0.359963	0.997834		3.72673	5.10123	0	14.181	0	16.3367	7.41554	8.11982	15.2666	2.08967	0	0.79264	9.9503	0	2.93823	9.49017	6.27026	6.60781	4.98267	7.0731
4138	PAAGCBIM_04114	fabF_3	3	CDS	542691	543920	+	3-oxoacyl-[acyl-carrier-protein] synthase 2		150.162	0.435691	0.106163		-0.221021	0.97325		155.032	174.717	234.562	189.079	246.395	163.367	117.413	145.345	159.345	120.156	121.685	84.8125	117.982	160.521	109.694	129.066	101.578	150.092	170.834	151.566												1
1238	PAAGCBIM_01214	dam_1	1	CDS	1232345	1233199	+	DNA adenine methylase		17.3652	0.43481	0.629672		-0.19443	0.997834		10.4348	29.9697	0	29.4124	39.6213	16.9651	18.5388	14.6157	6.67914	15.6725	28.231	26.1571	5.68589	12.485	27.4235	13.2862	13.7946	11.3277	19.9307	7.0731												1
1414	PAAGCBIM_01390	appA	1	CDS	1413864	1415162	+	Periplasmic AppA protein		55.7396	0.432892	0.650529		0.313663	0.994107		17.143	78.4315	68.5238	69.8544	81.7189	72.8869	35.8418	25.1714	88.7372	69.4815	71.0643	40.4247	75.338	0	115.571	13.2862	80.2594	38.7029	49.1149	23.2402												1
5111	PAAGCBIM_05087	pgsA	7	CDS	18406	18954	+	CDP-diacylglycerol--glycerol-3-phosphate 3-phosphatidyltransferase		175.824	0.432729	0.145623		-0.0802226	0.997834		247.455	211.701	260.918	206.937	127.531	229.971	139.659	169.704	153.62	217.848	141.155	222.732	162.048	105.23	136.138	168.925	209.427	94.3972	154.463	156.619												1
902	PAAGCBIM_00878	PAAGCBIM_00878	1	CDS	894072	894521	+	hypothetical protein		20.2273	0.432326	0.484172		-0.557394	0.942754		21.615	19.7673	42.1685	30.4628	18.5725	17.5934	30.8981	30.8553	6.67914	16.7174	9.73484	13.4749	5.68589	8.91784	24.4853	32.2666	10.0324	26.4312	14.948	23.2402
2087	PAAGCBIM_02063	ydiB	1	CDS	2096744	2097610	+	Quinate/shikimate dehydrogenase		13.491	0.431581	0.615637		-0.356871	0.994107		23.1057	10.8401	15.8132	17.3323	6.19083	17.5934	17.3029	11.3677	18.1291	27.1657	8.76136	22.1939	4.26442	8.91784	8.8147	5.6941	6.27026	22.6553	4.27086	13.1358												1
990	PAAGCBIM_00966	citF	1	CDS	989499	991031	-	Citrate lyase alpha chain		15.8695	0.430496	0.659849		0.342168	0.994107		18.6336	28.6944	0	17.8575	14.858	18.8501	22.2466	12.9917	22.8999	12.538	10.7083	1.58528	29.8509	7.13427	19.5882	7.59213	31.3513	11.3277	13.5244	15.1566												1
4258	PAAGCBIM_04234	eutS	3	CDS	664828	665163	-	Ethanolamine utilization protein EutS		1.8197	0.430371	NA		1.32677	0.994107		6.70811	0	0	0	0	5.02668	0	1.62396	2.86249	0	1.94697	0	0	10.7014	0	0	7.52431	0	0	0
1969	PAAGCBIM_01945	rspA_1	1	CDS	1977165	1978379	-	Starvation-sensing protein RspA		12.1696	0.430215	0.641787		-0.565249	0.97325		11.9255	8.92716	0	15.2314	42.0976	13.195	12.3592	12.1797	17.1749	15.1501	1.94697	9.51168	11.3718	12.485	9.79412	11.3882	3.76216	3.77589	14.948	16.1671												1
2158	PAAGCBIM_02134	ynjI	1	CDS	2166558	2167598	-	Inner membrane protein YnjI		20.3387	0.429842	0.676661		0.0285199	0.997834		13.4162	28.6944	0	25.2106	32.1923	22.6201	43.2573	38.1631	7.63331	16.7174	23.3636	28.535	1.42147	8.91784	19.5882	26.5725	13.7946	17.9355	6.40629	32.3342												1
4142	PAAGCBIM_04118	ulaA_2	3	CDS	546821	548077	+	Ascorbate-specific PTS system EIIC component		59.3598	0.429474	0.332259		-0.0453441	0.997834		74.5346	74.6055	137.048	57.2491	44.5739	64.0902	51.9088	68.2064	83.0122	31.8675	27.2576	30.913	66.8092	30.3206	47.9912	89.2076	50.1621	44.3667	48.4031	64.6683
576	PAAGCBIM_00552	rtcB_1	1	CDS	563540	564679	+	RNA-splicing ligase RtcB		12.1174	0.42913	0.723617		-0.104795	0.997834		14.9069	15.9414	18.4487	12.6053	16.0961	3.77001	21.0107	12.9917	14.3124	8.88109	11.6818	8.71904	0	19.6192	8.8147	0	6.27026	20.7674	4.27086	23.2402												1
8	HFIPFFDC_00008	HFIPFFDC_00008	p1	CDS	6856	7233	+	GNAT family N-acetyltransferase		30.3824	0.428515	0.298656		-2.72343	0.000649257	1	53.6649	61.8524	26.3553	35.715	37.145	39.5851	39.5495	0	21.9458	33.9571	0	26.1571	45.4871	26.7535	32.3206	41.7567	0	35.8709	19.2189	30.3133
1254	PAAGCBIM_01230	PAAGCBIM_01230	1	CDS	1247026	1247403	+	hypothetical protein		1.6211	0.42727	NA		0.645985	0.997834		0	0	0	2.10088	0	1.88501	6.17961	7.30783	0	4.70176	1.94697	6.34112	0	0	1.95882	0	0	0	0	0
2369	PAAGCBIM_02345	soxS	2	CDS	178534	178857	+	Regulatory protein SoxS		75.5051	0.426101	0.184415		-0.513365	0.793534		105.094	53.5629	81.7015	125.528	111.435	106.189	72.9195	53.5908	59.1581	63.7349	58.409	59.448	72.4951	57.0742	67.5794	102.494	53.9243	66.0781	54.8093	84.8772
1163	PAAGCBIM_01139	PAAGCBIM_01139	1	CDS	1157827	1158201	+	hypothetical protein		1.44929	0.425414	NA		-1.91514	0.984867		4.47207	9.56481	0	0.525221	0	0	0	1.62396	0	0	0	0	8.52883	0	0	0	0	0	4.27086	0
1865	PAAGCBIM_01841	PAAGCBIM_01841	1	CDS	1859506	1860297	+	ISAs1 family transposase ISEc1		11.6794	0.424688	0.738517		-0.631465	0.984867		17.8883	7.01419	42.1685	15.2314	14.858	8.79669	0	22.7355	4.77082	10.4483	3.89394	11.097	17.0577	5.3507	5.87647	1.89803	0	8.49575	5.69448	30.3133
2015	PAAGCBIM_01991	rsxA	1	CDS	2028831	2029412	+	Ion-translocating oxidoreductase complex subunit A		142.995	0.422658	0.114428		0.0264617	0.997834		127.454	121.792	266.189	180.151	148.58	165.881	137.187	188.38	152.666	167.174	120.712	129.993	117.982	137.335	104.797	151.843	114.119	123.66	79.7227	124.284
3611	PAAGCBIM_03587	C0719	2	misc_RNA	1424768	1424989	-	C0719 RNA		13.1162	0.42218	0.698908		-0.546323	0.984867		43.2301	5.73889	0	23.1097	14.858	14.4517	9.88738	22.7355	9.54163	14.1053	5.8409	7.9264	1.42147	17.8357	13.7118	18.9803	0	10.3837	11.389	17.1775
2064	PAAGCBIM_02040	ydhW	1	CDS	2074030	2074668	-	putative protein YdhW		16.0189	0.422057	0.620845		0.596067	0.910093		8.1988	12.1154	18.4487	24.1602	17.3343	17.5934	21.0107	21.1115	20.9916	15.1501	24.3371	9.51168	11.3718	3.56713	14.6912	0	22.5729	16.9915	14.948	26.2715												1
2982	PAAGCBIM_02958	dlgD	2	CDS	809422	810420	-	2%2C3-diketo-L-gulonate reductase		6.03354	0.421692	NA		0.37671	0.997834		1.49069	5.73889	13.1777	3.15132	16.0961	5.02668	3.70777	10.5558	0	3.65692	0	5.54848	18.4791	0	4.89706	0	18.8108	0	4.27086	6.06266
1234	PAAGCBIM_01210	PAAGCBIM_01210	1	CDS	1231315	1231515	+	hypothetical protein		5.93	0.421437	NA		0.177738	0.997834		14.1616	4.46358	0	9.97919	13.6198	2.51334	4.94369	4.87189	0	0	21.4166	3.9632	5.68589	0	23.5059	3.79607	0	2.83192	2.84724	0
5013	PAAGCBIM_04989	ptrB	5	CDS	76704	78764	+	Protease 2		109.379	0.42115	0.135238		-0.177644	0.984867		132.672	111.589	218.749	106.62	126.293	113.729	118.649	90.9419	104.958	83.5868	78.8522	98.2874	96.6601	133.768	83.25	106.29	117.881	65.1341	80.4345	119.232												1
1983	PAAGCBIM_01959	hcaR_2	1	CDS	1991938	1992831	-	Hca operon transcriptional activator HcaR		20.8699	0.420896	0.506387		-0.0160303	0.997834		23.1057	22.9555	50.0751	30.988	9.90532	22.6201	13.5952	26.7954	8.58747	17.7622	22.3901	15.8528	19.9006	19.6192	19.5882	17.0823	23.827	26.4312	7.1181	19.1984												1
2892	PAAGCBIM_02868	intS_1	2	CDS	710411	711595	-	Prophage integrase IntS		77.0272	0.420858	0.236704		0.215466	0.984867		107.33	82.2574	52.7106	122.376	112.673	65.3469	58.0884	99.8737	93.508	74.7057	68.1439	58.6554	61.1233	48.1563	57.7853	56.941	87.7837	99.1171	61.2156	72.7519
2797	PAAGCBIM_02773	mngR_3	2	CDS	611225	611941	-	Mannosyl-D-glycerate transport/metabolism system repressor MngR		12.0893	0.420231	0.752448		1.0168	0.880859		8.1988	2.55062	13.1777	14.181	21.0488	7.54002	14.8311	13.8037	13.3583	8.88109	11.6818	1.58528	5.68589	7.13427	7.83529	28.4705	41.3837	0	4.27086	16.1671												1
451	PAAGCBIM_00427	thpR	1	CDS	431572	432102	-	"RNA 2%2C3-cyclic phosphodiesterase"		95.7166	0.419706	0.217325		-0.103846	0.997834		137.889	106.488	150.225	91.3884	112.673	83.5686	109.997	81.1982	82.058	85.154	90.534	106.214	86.7098	98.0962	63.6618	140.454	105.34	65.1341	69.0455	48.5012
4682	PAAGCBIM_04658	PAAGCBIM_04658	3	CDS	1082125	1083735	-	hypothetical protein		39.333	0.418445	0.403022		-0.361661	0.970949		23.8511	32.5204	89.6081	29.4124	54.4793	45.8685	65.5039	21.1115	40.0749	37.0916	36.0189	31.7056	15.6362	46.3728	32.3206	39.8587	28.8432	36.8149	39.1495	40.4177
3572	PAAGCBIM_03548	naRNA4	2	misc_RNA	1387134	1387204	+	Nucleoid-associated noncoding RNA 4 (CssrE)		159.022	0.417852	0.200983		-0.363094	0.932802		285.467	193.847	239.833	187.504	170.867	149.544	148.311	157.524	174.612	110.752	81.7727	101.458	129.354	228.297	194.903	151.843	101.578	81.1816	140.226	151.566
926	PAAGCBIM_00902	PAAGCBIM_00902	1	CDS	919524	920732	+	IS4 family transposase ISVsa5		72.8246	0.416927	0.119259		-0.526704	0.681295		92.4229	77.1561	108.057	84.5605	87.9097	96.1353	88.9864	47.9069	60.1123	61.6452	60.356	53.8995	76.7595	87.3948	77.3735	77.8194	45.1459	37.7589	63.3511	71.7414
3686	PAAGCBIM_03662	dhbE	3	CDS	58762	60339	+	2%2C3-dihydroxybenzoate-AMP ligase		7.46528	0.416489	NA		0.572481	0.994107		3.72673	8.92716	23.7198	6.30265	0	10.6817	6.17961	0	9.54163	0	12.6553	12.6822	0	14.2685	0	11.3882	17.5567	3.77589	2.84724	5.05221
1980	PAAGCBIM_01956	clcB	1	CDS	1988554	1989810	+	Voltage-gated ClC-type chloride channel ClcB		40.024	0.416168	0.276174		-0.358528	0.932802		53.6649	44.6358	36.8974	44.1185	73.0517	46.4968	39.5495	39.7871	28.6249	41.271	31.1515	47.5584	27.008	49.9399	44.0735	28.4705	31.3513	31.1511	38.4377	23.2402
2417	PAAGCBIM_02393	PAAGCBIM_02393	2	CDS	224962	225753	-	hypothetical protein		13.484	0.415997	0.648701		-0.244938	0.997834		20.1243	31.245	0	10.5044	19.8106	16.3367	12.3592	23.5475	15.2666	14.6277	0.973484	10.3043	15.6362	3.56713	6.85588	17.0823	7.52431	20.7674	17.0834	6.06266
1098	PAAGCBIM_01074	mngR_1	1	CDS	1102042	1102764	-	Mannosyl-D-glycerate transport/metabolism system repressor MngR		64.8909	0.414614	0.289282		-0.367861	0.942754		59.6277	80.9821	71.1593	76.6822	101.53	71.6302	70.4476	63.3346	40.0749	99.2593	63.2765	79.264	36.9583	37.4549	84.2294	91.1056	43.8918	41.5348	46.9794	38.3968												1
36	PAAGCBIM_00012	PAAGCBIM_00012	1	CDS	12000	12278	-	hypothetical protein		7.69515	0.414187	NA		0.0503485	0.997834		10.4348	14.666	0	13.6557	0	15.7084	1.23592	2.43594	8.58747	15.6725	12.6553	5.54848	0	7.13427	0	11.3882	8.77837	11.3277	3.55905	11.1149
3627	PAAGCBIM_03603	PAAGCBIM_03603	2	CDS	1443985	1444554	-	hypothetical protein		15.2363	0.413894	0.65305		-0.678434	0.942754		14.9069	15.9414	36.8974	18.3827	11.1435	21.3634	14.8311	16.2396	13.3583	16.7174	2.92045	19.0234	19.9006	23.1864	7.83529	18.9803	7.52431	5.66383	0.71181	19.1984
874	PAAGCBIM_00850	PAAGCBIM_00850	1	CDS	874050	874367	+	hypothetical protein		9.29074	0.413612	NA		-0.040595	0.997834		9.6895	10.8401	23.7198	7.87831	6.19083	11.9384	4.94369	9.74378	3.81665	10.9708	4.86742	7.9264	0	28.5371	7.83529	0	17.5567	9.43972	2.84724	7.0731
4783	PAAGCBIM_04759	PAAGCBIM_04759	3	CDS	1187766	1188773	-	hypothetical protein		19.8134	0.413261	0.6581		-0.382347	0.994107		24.5964	36.9839	15.8132	16.8071	17.3343	17.5934	35.8418	17.8636	8.58747	23.5088	7.78787	13.4749	5.68589	10.7014	14.6912	45.5528	30.0973	1.88794	36.3023	15.1566
3835	PAAGCBIM_03811	rcnB	3	CDS	213629	213967	+	Nickel/cobalt homeostasis protein RcnB		62.7165	0.412897	0.384621		-0.667863	0.76698		79.0067	75.8808	97.5147	51.9969	50.7648	118.755	64.268	45.471	42.9373	86.7213	40.8863	87.1904	35.5368	92.7455	72.4765	32.2666	41.3837	50.0305	61.2156	27.282
2118	PAAGCBIM_02094	pfkB	1	CDS	2129299	2130228	+	ATP-dependent 6-phosphofructokinase isozyme 2		406.776	0.412288	0.270846		-0.207564	0.984867		551.556	478.241	911.894	391.815	237.728	452.401	373.249	302.057	378.803	395.47	403.022	646.794	261.551	297.856	307.535	311.277	362.421	392.692	341.669	337.488												1
1483	PAAGCBIM_01459	PAAGCBIM_01459	1	CDS	1478749	1479957	-	IS4 family transposase ISVsa5		72.4	0.411978	0.167657		-0.421427	0.861361		98.3856	75.2432	137.048	89.2875	75.5281	82.3119	64.268	67.3945	47.7082	70.0039	63.2765	60.2407	79.6024	94.5291	66.6	58.839	46.3999	63.2461	43.4204	64.6683
1072	PAAGCBIM_01048	PAAGCBIM_01048	1	CDS	1074188	1074757	+	hypothetical protein		10.7732	0.410995	0.778616		-0.130864	0.997834		17.143	14.0284	13.1777	21.0088	4.95266	19.4784	0	12.9917	22.8999	6.79142	3.89394	2.37792	28.4294	7.13427	18.6088	11.3882	0	0	7.1181	4.04177
3156	PAAGCBIM_03132	PAAGCBIM_03132	2	CDS	988897	990402	+	hypothetical protein		21.0072	0.410145	0.778616		-0.594915	0.984867		23.8511	10.2025	94.8791	23.6349	0	8.16836	29.6621	12.9917	15.2666	11.4932	1.94697	22.9866	4.26442	0	21.5471	41.7567	28.8432	21.7114	8.54172	38.3968
1643	PAAGCBIM_01619	narH	1	CDS	1632738	1634276	+	Respiratory nitrate reductase 1 beta chain		83.5574	0.409663	0.476091		0.15515	0.997834		136.398	123.067	68.5238	132.881	73.0517	66.6035	59.3243	40.5991	133.583	79.9298	111.951	86.3978	46.9086	12.485	125.365	45.5528	80.2594	66.0781	81.1463	101.044												1
1442	PAAGCBIM_01418	rutG	1	CDS	1442085	1443413	-	Putative pyrimidine permease RutG		10.4437	0.408899	0.786361		-1.1637	0.895353		17.143	15.9414	47.4396	4.72699	0	7.54002	4.94369	6.49585	1.90833	10.4483	5.8409	11.097	8.52883	12.485	0	3.79607	6.27026	6.60781	11.389	26.2715
4347	PAAGCBIM_04323	hcaT	3	CDS	759062	760201	-	putative 3-phenylpropionic acid transporter		86.6268	0.407083	0.352605		0.542048	0.848805		119.255	82.2574	73.7949	104.519	44.5739	89.852	117.413	118.549	153.62	88.8109	104.163	82.4346	69.6521	80.2605	63.6618	68.3292	86.5296	88.7334	21.3543	74.7728												1
4210	PAAGCBIM_04186	hcaR_3	3	CDS	619116	620000	-	Hca operon transcriptional activator HcaR		40.2154	0.406082	0.279357		-0.230585	0.984867		59.6277	42.7228	55.3462	34.6646	52.0029	54.6652	28.4262	58.4627	26.7166	57.4659	24.3371	41.2173	29.8509	35.6713	32.3206	28.4705	31.3513	28.3192	34.1669	48.5012												1
5049	PAAGCBIM_05025	pabB	5	CDS	109375	110736	-	Aminodeoxychorismate synthase component 1		103.845	0.405843	0.120986		0.0782152	0.997834		150.56	142.197	139.683	117.124	94.1006	119.384	82.8068	74.7023	167.933	68.9591	108.057	75.3008	98.0816	114.148	105.776	56.941	82.7675	101.005	85.4172	91.9503												1
4312	PAAGCBIM_04288	PAAGCBIM_04288	3	CDS	721821	722360	+	hypothetical protein		16.915	0.405504	0.65		-0.746246	0.918433		24.5964	22.3179	21.0842	11.0296	14.858	21.3634	32.134	17.8636	2.86249	18.2846	7.78787	0.79264	15.6362	39.2385	20.5676	11.3882	15.0486	16.9915	16.3716	8.08354
3872	PAAGCBIM_03848	yohK	3	CDS	258567	259262	+	Inner membrane protein YohK		39.0506	0.403683	0.404592		-0.18183	0.996132		37.2673	41.4475	68.5238	65.1274	32.1923	33.9301	43.2573	38.9751	26.7166	45.4503	50.6212	49.1437	49.7515	39.2385	15.6706	20.8784	23.827	43.4227	31.3196	24.2506												1
700	PAAGCBIM_00676	dgcC	1	CDS	700046	701161	+	putative diguanylate cyclase DgcC		17.2648	0.403544	0.677558		0.11709	0.997834		26.0871	10.8401	31.6264	16.2818	2.47633	13.195	42.0214	23.5475	2.86249	8.35868	31.1515	14.2675	25.5865	26.7535	5.87647	5.6941	15.0486	22.6553	7.82991	13.1358
2516	PAAGCBIM_02492	PAAGCBIM_02492	2	CDS	333367	333639	+	IS1 family transposase IS1H		21.5326	0.403281	0.551038		-0.580169	0.914412		24.5964	31.8827	39.533	32.5637	9.90532	29.5318	14.8311	17.8636	20.0374	28.2105	15.5757	24.5718	27.008	30.3206	15.6706	11.3882	7.52431	13.2156	7.1181	29.3028
3551	PAAGCBIM_03527	mdaB	2	CDS	1366993	1367574	-	NADPH:quinone oxidoreductase MdaB		85.7353	0.402996	0.245275		-0.112849	0.997834		87.9508	77.1561	168.674	75.6318	148.58	73.5152	90.2224	61.7106	108.775	62.1677	93.4545	74.5082	59.7018	94.5291	53.8676	98.6977	53.9243	73.6298	76.1636	81.8459												1
1882	PAAGCBIM_01858	fdnI	1	CDS	1878617	1879270	+	Formate dehydrogenase%2C nitrate-inducible%2C cytochrome b556(Fdn) subunit		137.646	0.402786	0.350935		-0.325777	0.97325		175.156	212.976	263.553	118.175	199.345	130.065	82.8068	51.9668	144.079	104.483	94.4279	122.859	103.767	51.7235	206.656	100.596	168.043	106.669	163.004	152.577												1
616	PAAGCBIM_00592	ykgM	1	CDS	600893	601159	-	50S ribosomal protein L31 type B		6.54166	0.401465	NA		0.179727	0.997834		2.98138	9.56481	0	14.181	9.90532	11.9384	3.70777	12.9917	2.86249	2.61209	9.73484	4.75584	4.26442	0	11.7529	5.6941	3.76216	2.83192	2.13543	15.1566												1
3510	PAAGCBIM_03486	mug	2	CDS	1325990	1326496	+	G/U mismatch-specific DNA glycosylase		56.768	0.401114	0.292217		-0.0542989	0.997834		66.3358	58.0265	39.533	67.2283	91.6242	88.5953	51.9088	58.4627	76.3331	41.7934	18.4962	56.2775	39.8012	71.3427	47.9912	55.043	67.7188	56.6383	25.6251	56.5848
1919	PAAGCBIM_01895	focC_1	1	CDS	1925241	1925951	-	Chaperone protein FocC		55.1023	0.400894	0.570694		0.228778	0.996132		15.6523	57.3889	92.2436	73.0057	113.911	35.8151	42.0214	52.7788	67.7456	57.9883	75.9318	66.5818	69.6521	14.2685	66.6	32.2666	52.6702	34.927	58.3684	22.2297												1
1708	PAAGCBIM_01684	PAAGCBIM_01684	1	CDS	1693346	1694473	-	hypothetical protein		59.9657	0.400326	0.39268		-0.302245	0.975292		54.4102	51.65	144.954	57.7743	73.0517	65.9752	60.5602	29.2313	36.2582	59.0331	75.9318	57.8627	41.2227	99.8798	33.3	41.7567	58.9405	32.0951	52.6739	72.7519
2211	PAAGCBIM_02187	PAAGCBIM_02187	2	CDS	18875	19513	-	hypothetical protein		80.2296	0.399881	0.184415		0.0653583	0.997834		92.4229	97.5611	97.5147	80.884	115.149	54.0368	116.177	70.6424	112.591	53.2866	41.8598	76.8861	63.9662	78.477	73.4559	94.9017	106.594	49.0866	58.3684	70.731
3843	PAAGCBIM_03819	PAAGCBIM_03819	3	CDS	223142	226936	+	hypothetical protein		37.497	0.399315	0.533901		-0.30729	0.987542		25.3418	37.6216	86.9725	22.5845	40.8595	55.9218	45.7291	33.2912	32.4415	42.3158	46.7272	49.1437	17.0577	37.4549	27.4235	62.6351	11.2865	42.4788	18.5071	14.1462
5148	PAAGCBIM_05124	PAAGCBIM_05124	9	CDS	6646	6825	-	hypothetical protein		65.5428	0.398539	0.419039		0.0207164	0.997834		93.9136	141.559	26.3553	85.611	76.7662	43.9835	45.7291	71.4544	43.8915	79.4074	82.7461	83.2272	45.4871	37.4549	58.7647	47.4508	70.2269	56.6383	55.5212	64.6683
1373	PAAGCBIM_01349	elfG_1	1	CDS	1375044	1376114	+	putative fimbrial-like protein ElfG		11.2789	0.397767	0.64953		-0.456447	0.984867		13.4162	17.2167	10.5421	7.87831	8.66716	9.42503	32.134	4.05991	1.90833	6.79142	21.4166	6.34112	8.52883	3.56713	9.79412	11.3882	7.52431	23.5993	9.25353	12.1253
3637	PAAGCBIM_03613	rhaS_5	3	CDS	1000	1797	-	HTH-type transcriptional activator RhaS		5.89688	0.397374	NA		-1.69372	0.898131		13.4162	8.92716	0	9.97919	0	20.1067	0	3.24793	2.86249	10.4483	0	0	17.0577	0	16.65	0	2.5081	4.71986	4.98267	3.03133
3017	PAAGCBIM_02993	lpfD	2	CDS	845045	846100	+	putative minor fimbrial subunit LpfD		10.3032	0.396934	0.738517		-1.97667	0.546725		9.6895	10.8401	31.6264	29.9376	4.95266	11.31	2.47185	5.68387	3.81665	8.35868	0	4.75584	12.7932	12.485	15.6706	0	2.5081	4.71986	14.2362	20.2089												1
786	PAAGCBIM_00762	ybaN	1	CDS	789332	789709	+	Inner membrane protein YbaN		54.8076	0.396246	0.311282		-0.300786	0.97325		93.9136	55.4759	97.5147	59.3499	43.3358	74.7719	37.0777	43.847	70.6081	52.2417	23.3636	55.4848	58.2804	62.4249	33.3	41.7567	46.3999	41.5348	44.844	60.6266												1
242	PAAGCBIM_00218	hpcB	1	CDS	216760	217611	-	3%2C4-dihydroxyphenylacetate 2%2C3-dioxygenase		16.0987	0.394961	0.615116		0.170635	0.997834		20.1243	7.01419	26.3553	22.5845	28.4778	15.7084	12.3592	18.6756	13.3583	6.79142	0	14.2675	18.4791	7.13427	33.3	9.49017	38.8756	8.49575	11.389	9.09398
3389	PAAGCBIM_03365	greA	2	misc_RNA	1205328	1205449	+	Enterobacteria greA leader		16.7405	0.394896	0.69087		-1.31523	0.716648		14.1616	10.8401	55.3462	17.3323	6.19083	16.9651	35.8418	2.43594	16.2208	16.7174	3.89394	9.51168	4.26442	32.1042	15.6706	9.49017	7.52431	33.983	7.1181	19.1984												1
1851	PAAGCBIM_01827	vgrG1_3	1	CDS	1843331	1844572	+	Actin cross-linking toxin VgrG1		6.26915	0.394839	NA		-0.564266	0.996132		3.72673	11.4778	0	11.0296	14.858	7.54002	6.17961	8.11982	9.54163	1.04483	0	1.58528	1.42147	16.0521	0	24.6744	0	0.943972	2.13543	5.05221
2977	PAAGCBIM_02953	lyx	2	CDS	804573	806069	-	L-xylulose/3-keto-L-gulonate kinase		20.4339	0.393517	0.709508		-0.377617	0.994107		35.7766	17.2167	73.7949	18.3827	3.7145	21.3634	6.17961	15.4276	18.1291	19.8519	17.5227	22.1939	7.10736	33.8878	25.4647	3.79607	13.7946	20.7674	24.2015	10.1044
4253	PAAGCBIM_04229	eutM	3	CDS	661515	661850	-	Ethanolamine utilization protein EutM		30.3982	0.393082	0.617951		0.0298229	0.997834		27.5778	28.6944	65.8883	38.8663	40.8595	42.7268	8.65146	25.9834	30.5332	16.7174	43.8068	15.0602	32.6939	21.4028	36.2382	3.79607	22.5729	20.7674	23.4897	61.637
3455	PAAGCBIM_03431	PAAGCBIM_03431	2	CDS	1266868	1268055	-	hypothetical protein		20.4794	0.391426	0.70727		0.253658	0.997834		31.3045	40.8099	0	21.0088	32.1923	22.6201	3.70777	25.1714	19.0833	24.5536	35.0454	14.2675	15.6362	26.7535	9.79412	41.7567	15.0486	6.60781	12.1008	12.1253
3831	PAAGCBIM_03807	thiM	3	CDS	211182	211970	-	Hydroxyethylthiazole kinase		54.1132	0.389631	0.506394		0.0989305	0.997834		81.2427	55.4759	113.328	50.4212	27.2396	67.2319	39.5495	88.506	27.6707	51.1969	73.9848	68.9597	51.173	21.4028	27.4235	17.0823	37.6216	66.0781	59.0802	57.5952												1
2293	PAAGCBIM_02269	PAAGCBIM_02269	2	CDS	99596	100030	+	hypothetical protein		3.21461	0.389402	NA		-0.814064	0.984867		1.49069	2.55062	0	0.525221	13.6198	9.42503	0	1.62396	1.90833	4.17934	0.973484	3.17056	4.26442	3.56713	6.85588	0	3.76216	5.66383	0.71181	0
870	PAAGCBIM_00846	PAAGCBIM_00846	1	CDS	870755	871456	+	hypothetical protein		38.6436	0.389222	0.550833		-0.0770071	0.997834		46.2114	45.2734	23.7198	59.3499	60.6701	37.0718	39.5495	30.8553	41.9832	32.9123	20.4432	28.535	8.52883	64.2084	43.0941	66.4312	55.1783	13.2156	26.337	29.3028
1712	PAAGCBIM_01688	sapD	1	CDS	1697003	1697995	-	Putrescine export system ATP-binding protein SapD		120.296	0.388911	0.319716		0.115613	0.997834		160.995	131.994	81.7015	134.982	163.438	142.632	147.075	128.293	143.124	91.423	104.163	159.321	122.247	64.2084	122.426	32.2666	140.454	122.716	105.348	107.107												1
2123	PAAGCBIM_02099	ydjM	1	CDS	2133140	2133730	+	Inner membrane protein YdjM		72.7339	0.388185	0.310182		-0.186576	0.994107		61.1184	73.9679	102.786	87.7119	66.8609	113.729	90.2224	82.0101	73.4706	75.2281	49.6477	68.9597	38.3797	107.014	79.3323	79.7174	55.1783	50.0305	61.9274	37.3864												1
215	PAAGCBIM_00191	iraD	1	CDS	188185	188577	+	Anti-adapter protein IraD		33.5261	0.387585	0.551038		-0.161178	0.997834		46.9568	47.8241	44.804	34.1393	30.9541	57.8068	14.8311	16.2396	40.0749	28.2105	42.8333	25.3645	44.0656	32.1042	55.8265	9.49017	23.827	12.2716	23.4897	39.4073
3334	PAAGCBIM_03310	aaeA_2	2	CDS	1152307	1153239	+	p-hydroxybenzoic acid efflux pump subunit AaeA		14.9665	0.387476	0.477913		-0.858462	0.704478		20.8697	21.0426	15.8132	21.0088	19.8106	16.9651	16.067	4.87189	13.3583	14.1053	9.73484	7.9264	14.2147	16.0521	15.6706	15.1843	8.77837	9.43972	19.2189	19.1984
110	PAAGCBIM_00086	PAAGCBIM_00086	1	CDS	75874	76254	+	hypothetical protein		17.5647	0.383676	0.683714		0.131689	0.997834		36.5219	19.7673	0	19.9584	18.5725	10.0534	29.6621	9.74378	18.1291	19.8519	30.178	3.9632	17.0577	10.7014	8.8147	13.2862	18.8108	16.0475	24.9133	25.2611
3864	PAAGCBIM_03840	pbpG	3	CDS	251485	252417	-	D-alanyl-D-alanine endopeptidase		188.751	0.380507	0.118617		-0.0593319	0.997834		194.535	232.744	205.571	210.088	274.873	236.254	176.737	198.123	196.558	168.218	196.644	172.003	110.875	253.267	169.438	155.639	137.946	201.066	160.157	124.284												1
3921	PAAGCBIM_03897	PAAGCBIM_03897	3	CDS	312917	313144	+	hypothetical protein		64.605	0.37901	0.33744		-0.141872	0.996132		76.7706	63.1278	115.963	77.2074	85.4334	53.4085	58.0884	76.3263	72.5164	67.3918	35.0454	64.2039	25.5865	55.2906	86.1882	79.7174	52.6702	50.0305	52.6739	44.4595
4586	PAAGCBIM_04562	barA	3	CDS	991747	994503	+	Signal transduction histidine-protein kinase BarA		360.18	0.378595	0.385149		-0.936336	0.664096		384.598	485.255	780.117	361.877	394.975	376.373	423.922	80.3862	371.169	358.378	336.825	383.638	389.483	378.116	466.2	322.666	42.6378	71.7419	370.853	424.386									1			1
1977	PAAGCBIM_01953	dmsB_2	1	CDS	1986228	1986845	+	Anaerobic dimethyl sulfoxide reductase chain B		50.0642	0.377561	0.433377		-0.044442	0.997834		67.8265	80.3444	44.804	64.6021	66.8609	45.2401	44.4932	25.9834	62.9748	28.7329	49.6477	53.8995	19.9006	19.6192	56.8059	32.2666	58.9405	55.6944	44.844	77.8041
4267	PAAGCBIM_04243	yffB	3	CDS	680606	680962	+	Protein YffB		30.3932	0.37751	0.568959		0.0134811	0.997846		54.4102	54.8383	15.8132	39.9168	30.9541	13.195	34.6058	20.2995	39.1207	20.8967	40.8863	42.8026	28.4294	28.5371	20.5676	45.5528	22.5729	24.5433	17.7952	12.1253												1
886	PAAGCBIM_00862	trkG	1	CDS	880791	882215	+	Trk system potassium uptake protein TrkG		37.4657	0.376868	0.506258		-0.630007	0.870316		52.1742	70.1419	18.4487	40.9672	42.0976	55.2935	30.8981	37.3511	31.4874	56.4211	13.6288	40.4247	62.5448	16.0521	44.0735	28.4705	22.5729	40.5908	16.3716	29.3028
4434	PAAGCBIM_04410	ratA	3	CDS	847706	848155	-	Ribosome association toxin RatA		167.935	0.376261	0.133809		-0.123787	0.996132		159.504	186.833	310.993	181.726	170.867	191.642	160.67	156.712	219.458	180.756	126.553	121.274	157.783	190.842	139.076	191.701	119.135	138.764	108.907	145.504
3678	PAAGCBIM_03654	ampG_2	3	CDS	34994	36274	-	Anhydromuropeptide permease		7.52787	0.376079	NA		-1.37036	0.942754		9.6895	8.2895	18.4487	9.97919	13.6198	4.39835	2.47185	0	0	12.538	0	2.37792	0	1.78357	0	9.49017	13.7946	16.9915	1.42362	25.2611												1
4733	PAAGCBIM_04709	SIB_RNA	3	misc_RNA	1141617	1141767	+	Short Intergenic Abundant RNA		184.748	0.375117	0.304144		-0.173904	0.994107		250.436	234.657	210.842	162.818	195.63	288.406	153.254	263.894	199.42	208.967	121.685	178.344	144.99	315.691	156.706	89.2076	84.0215	112.333	194.324	129.337
3926	PAAGCBIM_03902	PAAGCBIM_03902	3	CDS	317891	318934	+	hypothetical protein		172.576	0.374554	0.284872		-0.270119	0.97325		219.132	227.643	242.469	253.156	156.009	214.262	109.997	202.183	160.299	183.891	149.917	157.735	92.3957	194.409	96.9617	176.517	79.0053	227.497	185.782	122.264
4145	PAAGCBIM_04121	fucP_1	3	CDS	550024	551340	-	L-fucose-proton symporter		40.8638	0.372872	0.365644		-0.465028	0.913891		76.0253	50.3747	65.8883	54.0977	32.1923	40.2135	35.8418	48.7189	43.8915	30.8226	16.5492	42.8026	27.008	26.7535	36.2382	37.9607	15.0486	56.6383	44.844	35.3655												1
3947	PAAGCBIM_03923	ccmE	3	CDS	341464	341943	-	Cytochrome c-type biogenesis protein CcmE		76.0717	0.372576	0.429441		-0.0970582	0.997834		46.9568	96.2858	129.141	61.976	146.103	68.4885	79.0991	56.0267	87.783	64.7797	51.5947	73.7155	63.9662	51.7235	101.859	24.6744	92.7999	77.4057	85.4172	61.637												1
3448	PAAGCBIM_03424	prlF	2	CDS	1259352	1259687	-	Antitoxin PrlF		14.6869	0.372568	0.753674		0.204603	0.997834		55.9009	16.579	0	7.35309	22.287	10.0534	2.47185	11.3677	10.4958	8.88109	22.3901	7.9264	9.9503	17.8357	10.7735	5.6941	22.5729	16.0475	14.948	20.2089
2186	PAAGCBIM_02162	nimT	1	CDS	2198402	2199583	+	2-nitroimidazole transporter		27.5348	0.37217	0.531327		-0.133474	0.997834		23.8511	21.0426	63.2527	17.3323	29.716	42.0985	28.4262	27.6074	15.2666	32.3899	44.7803	22.9866	31.2724	16.0521	10.7735	28.4705	12.5405	29.2631	19.2189	34.3551
3817	PAAGCBIM_03793	srlR_3	3	CDS	197623	198402	-	Glucitol operon repressor		78.485	0.371976	0.284128		-0.13825	0.996132		97.6403	109.039	81.7015	85.611	68.0991	92.3653	106.289	71.4544	76.3331	71.0487	86.6401	81.6419	82.4454	62.4249	39.1765	66.4312	56.4324	48.1426	72.6046	114.18												1
3535	PAAGCBIM_03511	ybgD_2	2	CDS	1354141	1354692	-	putative fimbrial-like protein YbgD		15.9404	0.371668	0.640664		-0.05717	0.997834		17.143	21.0426	23.7198	14.7062	12.3817	9.42503	29.6621	9.74378	9.54163	19.8519	19.4697	19.816	19.9006	0	14.6912	9.49017	23.827	20.7674	13.5244	10.1044												1
4873	PAAGCBIM_04849	traD	4	CDS	78308	80461	-	Coupling protein TraD		39.9272	0.370991	0.523212		0.338241	0.97325		34.2859	58.6642	13.1777	43.0681	54.4793	40.8418	50.6728	68.2064	50.5706	44.9279	44.7803	61.0333	49.7515	39.2385	21.5471	30.3685	28.8432	16.0475	22.7779	25.2611												1
2346	PAAGCBIM_02322	mdtO	2	CDS	153403	155454	+	Multidrug resistance protein MdtO		9.29188	0.37012	0.761635		-0.541739	0.984867		7.45346	12.1154	42.1685	5.77743	3.7145	5.65502	6.17961	8.9318	2.86249	7.31384	2.92045	12.6822	1.42147	14.2685	5.87647	18.9803	11.2865	6.60781	3.55905	6.06266
3033	PAAGCBIM_03009	ldrD_2	2	CDS	857599	857706	+	Small toxic polypeptide LdrD		19.057	0.369426	0.700364		0.814539	0.861361		8.94415	28.0568	21.0842	21.534	13.6198	16.3367	23.4825	36.5392	23.8541	15.1501	16.5492	6.34112	18.4791	14.2685	4.89706	0	40.1297	25.4873	17.0834	29.3028
2295	PAAGCBIM_02271	PAAGCBIM_02271	2	CDS	100336	100905	+	hypothetical protein		14.0306	0.368834	0.706047		-0.77388	0.918433		15.6523	17.8543	28.9908	13.1305	11.1435	22.6201	11.1233	12.1797	7.63331	17.7622	1.94697	15.8528	22.7436	19.6192	3.91765	11.3882	13.7946	11.3277	0.71181	21.2193
1790	PAAGCBIM_01766	paaG	1	CDS	1779909	1780697	+	1%2C2-epoxyphenylacetyl-CoA isomerase		3.3816	0.36796	NA		1.96985	0.874585		5.96277	3.82592	0	0	0	2.51334	4.94369	5.68387	4.77082	1.04483	0	8.71904	1.42147	0	0	0	23.827	1.88794	0	3.03133												1
314	PAAGCBIM_00290	sok	1	misc_RNA	285382	285534	-	sok antitoxin (CssrC)		8.7987	0.367441	NA		0.397631	0.996132		5.96277	11.4778	0	16.2818	12.3817	7.54002	13.5952	15.4276	16.2208	4.17934	0	4.75584	14.2147	3.56713	15.6706	0	12.5405	16.9915	2.13543	3.03133
1845	PAAGCBIM_01821	PAAGCBIM_01821	1	CDS	1835464	1836672	+	IS4 family transposase ISVsa5		82.3955	0.367422	0.119381		-0.450336	0.76585		85.7148	79.7068	134.412	95.5902	99.0532	103.047	113.705	72.2664	73.4706	60.078	51.5947	72.9229	86.7098	89.1784	76.3941	94.9017	53.9243	59.4703	74.0282	71.7414
3763	PAAGCBIM_03739	mshA_1	3	CDS	130147	131262	-	D-inositol-3-phosphate glycosyltransferase		63.2577	0.367126	0.379699		0.062776	0.997834		80.4973	63.7654	28.9908	86.1362	75.5281	80.4269	77.8631	78.7622	73.4706	64.2573	42.8333	40.4247	78.181	57.0742	48.9706	30.3685	68.9729	55.6944	41.9968	90.9398
373	PAAGCBIM_00349	setA	1	CDS	347856	349034	+	Sugar efflux transporter A		87.6476	0.36708	0.219623		0.137152	0.994107		82.7334	99.474	137.048	103.994	87.9097	64.7185	112.469	113.677	68.6997	86.1988	107.083	62.6186	81.0239	55.2906	82.2706	106.29	85.2756	61.3582	66.9101	87.9085
3768	PAAGCBIM_03744	PAAGCBIM_03744	3	CDS	138441	139226	-	hypothetical protein		69.7613	0.367037	0.204103		0.182798	0.984867		98.3856	67.5913	68.5238	92.9641	64.3846	76.0286	77.8631	85.2581	80.1497	57.4659	75.9318	66.5818	56.8589	62.4249	48.9706	36.0626	68.9729	63.2461	69.7573	77.8041
987	PAAGCBIM_00963	ttdT_1	1	CDS	986577	988040	-	L-tartrate/succinate antiporter		27.4354	0.365999	0.636733		-0.270034	0.996132		41.7394	58.0265	13.1777	26.7863	21.0488	24.5051	25.9544	16.2396	40.0749	51.1969	32.125	36.4615	28.4294	28.5371	28.4029	24.6744	6.27026	1.88794	19.9307	23.2402
3421	PAAGCBIM_03397	PAAGCBIM_03397	2	CDS	1234470	1234913	+	hypothetical protein		49.9588	0.365275	0.447904		-0.0356508	0.997834		51.4289	67.5913	89.6081	37.2907	24.7633	72.8869	49.4369	55.2147	63.9289	71.0487	43.8068	38.8394	35.5368	19.6192	62.6823	34.1646	32.6054	49.0866	49.1149	50.5221
4903	PAAGCBIM_04879	traY	4	CDS	102005	102400	-	Relaxosome protein TraY		51.547	0.364317	0.635016		-0.741348	0.870316		57.3916	106.488	7.90659	81.9344	78.0044	79.1703	21.0107	19.4876	40.0749	76.7953	44.7803	78.4714	89.5527	21.4028	40.1559	28.4705	31.3513	32.0951	64.0629	32.3342
1607	PAAGCBIM_01583	emtA	1	CDS	1593310	1593921	+	Endo-type membrane-bound lytic murein transglycosylase A		68.3661	0.364259	0.31136		0.196433	0.984867		84.9694	112.865	44.804	61.976	53.2411	77.2852	93.9301	71.4544	72.5164	53.809	60.356	67.3744	59.7018	89.1784	50.9294	41.7567	102.832	52.8624	61.9274	53.5535
5134	PAAGCBIM_05110	shlB	8	CDS	16633	18399	-	Hemolysin transporter protein ShlB		479.658	0.363269	0.263805		-0.0770321	0.997834		937.645	779.851	482.302	490.031	362.782	351.868	511.672	362.956	370.215	354.199	390.367	485.888	348.261	410.22	413.312	457.426	717.318	315.287	446.305	605.255
3728	PAAGCBIM_03704	PAAGCBIM_03704	3	CDS	103649	104332	+	hypothetical protein		5.98704	0.362953	NA		-0.0424557	0.997834		6.70811	1.27531	5.27106	7.35309	4.95266	8.79669	13.5952	2.43594	4.77082	4.70176	9.73484	0	8.52883	16.0521	6.85588	0	6.27026	5.66383	0.71181	6.06266
1914	PAAGCBIM_01890	ydeP	1	CDS	1917901	1920180	-	Protein YdeP		43.1897	0.362343	0.549382		-0.30214	0.984867		46.2114	61.8524	39.533	64.6021	68.0991	54.6652	21.0107	16.2396	42.9373	45.9727	36.0189	60.2407	49.7515	32.1042	45.0529	3.79607	52.6702	43.4227	46.2676	33.3446												1
1264	PAAGCBIM_01240	PAAGCBIM_01240	1	CDS	1253108	1253506	-	hypothetical protein		5.83074	0.362333	NA		0.271236	0.997834		2.98138	7.65185	10.5421	12.0801	4.95266	1.25667	4.94369	8.11982	0	5.22417	4.86742	0	1.42147	0	0	20.8784	13.7946	4.71986	7.1181	6.06266
3931	PAAGCBIM_03907	PAAGCBIM_03907	3	CDS	323035	324651	+	hypothetical protein		217.568	0.362302	0.382658		-0.264684	0.97325		330.188	331.58	168.674	306.204	210.488	250.706	145.839	207.867	176.52	299.867	216.113	206.086	126.511	374.549	228.203	89.2076	150.486	191.626	177.952	162.681
4093	PAAGCBIM_04069	PAAGCBIM_04069	3	CDS	498688	499737	+	hypothetical protein		161.12	0.362263	0.139793		-0.296052	0.913891		210.188	223.179	158.132	183.302	205.535	174.677	154.49	175.388	154.574	196.429	116.818	161.699	117.982	224.729	132.221	129.066	97.8161	151.98	155.174	99.0234
1570	PAAGCBIM_01546	rluE	1	CDS	1559618	1560271	-	Ribosomal large subunit pseudouridine synthase E		133.801	0.362156	0.135721		-0.0158291	0.997834		172.175	158.138	171.31	116.599	189.439	121.897	154.49	183.508	105.912	110.752	143.102	131.578	106.61	140.902	154.747	94.9017	95.308	99.1171	129.549	95.9921
4648	PAAGCBIM_04624	PAAGCBIM_04624	3	CDS	1057351	1058559	+	IS4 family transposase ISVsa5		70.0711	0.361283	0.129431		-0.476392	0.664096		96.895	86.721	71.1593	82.4597	79.2426	80.4269	93.9301	60.0866	48.6623	62.6901	44.7803	71.3376	73.9165	80.2605	52.8882	75.9213	60.1945	53.8064	70.4692	55.5743
2292	PAAGCBIM_02268	cbtA_2	2	CDS	99171	99545	+	Cytoskeleton-binding toxin CbtA		2.35073	0.36124	NA		-3.2434	0.824703		2.98138	1.27531	0	0.525221	0	3.77001	13.5952	0.811982	0	3.1345	0	3.9632	0	1.78357	0	13.2862	0	1.88794	0	0
2549	PAAGCBIM_02525	kdgT	2	CDS	363351	364334	-	2-keto-3-deoxygluconate permease		25.4047	0.361177	0.6679		-0.249275	0.996132		12.6709	41.4475	5.27106	25.7358	27.2396	46.4968	53.1447	28.4194	28.6249	17.2398	15.5757	38.8394	2.84294	24.9699	28.4029	20.8784	16.3027	18.8794	22.7779	32.3342												1
743	PAAGCBIM_00719	PAAGCBIM_00719	1	CDS	744232	744774	-	hypothetical protein		149.689	0.360727	0.165414		0.130654	0.994107		226.585	155.588	208.207	138.133	130.007	162.111	148.311	173.764	133.583	147.844	148.943	133.956	130.775	137.335	80.3118	121.474	186.854	116.109	150.192	163.692
2390	PAAGCBIM_02366	dgkA	2	CDS	198933	199301	-	Diacylglycerol kinase		68.7074	0.360557	0.383421		-0.0251723	0.997834		111.057	84.1703	57.9817	57.2491	52.0029	104.932	80.335	107.994	83.9664	66.347	42.8333	61.8259	59.7018	35.6713	100.879	55.043	36.3675	46.2546	47.6912	81.8459												1
3401	PAAGCBIM_03377	rimP	2	misc_RNA	1216136	1216236	+	Gammaprotebacteria rimP leader		175.814	0.358004	0.418034		-0.180529	0.994107		265.343	193.209	63.2527	226.895	245.157	294.061	102.582	232.227	166.024	239.79	114.871	214.013	88.1313	189.058	117.529	165.129	124.151	168.027	138.091	168.744
1713	PAAGCBIM_01689	sapC	1	CDS	1697995	1698885	-	Putrescine export system permease protein SapC		90.7431	0.357975	0.244009		-0.0400237	0.997834		95.4043	111.589	126.505	103.468	125.055	69.1169	106.289	116.113	91.5997	81.4971	90.534	80.0567	85.2883	67.7756	71.497	41.7567	55.1783	88.7334	105.348	102.055												1
3099	PAAGCBIM_03075	yhhJ	2	CDS	932003	933127	+	Inner membrane transport permease YhhJ		58.9062	0.357767	0.537607		0.140175	0.997834		93.9136	74.6055	63.2527	80.3588	43.3358	83.5686	16.067	56.0267	60.1123	59.5556	95.4014	57.8627	54.0159	23.1864	54.847	75.9213	43.8918	50.0305	66.9101	25.2611												1
2535	PAAGCBIM_02511	PAAGCBIM_02511	2	CDS	352758	353057	-	hypothetical protein		78.2882	0.357216	0.27004		0.224213	0.97325		95.4043	116.691	73.7949	103.468	56.9556	99.9053	59.3243	82.0101	95.4163	59.0331	66.1969	72.1303	56.8589	64.2084	82.2706	58.839	114.119	67.022	87.5526	54.5639
2163	PAAGCBIM_02139	ansA	1	CDS	2173587	2174603	+	L-asparaginase 1		139.343	0.357184	0.348996		-0.0640074	0.997834		145.342	133.27	313.628	139.183	104.006	125.667	152.019	155.9	128.812	165.606	105.136	160.113	61.1233	105.23	103.818	129.066	145.47	138.764	154.463	120.243												1
3431	PAAGCBIM_03407	yraJ	2	CDS	1243054	1245570	-	Outer membrane usher protein YraJ		51.728	0.35655	0.540316		0.406529	0.944105		75.2799	28.6944	113.328	48.8455	54.4793	32.6734	39.5495	44.659	67.7456	47.0176	81.7727	76.8861	58.2804	30.3206	34.2794	24.6744	61.4486	50.0305	36.3023	28.2924												1
664	PAAGCBIM_00640	yycB	1	CDS	660041	661222	+	putative transporter YycB		6.09046	0.356338	NA		0.227032	0.997834		12.6709	5.10123	0	11.5549	0	9.42503	3.70777	13.8037	7.63331	12.0156	1.94697	1.58528	1.42147	0	4.89706	5.6941	5.01621	2.83192	11.389	11.1149
4941	PAAGCBIM_04917	ftnA_1	5	CDS	724	1227	-	Bacterial non-heme ferritin		378.639	0.355531	0.166204		-0.236674	0.962954		469.568	403.635	619.35	487.93	371.45	377.001	343.587	306.929	399.794	446.667	366.03	292.484	274.344	240.782	426.044	444.14	250.81	246.377	405.731	400.135
2561	PAAGCBIM_02537	PAAGCBIM_02537	2	CDS	375972	377720	+	hypothetical protein		25.0959	0.355202	0.635855		0.349222	0.993637		32.7952	46.5487	7.90659	35.715	23.5251	20.1067	16.067	52.7788	3.81665	25.5984	31.1515	15.0602	15.6362	32.1042	11.7529	45.5528	33.8594	17.9355	24.9133	9.09398
5025	PAAGCBIM_05001	rsmF	5	CDS	83881	85326	-	Ribosomal RNA small subunit methyltransferase F		136.217	0.35394	0.28044		-0.233314	0.97325		158.013	193.209	210.842	131.83	167.152	137.605	143.367	116.113	114.5	94.0351	144.076	102.251	196.163	98.0962	114.591	83.5135	101.578	200.122	101.077	116.201
3224	PAAGCBIM_03200	yhfG	2	CDS	1065189	1065356	+	putative protein YhfG		133.959	0.353881	0.245403		-0.0620647	0.997834		162.485	201.499	152.861	179.1	134.96	125.039	138.423	130.729	118.316	85.154	138.235	157.735	139.304	151.603	169.438	102.494	130.421	83.0696	90.3998	87.9085												1
4034	PAAGCBIM_04010	yfbR	3	CDS	438997	439596	+	"5-deoxynucleotidase YfbR"		135.1	0.353866	0.22148		-0.19899	0.97325		108.075	130.719	213.478	144.436	153.532	227.457	123.592	140.473	108.775	144.187	124.606	129.2	102.346	114.148	170.418	123.372	107.849	97.2291	118.872	119.232												1
1019	PAAGCBIM_00995	esiB	1	CDS	1017034	1018011	-	Secretory immunoglobulin A-binding protein EsiB		30.1626	0.35386	0.438314		0.0334126	0.997834		34.2859	21.0426	42.1685	27.8367	53.2411	35.1868	25.9544	35.7272	25.7624	33.4347	27.2576	31.7056	31.2724	14.2685	22.5265	24.6744	33.8594	31.1511	25.6251	26.2715
2667	PAAGCBIM_02643	cyaY	2	CDS	478239	478559	+	Iron-sulfur cluster assembly protein CyaY		183.363	0.353443	0.269064		-0.0200068	0.997834		199.753	177.905	289.908	147.587	162.2	225.572	268.195	158.336	232.816	171.875	205.405	149.016	133.618	208.677	155.726	110.086	126.659	126.492	259.811	157.629												1
229	PAAGCBIM_00205	norG	1	CDS	201377	202789	-	HTH-type transcriptional regulator NorG		86.3273	0.35274	0.204103		0.160962	0.994107		82.7334	98.1987	65.8883	94.5397	138.674	95.507	93.9301	112.053	53.4331	78.3626	128.5	70.545	73.9165	48.1563	76.3941	93.0036	84.0215	65.1341	89.688	83.8667
1194	PAAGCBIM_01170	opgE_1	1	CDS	1189623	1191206	-	Phosphoethanolamine transferase OpgE		129.104	0.351612	0.106163		-0.0367023	0.997834		135.653	154.95	187.123	122.376	123.817	150.172	180.445	142.909	127.858	84.1092	110.977	98.2874	153.519	121.283	99.9	130.964	120.389	118.941	103.212	115.19
3940	PAAGCBIM_03916	PAAGCBIM_03916	3	CDS	332855	333061	-	hypothetical protein		18.5292	0.351459	0.622136		-0.135771	0.997834		15.6523	28.0568	15.8132	14.7062	29.716	30.1601	17.3029	32.4793	6.67914	13.0604	22.3901	12.6822	25.5865	33.8878	8.8147	9.49017	6.27026	10.3837	26.337	11.1149
5137	PAAGCBIM_05113	PAAGCBIM_05113	8	CDS	19759	20271	-	hypothetical protein		6.76672	0.351427	NA		-0.575177	0.984867		5.96277	10.8401	13.1777	0.525221	9.90532	8.79669	9.88738	2.43594	9.54163	6.26901	5.8409	2.37792	1.42147	14.2685	3.91765	0	1.25405	9.43972	11.389	8.08354
829	PAAGCBIM_00805	ybbW	1	CDS	835786	837240	+	Putative allantoin permease		8.21949	0.351325	NA		0.248522	0.997834		5.21742	9.56481	10.5421	9.45397	7.42899	15.7084	3.70777	6.49585	17.1749	9.92593	6.81439	9.51168	11.3718	0	0	9.49017	7.52431	9.43972	9.96533	5.05221												1
867	PAAGCBIM_00843	PAAGCBIM_00843	1	CDS	868903	869133	+	hypothetical protein		29.8989	0.351003	0.561196		-0.626833	0.880859		55.1556	31.245	28.9908	38.3411	34.6686	29.5318	39.5495	38.9751	9.54163	27.6881	19.4697	36.4615	2.84294	39.2385	23.5059	20.8784	15.0486	33.983	33.4551	39.4073
4457	PAAGCBIM_04433	PAAGCBIM_04433	3	CDS	869796	870140	-	hypothetical protein		20.3889	0.350834	0.6581		0.21328	0.997834		24.5964	23.5932	13.1777	27.3115	19.8106	26.3901	11.1233	8.9318	38.1665	36.0468	22.3901	22.9866	18.4791	1.78357	11.7529	18.9803	23.827	21.7114	6.40629	30.3133
4591	PAAGCBIM_04567	truC	3	CDS	999692	1000474	-	tRNA pseudouridine synthase C		109.82	0.350698	0.224547		-0.203896	0.97325		108.075	130.081	189.758	99.7919	152.294	137.605	88.9864	96.6258	118.316	99.7817	103.189	85.6051	88.1313	92.7455	85.2088	125.27	70.2269	79.2937	123.143	122.264
3456	PAAGCBIM_03432	PAAGCBIM_03432	2	CDS	1268077	1268616	-	hypothetical protein		6.53036	0.349748	NA		-0.52575	0.996132		7.45346	8.2895	0	11.5549	0	15.08	14.8311	11.3677	2.86249	0	0	3.9632	0	17.8357	0	11.3882	5.01621	8.49575	6.40629	6.06266
4940	PAAGCBIM_04916	PAAGCBIM_04916	5	CDS	394	645	+	hypothetical protein		75.9658	0.349573	0.400484		-0.359132	0.970949		79.0067	103.3	73.7949	70.9048	63.1464	113.729	119.885	105.558	58.204	85.6764	61.3295	63.4112	86.7098	115.932	51.9088	45.5528	21.3189	91.5653	74.0282	34.3551
3923	PAAGCBIM_03899	PAAGCBIM_03899	3	tRNA	314999	315075	+	tRNA-Pro(ggg)		36057.7	0.34942	0.190008		-0.0730645	0.997834		52202.5	39777.5	37922.7	32959.7	33216.3	56929.7	34420.5	30472.9	30553.3	37719.6	35585.7	37342.1	21572.3	37019.7	48438.8	23228.1	41867.8	32502.9	32756.1	24666.9
2299	PAAGCBIM_02275	dtpC	2	CDS	107178	108635	+	Dipeptide and tripeptide permease C		20.6171	0.348426	0.706047		0.0112097	0.999005		20.1243	35.7086	18.4487	29.4124	27.2396	21.3634	12.3592	28.4194	21.9458	15.1501	17.5227	21.4013	0	10.7014	8.8147	43.6548	15.0486	24.5433	26.337	14.1462
4184	PAAGCBIM_04160	lpxP	3	CDS	594516	595436	+	Lipid A biosynthesis palmitoleoyltransferase		155.17	0.348217	0.279357		0.130925	0.996132		104.348	170.891	213.478	193.281	179.534	192.899	135.952	141.285	217.549	187.025	198.591	184.685	153.519	114.148	172.376	108.188	109.103	136.876	113.89	75.7832
572	PAAGCBIM_00548	flhA_1	1	CDS	559250	560989	-	Flagellar biosynthesis protein FlhA		13.7494	0.34799	0.770677		-1.16221	0.879796		2.23604	11.4778	39.533	23.1097	9.90532	15.08	27.1903	11.3677	5.72498	5.74659	0	12.6822	0	28.5371	20.5676	20.8784	10.0324	3.77589	9.96533	17.1775												1
536	PAAGCBIM_00512	PAAGCBIM_00512	1	CDS	520294	521625	-	hypothetical protein		24.3665	0.347071	0.646946		0.21117	0.997834		27.5778	25.5062	15.8132	19.9584	49.5266	23.8767	29.6621	10.5558	35.304	16.1949	31.1515	27.7424	17.0577	3.56713	25.4647	15.1843	33.8594	32.0951	39.1495	8.08354
1004	PAAGCBIM_00980	ybdO_2	1	CDS	1001887	1002840	-	putative HTH-type transcriptional regulator YbdO		28.1405	0.346706	0.627784		0.366016	0.973564		19.379	42.0852	26.3553	17.8575	21.0488	40.8418	43.2573	25.9834	42.9373	24.5536	46.7272	30.913	11.3718	53.507	13.7118	13.2862	21.3189	27.3752	29.1842	11.1149												1
3453	PAAGCBIM_03429	garK	2	CDS	1264919	1266064	+	Glycerate 2-kinase		81.6472	0.345118	0.3746		0.398386	0.914412		124.473	100.112	97.5147	91.3884	37.145	67.2319	96.402	101.498	51.5248	58.5107	94.4279	89.5683	68.2307	80.2605	45.0529	79.7174	158.011	77.4057	61.9274	52.543
3992	PAAGCBIM_03968	PAAGCBIM_03968	3	CDS	395522	396424	+	ISNCY family transposase ISSen7		47.7618	0.344939	0.601185		0.213703	0.996132		56.6463	63.7654	52.7106	33.0889	74.2899	47.1251	35.8418	67.3945	40.0749	47.0176	40.8863	35.6688	29.8509	115.932	17.6294	32.2666	65.2107	50.0305	30.6078	19.1984
2615	PAAGCBIM_02591	mobB	2	CDS	425930	426457	+	Molybdopterin-guanine dinucleotide biosynthesis adapter protein		36.2347	0.344664	0.496756		0.119404	0.997834		35.7766	40.1722	79.0659	28.8871	29.716	38.9568	35.8418	15.4276	60.1123	32.9123	33.0985	36.4615	31.2724	21.4028	15.6706	39.8587	45.1459	25.4873	49.1149	30.3133												1
4384	PAAGCBIM_04360	rseC	3	CDS	799562	800041	-	Protein RseC		249.445	0.344624	0.279357		-0.0786925	0.997834		230.312	281.205	548.19	231.622	257.538	263.272	227.41	231.415	260.487	185.458	200.538	197.367	331.203	169.439	253.668	193.599	258.335	190.682	211.407	265.746												1
82	PAAGCBIM_00058	aidB	1	CDS	53695	55320	+	Putative acyl-CoA dehydrogenase AidB		119.26	0.344185	0.326566		0.13434	0.996132		168.448	146.023	110.692	189.079	85.4334	112.472	129.772	120.173	99.233	73.1384	158.678	84.0199	160.626	64.2084	110.674	138.556	136.692	81.1816	123.143	92.9607												1
1608	PAAGCBIM_01584	ycgR	1	CDS	1593923	1594657	-	Flagellar brake protein YcgR		3.60361	0.343994	NA		-1.17658	0.974756		2.98138	0	21.0842	1.57566	0	1.25667	7.41554	2.43594	0	2.61209	1.94697	6.34112	0	8.91784	0	0	2.5081	0	9.96533	3.03133
590	PAAGCBIM_00566	PAAGCBIM_00566	1	CDS	577406	578095	+	hypothetical protein		14.4723	0.343639	0.738283		-0.47351	0.987542		25.3418	10.2025	0	14.7062	9.90532	29.5318	28.4262	27.6074	5.72498	18.807	10.7083	26.9498	9.9503	3.56713	11.7529	20.8784	0	17.9355	11.389	6.06266
1632	PAAGCBIM_01608	rdlD	1	misc_RNA	1619526	1619591	+	rdlD antitoxin		30.0028	0.342863	0.662457		-0.590338	0.942754		61.1184	29.3321	23.7198	26.7863	37.145	40.8418	32.134	43.035	15.2666	37.0916	15.5757	11.8896	22.7436	49.9399	34.2794	0	11.2865	31.1511	36.3023	40.4177
3814	PAAGCBIM_03790	CyaR_RyeE	3	misc_RNA	195672	195757	+	CyaR/Rye RNA		2042.1	0.342792	0.27333		-0.146111	0.994107		3811.7	2651.37	2013.55	2597.22	1504.37	2334.89	1615.35	1628.02	2815.74	1904.21	1639.35	1960.99	1299.23	1505.33	2468.12	1355.2	1445.92	2611.97	1723.29	1956.22
3208	PAAGCBIM_03184	php_1	2	CDS	1048218	1049096	+	Phosphotriesterase homology protein		5.74138	0.342286	NA		-0.326489	0.997834		9.6895	7.01419	15.8132	0	0	8.79669	4.94369	8.11982	5.72498	10.4483	4.86742	14.2675	2.84294	0	4.89706	5.6941	0	7.55178	2.13543	2.02089												1
4826	PAAGCBIM_04802	PAAGCBIM_04802	4	CDS	39875	40168	-	hypothetical protein		141.705	0.341202	0.33853		0.0952956	0.997834		196.771	184.92	123.87	204.836	106.482	154.57	138.423	159.148	176.52	119.634	119.739	161.699	197.585	71.3427	157.685	106.29	144.216	85.9015	103.212	121.253
1272	PAAGCBIM_01248	RybB	1	misc_RNA	1260896	1260974	-	RybB RNA		71.8504	0.34019	0.592565		-0.518198	0.927844		119.255	114.14	39.533	116.599	37.145	130.694	24.7185	56.8387	75.3789	110.23	33.0985	82.4346	58.2804	24.9699	97.9412	66.4312	50.1621	61.3582	76.1636	61.637												1
2502	PAAGCBIM_02478	cutC_1	2	CDS	314339	316636	-	Choline trimethylamine-lyase		40.5162	0.339645	0.433377		0.213261	0.994107		57.3916	31.245	68.5238	29.9376	34.6686	50.8952	30.8981	70.6424	18.1291	56.9435	40.8863	30.913	31.2724	37.4549	39.1765	34.1646	51.4162	20.7674	35.5905	39.4073
4324	PAAGCBIM_04300	rlmN	3	CDS	734625	735779	-	Dual-specificity RNA methyltransferase RlmN		272.834	0.338757	0.151905		0.0979762	0.996132		251.182	246.772	429.592	254.207	304.589	339.929	274.375	214.363	362.582	323.376	307.621	255.23	201.849	292.505	200.779	244.846	264.605	300.183	221.373	166.723
4045	PAAGCBIM_04021	yfcG	3	CDS	450756	451403	+	Disulfide-bond oxidoreductase YfcG		19.9665	0.338412	0.622279		-0.117802	0.997834		14.9069	40.8099	28.9908	21.0088	14.858	26.3901	17.3029	29.2313	10.4958	14.1053	6.81439	15.8528	22.7436	12.485	36.2382	5.6941	28.8432	16.0475	21.3543	15.1566												1
3477	PAAGCBIM_03453	mzrA	2	CDS	1287725	1288108	-	Modulator protein MzrA		130.851	0.338154	0.164877		0.064777	0.997834		125.963	160.051	137.048	190.655	142.389	128.809	132.244	164.02	147.895	137.918	118.765	113.348	82.4454	107.014	127.324	104.392	112.865	111.389	106.771	165.713
2987	PAAGCBIM_02963	malS	2	CDS	813627	815657	-	Periplasmic alpha-amylase		71.0407	0.337446	0.620357		-0.484864	0.958565		73.7892	135.82	171.31	62.5013	105.244	32.0451	37.0777	34.9152	42.9373	37.0916	55.4886	31.7056	27.008	48.1563	64.6412	96.7997	81.5134	105.725	98.2297	78.8145												1
1181	PAAGCBIM_01157	bhsA_1	1	CDS	1176419	1176679	-	Multiple stress resistance protein BhsA		32.4145	0.33706	0.544251		-0.0561508	0.997834		58.137	33.7957	34.2619	29.9376	40.8595	32.6734	27.1903	36.5392	17.1749	31.345	32.125	15.0602	29.8509	17.8357	21.5471	39.8587	40.1297	33.039	21.3543	55.5743
37	PAAGCBIM_00013	PAAGCBIM_00013	1	CDS	12321	13529	-	IS4 family transposase ISVsa5		72.6987	0.336986	0.206848		-0.355327	0.870316		93.1682	72.6926	86.9725	86.1362	71.8136	100.534	90.2224	56.0267	72.5164	63.7349	62.303	58.6554	90.9742	78.477	72.4765	79.7174	45.1459	51.9185	54.8093	65.6788
425	PAAGCBIM_00401	speE	1	CDS	405621	406487	-	Polyamine aminopropyltransferase		604.741	0.336981	0.158909		-0.142593	0.990253		798.265	635.103	658.883	643.921	705.754	672.319	734.138	639.841	546.735	619.587	642.499	535.825	430.706	968.477	422.126	558.022	401.297	512.577	422.103	546.649												1
2011	PAAGCBIM_01987	add	1	CDS	2025296	2026297	+	Adenosine deaminase		243.439	0.336506	0.172336		-0.0866232	0.997834		239.256	269.09	289.908	294.649	360.306	251.962	233.589	211.927	276.707	257.552	265.761	250.474	231.7	214.028	312.432	174.619	173.059	139.708	239.168	182.89												1
4339	PAAGCBIM_04315	iscU	3	CDS	752412	752798	-	Iron-sulfur cluster assembly scaffold protein IscU		478.436	0.335381	0.120666		0.0588899	0.997834		541.866	487.805	516.564	452.215	626.512	441.091	709.42	402.743	523.836	406.963	491.609	309.13	359.632	417.355	361.403	406.179	559.307	534.288	488.301	532.503
146	PAAGCBIM_00122	pyrB	1	CDS	112535	113470	-	Aspartate carbamoyltransferase catalytic subunit		42.5436	0.334557	0.564421		0.0293651	0.997834		55.1556	52.9253	47.4396	22.0593	69.3372	21.3634	69.2117	33.2912	48.6623	38.6589	57.4356	25.3645	21.3221	28.5371	38.1971	58.839	32.6054	40.5908	55.5212	34.3551												1
766	PAAGCBIM_00742	yheI	1	CDS	767322	769094	+	putative multidrug resistance ABC transporter ATP-binding/permease protein YheI		168.759	0.334291	0.163037		-0.376635	0.824703		167.703	140.922	247.74	200.109	272.396	179.704	185.388	129.105	152.666	185.981	159.651	154.565	126.511	149.82	146.912	214.478	100.324	142.54	170.123	148.535
2	HFIPFFDC_00002	HFIPFFDC_00002	p1	CDS	937	1536	-	hypothetical protein	1	403.955	0.333486	0.13993		-2.29985	0.704478		555.283	682.928	524.471	490.556	581.938	548.537	378.192	0	390.253	505.177	0	430.404	564.324	561.824	419.188	404.281	0	376.645	293.266	371.843
1814	PAAGCBIM_01790	gbpR	1	CDS	1806864	1807787	-	HTH-type transcriptional regulator GbpR		363.101	0.33331	0.246499		0.141258	0.994107		510.562	272.916	390.059	350.322	277.349	419.728	556.165	502.617	366.399	399.649	397.181	340.043	371.004	374.549	347.691	216.376	302.227	258.648	230.626	377.906
1597	PAAGCBIM_01573	umuC_1	1	CDS	1581315	1582583	+	Protein UmuC		50.3856	0.333293	0.360162		-0.01958	0.997834		37.2673	75.2432	44.804	56.1986	76.7662	48.3818	65.5039	74.7023	31.4874	37.0916	54.5151	38.0467	63.9662	51.7235	42.1147	36.0626	37.6216	43.4227	53.3857	39.4073												1
4291	PAAGCBIM_04267	ndhB_2	3	CDS	698372	699952	+	NAD(P)H-quinone oxidoreductase subunit 2%2C chloroplastic		9.81872	0.333213	0.753674		-0.547818	0.97325		8.1988	4.46358	31.6264	4.72699	8.66716	13.8234	13.5952	5.68387	1.90833	13.0604	10.7083	10.3043	5.68589	10.7014	6.85588	0	10.0324	10.3837	12.8126	13.1358
594	PAAGCBIM_00570	PAAGCBIM_00570	1	CDS	578927	579265	+	hypothetical protein		5.94123	0.332079	NA		-1.03215	0.97325		2.98138	19.7673	13.1777	2.6261	9.90532	4.39835	0	0	0	4.17934	12.6553	3.17056	0	19.6192	0.979412	11.3882	0	5.66383	4.27086	4.04177
2034	PAAGCBIM_02010	aaeB_1	1	CDS	2045089	2047101	+	p-hydroxybenzoic acid efflux pump subunit AaeB		119.474	0.331534	0.389707		-0.108392	0.997834		86.4601	133.27	181.852	118.7	184.487	106.817	144.603	128.293	90.6455	124.858	101.242	135.541	66.8092	180.14	121.447	70.2272	127.913	112.333	69.7573	104.076
4453	PAAGCBIM_04429	ygaV	3	CDS	867358	867657	+	putative HTH-type transcriptional regulator YgaV		10.3566	0.328216	0.805176		-0.824107	0.962954		12.6709	13.3907	21.0842	5.25221	9.90532	14.4517	13.5952	7.30783	5.72498	8.35868	11.6818	3.17056	9.9503	33.8878	5.87647	9.49017	0	0	2.13543	19.1984												1
2782	PAAGCBIM_02758	PAAGCBIM_02758	2	CDS	598374	598772	+	hypothetical protein		69.4734	0.328065	0.531327		-0.339716	0.970949		70.0625	80.9821	168.674	39.9168	68.0991	53.4085	101.346	40.5991	40.0749	62.6901	68.1439	56.2775	41.2227	85.6112	57.7853	47.4508	79.0053	106.669	79.0109	42.4386
2284	PAAGCBIM_02260	PAAGCBIM_02260	2	CDS	94634	95314	+	hypothetical protein		10.2157	0.32797	0.836049		-1.13526	0.933455		23.8511	17.8543	26.3553	7.35309	4.95266	8.79669	3.70777	5.68387	0	7.83626	2.92045	13.4749	21.3221	5.3507	0.979412	0	12.5405	0	17.0834	24.2506
[truncated: 3,716 more rows]
