# Supplementary material for: Uncovering phenotypic inheritance from single cells with Microcolony-seq
Source: Cell. 2025 Sep 18;188(19):5313–5331.e18. doi: 10.1016/j.cell.2025.08.001 (PMC12456302; doi:10.1016/j.cell.2025.08.001)
Supplement: Table S5. WGS analysis of UPEC microcolonies from the urine of a patient with a UTI, related to Figures 5 and 6 — Whole-genome sequencing data files were analyzed using breseq with default parameters.122gdtools COMPARE was used to compare the output of all tested microcolonies. Seq id specifies the contig id in which the mutation was identified. Position, mutation, and gene description were indicated as well as separate columns for each analyzed microcolony. The GenBank file to which the sequencing files were mapped by breseq was generated from the Pacbio sequencing of one technical sample (UTI_30). To these assembled contigs, additional three contigs assembled from unmapped reads of UTI_17 containing the antibiotic resistance cluster and the siderophore operons were added (designated p1, p2 and p3). [file mmc5.xlsx]

## Sheet: UTI mutations
Predicted mutations
seq id	position	mutation	UTI_1	UTI_2	UTI_3	UTI_4	UTI_5	UTI_7	UTI_9	UTI_11	UTI_13	UTI_14	UTI_15	UTI_16	UTI_17	UTI_20	UTI_21	UTI_24	UTI_25	UTI_27	UTI_28	UTI_29	UTI_30	annotation	gene	description
1	57160	C→T				1																		L238L (CTG→CTA)	ulaR ←	HTH‑type transcriptional regulator UlaR
1	220515	G→A																	1					intergenic (‑150/‑122)	hpcE ← / → farR	Homoprotocatechuate catabolism bifunctional isomerase/decarboxylase/HTH‑type transcriptional regulator FarR
1	503505	C→T														1								E230K (GAA→AAA)	gloB ←	Hydroxyacylglutathione hydrolase GloB
1	506546	G→A																1						intergenic (+129/‑198)	PAAGCBIM_00500 → / → PAAGCBIM_00501	tRNA‑Asp/hypothetical protein
1	517947	Δ6 bp									1													coding (1568‑1573/2838 nt)	clpV1 ←	Protein ClpV1
1	543516	G→A								1														V134I (GTA→ATA)	rhsD_2 →	Protein RhsD
1	543539	G→A								1														S141S (TCG→TCA)	rhsD_2 →	Protein RhsD
1	754800	C→T				1																		A410V (GCT→GTT)	tig →	Trigger factor
1	825446	G→A																		1				C1348Y (TGT→TAT)	rhsD_3 →	Protein RhsD
1	863601	A→G												1	1									G130G (GGT→GGC)	xerD_1 ←	Tyrosine recombinase XerD
1	936796	C→T										1												R148H (CGC→CAC)	cusR ←	Transcriptional regulatory protein CusR
1	1454953	T→C																	1					intergenic (+566/‑100)	putP → / → efeU	Sodium/proline symporter/Ferrous iron permease EfeU
1	1477030	G→T									1													P744P (CCG→CCT)	mdoH →	Glucans biosynthesis glucosyltransferase H
1	1683650	A→G															1							intergenic (‑122/‑48)	ribA ← / → pgpB	GTP cyclohydrolase‑2/Phosphatidylglycerophosphatase B
1	1831706	G→A																		1				A14T (GCG→ACG)	ydcY →	putative protein YdcY
1	2127555	A→C		1																				M367L (ATG→CTG)	PAAGCBIM_02092 →	hypothetical protein
1	2202412	Δ2,202,485 bp		1																				intergenic (‑428/–)	PAAGCBIM_02166 ← / –	hypothetical protein/–
1	2202417	Δ2,202,485 bp				1																		intergenic (‑433/–)	PAAGCBIM_02166 ← / –	hypothetical protein/–
1	2202437	Δ2,202,485 bp			1																			intergenic (‑453/–)	PAAGCBIM_02166 ← / –	hypothetical protein/–
1	2202452	Δ2,202,485 bp													1				1					intergenic (‑468/–)	PAAGCBIM_02166 ← / –	hypothetical protein/–
1	2202455	Δ2,202,485 bp									1							1						intergenic (‑471/–)	PAAGCBIM_02166 ← / –	hypothetical protein/–
1	2202462	Δ2,202,485 bp															1							intergenic (‑478/–)	PAAGCBIM_02166 ← / –	hypothetical protein/–
2	94095	A→G	?		1	?	?	?			?	?	?				?	?	?					A183A (GCA→GCG)	der_1 →	GTPase Der
2	94116	A→C	?		1	?	?	1			?	?	1				1	1	1					A190A (GCA→GCC)	der_1 →	GTPase Der
2	94149	C→T	1		1	1	1	1			1	1	1				1	1	1					P201P (CCC→CCT)	der_1 →	GTPase Der
2	94152	T→A	1		1	1	1	1			1	1	1				1	1	1					V202V (GTT→GTA)	der_1 →	GTPase Der
2	94158	G→A	1		1	1	1	1		?	1	1	1				1	1	1		?			A204A (GCG→GCA)	der_1 →	GTPase Der
2	94179	G→A	1	?	1	1	1	1			1	1	1			?	1	1	1			?		P211P (CCG→CCA)	der_1 →	GTPase Der
2	94182	A→G	?		1	?	1	1			?	?	1				1	?	1					A212A (GCA→GCG)	der_1 →	GTPase Der
2	94206	A→G	?		?	?	?	?			?	?	?				1	?	?					A220A (GCA→GCG)	der_1 →	GTPase Der
2	303878	C→T			1																			R72K (AGG→AAG)	argH ←	Argininosuccinate lyase
2	354922	G→A												1										A136T (GCG→ACG)	tpiA →	Triosephosphate isomerase
2	372030	G→A																		1				R163H (CGC→CAC)	rhaD →	Rhamnulose‑1‑phosphate aldolase
2	401853	C→T							1															G84G (GGC→GGT)	yihP_2 →	Putative 2,3‑dihydroxypropane‑1‑sulfonate exporter
2	510764	C→T											1											intergenic (+12/‑187)	PAAGCBIM_02676 → / → ppiC	hypothetical protein/Peptidyl‑prolyl cis‑trans isomerase C
2	701162	C→A				1	1	1	1		1					1	1	1			1	1		intergenic (+972/+381)	PAAGCBIM_02861 → / ← PAAGCBIM_02862	hypothetical protein/hypothetical protein
2	740730	C→A																		1				G61G (GGC→GGA)	rfaQ →	Lipopolysaccharide core heptosyltransferase RfaQ
2	848552	C→T	1																					A557V (GCA→GTA)	eptB →	Kdo(2)‑lipid A phosphoethanolamine 7''‑transferase
2	1206784	T→G											1											G63G (GGT→GGG)	rlmE →	Ribosomal RNA large subunit methyltransferase E
2	1295468	A→T			1																			L406Q (CTG→CAG)	exuT ←	Hexuronate transporter
2	1314113	C→T																			1			P376P (CCG→CCA)	ygjI ←	Inner membrane transporter YgjI
2	1362214	G→A																	1					L7L (CTG→CTA)	nudF →	ADP‑ribose pyrophosphatase
2	1367446	G→A																		1				R43R (CGC→CGT)	mdaB ←	NADPH:quinone oxidoreductase MdaB
3	74376	A→T																			1			L126Q (CTA→CAA)	cbl ←	HTH‑type transcriptional regulator cbl
3	953105	Δ61 bp												1	1									intergenic (+964/+158)	PAAGCBIM_04525 → / ← ygbF	hypothetical protein/CRISPR‑associated endoribonuclease Cas2
3	992599	C→T												1	1									R285C (CGC→TGC)	barA →	Signal transduction histidine‑protein kinase BarA
4	1	Δ35,534 bp	1		1	1	1	1	1		1	1				1	1	1			1	1			[repB]–[pfeA]	28 genes [repB], PAAGCBIM_04771, xerC_5, PAAGCBIM_04773, PAAGCBIM_04774, ompT_2, PAAGCBIM_04776, PAAGCBIM_04778, PAAGCBIM_04779, macA_2, macB_2, tdeA, PAAGCBIM_04784, PAAGCBIM_04785, PAAGCBIM_04786, yciC, PAAGCBIM_04788, PAAGCBIM_04789, PAAGCBIM_04790, PAAGCBIM_04791, PAAGCBIM_04792, PAAGCBIM_04794, PAAGCBIM_04795, elmGT_2, PAAGCBIM_04797, fes_3, PAAGCBIM_04799, [pfeA]
4	1	Δ7,612 bp		1									1							1					[repB]–ompT_2	[repB], PAAGCBIM_04771, xerC_5, PAAGCBIM_04773, PAAGCBIM_04774, ompT_2
4	54597	Δ55,918 bp									1														[PAAGCBIM_04818]–[PAAGCBIM_04893]	68 genes [PAAGCBIM_04818], PAAGCBIM_04819, PAAGCBIM_04820, PAAGCBIM_04821, merA, merC, merP, merT, PAAGCBIM_04826, PAAGCBIM_04827, PAAGCBIM_04828, pemK, pemI, PAAGCBIM_04831, PAAGCBIM_04832, PAAGCBIM_04833, PAAGCBIM_04835, PAAGCBIM_04836, PAAGCBIM_04838, PAAGCBIM_04839, PAAGCBIM_04840, finO, aidA, PAAGCBIM_04844, traI, vapB_2, vapC_2, traD, ylpA, PAAGCBIM_04851, PAAGCBIM_04852, PAAGCBIM_04854, PA…
4	59152	C→G	1	?							Δ		?			?				?				A86P (GCC→CCC)	merC ←	Mercuric transport protein MerC
4	113475	Δ132,551 bp		1				1				1													PAAGCBIM_04896–PAAGCBIM_04915	20 genes
																										PAAGCBIM_04896, PAAGCBIM_04897, iutA, iucD, iucC, iucB, iucA, PAAGCBIM_04903, crcB_2, PAAGCBIM_04905, eno_2, mntB_1, mntB_2, mntB_3, PAAGCBIM_04910, PAAGCBIM_04911, PAAGCBIM_04912, umuC_2, PAAGCBIM_04914, PAAGCBIM_04915
4	114388	Δ132,551 bp	1		1	1	1		1		1		1			1	1	1		1	1	1			iutA–PAAGCBIM_04915	18 genes
																										iutA, iucD, iucC, iucB, iucA, PAAGCBIM_04903, crcB_2, PAAGCBIM_04905, eno_2, mntB_1, mntB_2, mntB_3, PAAGCBIM_04910, PAAGCBIM_04911, PAAGCBIM_04912, umuC_2, PAAGCBIM_04914, PAAGCBIM_04915
p1	1	Δ8,213 bp								1			1						1						ant1–cat	ant1, HFIPFFDC_00002, xerC, HFIPFFDC_00005, hin, HFIPFFDC_00007, HFIPFFDC_00008, cat
p2	1	Δ6,632 bp								1			1						1						HFIPFFDC_00010–tetD	HFIPFFDC_00010, gltS, yqjZ, HFIPFFDC_00013, HFIPFFDC_00014, tetR, tetA, tetC, tetD
p3	1	Δ4,476 bp								1	1		1						1						HFIPFFDC_00019–repA	HFIPFFDC_00019, neo, folP, HFIPFFDC_00022, repA
