# Supplementary material for: Uncovering phenotypic inheritance from single cells with Microcolony-seq
Source: Cell. 2025 Sep 18;188(19):5313–5331.e18. doi: 10.1016/j.cell.2025.08.001 (PMC12456302; doi:10.1016/j.cell.2025.08.001)
Supplement: Table S6. Differential expression analysis between subpopulations of S. aureus microcolonies obtained from a BSI and their WGS data, related to Figure 7 — RNA-seq sheet: All genes appearing in the assembled genome of S. aureus from the bloodstream infection were included in the table. Normalization and differential expression were done using DESeq2.54 Columns I and J include the log2FoldChange and padj values54 of the differential expression analysis of VirBSI vs. IntermediateBSI plus AvirBSI subpopulations. Columns K and L include the log2FoldChange and padj values54 of the differential expression analysis of IntermediateBSI vs. AvirBSI subpopulations. Column M: The average expression (basemean) of each gene in all bloodstream infection (BSI) microcolonies. Columns N–AJ: The normalized counts by DESeq254 for each BSI microcolony. Column AK: The value of ‘1’ appears for genes that appeared as dispersion outliers, i.e., variable genes. Columns AL–AR: Include the value of ‘1’ in case the specific gene is part of the indicated pathway. WGS Mutations sheet: Whole-genome sequencing (WGS) of 23 bloodstream infection (BSI) microcolonies was analyzed using breseq.122 Only five mutations were identified, none of which correlated with the separation into VirBSI, IntermediateBSI, and AvirBSI subpopulations. All genomes were mapped to the reference genome of microcolony BSI_22, which underwent de novo genome assembly. [file mmc6.xlsx]

## Sheet: RNA-seq
Row number	Symbol	Name	Type	Start	End	Strand	Product	log2FoldChange (Vir BSI vs. Intermediate BSI plus Avir BSI)	padj(Vir BSI vs. Intermediate BSI plus Avir BSI)	Changed (Vir BSI vs. Intermediate BSI plus Avir BSI) padj<0.1 & |LFC|>1?	log2FoldChange (Intermediate BSI vs. Avir BSI)	padj (Intermediate BSI vs. Avir BSI)	Changed (Intermediate BSI vs. Avir BSI) padj<0.1 & |LFC|>1?	baseMean	BSI_1 norm. counts	BSI_2 norm. counts	BSI_3 norm. counts	BSI_4 norm. counts	BSI_5 norm. counts	BSI_6 norm. counts	BSI_7 norm. counts	BSI_8 norm. counts	BSI_9 norm. counts	BSI_10 norm. counts	BSI_11 norm. counts	BSI_12 norm. counts	BSI_13 norm. counts	BSI_14 norm. counts	BSI_15 norm. counts	BSI_16 norm. counts	BSI_17 norm. counts	BSI_18 norm. counts	BSI_19 norm. counts	BSI_20 norm. counts	BSI_21 norm. counts	BSI_22 norm. counts	BSI_23 norm. counts	Variable gene? (std 2.5)	Proline biosynthetic and uptake	Citrate cycle (TCA cycle) and Pyruvate metabolism	Capsule genes	Iron metabolism	Histidine metabolism	Ribosomal protein	Arginine metabolic process
1508	IMMADD_07405	spa	CDS	1500199	1501701	-	Immunoglobulin G binding protein A precursor	-1.71914	0.000923599	1	0.993541	0.433633		364.85	189.535	129.442	157.496	122.252	145.349	867.028	158.767	200.152	543.38	83.389	145.349	1539.63	1482.04	565.552	185.076	258.654	351.02	252.727	125.051	303.419	127.14	363.311	95.7753	1
1261	IMMADD_06170	mnaT	CDS	1222141	1222632	+	N-acetyltransferase	-1.02761	0.00509606	1	-1.23319	0.0224527	1	47.6512	41.0156	43.1474	59.8347	31.0045	23.0431	65.814	38.2741	56.6758	51.5616	17.3609	11.0499	0	53.5678	38.6266	15.9838	28.2168	213.119	56.0167	37.8443	42.6683	50.8562	90.8278	29.4693
412	IMMADD_01925	acsA	CDS	432700	434406	-	acetate--CoA ligase	1.00951	0.0047983	1	2.6002	0.00235995	1	85.2973	111.821	88.5539	86.6572	101.255	126.863	35.7685	131.361	68.4194	54.5363	156.532	193.799	72.8821	40.1758	34.2538	107.681	137.949	0	62.5303	71.8493	81.6492	12.714	15.138	169.449
1296	IMMADD_06345	crtM	CDS	1260187	1261050	-	"4%2C4-diapophytoene synthase"	1.01308	0.00806666	1	3.94909	0.00915044		36.3875	61.0916	29.5933	24.7592	43.5633	68.6228	27.184	53.3948	43.4004	25.7808	87.3735	89.2495	18.2205	35.7119	20.4065	52.1578	34.4872	0	19.5407	31.2627	27.9188	6.35702	0	36.8367
413	IMMADD_01930	IMMADD_01930	CDS	434575	435207	+	N-acetyltransferase	1.01415	0.00213929	1	1.68861	0.128767		37.3383	48.1393	30.7228	31.6367	48.8615	66.0906	18.5996	46.7795	19.9131	39.6628	50.9441	71.3996	13.6654	13.3919	12.3897	43.7452	59.5689	0	29.3111	41.1351	39.5077	12.714	10.092	110.51
178	IMMADD_00755	IMMADD_00755	CDS	187529	188401	-	DUF1672 domain-containing protein	1.01571	0.00330672	1	-0.559644	0.642556		12.5516	5.82853	7.9066	8.94082	16.2872	10.6353	7.15369	8.50537	10.2119	3.96628	21.3453	16.1499	13.6654	4.46398	8.74565	25.2376	7.83801	0	8.46764	8.22702	17.9101	25.4281	7.56899	44.204
1712	IMMADD_08425	geh	CDS	1742465	1744540	+	glycerol ester hydrolase	1.03638	2.1367e-06	1	0.882783	0.0516724		188.616	162.335	144.352	136.863	176.215	423.131	144.505	243.82	114.373	85.2749	378.808	315.348	177.65	147.311	198.964	321.359	180.274	62.6821	136.134	191.964	200.699	44.4992	108.489	243.122
2521	IMMADD_12470	uvrC	CDS	2541059	2542840	+	excinuclease ABC subunit UvrC	1.04183	0.000932558	1	-0.0833304	0.899889		249.313	264.658	217.996	207.702	265.697	337.036	134.489	215.469	144.498	124.938	795.469	763.296	204.981	133.919	195.32	308.74	170.869	50.1457	142.647	178.801	166.459	177.997	282.575	250.489	1
1630	IMMADD_08015	yeaO	CDS	1653670	1654026	-	DUF488 domain-containing protein	1.06436	0.00306353	1	0.0993978	0.950831		11.9668	15.111	8.1325	11.6918	15.6985	30.8929	8.58443	16.0657	7.1483	5.94941	28.4604	12.7499	0	13.3919	8.74565	7.57129	10.9732	0	5.86221	23.5841	14.7495	0	15.138	14.7347
1505	IMMADD_07390	IMMADD_07390	CDS	1495417	1497192	-	oleate hydratase	1.082	0.000303309	1	0.849327	0.0931923		518.671	619.551	638.401	607.288	731.942	840.692	218.903	603.881	309.419	254.833	1211.84	1444.99	409.962	348.191	352.013	667.956	413.847	213.119	198.013	342.793	422.469	216.139	229.593	633.59
786	IMMADD_03795	kdpA	CDS	754376	756052	-	potassium-transporting ATPase subunit KdpA	1.08315	0.000221352	1	0.219908	0.813548		66.9387	70.5899	71.1594	48.1429	85.1642	136.233	50.0758	103.009	47.9957	19.8314	126.649	146.199	40.9962	17.8559	52.4739	115.252	68.9745	62.6821	26.0543	43.329	70.587	57.2132	20.184	58.9386
1626	IMMADD_07995	ydiF	CDS	1647707	1649269	-	acyl CoA:acetate/3-ketoacid CoA transferase	1.12457	0.0025011	1	-0.962333	0.330479		16.9538	10.146	8.35841	15.1306	12.755	19.498	2.86148	30.7138	9.19067	4.95784	9.96115	15.2999	0	8.92797	8.74565	30.2852	12.5408	12.5364	19.5407	29.0688	27.392	25.4281	17.661	58.9386
1298	IMMADD_06355	crtP	CDS	1262220	1263713	-	"4%2C4-diaponeurosporene oxygenase"	1.14126	0.000828503	1	1.2721	0.198647		51.945	61.0916	54.6685	30.2612	52.3937	90.9062	35.7685	68.0429	40.3368	20.8229	114.126	98.5995	9.11026	17.8559	34.2538	78.2367	78.3801	0	32.5679	48.2652	54.2572	44.4992	5.04599	125.245
1618	IMMADD_07955	pflA	CDS	1634971	1635726	+	pyruvate formate-lyase-activating protein	1.14499	0.00194631	1	1.68101	8.01861e-05	1	2544.12	3647.79	2779.28	2145.11	2971.72	4384.01	1098.81	2819.06	1443.45	958.847	6182.17	7170.56	2582.76	1928.44	2200.99	4963.4	2345.13	488.92	1130.1	1840.11	1840	775.557	615.611	2202.83			1
2048	IMMADD_10105	dhaL	CDS	2083543	2084127	+	dihydroxyacetone kinase subunit DhaL	1.17023	0.00137112	1	1.76181	0.0513346	1	64.3363	80.7359	70.0299	59.147	77.7075	129.649	27.184	96.8667	62.2923	33.7133	159.948	185.299	31.8859	31.2479	51.0163	67.3004	59.5689	50.1457	22.1461	62.5254	48.4627	6.35702	7.56899	58.9386
785	IMMADD_03790	kdpB	CDS	752330	754357	-	potassium-transporting ATPase subunit KdpB	1.18527	0.00039026	1	0.95918	0.241364		86.9792	85.0533	83.5841	85.2817	106.553	186.624	60.091	169.635	90.3749	17.8482	202.638	189.549	36.4411	40.1758	72.8804	126.188	100.327	12.5364	35.1733	79.5279	111.148	19.0711	52.9829	36.8367
1430	IMMADD_07015	hdeD	CDS	1416389	1416901	-	DUF308 domain-containing protein	1.20055	3.80162e-05	1	0.686712	0.137273		187.944	181.116	163.102	116.231	179.551	192.448	118.751	164.91	147.561	107.089	478.135	674.046	100.213	138.383	93.287	263.313	178.707	87.7549	132.877	164.54	147.495	50.8562	103.443	338.897	1
1104	IMMADD_05385	IMMADD_05385	CDS	1055513	1056142	-	Uncharacterized lipoprotein SACOL2365	1.20645	1.42855e-06	1	0.412908	0.417103		204.159	176.583	166.716	130.674	249.998	323.869	97.2902	210.744	118.968	114.03	572.624	577.997	150.319	165.167	183.659	286.868	158.328	50.1457	127.015	161.25	237.046	63.5702	166.518	206.285
1282	IMMADD_06275	clpL	CDS	1241445	1243553	+	ATP-dependent Clp protease ATP-binding subunit ClpL	1.21175	2.31357e-05	1	1.0686	0.00415422	1	3655.65	4273.61	3744.34	2759.27	4511.94	7179.56	1496.55	4509.73	2256.82	1614.27	8481.49	9584.55	2660.2	2397.16	3235.16	6209.3	3608.62	1115.74	1832.27	2627.16	3233.83	1481.19	1274.11	3993.09
1343	IMMADD_06580	betB	CDS	1307412	1308902	-	betaine-aldehyde dehydrogenase	1.22559	1.3058e-07	1	0.548007	0.397275		117.091	80.9518	105.723	81.1551	168.366	250.435	65.814	138.448	86.8008	59.4941	125.795	172.549	63.7718	40.1758	63.406	136.283	136.381	12.5364	97.7036	132.181	219.663	38.1421	85.7818	331.53	1
2078	IMMADD_10255	yaiI	CDS	2111785	2112243	-	YaiI/YqxD family protein	1.25658	4.75079e-06	1	0.48115	0.459011		226.694	260.557	186.822	155.433	280.807	350.204	72.9677	223.03	169.517	108.081	539.894	669.796	141.209	44.6398	169.811	267.519	230.437	112.828	153.72	292.334	213.868	120.783	103.443	346.265
1524	IMMADD_07485	butA	CDS	1519201	1519977	+	(S)-acetoin forming diacetyl reductase	1.26764	3.27659e-05	1	0.687184	0.223925		393.713	491.539	438.252	352.131	395.798	569.746	150.228	468.268	270.614	167.575	947.163	1343.84	132.099	205.343	222.285	509.8	318.223	162.973	265.102	359.247	293.937	133.498	209.409	648.325	1
1783	IMMADD_08780	RFAM:RF02394	ncRNA	1812217	1812314	-	Staphylococcus sRNA sau-63	1.275	0.000303309	1	0.790217	0.165837		875.31	1139.8	574.019	841.125	997.442	2330.64	485.02	1356.61	613.222	405.552	1879.53	2845.78	824.479	544.606	736.821	972.49	211.626	451.311	405.795	762.919	618.953	476.777	163.995	493.611
1065	IMMADD_05190	hutI	CDS	1013892	1015130	-	imidazolonepropionase	1.29881	0.00174661	1	2.42579	0.0244894	1	61.1326	89.5866	73.1925	62.5857	89.2851	96.9835	31.4762	82.691	42.3792	25.7808	161.086	193.799	9.11026	8.92797	50.2875	90.8555	51.7309	0	48.8518	52.6529	44.7754	6.35702	12.615	81.0406	1					1
414	IMMADD_01935	acuC	CDS	435232	436401	+	Acetoin utilization protein AcuC	1.29986	0.00053551	1	1.76396	0.191837		30.021	37.7775	33.6595	35.7633	49.4502	69.8889	4.29222	42.9993	20.9343	13.882	57.49	74.7996	27.3308	4.46398	18.9489	48.7928	25.0816	0	10.4217	23.0357	36.8738	12.714	5.04599	36.8367
1559	IMMADD_07660	capN	CDS	1558709	1559596	+	capsular polysaccharide type 5/8 biosynthesis epimerase CapN	1.30621	5.22181e-06	1	-0.386635	0.696548		35.869	33.8918	26.6565	21.3204	44.5444	64.8244	22.8918	50.5597	17.3602	22.8061	84.2428	68.8496	31.8859	8.92797	18.9489	67.3004	17.2436	62.6821	9.77036	34.5535	25.8117	38.1421	7.56899	44.204				1
1560	IMMADD_07665	cap8O	CDS	1559650	1560912	+	type 8 capsular polysaccharide synthesis protein Cap8O	1.33826	2.75991e-07	1	-0.131436	0.873723		69.9972	58.2853	50.1504	39.2021	89.8738	157.503	30.0455	77.9658	42.8898	29.7471	172.186	141.099	40.9962	31.2479	45.9147	119.458	53.2985	87.7549	36.476	57.5892	52.6769	69.9273	15.138	110.51				1
2192	IMMADD_10825	clfA	CDS	2231796	2234723	+	MSCRAMM family adhesin clumping factor ClfA	1.35632	1.26083e-12	1	0.22651	0.571549		1073.71	752.096	607.227	662.996	1208.78	2174.91	413.483	1232.33	632.624	627.663	2234.71	2748.88	724.266	553.534	915.378	1905.44	1031.48	576.675	633.77	1047.57	1188.92	654.774	532.352	1635.55
1557	IMMADD_07650	cap8L	CDS	1556936	1558141	+	type 8 capsular polysaccharide synthesis protein Cap8L	1.38964	3.39161e-06	1	-0.0622194	0.957936		52.3597	45.9806	39.0812	30.949	71.8205	121.799	11.4459	77.0208	39.3156	23.7977	115.834	64.5996	9.11026	4.46398	34.9826	90.0142	58.0013	62.6821	31.9165	78.431	35.2935	44.4992	10.092	103.143				1
126	IMMADD_00495	IMMADD_00495	CDS	101573	105304	-	DUF1542 domain-containing protein	1.41431	0.000203551	1	1.38809	0.490147		8.61359	3.88568	3.16264	8.94082	10.204	13.4207	5.72295	11.3405	4.59533	3.96628	18.7839	23.7999	9.11026	13.3919	7.28804	15.9838	6.27041	0	2.60543	8.22702	6.32123	6.35702	0	14.7347
1364	IMMADD_06685	arcC	CDS	1333608	1334549	-	carbamate kinase	1.56213	0.000441141	1	1.95565	0.000513344	1	1007.16	963.002	788.401	669.186	1257.25	2672.24	213.18	1520.57	714.83	216.162	2272.56	2877.23	724.266	531.214	983.886	1721.21	1111.43	137.901	529.553	790.343	1056.7	298.78	90.8278	1024.06								1
1066	IMMADD_05195	hutU	CDS	1015130	1016791	-	urocanate hydratase	1.56398	0.00140968	1	1.12354	0.355201		41.0159	54.1837	40.8884	43.3286	61.8128	69.8889	15.7381	60.0101	20.4237	6.94098	125.795	186.999	4.55513	22.3199	32.0674	60.5703	18.8112	12.5364	15.6326	13.1632	14.2228	19.0711	7.56899	36.8367	1					1
1363	IMMADD_06680	arcR	CDS	1332805	1333509	-	HTH-type transcriptional regulator ArcR	1.58739	0.000115363	1	1.61184	0.00759108	1	779.445	710.864	577.408	519.255	1031.19	1925.24	141.643	1104.28	570.843	171.541	1854.77	2106.29	441.848	343.727	822.82	1296.37	859.046	213.119	419.474	696.555	787.52	228.853	73.1669	1031.43								1
1556	IMMADD_07645	IMMADD_07645	CDS	1555730	1556935	+	capsular biosynthesis protein	1.60902	6.12875e-06	1	0.912591	0.525283		23.1718	21.803	16.9427	9.62858	28.846	53.1763	11.4459	24.0985	6.12711	16.8567	64.6051	59.4997	4.55513	22.3199	13.8473	44.5865	17.2436	25.0728	6.51357	27.4234	12.6425	6.35702	2.523	36.8367				1
1367	IMMADD_06700	arcA	CDS	1337130	1338365	-	arginine deiminase	1.62573	0.00137422	1	1.6979	0.0535124	1	666.579	720.579	525.902	318.431	868.911	1566.42	130.197	1002.69	443.705	114.03	1973.16	2308.59	646.829	339.263	654.466	1028.85	587.851	112.828	243.608	424.514	507.805	254.281	35.3219	523.081	1							1
1558	IMMADD_07655	cap8M	CDS	1558152	1558709	+	type 8 capsular polysaccharide synthesis protein Cap8M	1.641	4.69132e-07	1	0.483192	0.730538		22.3014	18.1332	12.8765	9.62858	37.2839	40.0088	12.8766	18.9008	6.63771	3.96628	59.7669	51.8497	18.2205	17.8559	16.0337	46.269	17.2436	0	9.77036	20.8418	16.8566	6.35702	12.615	58.9386				1
941	IMMADD_04570	IMMADD_04570	CDS	912810	913235	+	toxin	1.65202	9.37093e-06	1	0.425562	0.629559		119.251	144.202	110.015	61.2102	133.045	176.495	42.9222	118.603	64.3347	67.4267	473.866	423.298	63.7718	22.3199	32.7962	169.092	79.9477	12.5364	56.6681	61.4284	95.8719	63.5702	63.0749	206.285	1
1573	IMMADD_07730	ldhA	CDS	1572011	1573036	+	NAD-dependent formate dehydrogenase	1.68943	0.00259593	1	1.30182	0.369774		190.07	149.383	120.632	99.7245	144.622	339.822	18.5996	375.654	205.769	40.6543	327.01	416.498	122.989	4.46398	102.033	336.502	285.304	12.5364	116.593	376.249	163.298	114.426	12.615	486.244	1
1366	IMMADD_06695	argF	CDS	1336087	1337097	-	ornithine carbamoyltransferase	1.69855	0.00144481	1	1.72038	0.0758552	1	714.582	684.96	638.401	365.886	1033.94	1852.81	82.9828	1083.96	455.959	106.098	2184.34	2261.84	560.281	299.087	769.618	1154.2	672.501	87.7549	268.359	424.514	604.731	279.709	40.3679	523.081	1							1
1365	IMMADD_06690	arcD	CDS	1334566	1335996	-	arginine-ornithine antiporter	1.72784	0.000356712	1	1.79284	0.0410756	1	952.149	898.241	760.841	464.923	1219.97	2403.32	130.197	1469.07	632.114	173.525	2386.41	2629.04	637.718	392.83	846.142	2090.52	1091.05	175.51	437.061	761.274	941.336	298.78	42.8909	1016.69								1
1555	IMMADD_07640	rfaL	CDS	1554571	1555737	+	capsular biosynthesis protein	1.81574	5.3496e-07	1	1.00891	0.381526		40.4245	28.0633	26.4306	19.9449	59.2618	94.198	22.8918	39.6917	19.4025	12.8904	120.672	94.3495	4.55513	0	27.6946	79.9192	50.1633	0	18.238	42.2321	22.1243	19.0711	10.092	117.877				1
1554	IMMADD_07635	rfaB	CDS	1553448	1554557	+	capsular biosynthesis protein	1.85025	3.85817e-09	1	1.85067	0.156601		33.917	23.53	17.6204	22.6959	46.3105	76.7258	4.29222	44.8894	15.3178	14.8735	107.58	74.7996	18.2205	22.3199	18.2201	74.0304	26.6492	0	19.5407	31.8112	27.9188	19.0711	0	73.6733				1
1546	IMMADD_07595	capA	CDS	1545567	1546235	+	capsular polysaccharide type 5/8 biosynthesis protein CapA	1.96539	3.16716e-05	1	0.402906	0.843525		21.8196	15.9745	20.7831	19.2572	28.846	66.597	5.72295	29.7688	9.70126	0	81.966	49.2997	0	0	13.1185	36.174	17.2436	0	7.81628	37.2958	22.1243	25.4281	0	14.7347				1
1550	IMMADD_07615	cap8E	CDS	1549536	1550564	+	type 8 capsular polysaccharide synthesis protein Cap8E	2.05866	1.25615e-06	1	2.48234	0.169108		22.5305	13.5999	17.1686	5.50204	40.6198	71.6614	5.72295	20.7909	13.786	4.95784	63.1821	65.4496	0	0	17.4913	53.8403	21.9464	0	16.9353	31.8112	17.9101	6.35702	0	29.4693				1
1547	IMMADD_07600	mrp	CDS	1546251	1546868	+	capsular biosynthesis protein	2.17578	1.84847e-07	1	-0.383718	0.829732		16.8309	15.3269	9.26202	9.62858	25.51	50.6441	0	24.0985	5.61652	4.95784	63.1821	46.7497	0	0	8.74565	36.174	9.40561	0	5.21086	23.5841	13.696	25.4281	2.523	7.36733				1
1553	IMMADD_07630	wbbJ	CDS	1552817	1553443	+	acetyltransferase	2.25313	4.36756e-10	1	0.0287467	0.989937		13.1506	4.96504	7.00299	6.1898	21.5854	31.9058	1.43074	18.4283	7.1483	7.93255	40.6984	48.4497	9.11026	0	4.37283	28.6027	3.1352	0	5.86221	19.1964	10.0086	19.0711	0	7.36733				1
1552	IMMADD_07625	cap8G	CDS	1551690	1552814	+	type 8 capsular polysaccharide synthesis protein Cap8G	2.25394	5.17002e-12	1	-0.0269332	0.986151		43.7032	23.0982	26.6565	26.8225	46.3105	113.19	2.86148	53.3948	18.3813	18.8398	127.218	131.749	18.2205	4.46398	16.7625	91.6968	12.5408	0	15.6326	84.4641	26.3384	38.1421	12.615	95.7753				1
1551	IMMADD_07620	cap8F	CDS	1550577	1551686	+	type 8 capsular polysaccharide synthesis protein Cap8F	2.25473	2.77989e-07	1	0.0165264	0.99487		36.8757	25.2569	22.3644	19.9449	46.703	94.7045	2.86148	46.307	18.8919	6.94098	105.588	81.5995	0	0	12.3897	86.6492	28.2168	0	14.3299	48.2652	17.3834	44.4992	0	125.245				1
1548	IMMADD_07605	cap8C	CDS	1546939	1547703	+	type 8 capsular polysaccharide synthesis protein Cap8C	2.32998	1.53111e-11	1	-0.0814341	0.948707		47.009	25.6887	23.9457	12.3796	63.9713	135.979	4.29222	49.1421	21.9555	23.7977	173.039	168.299	9.11026	26.7839	19.6777	59.7291	23.514	12.5364	6.51357	64.1708	42.1415	38.1421	10.092	66.306	1
1549	IMMADD_07610	cap8D	CDS	1547723	1549546	+	type 8 capsular polysaccharide synthesis protein Cap8D	2.39819	8.20803e-13	1	0.336464	0.790274		63.8854	44.2536	44.9547	26.8225	91.6399	203.589	10.0152	102.064	26.0402	14.8735	214.022	179.349	9.11026	0	26.237	127.871	26.6492	0	26.7056	78.431	54.2572	31.7851	20.184	110.51	1			1
1258	IMMADD_06155	ldhD	CDS	1219059	1220051	+	D-lactate dehydrogenase	-0.998675	0.000187498		-0.00286388	0.996442		66.8972	69.7264	73.1925	53.6449	32.3781	24.0559	127.336	38.2741	64.8453	62.4688	35.5755	38.2498	127.544	160.703	57.5756	58.0466	54.8661	100.291	53.4113	43.8775	23.7046	69.9273	73.1669	95.7753
1563	IMMADD_07680	ybaN	CDS	1562531	1562914	-	DUF454 domain-containing protein	-0.995705	0.00119879		-0.942798	0.228162		12.9875	12.3047	16.0391	10.3163	9.22286	6.33051	15.7381	8.03284	12.7648	20.8229	6.5459	5.94997	4.55513	4.46398	11.6609	2.52376	10.9732	62.6821	15.6326	10.4209	6.32123	25.4281	12.615	7.36733
135	IMMADD_00540	piuB	CDS	143914	145254	+	sulfite reductase subunit alpha	-0.946439	0.00324344		0.106645	0.901152		76.8199	106.64	122.213	103.163	71.2318	47.6055	135.92	54.3398	56.6758	89.2412	76.8431	72.2496	109.323	151.775	88.9141	36.174	42.3253	188.046	48.8518	28.5203	27.9188	50.8562	58.0289	0
747	IMMADD_03600	yedE	CDS	713650	714729	-	Sulphur transport	-0.894936	1.42855e-06		-0.414422	0.298715		102.914	77.2819	99.1713	112.104	64.3638	54.9488	154.52	66.6254	112.33	122.955	48.6673	48.4497	163.985	129.456	94.0158	48.7928	108.165	162.973	124.409	100.918	72.1673	146.212	151.38	103.143
2453	IMMADD_12130	ykoE	CDS	2471369	2471944	-	thiamine ABC transporter permease	-0.869077	0.00320866		0.00551513	0.996442		20.6735	22.8824	22.5903	12.3796	17.857	9.62238	12.8766	9.45041	29.1038	24.7892	11.0996	6.79996	22.7757	40.1758	29.881	12.6188	18.8112	87.7549	20.8434	13.7117	14.7495	0	12.615	22.102
972	IMMADD_04725	rpmC	CDS	932054	932263	-	50S ribosomal protein L29	-0.859897	0.00277074		0.000632124	0.99898		463.181	292.722	263.629	470.425	468.403	305.384	629.525	468.74	307.377	651.461	222.276	226.949	924.692	999.932	773.262	372.676	407.577	614.285	495.031	311.53	287.089	584.846	486.938	88.408							1
124	IMMADD_00485	yhhQ	CDS	100173	100877	+	queuosine precursor transporter	-0.851513	7.44545e-05		0.735808	0.199027		68.5758	101.46	109.563	87.3449	60.6354	41.7814	134.489	62.8452	83.7372	65.4435	57.2054	47.5997	113.878	107.136	95.4734	37.8565	51.7309	25.0728	72.952	34.005	46.3557	25.4281	85.7818	29.4693
2197	IMMADD_10850	cspC	CDS	2239935	2240135	+	cold-shock protein	-0.842727	0.000111602		0.241641	0.626811		10690.3	9159.85	10248.5	11176.7	10960.9	6604.5	16726.8	9233.05	14046.4	10137.8	5038.92	5121.22	16316.5	17320.3	13418	8457.13	12390.3	19607	16095.7	8031.22	6790.05	6719.37	7672.43	4604.58
962	IMMADD_04675	rpmD	CDS	928142	928321	-	50S ribosomal protein L30	-0.839306	0.000665317		-0.249175	0.697415		136.063	94.7675	80.8732	117.606	132.063	81.537	170.258	103.009	120.5	204.263	85.6659	86.6995	291.528	214.271	205.523	91.6968	109.732	225.656	162.188	102.564	85.8633	197.068	151.38	14.7347							1
2030	IMMADD_10015	znuC	CDS	2064581	2065324	-	metal ABC transporter ATP-binding protein	-0.828531	0.0620728		-1.64689	0.00185396	1	112.111	48.3552	62.5751	83.2184	89.0889	52.4166	97.2902	100.647	124.585	238.968	35.5755	28.0498	72.8821	71.4237	91.1006	65.6179	31.352	263.265	105.52	112.984	106.934	330.565	285.098	81.0406	1
1324	IMMADD_06485	queH	CDS	1285671	1286393	-	Epoxyqueuosine reductase QueH	-0.817819	0.00278803		0.391184	0.660677		27.7027	31.949	24.8493	63.2735	25.7063	18.2319	52.9373	12.758	35.2309	35.6965	20.4915	12.7499	36.4411	40.1758	30.6098	20.1901	21.9464	37.6093	24.1002	25.778	24.7581	6.35702	35.3219	0
1434	IMMADD_07035	cspC	CDS	1420494	1420694	+	cold-shock protein	-0.81196	0.000450309		-0.111604	0.83992		3360.86	2512.96	3331.39	4256.52	3950.52	1771.53	4652.76	2288.89	3609.38	2518.58	1678.6	2106.29	4218.05	4539.87	5028.02	2967.95	3914.3	7634.68	5098.17	2673.78	1858.97	2752.59	2558.32	1377.69
2612	IMMADD_12925	rpsP	CDS	2637306	2637581	+	30S ribosomal protein S16	-0.808395	2.91633e-06		0.359	0.328606		716.035	801.746	806.021	858.319	626.369	413.256	1143.16	611.441	834.819	773.424	544.732	556.747	1116.01	1102.6	858.532	422.31	645.852	1140.81	980.944	472.231	453.021	438.635	587.858	279.959							1
1424	IMMADD_06985	cna	CDS	1406269	1409820	-	collagen adhesin Cna	-0.804393	0.00457422		-0.710535	0.180821		332.408	170.97	128.313	277.853	269.425	230.937	363.408	239.568	231.809	537.43	109.857	163.199	478.289	553.534	428.537	232.186	288.439	664.43	420.777	276.976	225.984	533.99	524.783	294.693
2126	IMMADD_10495	queF	CDS	2162815	2163315	-	preQ(1) synthase	-0.793904	0.00246437		0.395819	0.55988		64.5854	79.6565	89.2316	67.4	62.5977	43.8071	118.751	53.3948	78.6313	71.393	58.6285	54.3997	127.544	116.064	59.762	32.8089	31.352	37.6093	80.7683	46.6198	27.9188	101.712	45.4139	0
1362	IMMADD_06675	IMMADD_06675	CDS	1329522	1332455	-	hypothetical protein	-0.789782	0.0200744		0.222286	0.794097		337.299	268.328	231.099	117.606	335.359	260.564	537.958	288.71	329.332	307.386	179.87	271.998	851.81	696.381	581.586	328.931	329.196	614.285	343.265	156.862	164.352	197.068	277.529	88.408
965	IMMADD_04690	fusE_Q140L	CDS	929249	929785	-	50S ribosomal protein L6	-0.777199	0.00140751		-0.0873975	0.899075		608.372	392.886	356.475	590.782	611.456	388.693	782.614	554.739	421.75	843.825	367.139	300.898	1152.45	1160.64	1011.58	481.198	517.309	814.867	698.906	417.933	430.37	718.344	749.33	228.387							1
1266	IMMADD_06195	IMMADD_06195	CDS	1226313	1226516	+	Membrane protein	-0.775045	0.03544		-0.999241	0.189711		14.4541	16.4062	11.7469	7.56531	11.3814	10.8885	8.58443	10.868	16.339	13.882	5.69208	9.34995	13.6654	8.92797	22.5929	2.52376	17.2436	37.6093	18.8894	14.8086	10.0086	50.8562	12.615	0
963	IMMADD_04680	rpsE	CDS	928338	928838	-	30S ribosomal protein S5	-0.765878	0.0041701		-0.305239	0.629243		738.968	476.212	390.36	775.788	683.473	476.055	816.952	643.573	517.23	1080.81	371.124	376.548	1220.78	1781.13	886.955	772.272	525.147	1065.6	799.215	521.045	476.199	889.983	1140.39	309.428							1
1946	IMMADD_09595	dck	CDS	1980626	1981243	-	deoxynucleoside kinase	-0.751491	0.000409506		0.342798	0.624195		39.0763	35.187	51.2799	55.0204	39.2462	24.3092	58.6603	27.4062	51.5699	45.6122	32.1603	27.1998	36.4411	66.9597	75.0669	31.1264	37.6224	12.5364	43.6409	36.1989	21.5975	44.4992	45.4139	0
973	IMMADD_04730	rplP	CDS	932253	932687	-	50S ribosomal protein L16	-0.750755	0.0010691		0.113842	0.8502		660.101	501.469	410.917	806.049	660.121	475.801	765.445	688.462	528.463	887.454	319.895	345.948	1343.76	1348.12	893.514	438.294	580.013	614.285	755.574	449.195	456.709	756.486	817.45	338.897							1
969	IMMADD_04710	rplX	CDS	931014	931331	-	50S ribosomal protein L24	-0.750448	0.004121		0.0562128	0.935031		437.946	292.937	270.18	434.661	471.936	294.495	510.774	409.675	373.754	626.671	246.752	181.899	924.692	843.693	713.5	367.628	300.98	413.702	517.829	319.208	289.723	654.774	436.478	176.816							1
1198	IMMADD_05855	cntD	CDS	1157641	1158456	-	Metal-staphylopine import system ATP-binding protein CntD	-0.748795	0.0448588		-0.351918	0.734891		13.053	15.7586	15.1355	9.62858	8.04547	6.58373	7.15369	15.1206	13.2754	22.8061	6.26129	3.39998	27.3308	26.7839	14.5761	5.88878	17.2436	0	10.4217	12.0663	18.4369	19.0711	25.23	0
1589	IMMADD_07810	ptsG	CDS	1594741	1596786	-	PTS system glucose-specific EIICBA component	-0.745209	0.00063288		0.686678	0.0846194		1059.3	1642.13	1873.86	1385.14	696.031	688.507	1881.42	962.524	1237.68	1395.14	1019.74	755.646	1284.55	1682.92	894.972	678.893	664.663	1190.96	1096.23	598.927	796.475	622.988	761.945	552.55
1571	IMMADD_07720	caiA	CDS	1570228	1571262	+	acyl-CoA dehydrogenase	-0.742781	0.0255012		-0.856635	0.0973978		64.9583	33.2442	38.8553	50.2061	49.8427	32.4122	80.1214	60.4826	69.9512	95.1906	27.6066	24.6499	81.9924	80.3517	63.406	32.8089	70.5421	62.6821	85.9791	93.2396	57.9446	184.354	103.443	14.7347
1384	IMMADD_06785	asp1	CDS	1363840	1365393	-	accessory Sec system protein Asp1	-0.73825	0.0431934		-0.168614	0.88626		25.7987	14.4634	18.7499	24.7592	20.8005	19.498	44.3529	13.7031	18.3813	15.8651	18.2147	16.1499	72.8821	75.8877	18.9489	10.0951	25.0816	37.6093	20.1921	13.1632	24.2314	12.714	42.8909	14.7347
398	IMMADD_01855	rpsD	CDS	414726	415328	+	30S ribosomal protein S4	-0.736645	3.17298e-09		0.0762148	0.823675		3157.28	3594.91	3765.8	4045.38	2832.4	1963.22	5415.35	2640.92	4069.93	3308.86	2259.76	2179.39	3735.21	3700.64	2988.83	2183.06	2878.12	4500.57	4138.72	2150	2327.79	3134.01	3176.45	1628.18							1
515	IMMADD_02440	RFAM:RF02896	ncRNA	526912	527006	-	Staphylococcus sRNA 774	-0.734913	0.0500034		0.458264	0.642369		29.6911	30.0061	37.0481	25.4469	22.5666	12.4078	58.6603	15.1206	21.9555	12.8904	36.7139	38.2498	91.1026	49.1038	33.525	19.3489	28.2168	37.6093	33.2192	19.1964	11.0621	31.7851	17.661	0
1757	IMMADD_08650	rpsF	CDS	1788947	1789243	+	30S ribosomal protein S6	-0.73452	4.10019e-07		-0.0874657	0.814554		1818.95	2151.59	2326.35	2283.35	1610.86	1103.03	2828.57	1715.72	1965.27	1921.66	1149.8	1143.24	2245.68	2312.34	1808.16	1526.04	1639.71	3322.15	1898.71	1047.57	1316.4	1811.75	1720.68	987.222							1
974	IMMADD_04735	rpsC	CDS	932690	933343	-	30S ribosomal protein S3	-0.731408	0.00185908		0.0331062	0.961149		1156.17	894.787	685.163	952.541	1043.95	836.641	1445.05	963.941	871.071	1508.18	629.26	523.597	2382.33	2548.93	1556.73	916.968	937.426	1567.05	1376.32	776.082	850.205	1290.48	1173.19	861.978							1
2410	IMMADD_11915	IMMADD_11915	CDS	2426651	2426896	-	Membrane protein	-0.73053	0.0248623		1.20801	0.298252		12.4769	13.384	15.3614	16.5061	15.1098	12.661	24.3226	11.813	19.4025	17.8482	7.68431	4.24998	13.6654	26.7839	15.3049	7.57129	10.9732	0	22.7975	12.0663	6.848	0	12.615	0
746	IMMADD_03595	tusA	CDS	713366	713590	-	oxidoreductase	-0.730406	0.00502075		0.250162	0.734891		44.8295	50.9456	50.3763	50.8939	37.2839	30.3865	92.998	35.439	45.4428	50.57	25.3298	16.1499	40.9962	66.9597	55.3891	37.8565	58.0013	112.828	41.0355	52.6529	31.6061	0	47.9369	0
983	IMMADD_04780	nCS2	CDS	937823	939157	-	guanine permease	-0.726945	1.47592e-05		0.157122	0.738168		290.481	314.525	363.252	345.253	241.168	184.345	413.483	278.787	310.44	255.825	163.932	163.199	519.285	366.047	338.165	231.345	311.953	564.139	304.835	172.767	223.35	216.139	222.024	176.816
1031	IMMADD_05020	ssaA2	CDS	980967	981776	+	Staphylococcal secretory antigen ssaA2	-0.721543	0.00369655		0.782532	0.0184957		499.498	718.204	761.293	649.241	551.998	282.088	804.075	411.565	596.372	558.253	538.471	464.097	769.817	821.373	535.671	307.899	399.739	564.139	493.729	252.295	193.851	317.851	290.144	206.285
1498	IMMADD_07355	plc	CDS	1485921	1486907	+	1-phosphatidylinositol phosphodiesterase	-0.720081	0.0125343		0.160358	0.843525		96.7862	136.862	125.376	93.5347	81.2396	84.0692	171.689	69.933	119.989	77.3424	91.3579	87.5495	122.989	124.992	128.998	59.7291	101.894	275.801	64.4843	43.8775	54.784	57.2132	30.2759	22.102
1189	IMMADD_05810	araJ	CDS	1147655	1148842	-	chloramphenicol resistance protein	-0.719667	0.00119956		0.199492	0.724838		121.817	128.875	196.535	151.306	101.451	81.0306	188.857	118.603	147.051	98.1653	85.3813	63.7496	132.099	178.559	104.219	88.3317	131.679	200.583	169.353	100.918	107.988	158.926	68.1209	0
2503	IMMADD_12380	rpmF	CDS	2520196	2520369	+	50S ribosomal protein L32	-0.715558	1.60466e-09		-0.00528898	0.989937		1935.52	2134.54	2262.87	2266.15	1856.15	1227.61	2822.85	1472.85	2187.38	2007.93	1386.02	1291.99	1986.04	2919.44	1980.16	1329.18	1893.66	3121.57	2648.42	1240.64	1426.49	1811.75	1998.21	1245.08							1
964	IMMADD_04685	rplR	CDS	928859	929218	-	50S ribosomal protein L18	-0.715141	0.00542845		-0.312474	0.635098		338.935	208.748	182.078	284.043	302.196	239.04	333.362	264.139	222.618	457.113	168.201	175.099	756.152	620.494	529.112	278.455	271.195	513.993	347.173	240.778	259.17	457.706	441.524	243.122							1
1928	IMMADD_09505	rplJ	CDS	1956315	1956815	+	50S ribosomal protein L10	-0.71073	1.65641e-07		-0.116541	0.734891		2609.01	2977.95	3508.5	3312.23	2275.69	1648.21	3611.18	2527.98	2996.16	3037.18	1904.29	1567.39	2682.97	3807.78	2416.72	1783.46	2009.67	4099.41	2920.03	1854.37	1931.66	2638.17	3125.99	1370.32							1
1814	IMMADD_08935	yejR	CDS	1839890	1841092	+	cobalamin biosynthesis protein CobW	-0.707123	0.0318508		-0.383501	0.659253		36.4644	26.1204	38.1776	33.7	24.1364	15.1932	51.5066	30.2413	37.2733	57.511	14.5148	24.6499	36.4411	35.7119	31.3386	22.7139	64.2717	25.0728	38.4301	36.7474	30.0258	0	105.966	58.9386
966	IMMADD_04695	rpsH	CDS	929810	930208	-	30S ribosomal protein S8	-0.699462	0.00330672		-0.2446	0.665176		462.003	316.036	268.824	435.349	452.312	376.792	555.127	402.115	339.544	608.823	244.76	229.499	687.825	807.981	770.346	413.056	471.848	852.476	520.434	376.249	304.472	444.992	577.766	169.449							1
1929	IMMADD_09510	rplL	CDS	1956858	1957226	+	50S ribosomal protein L7/L12	-0.696908	5.86634e-07		0.153725	0.621464		1741.86	2039.34	2502.1	2199.44	1651.09	1125.82	2964.49	1793.69	2045.95	1958.35	1324.55	1062.49	1781.06	2089.14	1695.2	1126.44	1606.79	2068.51	2169.02	1105.71	1266.88	1786.32	1808.99	891.447							1
1530	IMMADD_07515	sodM	CDS	1526227	1526826	+	Superoxide dismutase [Mn/Fe] 2	-0.696153	0.000611058		0.553999	0.240067		97.2143	130.386	109.111	132.737	84.5756	61.0261	204.596	73.7132	112.841	111.056	64.6051	90.0995	100.213	133.919	84.5413	42.904	114.435	87.7549	130.923	91.5942	91.131	50.8562	103.443	29.4693
1114	IMMADD_05435	ptsG2	CDS	1064211	1065653	-	PTS maltose transporter subunit IIBC	-0.694814	0.00189667		-0.190268	0.740009		182.452	251.706	227.936	172.627	139.913	100.022	309.04	128.998	211.385	261.774	138.602	108.799	104.768	267.839	129.727	86.6492	141.084	363.556	179.123	95.9819	184.896	171.64	199.317	221.02
2131	IMMADD_10520	ceuB	CDS	2168930	2169901	+	iron ABC transporter permease	-0.688921	0.0214571		0.572812	0.573823		19.3291	19.8602	22.3644	27.5102	17.857	12.1546	35.7685	23.1535	25.019	46.6037	13.3764	16.1499	40.9962	0	24.0505	12.6188	18.8112	0	16.2839	11.5178	17.3834	25.4281	17.661	0
1873	IMMADD_09230	rplY	CDS	1901432	1902085	+	50S ribosomal protein L25/general stress protein Ctc	-0.688735	2.65917e-10		-0.168659	0.545366		2556.74	2658.46	3098.03	3021.31	1931.7	1550.72	3360.8	2394.26	2732.18	2710.95	1755.44	1786.69	3598.55	3397.09	2363.51	1768.32	2135.07	3836.14	3136.28	1952.55	1809.45	2956.02	3090.67	1760.79							1
971	IMMADD_04720	rpsQ	CDS	931767	932030	-	30S ribosomal protein S17	-0.681218	0.00368247		-0.365898	0.491979		638.189	421.165	378.161	563.272	603.999	512.012	695.339	467.795	420.218	966.78	368.278	329.798	1102.34	1022.25	941.615	505.594	539.255	702.039	751.015	551.211	518.341	1150.62	857.818	309.428							1
968	IMMADD_04705	rplE	CDS	930448	930987	-	50S ribosomal protein L5	-0.680025	0.00398464		-0.159638	0.791767		728.497	518.739	455.872	645.115	787.867	535.308	792.629	662.946	528.463	986.611	437.721	316.198	1234.44	1254.38	1267.39	567.006	594.121	1002.91	915.808	464.004	602.624	1093.41	701.393	390.469							1
2502	IMMADD_12375	yceD	CDS	2519559	2520116	+	DNA-binding protein	-0.674191	1.96087e-08		-0.147692	0.606839		1404	1427.13	1707.37	1645.11	1316.32	843.731	2060.26	1158.62	1448.55	1762.02	912.441	905.245	1535.08	1557.93	1552.35	1288.8	1285.43	2331.77	1681.15	984.5	969.782	1640.11	1445.68	832.508
1825	IMMADD_08990	yocR	CDS	1849909	1851246	+	sodium-dependent transporter	-0.670296	0.00723651		-0.655303	0.022399		446.279	325.318	429.667	517.192	388.93	203.336	583.741	312.336	447.279	463.063	174.178	144.499	432.737	379.439	399.385	339.867	457.74	977.841	644.843	459.068	432.477	667.488	590.381	493.611
1927	IMMADD_09500	rplA	CDS	1955351	1956043	+	50S ribosomal protein L1	-0.665435	8.48178e-09		0.0704284	0.791767		2778.42	3175.47	3214.15	2991.05	2683.46	1999.94	4004.64	2433.95	3458.24	3179.96	2159.86	1426.29	3402.68	3736.35	3060.25	1966.85	2724.49	3773.46	3174.71	1963.52	2191.36	2530.1	3105.81	1547.14							1
1774	IMMADD_08735	tcyP	CDS	1801207	1802595	-	L-cystine transporter	-0.662863	0.00705163		-0.00645371	0.993109		96.3596	89.8025	113.403	99.7245	57.8881	42.541	164.535	97.3392	121.01	90.2328	48.0981	33.1498	113.878	80.3517	90.3718	70.6654	123.841	200.583	97.7036	93.2396	66.8997	108.069	65.5979	147.347
1461	IMMADD_07170	purA	CDS	1451109	1452392	+	adenylosuccinate synthase	-0.662658	0.00435583		0.251803	0.642111		238.49	304.81	359.637	203.576	135.792	169.151	382.007	257.051	310.951	152.702	230.529	251.599	432.737	299.087	309.742	168.251	263.357	188.046	180.426	100.918	123.791	203.425	310.328	147.347
1758	IMMADD_08655	ssb	CDS	1789264	1789767	+	Single-stranded DNA-binding protein 1	-0.660447	3.85817e-09		-0.0867111	0.743376		2564.78	2668.82	3101.87	2965.6	2328.87	1659.1	3599.74	2395.21	2837.87	3170.05	1493.6	1699.14	3079.27	3343.52	2425.46	2077.06	2483.08	3735.85	2837.31	1505.55	1872.66	2676.31	3030.12	2003.91
1426	IMMADD_06995	rarD	CDS	1412166	1413074	-	EamA family transporter RarD	-0.659649	0.00846457		-0.591641	0.315811		44.3315	32.1648	41.1143	62.5857	28.846	28.3607	68.6755	30.7138	35.2309	29.7471	25.6144	20.3999	72.8821	22.3199	44.4571	22.7139	45.4605	125.364	53.4113	46.0713	38.9809	57.2132	50.4599	36.8367
967	IMMADD_04700	rpsZ	CDS	930240	930425	-	type Z 30S ribosomal protein S14	-0.659407	0.015551		-0.157531	0.811899		148.705	96.4945	86.5208	140.302	151.687	115.975	148.797	129.943	133.265	203.272	81.1122	57.7997	300.639	245.519	228.116	172.457	133.246	213.119	172.61	87.2064	115.362	228.853	133.719	44.204
36	IMMADD_00045	betT	CDS	9501	11147	+	choline transporter	-0.658352	1.13419e-06		-0.241839	0.366281		709.83	740.87	868.822	761.345	609.101	392.745	1005.81	659.166	820.522	779.373	431.175	430.948	674.159	816.909	683.619	559.434	634.879	1115.74	993.32	644.45	565.223	889.983	865.387	383.101
1146	IMMADD_05595	glnQ	CDS	1099195	1099926	-	amino acid ABC transporter ATP-binding protein	-0.657114	0.000978168		-0.57114	0.0708002		512.973	362.016	457.227	392.708	452.509	344.127	608.064	438.026	595.351	638.57	348.64	260.949	505.62	790.125	662.483	344.914	498.497	752.185	519.783	480.458	499.377	686.559	961.261	198.918
976	IMMADD_04745	rpsS	CDS	933749	934027	-	30S ribosomal protein S19	-0.653233	0.00243147		-0.203477	0.714844		570.183	447.717	360.767	533.01	526.684	482.132	666.724	458.345	372.733	767.474	309.649	281.348	952.022	1057.96	728.804	445.024	565.904	965.304	650.706	416.287	463.557	781.914	497.03	383.101							1
1726	IMMADD_08495	mepA	CDS	1757506	1758861	+	multidrug efflux MATE transporter MepA	-0.652142	0.0154103		0.242662	0.791767		23.7656	23.53	29.8192	35.0755	24.7251	15.6997	28.6148	25.9886	28.0826	51.5616	12.8072	11.8999	27.3308	17.8559	34.9826	24.3964	20.3788	0	33.8706	23.5841	19.4905	19.0711	37.8449	0
2132	IMMADD_10525	ceuC	CDS	2169888	2170844	+	iron ABC transporter permease	-0.65002	0.0241299		1.53201	0.0743611	1	28.5997	31.949	32.53	35.7633	35.3216	23.2963	24.3226	22.681	42.3792	29.7471	21.3453	17.8499	95.6578	40.1758	38.6266	14.3013	25.0816	25.0728	39.7328	21.3903	21.5975	6.35702	12.615	0
1759	IMMADD_08660	rpsR	CDS	1789819	1790061	+	30S ribosomal protein S18	-0.648535	7.86531e-08		-0.10471	0.748238		6621.38	8124.97	7470.61	8333.53	5613.38	4488.08	10347.1	5998.64	8211.35	6955.85	4634.78	4695.37	7411.2	7352.18	6461.58	4613.44	5844.02	9878.7	7013.16	3736.71	4985.34	5912.03	8684.15	5525.5							1
1511	IMMADD_07420	sirB	CDS	1504238	1505233	-	staphyloferrin B ABC transporter permease subunit SirB	-0.646057	0.0617681		0.69145	0.469282		26.9734	27.8474	30.0451	26.8225	23.5477	19.498	64.3832	15.1206	25.019	47.5953	21.6299	15.2999	4.55513	35.7119	45.1859	5.88878	25.0816	50.1457	20.8434	26.8749	21.0708	6.35702	17.661	44.204
1078	IMMADD_05255	gltS	CDS	1028445	1029653	+	sodium/glutamate symporter	-0.644332	9.64312e-05		0.004102	0.995748		85.9983	98.4373	114.307	90.096	74.1753	59.76	101.582	67.0979	105.182	78.3339	70.2972	57.7997	81.9924	169.631	105.677	52.999	98.7589	137.901	82.071	84.4641	63.739	95.3554	88.3048	0
2615	IMMADD_12940	rplS	CDS	2639112	2639462	+	50S ribosomal protein L19	-0.641661	5.43104e-05		0.0840454	0.813548		1669.41	1623.14	2413.77	2421.59	1247.24	1045.55	2237.68	2128.23	1987.74	1834.4	989.284	1049.74	1922.27	2178.42	1401.49	1279.55	1470.41	2269.09	2135.8	1192.37	1301.65	1608.33	1715.64	943.018
1745	IMMADD_08590	ltrA	CDS	1774514	1775647	-	low temperature requirement protein A	-0.641	2.46258e-05		0.0122804	0.984635		152.855	146.361	160.617	157.496	154.238	108.378	220.334	120.493	193.515	126.921	90.2195	89.2495	218.646	191.951	178.557	108.522	167.733	250.728	194.756	117.372	119.05	203.425	116.058	81.0406
1702	IMMADD_08375	frwC	CDS	1730522	1731553	+	transcriptional regulator	-0.640906	4.40727e-06		-0.15588	0.670161		176.209	181.116	192.921	216.643	120.682	119.52	243.226	183.81	204.748	218.145	113.272	119.849	191.316	169.631	161.066	100.109	210.059	275.801	227.324	157.41	155.397	152.569	249.777	88.408
275	IMMADD_01240	rpsT	CDS	281293	281544	+	30S ribosomal protein S20	-0.640034	2.08743e-06		0.35139	0.193841		1073.82	1394.1	1274.32	1193.94	1096.15	719.399	1625.32	737.604	1186.11	1304.9	848.12	645.996	1398.43	1374.91	1143.49	813.493	993.86	1441.69	1466.86	814.475	824.393	928.126	779.606	692.529							1
980	IMMADD_04765	rplC_M169L	CDS	935885	936547	-	50S ribosomal protein L3 RplC	-0.6379	0.000741043		-0.079356	0.88732		743.128	613.506	513.251	681.566	729.979	571.265	774.03	607.189	601.478	946.948	461.628	444.548	1097.79	1553.47	1113.61	605.703	741.476	927.695	794.656	519.948	575.232	972.625	802.312	442.04							1
954	IMMADD_04635	rpoA	CDS	923353	924297	-	DNA-directed RNA polymerase subunit alpha	-0.635387	0.00485748		-0.50566	0.255045		1250.84	837.581	782.753	1002.06	1166	973.886	1317.71	1146.81	919.577	1797.71	823.929	616.247	2045.25	2017.72	1766.62	986.792	956.237	2005.83	1274.05	959.271	1015.61	1989.75	1682.84	685.162
1926	IMMADD_09495	rplK	CDS	1954721	1955143	+	50S ribosomal protein L11	-0.633768	5.17002e-12		-0.140397	0.556584		3355.23	3711.26	4073.93	3903.01	2962.89	2340.77	4946.06	2815.28	3471.01	4193.34	2488.86	2246.54	3279.69	3776.53	3123.66	2310.09	3701.11	4500.57	3828.03	2523.5	2742.89	3782.43	4334.51	2114.42							1
961	IMMADD_04670	rplO	CDS	927685	928125	-	50S ribosomal protein L15	-0.629915	0.00278803		-0.460748	0.245989		485.823	343.883	308.357	502.749	442.108	317.539	479.297	481.026	401.326	640.553	238.498	228.649	573.947	879.405	594.704	409.691	438.929	764.722	607.716	369.119	366.631	622.988	756.899	405.203							1
956	IMMADD_04645	rpsM	CDS	924785	925150	-	30S ribosomal protein S13	-0.625373	0.00652495		-0.326799	0.557093		801.383	571.196	509.185	652.68	708.001	651.536	879.904	753.197	608.116	1113.53	466.182	511.697	1298.21	1687.39	1048.02	577.101	625.473	827.404	763.39	612.091	662.675	1042.55	1412.88	449.407							1
2027	IMMADD_10000	RFAM:RF01818	ncRNA	2061928	2062367	-	RNA Staph. aureus C	-0.623483	0.0352126		-1.04331	0.00065035	1	167.61	124.99	127.635	151.994	126.961	86.3482	167.396	94.0315	210.364	199.305	62.6129	90.9495	118.433	200.879	152.32	85.808	98.7589	300.874	198.664	205.676	187.003	336.922	335.558	191.551
1668	IMMADD_08205	IMMADD_08205	CDS	1695177	1696553	-	MFS transporter	-0.618346	0.0178381		0.306709	0.635098		61.4627	53.752	70.2558	100.412	46.8992	31.9058	97.2902	58.5925	81.6948	63.4604	30.4526	28.0498	63.7718	62.4958	49.5587	32.8089	67.4069	112.828	91.8413	80.0764	63.739	19.0711	63.0749	44.204
1061	IMMADD_05170	nhaC	CDS	1008911	1010221	-	sodium:proton antiporter	-0.616508	2.2377e-05		-0.320157	0.374742		122.196	107.504	132.379	140.99	101.059	85.3353	167.396	103.954	141.945	134.853	79.4046	65.4496	100.213	187.487	125.354	115.252	133.246	188.046	119.198	78.431	99.5593	203.425	133.719	66.306
977	IMMADD_04750	rplB	CDS	934094	934927	-	50S ribosomal protein L2	-0.614159	0.00011316		-0.142945	0.727214		2015.55	1734.96	1566.64	2091.46	1911.49	1472.73	2616.82	1705.8	1821.28	2480.91	1358.7	1013.19	3329.8	2986.4	2521.66	1359.47	1625.6	2895.91	2355.31	1707.93	1634.04	2237.67	2419.55	1510.3							1
439	IMMADD_02060	araJ	CDS	470876	472048	-	MFS transporter	-0.607507	0.00140751		-0.198492	0.713065		117.757	92.8247	117.921	119.669	105.572	82.0434	113.028	80.801	118.968	106.098	73.9971	56.9497	259.642	142.847	117.338	76.5542	126.976	175.51	151.115	101.467	109.041	190.711	100.92	88.408
1150	IMMADD_05615	IMMADD_05615	CDS	1103136	1103240	+	Putative metal homeostasis protein	-0.601755	0.0845817		-1.1254	0.046704	1	43.0903	21.3713	42.6956	57.7715	29.6309	21.2705	27.184	23.1535	42.8898	31.7302	20.4915	27.1998	13.6654	35.7119	46.6435	22.7139	34.4872	125.364	74.9061	57.0407	43.7218	88.9983	65.5979	36.8367
970	IMMADD_04715	rplN	CDS	931367	931735	-	50S ribosomal protein L14	-0.601347	0.00805929		-0.115964	0.846905		700.709	512.263	414.984	586.655	706.628	468.964	857.012	666.726	592.798	945.957	396.454	396.948	1166.11	1272.24	1107.05	649.449	575.31	702.039	758.18	510.624	554.161	692.916	1155.53	427.305
20	IMMADDIOOM_181	IMMADDIOOM_181	regulatory_region	1806055	1806157	+	Purine riboswitch	-0.600973	0.013158		0.268789	0.773562		24.3974	26.768	28.9156	19.2572	21.7816	18.2319	30.0455	14.1756	20.4237	26.7724	23.9068	20.3999	27.3308	31.2479	48.8299	17.6663	29.7844	25.0728	31.2651	13.7117	21.0708	44.4992	12.615	7.36733
979	IMMADD_04760	rplD	CDS	935235	935858	-	50S ribosomal protein L4	-0.595174	0.00777142		-0.1071	0.852987		920.771	687.982	632.754	807.425	840.261	739.404	875.612	902.514	719.425	1175.01	506.311	500.647	1712.73	1718.63	1386.91	906.873	832.397	1115.74	986.806	619.769	792.787	934.483	1304.39	478.877							1
1672	IMMADD_08225	IMMADD_08225	CDS	1699780	1700700	-	ABC transporter	-0.595098	0.073973		-0.18499	0.873317		20.3321	19.6443	23.4939	11.0041	19.4269	15.4465	55.7988	17.4833	21.9555	23.7977	12.5226	11.0499	0	13.3919	32.0674	15.9838	21.9464	62.6821	20.8434	16.454	18.4369	19.0711	15.138	0
1148	IMMADD_05605	hisJ	CDS	1100623	1101402	-	amino acid ABC transporter substrate-binding protein	-0.59423	0.00369655		-0.312486	0.480301		452.962	321.001	420.179	320.494	384.22	283.86	689.616	351.555	509.572	614.773	279.197	231.199	391.741	749.949	598.348	436.611	379.36	488.92	509.361	439.871	438.272	610.274	726.623	243.122
1945	IMMADD_09590	dck	CDS	1979971	1980633	-	deoxynucleoside kinase	-0.592721	6.33855e-05		0.0532205	0.906194		158.06	194.5	228.388	192.572	148.939	108.378	167.396	150.261	157.263	192.364	122.38	112.199	195.871	183.023	189.489	125.347	139.517	275.801	190.848	132.181	119.05	120.783	174.087	14.7347
1779	IMMADD_08760	pbuX	CDS	1806966	1808234	+	xanthine permease	-0.590942	0.00511837		-0.158121	0.795373		87.7448	78.1454	81.325	85.2817	74.3715	65.8373	134.489	75.1307	61.7817	124.938	62.8975	46.7497	109.323	138.383	118.066	92.538	76.8125	87.7549	81.4196	53.2014	41.6147	158.926	80.7358	88.408
1443	IMMADD_07080	rpmH	CDS	1428316	1428453	-	50S ribosomal protein L34	-0.587971	0.000885494		0.248428	0.564618		6028.16	7604.28	6597.04	6149.22	5659.11	4031.52	9153.87	5191.11	8179.7	6021.8	4730.69	3806.28	9866.41	8802.97	5630.74	5099.69	4383.02	9239.34	6578.05	4631.81	4734.6	4513.49	4432.9	3609.99							1
2576	IMMADD_12745	carA	CDS	2595150	2596250	+	carbamoyl phosphate synthase small subunit	-0.581512	0.0830208		0.68822	0.225811		101.547	80.52	77.7106	119.669	124.607	101.035	84.4136	100.647	88.3325	134.853	81.6814	36.5498	227.757	196.415	155.235	124.506	130.111	100.291	111.382	47.1683	32.6597	82.6413	60.5519	36.8367
1826	IMMADD_08995	cysK	CDS	1851412	1852368	+	cysteine synthase	-0.577759	0.0211838		0.195569	0.734891		140.94	125.853	138.704	154.057	105.572	73.1807	180.273	115.767	196.068	144.769	70.8664	48.4497	223.201	236.591	116.609	143.013	130.111	250.728	169.353	128.89	143.808	44.4992	153.903	147.347
1196	IMMADD_05845	cntE	CDS	1155694	1156887	-	Staphylopine export protein	-0.577016	0.0047983		-0.376893	0.507513		64.0995	66.0566	70.2558	98.349	51.2163	43.8071	50.0758	52.4498	54.6334	71.393	39.56	50.9997	100.213	89.2797	56.8467	42.904	43.8929	37.6093	87.9332	64.7192	54.2572	152.569	73.1669	22.102
1197	IMMADD_05850	cntF	CDS	1156899	1157648	-	Metal-staphylopine import system ATP-binding protein CntF	-0.576431	0.0590708		0.00734613	0.996442		22.6121	19.2126	28.2379	39.8898	17.4646	20.5109	25.7533	22.681	26.0402	47.5953	16.7916	14.4499	0	53.5678	17.4913	14.3013	21.9464	0	18.8894	22.4872	17.3834	12.714	47.9369	14.7347
1118	IMMADD_05455	IMMADD_05455	CDS	1070583	1070939	+	DUF4889 domain-containing protein	-0.575705	0.00820928		0.752961	0.0926536		154.746	207.884	213.478	184.318	115.776	102.301	306.178	129.471	139.902	165.592	156.532	144.499	268.753	227.663	158.879	128.712	117.57	150.437	162.188	132.181	102.72	76.2843	123.627	44.204
1041	IMMADD_05070	IMMADD_05070	CDS	990136	990369	-	hypothetical protein	-0.573228	0.00870516		0.445377	0.533126		42.8226	38.641	47.4396	86.6572	41.7972	35.7041	42.9222	38.2741	56.1652	39.6628	34.1525	30.5998	63.7718	58.0318	53.2027	36.174	51.7309	37.6093	37.1274	26.3265	27.9188	63.5702	22.707	14.7347
2137	IMMADD_10550	grpB	CDS	2174448	2174966	-	Dephospho-CoA kinase/protein folding accessory domain-containing protein	-0.573075	0.0816518		-0.147179	0.882819		26.6454	22.0189	25.0752	17.1939	33.5555	15.9529	44.3529	20.7909	27.572	14.8735	25.6144	15.2999	54.6616	58.0318	39.3554	26.0789	29.7844	0	25.4029	12.6148	18.4369	50.8562	35.3219	0
1910	IMMADD_09415	nupC	CDS	1937860	1939074	-	NupC/NupG family nucleoside CNT transporter	-0.572439	0.000428573		0.606917	0.0217466		600.081	736.121	836.518	810.176	589.674	447.947	909.95	623.727	822.054	660.385	492.081	412.248	651.384	910.653	639.162	413.056	548.661	626.821	616.184	376.249	404.032	400.493	461.708	412.571
336	IMMADD_01545	rplU	CDS	340739	341047	-	50S ribosomal protein L21	-0.570306	4.72738e-09		-0.0563779	0.859501		1409.3	1554.27	1610.69	1656.8	1220.75	985.028	2160.42	1151.53	1552.71	1750.12	1031.97	1036.14	1179.78	1736.49	1465.63	1188.69	1351.27	1993.29	1593.87	987.791	1144.14	1532.04	1513.8	1016.69							1
945	IMMADD_04590	rpsI	CDS	918071	918469	-	30S ribosomal protein S9	-0.570217	1.28899e-05		0.0504259	0.891242		2011.56	2133.89	2276.65	2438.09	1982.91	1382.58	3389.42	1890.08	2431.44	2180.46	1414.77	1577.59	2473.44	2303.42	2109.16	1497.43	1671.06	2845.77	2138.41	1148.49	1569.24	1824.47	2091.56	1495.57							1
958	IMMADD_04655	infA	CDS	925318	925536	-	translation initiation factor IF-1	-0.569976	0.0262777		-0.392586	0.506935		215.544	143.77	118.599	149.243	217.816	166.619	218.903	161.602	180.75	256.816	139.171	128.349	455.513	325.871	351.284	137.966	164.598	263.265	222.764	216.096	187.003	343.279	297.713	110.51
1140	IMMADD_05565	IMMADD_05565	CDS	1093851	1094033	-	hypothetical protein	-0.569815	0.0394539		0.444327	0.413398		190.384	352.086	269.502	169.876	158.555	136.739	316.193	120.965	181.771	201.288	243.906	225.249	227.757	245.519	165.439	78.2367	166.166	325.947	209.737	94.885	112.202	146.212	83.2588	147.347
975	IMMADD_04740	rplV	CDS	933367	933720	-	50S ribosomal protein L22	-0.564132	0.0117216		0.187992	0.723479		722.365	610.052	527.709	700.823	780.018	657.867	877.043	717.758	573.906	952.898	494.642	358.698	1425.76	1245.45	1045.83	598.973	522.011	714.576	906.038	532.014	544.679	756.486	754.376	316.795
789	IMMADD_03810	cshA	CDS	760029	761549	-	DEAD-box ATP-dependent RNA helicase CshA	-0.557354	7.0543e-05		0.0343697	0.907801		2766.61	2358.18	2914.37	3179.49	3075.14	1873.83	3801.47	2808.66	3112.06	2979.66	1701.08	1529.99	2992.72	3508.69	3404.25	2548.16	3216.72	3585.42	3531.01	1994.23	2085.48	2530.1	3206.73	1694.49
24	IMMADDIOOM_185	IMMADDIOOM_185	regulatory_region	2639050	2639092	+	Ribosomal protein L19 leader	-0.556713	0.0135239		0.289735	0.422096		276.857	301.356	347.664	462.859	288.263	141.55	311.901	216.414	318.61	298.462	150.271	113.049	277.863	334.799	386.266	263.313	257.087	401.165	293.762	371.313	249.162	247.924	209.409	125.245
2544	IMMADD_12585	IMMADD_12585	CDS	2563447	2563674	+	Elx1	-0.552872	0.0232505		-0.0969474	0.904895		38.6831	38.2092	39.9848	34.3878	26.0987	22.0302	48.6451	36.3841	34.7203	32.7218	25.0452	16.1499	36.4411	89.2797	40.0842	45.4278	34.4872	100.291	43.6409	26.8749	29.4991	44.4992	22.707	22.102
1841	IMMADD_09070	treB	CDS	1869206	1870633	+	PTS trehalose transporter subunit IIBC	-0.547828	0.000287294		-0.0525067	0.910579		2159.33	2483.17	2672.66	2986.92	1714.27	1615.8	3363.67	1993.56	2296.65	2378.77	1591.51	1527.44	1662.62	2977.48	1663.86	1744.76	1810.58	3510.2	2572.86	1407.92	1857.39	2129.6	2008.3	1694.49
407	IMMADD_01900	tyrS	CDS	424818	426080	-	tyrosine--tRNA ligase	-0.5443	0.00455566		0.288252	0.566548		191.727	237.89	252.333	198.074	193.876	148.894	253.241	196.096	214.96	194.347	156.817	147.049	232.312	357.119	203.336	125.347	150.49	351.02	199.967	119.566	128.532	76.2843	169.041	103.143
1827	IMMADD_09000	metC	CDS	1852361	1853503	+	bifunctional cystathionine gamma-lyase/homocysteine desulfhydrase	-0.543175	0.00278803		-0.301575	0.425597		265.545	292.937	290.737	324.621	197.408	154.971	373.423	254.216	317.589	347.049	163.932	161.499	259.642	174.095	198.964	175.822	236.708	401.165	347.173	295.624	271.286	394.136	297.713	176.816
906	IMMADD_04395	spoVV	CDS	875399	876769	-	Gate domain-containing protein	-0.541292	2.46258e-05		0.177355	0.620702		301.312	354.029	399.17	362.447	242.345	195.739	446.39	271.699	376.817	304.412	211.176	206.549	391.741	330.335	244.878	275.932	304.115	338.483	362.155	290.688	242.314	324.208	285.098	169.449
907	IMMADD_04400	fecD	CDS	877005	877973	-	iron-dicitrate transporter subunit FecD	-0.540466	0.0104973		-0.102986	0.903916		32.5889	48.3552	40.8884	37.1388	31.9856	27.8543	42.9222	33.0764	45.9533	52.5531	24.7606	25.4999	13.6654	17.8559	34.9826	31.1264	28.2168	0	36.476	23.0357	19.4905	76.2843	35.3219	22.102					1
946	IMMADD_04595	rplM	CDS	918483	918920	-	50S ribosomal protein L13	-0.537357	0.000100608		0.292164	0.245903		2017.9	2193.04	2448.34	2541.26	2118.71	1549.46	3330.76	1865.98	2560.62	2182.44	1733.81	1480.69	2610.09	2450.73	2157.26	1473.04	1950.1	2156.26	1885.03	1055.8	1502.87	1703.68	1995.69	1466.1							1
2614	IMMADD_12935	trmD	CDS	2638272	2639009	+	tRNA (guanosine(37)-N1)-methyltransferase TrmD	-0.5371	0.000222459		0.17099	0.68898		140.824	139.885	151.807	159.559	130.297	100.022	224.626	148.371	160.326	155.676	93.9194	81.5995	182.205	223.199	155.964	125.347	141.084	150.437	147.858	110.791	113.782	114.426	161.472	66.306
335	IMMADD_01540	ysxB	CDS	340413	340733	-	ribosomal-processing cysteine protease Prp	-0.53678	0.000923599		0.257011	0.423526		1210.36	1343.8	1699.69	1984.17	1073.78	739.151	1738.35	1368.89	1356.64	1370.35	876.865	740.346	1352.87	1437.4	1195.24	1100.36	1015.81	1491.83	1203.71	1056.35	902.882	966.268	1153.01	670.427
1821	IMMADD_08970	dabA	CDS	1844178	1846883	+	putative inorganic carbon transporter subunit DabA	-0.536457	0.00820928		-0.249457	0.627696		433.36	494.13	587.573	540.576	321.23	276.01	497.897	465.432	447.79	803.171	306.519	340.848	291.528	366.047	414.69	247.329	449.902	388.629	334.146	341.147	396.13	425.921	840.157	390.469
2574	IMMADD_12735	pyrB	CDS	2592975	2593856	+	aspartate carbamoyltransferase catalytic subunit	-0.533429	0.0672927		0.800872	0.133269		79.6852	74.2597	82.9063	86.6572	93.0135	67.8631	84.4136	83.1636	75.0571	102.132	59.1977	43.3498	154.874	133.919	117.338	102.633	106.597	112.828	72.3006	35.102	36.8738	50.8562	35.3219	22.102
359	IMMADD_01660	rpmI	CDS	364708	364908	-	50S ribosomal protein L35	-0.532638	0.00119879		0.0500848	0.899889		806.966	902.126	866.789	882.39	877.152	663.438	1133.14	739.022	937.959	920.176	805.145	521.047	1129.67	910.653	899.345	630.941	685.042	1316.32	905.386	465.101	595.776	584.846	835.111	353.632							1
955	IMMADD_04640	rpsK	CDS	924372	924761	-	30S ribosomal protein S11	-0.532231	0.0231614		-0.367133	0.469456		769.197	481.825	499.697	557.082	781.98	636.85	751.138	669.089	610.669	1043.13	537.333	451.347	1361.98	1223.13	1122.36	642.719	642.717	1328.86	808.334	635.675	687.433	953.554	918.37	346.265
23	IMMADDIOOM_184	IMMADDIOOM_184	regulatory_region	919048	919117	-	Ribosomal protein L13 leader	-0.531882	0.00723651		-0.34666	0.42542		140.191	144.418	145.933	176.065	149.136	76.7258	168.827	119.075	154.199	149.727	132.626	97.7495	159.43	102.672	250.709	130.394	120.705	213.119	103.566	116.824	94.8184	171.64	201.84	44.204							1
831	IMMADD_04020	rpmE2	CDS	795979	796233	-	type B 50S ribosomal protein L31	-0.531713	0.000176345		0.317654	0.271234		1597.95	1913.7	1825.07	1563.27	1394.42	1043.02	2530.98	1703.44	1954.04	1646	1405.94	1131.34	2468.88	1990.94	1791.4	1146.63	1232.14	1604.66	1965.8	1157.82	1209.46	1538.4	1422.97	1112.47							1
978	IMMADD_04755	rplW	CDS	934960	935235	-	50S ribosomal protein L23	-0.530788	0.015551		-0.160231	0.771403		383.812	296.823	245.782	324.621	399.723	327.921	459.267	329.347	311.462	538.422	265.82	152.999	542.061	566.926	620.213	288.55	290.006	601.748	502.848	313.175	352.408	425.921	413.771	257.857
1425	IMMADD_06990	citT	CDS	1410198	1411616	+	anion permease	-0.52387	3.27659e-05		0.0886667	0.843525		153.442	172.265	193.147	156.12	124.018	105.34	243.226	127.58	171.559	193.356	112.134	107.099	218.646	111.6	146.49	128.712	147.355	188.046	174.564	112.436	150.129	146.212	166.518	132.612
953	IMMADD_04630	rplQ	CDS	922968	923336	-	50S ribosomal protein L17	-0.523481	0.0021164		-0.167	0.723935		572.489	458.079	417.017	435.349	517.069	435.286	691.047	475.828	482	770.449	416.091	343.398	847.254	897.261	769.618	449.23	484.389	651.894	747.107	448.647	461.976	692.916	766.991	508.346							1
358	IMMADD_01655	rplT	CDS	364305	364661	-	50S ribosomal protein L20	-0.523262	9.3448e-08		-0.190154	0.397473		1134.53	1342.5	1161.37	1077.71	1008.43	978.444	1609.58	978.589	1175.9	1266.23	1025.43	764.996	1275.44	1299.02	1273.95	801.716	1089.48	1629.73	1228.46	816.669	880.758	1252.33	1428.02	729.366							1
2051	IMMADD_10120	ykvI	CDS	2085551	2086618	+	Branched-chain amino acid transport system carrier protein	-0.521411	0.000108001		0.13498	0.721345		361.748	464.771	529.516	480.053	359.888	273.225	513.635	340.215	451.875	366.88	287.45	235.449	305.194	433.006	320.674	317.153	354.278	438.775	380.393	275.331	269.179	355.993	368.357	198.918
1699	IMMADD_08360	IMMADD_08360	CDS	1727436	1728326	+	"5-nucleotidase%2C lipoprotein e(P4) family"	-0.521029	0.0186624		0.68332	0.116228		159.819	237.458	197.665	183.631	155.807	142.816	337.654	130.416	152.157	205.255	170.763	176.799	173.095	178.559	214.269	105.157	152.057	87.7549	156.326	97.6273	90.0775	95.3554	161.472	73.6733
1171	IMMADD_05720	araJ	CDS	1124148	1125359	+	Bcr/CflA family drug resistance efflux transporter	-0.520418	0.00334848		0.0940103	0.830229		305.263	290.131	330.722	288.857	274.92	229.165	432.083	257.524	424.303	267.724	179.87	131.749	382.631	339.263	290.064	233.028	352.71	513.993	432.501	283.01	319.749	241.567	275.006	250.489
360	IMMADD_01665	infC	CDS	364937	365497	-	translation initiation factor IF-3	-0.518665	0.0101898		-0.145812	0.748537		261.841	250.411	224.322	216.643	311.222	222.834	341.947	241.93	257.339	286.563	260.413	160.649	323.414	361.583	445.3	194.33	282.168	413.702	230.58	189.77	155.924	305.137	272.483	73.6733
2416	IMMADD_11945	menA	CDS	2430340	2431278	-	1%2C4-dihydroxy-2-naphthoate polyprenyltransferase	-0.517778	0.000928935		0.673949	0.0253363		256.955	343.02	313.553	312.241	202.903	176.241	440.667	240.04	305.845	256.816	219.999	153.849	264.198	374.975	270.386	206.107	275.898	200.583	317.862	257.78	194.905	146.212	229.593	206.285
334	IMMADD_01535	rpmA	CDS	340117	340401	-	50S ribosomal protein L27	-0.516433	1.13419e-06		-0.219309	0.355201		966.86	1140.02	965.057	949.79	728.802	726.996	1304.83	914.327	973.19	976.695	603.93	736.096	1252.66	1142.78	1087.38	850.508	835.532	1353.93	1068.88	805.151	823.867	1125.19	1231.22	640.958							1
1562	IMMADD_07675	isdI	CDS	1562198	1562524	-	staphylobilin-forming heme oxygenase IsdI	-0.516413	0.0669314		-0.807819	0.202453		22.5968	25.0411	21.9126	24.0714	23.3515	14.4336	18.5996	15.5932	25.019	17.8482	21.9145	14.4499	36.4411	0	29.881	19.3489	18.8112	75.2185	19.5407	12.6148	11.0621	44.4992	22.707	7.36733
959	IMMADD_04660	adk	CDS	925729	926376	-	adenylate kinase	-0.515093	0.0281479		-0.475324	0.302581		1196.71	703.525	728.311	1067.4	1112.24	877.409	1177.5	1272.02	906.302	1589.48	656.297	708.896	1740.06	2089.14	1649.28	933.793	846.505	1604.66	1316.39	1078.29	1005.6	1964.32	1634.9	861.978
2710	IMMADD_13415	rpmG	CDS	2745839	2745988	+	50S ribosomal protein L33	-0.512899	0.0301002		-0.511626	0.228162		716.096	705.683	709.561	636.861	544.149	396.29	967.179	539.618	681.641	668.317	459.067	481.097	906.471	607.102	636.246	407.167	631.744	1955.68	988.76	822.154	619.48	533.99	746.807	825.141
2579	IMMADD_12760	pyrE	CDS	2600218	2600829	+	Orotate phosphoribosyltransferase	-0.509848	0.0619793		0.377125	0.556227		60.6884	58.0694	53.9908	46.0796	68.0921	43.5539	85.8443	66.1528	50.0381	86.2665	52.9364	19.5499	95.6578	93.7436	71.4228	58.8878	83.0829	87.7549	77.5115	35.102	55.8375	63.5702	35.3219	7.36733
536	IMMADD_02545	rluA	CDS	548680	549501	+	RluA family pseudouridine synthase	-0.508546	0.000548509		0.457155	0.162682		179.361	183.275	211.897	235.9	170.328	125.597	210.319	165.382	220.065	183.44	118.68	116.449	182.205	236.591	232.489	150.585	170.869	162.973	252.075	154.12	113.782	203.425	118.581	206.285
2203	IMMADD_10880	IMMADD_10880	CDS	2242858	2243061	+	YozE SAM-like fold	-0.505475	0.0315737		-0.535112	0.247724		70.1377	63.2503	70.2558	86.6572	69.4658	48.6183	87.2751	52.9223	55.144	65.4435	70.2972	63.7496	86.5475	98.2076	69.9652	44.5865	50.1633	200.583	65.1357	55.3953	28.9723	95.3554	63.0749	22.102
1090	IMMADD_05315	araJ	CDS	1038874	1040082	-	Bcr/CflA family drug resistance efflux transporter	-0.499827	0.000514193		0.321204	0.541487		64.1997	83.3263	73.8702	77.7164	56.3183	46.8458	70.1062	53.8673	76.5889	52.5531	44.3983	45.8997	91.1026	107.136	76.5245	42.904	67.4069	75.2185	64.4843	57.5892	64.7926	38.1421	65.5979	44.204
22	IMMADDIOOM_183	IMMADDIOOM_183	regulatory_region	1956131	1956277	+	Ribosomal protein L10 leader	-0.499019	0.00138175		0.0111024	0.986151		476.059	509.456	498.116	475.927	469.973	347.165	540.819	439.444	510.082	554.287	340.671	348.498	491.954	419.614	817.719	405.485	532.985	927.695	532.81	378.992	318.168	349.636	393.587	346.265
1714	IMMADD_08435	fadH	CDS	1745667	1746881	-	NADH-dependent flavin oxidoreductase	-0.497783	0.0867811		-0.476003	0.511006		72.0985	62.8186	79.9696	105.914	56.907	46.5926	101.582	60.0101	69.4406	85.2749	49.5211	39.9498	95.6578	75.8877	37.169	63.9354	18.8112	175.51	80.7683	53.2014	51.0966	114.426	45.4139	88.408
1450	IMMADD_07115	nnrD	CDS	1438426	1439238	-	ADP-dependent (S)-NAD(P)H-hydrate dehydratase	-0.494612	0.00152546		0.0144415	0.979852		371.886	323.807	429.893	537.137	329.276	304.877	618.079	345.412	395.199	366.88	230.245	287.298	496.509	397.294	327.962	272.567	305.682	614.285	403.841	252.844	312.901	324.208	345.65	331.53
171	IMMADD_00720	ansA	CDS	179717	180685	+	L-asparaginase	-0.493285	0.0071617		0.188161	0.771339		69.7426	112.037	89.9093	95.598	62.5977	53.4295	87.2751	60.9551	50.5487	71.393	58.6285	48.4497	104.768	62.4958	57.5756	47.1103	64.2717	75.2185	95.7495	66.9131	59.5249	57.2132	78.2129	44.204
466	IMMADD_02195	metK	CDS	494481	495674	-	methionine adenosyltransferase	-0.492534	2.08743e-06		-0.20143	0.402813		704.085	735.258	726.052	803.298	590.263	497.325	881.335	564.662	783.76	778.381	464.189	499.797	665.049	866.013	656.653	581.307	656.825	764.722	933.395	705.879	566.277	978.982	883.048	611.488
2065	IMMADD_10190	sarX	CDS	2102397	2102822	+	HTH-type transcriptional regulator SarX	-0.492509	0.0338571		0.704147	0.113941		207.806	316.252	267.469	273.039	228.02	157.756	286.148	157.349	231.809	251.858	204.915	166.599	236.867	263.375	218.641	160.68	152.057	338.483	268.359	191.964	124.317	114.426	80.7358	88.408
1842	IMMADD_09075	treC	CDS	1870697	1872337	+	alpha%2Calpha-phosphotrehalase	-0.491919	0.0103506		-0.23573	0.622835		923.895	1028.2	1147.59	1265.47	814.359	687.747	1301.97	933.7	870.561	1047.1	692.442	650.246	751.597	1365.98	740.465	857.238	677.204	1930.61	830.48	532.014	804.376	864.555	807.358	648.325
2405	IMMADD_11890	IMMADD_11890	CDS	2422598	2422675	+	Putative Holin-like Toxin (Hol-Tox)	-0.491724	0.0595992		-0.877006	0.0450219		136.752	82.4629	84.0359	129.986	93.4059	95.2109	197.442	86.4712	137.86	71.393	79.4046	101.149	168.54	129.456	123.168	95.903	150.49	325.947	166.747	126.696	136.433	254.281	161.472	147.347
1147	IMMADD_05600	hisM	CDS	1099923	1100651	-	amino acid ABC transporter permease	-0.491067	0.00834229		-0.547455	0.0526598		610.268	445.127	565.435	451.855	531.786	426.93	826.967	592.068	669.387	777.39	377.67	291.548	523.84	732.093	715.686	506.435	611.365	852.476	601.203	512.818	653.193	966.268	918.37	486.244
240	IMMADD_01065	rpmG	CDS	245809	245958	-	50S ribosomal protein L33	-0.48756	2.4467e-05		0.0966559	0.787179		699.35	753.175	656.248	658.182	694.461	505.681	952.872	508.904	760.273	667.326	591.407	533.797	860.92	959.756	779.092	527.467	754.017	1015.45	972.476	575.892	543.099	661.131	615.611	537.815							1
2127	IMMADD_10500	rhaT	CDS	2163335	2164201	-	EamA/RhaT family transporter	-0.487544	0.0108201		0.262692	0.654994		97.5305	124.342	129.442	147.867	87.3228	70.9017	173.119	99.7018	95.4808	72.3845	79.12	75.6496	109.323	102.672	94.7446	66.4591	75.2449	150.437	98.3549	66.3647	65.3193	82.6413	73.1669	103.143
1075	IMMADD_05240	yhaQ	CDS	1025324	1026223	-	sodium ABC transporter ATP-binding protein	-0.483792	0.0516201		0.44799	0.619939		26.5432	24.1776	27.5601	25.4469	29.4346	18.7383	31.4762	26.4611	26.5508	42.6375	18.7839	17.8499	68.327	49.1038	31.3386	19.3489	31.352	0	23.4489	19.1964	27.392	19.0711	32.7989	0
533	IMMADD_02530	xRE	CDS	545938	546402	-	transcriptional regulator	-0.482739	0.000428573		-0.049423	0.91229		261.418	288.836	295.481	339.751	275.508	224.353	406.33	169.162	290.527	251.858	189.262	198.899	250.532	267.839	264.556	204.425	266.492	188.046	301.578	227.066	211.761	464.063	244.731	191.551
2061	IMMADD_10170	pitA	CDS	2096079	2097086	+	anion permease	-0.482644	0.000226311		0.0152698	0.971078		475.844	455.057	539.23	473.176	414.244	317.792	649.555	440.389	574.927	594.941	344.086	289.848	396.296	647.278	488.299	361.74	478.119	764.722	554.956	399.285	387.702	362.35	502.076	508.346
960	IMMADD_04665	secY	CDS	926393	927685	-	preprotein translocase subunit SecY	-0.479211	0.00492908		-0.334963	0.308875		1973.96	1462.53	1391.56	1738.65	1837.11	1468.43	2024.5	1806.45	1874.9	2508.67	1288.69	997.044	2591.87	2816.77	2509.27	1542.86	1890.53	2883.38	2346.19	1824.75	1873.72	2797.09	2275.74	1650.28
836	IMMADD_04045	fba	CDS	801728	802588	-	fructose-bisphosphate aldolase	-0.478965	0.00039026		-0.275912	0.187876		3801	3820.49	4200.44	4199.43	3244.88	2435.73	5226.49	3266.06	4012.75	4010.9	2350.26	2308.59	3685.1	3861.35	3773.75	2681.92	3309.21	5679	4846.75	3837.08	3681.59	4774.13	4430.38	3786.81
752	IMMADD_03625	tsaD	CDS	720138	721163	-	tRNA (adenosine(37)-N6)-threonylcarbamoyltransferase complex transferase subunit TsaD	-0.476189	0.00398464		-0.109029	0.810685		138.388	144.85	187.499	132.049	133.045	124.331	144.505	149.789	159.305	141.794	96.4808	79.8996	104.768	241.055	164.71	119.458	136.381	112.828	158.931	124.502	97.4523	228.853	148.857	51.5713
1139	IMMADD_05560	focA	CDS	1092824	1093648	-	formate/nitrite transporter	-0.474573	0.000923599		0.243672	0.511518		270.221	333.305	387.423	315.68	208.201	190.928	389.161	304.776	314.015	274.665	206.907	180.199	245.977	410.686	271.844	227.98	227.302	300.874	266.405	210.612	226.511	273.352	234.639	213.653
654	IMMADD_03135	IMMADD_03135	CDS	642904	643080	-	Membrane protein	-0.472557	0.0832863		0.628512	0.486561		31.5036	37.9934	46.7619	28.198	28.061	21.2705	51.5066	25.9886	31.1462	21.8145	24.7606	19.5499	86.5475	17.8559	18.9489	26.9201	39.1901	0	49.5031	34.005	26.8652	25.4281	32.7989	29.4693
990	IMMADD_04815	mspA	CDS	945628	945945	+	membrane stabilizing protein MspA	-0.469712	0.000400323		-0.210378	0.565403		146.851	148.088	177.108	170.563	110.478	107.365	141.643	145.064	163.39	117.005	103.311	85.8495	177.65	169.631	145.032	142.172	163.031	250.728	180.426	112.436	128.532	133.498	186.702	117.877
2385	IMMADD_11790	alsT	CDS	2402735	2404303	+	sodium:alanine symporter	-0.468602	0.0514922		-0.242629	0.788389		22.9374	20.9395	26.2047	23.3837	22.5666	17.4722	25.7533	17.9558	33.1885	18.8398	15.6532	12.7499	27.3308	35.7119	13.8473	20.1901	36.0548	12.5364	26.7056	18.6479	21.5975	12.714	45.4139	22.102
986	IMMADD_04795	glcU	CDS	942660	943523	+	putative glucose uptake protein GlcU	-0.466697	0.0969878		-0.456036	0.25418		279.207	206.373	296.836	290.921	212.126	149.4	350.531	275.007	307.887	364.897	122.949	97.7495	214.091	343.727	190.218	187.6	241.411	263.265	403.19	348.826	310.267	355.993	534.875	353.632
2313	IMMADD_11430	yuiF	CDS	2326830	2328146	+	sodium:proton antiporter	-0.466409	0.0301002		-0.16498	0.710785		232.288	227.96	288.478	253.782	186.419	154.211	278.994	212.634	315.546	345.066	113.557	119.849	132.099	227.663	213.54	176.663	214.761	225.656	302.881	290.688	278.661	286.066	327.989	169.449
1304	IMMADD_06385	acrR	CDS	1270739	1271326	+	TetR family transcriptional regulator	-0.464768	0.0364801		-0.132534	0.865998		27.3124	26.3363	35.2408	37.8265	27.8648	18.9915	32.907	27.8787	31.6567	27.7639	27.8912	27.1998	36.4411	13.3919	40.813	24.3964	34.4872	0	28.6597	23.0357	13.1692	44.4992	40.3679	7.36733
195	IMMADD_00840	rnz	CDS	203446	204366	-	ribonuclease Z	-0.462064	0.00185021		0.412272	0.332487		99.9873	117.002	110.918	140.302	99.6853	82.5499	120.182	91.6689	108.756	92.2159	82.5352	87.5495	168.54	124.992	94.7446	63.0941	123.841	62.6821	107.474	84.4641	58.9981	120.783	75.6899	81.0406
31	IMMADD_00020	yneF	CDS	3653	3940	+	UPF0154 protein SAR1353	-0.459964	0.00489913		0.00667818	0.989937		790.305	983.942	776.654	855.568	717.224	536.321	1070.19	581.2	795.503	944.965	624.422	555.897	1038.57	807.981	894.972	535.038	669.366	1429.15	836.994	855.062	483.047	597.56	681.209	906.182
1085	IMMADD_05290	araJ	CDS	1034853	1036784	-	MFS transporter	-0.459307	0.000597002		-0.0552584	0.844446		882.663	852.476	951.955	911.276	877.349	820.941	1196.1	959.689	1001.27	1149.23	567.785	464.947	778.927	928.508	995.547	671.321	934.291	1140.81	1070.83	696.006	775.931	1023.48	928.462	604.121
2122	IMMADD_10475	yorC	CDS	2158505	2159047	+	"Putative 5(3)-deoxyribonucleotidase"	-0.458324	0.00832415		-0.32222	0.462377		113.333	96.2786	101.882	131.361	96.3494	85.5885	110.167	72.2956	126.627	110.064	82.2506	72.2496	104.768	124.992	110.049	89.173	152.057	250.728	153.069	131.084	92.1846	63.5702	161.472	88.408
1301	IMMADD_06370	oatA	CDS	1265498	1267309	-	O-acetyltransferase OatA	-0.457502	0.000203619		-0.309605	0.32471		607.421	630.992	700.073	640.988	559.455	434.78	662.432	522.607	618.838	760.533	486.389	479.397	683.27	589.246	610.009	448.389	623.906	1303.79	567.332	487.588	444.593	489.491	688.778	537.815
801	IMMADD_03870	yidC	CDS	771635	772507	-	Membrane protein insertase YidC	-0.457087	0.00353921		-0.201624	0.460822		2088.42	1935.07	1894.2	2911.96	1880.48	1398.54	2565.31	1874.02	2522.84	2224.09	1119.92	1082.04	2163.69	2276.63	1760.06	2141.83	1946.96	2670.26	2726.58	2081.44	1931.66	2345.74	2775.29	1805
1013	IMMADD_04930	bioY	CDS	965559	966113	-	biotin transporter BioY	-0.455996	0.082681		0.447699	0.64867		16.7813	20.2919	22.1385	20.6327	16.2872	14.1803	31.4762	17.0107	14.8072	19.8314	11.0996	17.8499	18.2205	22.3199	21.8641	12.6188	20.3788	0	19.5407	9.87243	22.6511	12.714	20.184	0
2514	IMMADD_12435	pheT	CDS	2531240	2533642	+	phenylalanine--tRNA ligase subunit beta	-0.453633	0.000515475		0.241478	0.405752		408.66	517.228	529.516	452.543	369.307	341.341	490.743	397.39	436.557	522.557	334.979	330.648	464.623	566.926	482.469	418.104	384.062	300.874	422.731	270.943	358.203	343.279	502.076	162.081
1585	IMMADD_07790	brnQ	CDS	1590571	1591926	-	branched-chain amino acid transport system II carrier protein	-0.452277	0.00659048		0.389248	0.282546		143.165	166.869	180.722	143.741	145.8	111.164	158.812	148.371	203.726	178.482	95.9116	77.3496	177.65	183.023	159.608	121.982	117.57	125.364	194.104	143.699	136.433	139.855	123.627	58.9386
1933	IMMADD_09530	rpl7Ae	CDS	1965672	1965926	+	Putative ribosomal protein L7Ae-like	-0.452011	0.00455566		0.202928	0.564856		677.81	749.937	752.031	707.7	742.538	503.656	838.413	542.926	589.735	831.926	712.649	483.647	883.696	915.116	932.87	556.911	580.013	1002.91	782.28	538.047	522.555	603.917	491.984	324.163
1972	IMMADD_09725	yjjB	CDS	2014263	2014715	-	Threonine/Serine exporter%2C ThrE	-0.451966	0.0290534		0.337911	0.571043		87.8699	101.028	110.015	117.606	65.1487	55.2021	105.875	70.878	103.65	46.6037	61.7591	62.0497	127.544	84.8157	83.0837	63.9354	100.327	162.973	110.079	88.8518	73.2209	25.4281	75.6899	125.245
842	IMMADD_04075	coaW	CDS	807309	808112	+	type II pantothenate kinase	-0.451096	0.00420895		-0.397401	0.163642		316.435	301.141	304.969	345.253	251.568	233.216	450.683	287.292	323.716	329.201	209.753	220.149	286.973	299.087	262.37	227.98	329.196	501.457	431.85	370.764	306.58	381.421	446.57	176.816
2188	IMMADD_10805	IMMADD_10805	CDS	2228029	2228574	+	hypothetical protein	-0.450745	0.0114345		-0.327332	0.480301		167.077	177.015	191.34	192.572	134.614	107.365	240.364	117.185	183.303	151.71	130.633	96.0495	159.43	147.311	141.388	158.997	167.733	438.775	164.142	151.926	161.718	177.997	118.581	132.612
981	IMMADD_04770	rpsJ	CDS	936575	936883	-	30S ribosomal protein S10	-0.447396	0.0064817		-0.152659	0.733835		994.009	872.768	721.985	1017.19	734.885	888.298	1170.34	773.043	822.054	1193.85	745.948	651.096	1580.63	1651.67	1021.78	932.951	896.668	1516.91	999.833	802.409	816.492	889.983	1211.04	950.386
837	IMMADD_04050	IMMADD_04050	CDS	802806	803327	+	DUF2529 domain-containing protein	-0.445807	0.00369655		0.144534	0.793766		91.0251	104.913	120.632	101.788	86.1454	72.9275	118.751	78.4384	116.415	85.2749	84.5274	91.7995	100.213	116.064	108.592	69.8241	81.5153	175.51	89.8873	68.0101	65.3193	19.0711	108.489	29.4693
1195	IMMADD_05840	IMMADD_05840	CDS	1154724	1155470	+	CPBP family intramembrane metalloprotease	-0.443747	0.0886546		-0.385336	0.517956		116.773	102.755	99.8491	157.496	106.946	63.3051	177.412	77.9658	149.093	77.3424	83.1044	91.7995	118.433	58.0318	114.422	90.0142	79.9477	263.265	202.572	136.569	124.844	108.069	136.242	66.306
502	IMMADD_02375	IMMADD_02375	CDS	522071	522745	+	IS6-like element IS257 family transposase	-0.443503	0.0162646		0.116468	0.882308		37.2308	39.9362	39.533	51.5817	36.6952	33.4251	50.0758	34.9665	43.911	31.7302	26.1836	29.7498	36.4411	17.8559	48.1011	30.2852	32.9196	50.1457	55.3654	31.2627	24.2314	57.2132	25.23	29.4693
989	IMMADD_04810	IMMADD_04810	CDS	945219	945383	+	SE1832 family protein	-0.442927	0.00473013		0.139122	0.813548		58.5882	66.2725	59.4124	75.6531	59.0655	39.2492	78.6906	40.6367	66.8876	88.2496	52.9364	41.6498	50.1064	44.6398	65.5924	42.904	54.8661	87.7549	61.2276	51.0075	53.2037	38.1421	63.0749	66.306
1027	IMMADD_05000	sarR	CDS	976468	976815	-	HTH-type transcriptional regulator SarR	-0.44232	0.000838986		0.173288	0.660677		348.811	372.378	378.613	345.941	326.136	281.581	472.144	269.337	330.353	391.67	302.25	256.699	478.289	330.335	502.875	264.154	387.198	501.457	377.787	321.402	299.732	394.136	224.547	213.653
328	IMMADD_01505	tgt	CDS	334029	335168	-	tRNA guanosine(34) transglycosylase Tgt	-0.440986	0.00502075		-0.605657	0.00195803		925.255	739.359	878.988	937.411	806.706	633.811	1047.3	831.636	879.241	1043.13	595.392	564.397	1056.79	1075.82	769.618	783.208	838.667	1692.42	968.568	883.034	876.017	1201.48	1367.46	810.406
1359	IMMADD_06660	IMMADD_06660	CDS	1327723	1327827	-	SE2200 family small protein	-0.440075	0.000356712		0.177507	0.653273		197.328	263.579	227.936	194.635	166.796	144.842	264.687	139.393	213.938	164.6	171.332	165.749	300.639	196.415	215.726	139.648	191.247	213.119	240.351	195.803	165.405	171.64	206.886	184.183
2125	IMMADD_10490	pTR2	CDS	2160971	2162476	-	peptide ABC transporter permease	-0.438308	0.00183526		-0.0583705	0.865998		1079.71	1079.36	1321.08	1301.92	833.001	802.203	1369.22	998.908	1297.42	1119.48	692.727	603.497	974.798	1093.68	990.445	909.396	1083.21	1717.49	1421.26	967.498	1174.69	1106.12	973.876	1001.96
1936	IMMADD_09545	fusA_G664S	CDS	1967096	1969177	+	elongation factor G	-0.437633	0.00184519		-0.201604	0.422546		9083.33	9027.96	8857.2	9176.03	9000.33	7871.11	9955.08	9689.03	7939.72	11381.2	6486.98	4906.17	11360.5	12338.4	10568.4	8033.98	7781.58	10718.6	9619.89	7151.48	8354.03	10101.3	12902.6	5694.95
1251	IMMADD_06120	IMMADD_06120	CDS	1213227	1214306	+	hypothetical protein	-0.437315	0.0166611		0.0831771	0.888389		109.245	114.628	137.349	99.0368	111.067	78.4984	183.135	89.7789	130.201	106.098	68.5896	67.1496	86.5475	156.239	110.778	109.363	76.8125	175.51	143.299	106.951	91.6578	95.3554	100.92	73.6733
1386	IMMADD_06795	IMMADD_06795	CDS	1366744	1373217	-	hypothetical protein	-0.436595	0.0323863		-0.120079	0.807651		760.326	581.126	433.733	629.296	642.068	611.781	897.073	641.683	697.98	903.319	461.628	394.398	1038.57	1285.63	985.344	728.527	790.071	965.304	936.651	601.121	922.372	794.628	941.077	604.121
843	IMMADD_04080	IMMADD_04080	CDS	808242	808913	-	DUF2750 domain-containing protein	-0.436318	8.70773e-05		-0.32048	0.211773		355.395	331.794	360.315	429.847	312.792	252.714	439.237	266.029	372.733	362.914	267.243	249.049	355.3	415.15	311.2	337.343	357.413	664.43	392.768	311.53	297.624	400.493	406.202	279.959
125	IMMADD_00490	rnhA	CDS	101113	101514	+	ribonuclease H	-0.435567	0.060242		-0.345808	0.561285		79.7763	88.5073	66.1895	70.8388	68.2884	61.5326	95.8595	63.7902	121.01	49.5784	61.7591	59.4997	81.9924	58.0318	67.05	42.0627	114.435	200.583	95.0981	98.1758	53.2037	95.3554	63.0749	58.9386
901	IMMADD_04370	sdrM	CDS	870865	872208	-	multidrug efflux MFS transporter SdrM	-0.435449	0.0248171		0.0541766	0.935846		62.4545	57.4218	67.0931	52.9572	48.6653	43.8071	108.736	57.6475	66.8876	81.3086	47.5289	43.3498	81.9924	116.064	53.9315	52.999	65.8393	50.1457	53.4113	58.1376	68.48	57.2132	80.7358	22.102
324	IMMADD_01485	apt	CDS	328180	328698	-	adenine phosphoribosyltransferase	-0.43296	0.000652271		0.411597	0.264112		128.958	124.99	145.933	177.441	122.644	110.657	183.135	103.009	137.86	166.584	118.965	80.7496	122.989	138.383	139.93	109.363	178.707	125.364	139.39	107.5	107.988	95.3554	118.581	110.51
909	IMMADD_04410	fecB	CDS	879013	879996	-	iron citrate ABC transporter substrate-binding protein	-0.431223	0.0138524		0.212482	0.712969		94.8521	120.456	111.37	94.2225	96.9381	90.3997	94.4287	92.1415	118.968	145.761	74.5663	63.7496	173.095	98.2076	105.677	65.6179	61.1365	62.6821	90.5386	68.5585	78.4886	69.9273	123.627	81.0406
2486	IMMADD_12295	typA	CDS	2501936	2503783	+	translational GTPase TypA	-0.431167	0.0174126		-0.41881	0.211632		921.532	701.15	747.061	751.717	939.358	750.292	1100.24	860.932	906.302	1069.9	589.415	518.497	911.026	1348.12	1089.56	854.715	906.074	1454.22	1035.66	759.628	853.366	788.271	1581.92	677.794
2384	IMMADD_11785	perM	CDS	2401308	2402393	-	AI-2E family transporter	-0.430409	0.0214368		0.725505	0.0290347		318.284	358.562	383.583	506.876	311.615	231.19	485.02	343.05	355.373	384.729	229.676	216.749	350.745	312.479	315.572	252.376	318.223	351.02	417.52	269.846	259.17	260.638	141.288	265.224
2182	IMMADD_10775	IMMADD_10775	CDS	2222700	2223158	+	hypothetical protein	-0.430407	0.0763893		-0.212108	0.765543		70.4876	64.9773	78.8401	66.7123	50.6276	46.5926	61.5218	80.801	88.3325	67.4267	45.8213	38.2498	86.5475	98.2076	55.3891	60.5703	65.8393	238.192	82.7223	72.3978	50.043	31.7851	45.4139	44.204
2606	IMMADD_12895	acpP	CDS	2629116	2629349	+	acyl carrier protein	-0.43019	0.00116915		0.0969046	0.754501		4214.61	5019.44	4885.15	4437.4	3754.88	3229.32	6036.29	4356.64	5127.88	4421.41	4442.1	2892.53	5242.96	4745.21	3962.51	2554.89	3589.81	5704.07	4797.24	3643.47	3275.45	4163.85	3529.67	3123.75
2060	IMMADD_10165	ykaA	CDS	2095446	2096063	+	DUF47 domain-containing protein	-0.429405	9.42928e-05		0.29947	0.257033		296.26	289.268	346.761	354.882	284.339	222.328	414.914	289.182	374.264	338.125	232.522	211.649	282.418	379.439	352.741	242.281	304.115	250.728	347.825	289.591	236.519	286.066	285.098	198.918
1110	IMMADD_05415	IMMADD_05415	CDS	1060437	1060868	-	DUF2871 domain-containing protein	-0.429254	0.0595992		-0.547731	0.238009		267.939	298.118	250.526	273.039	235.87	204.602	379.146	196.568	261.423	236.985	206.907	163.199	132.099	263.375	198.235	180.87	297.844	739.649	359.549	210.612	261.804	247.924	254.823	309.428
797	IMMADD_03850	rnaY	CDS	768746	769393	+	phosphohydrolase	-0.428611	0.0241299		-0.336387	0.517956		99.6648	111.605	124.698	94.9102	75.7452	75.9661	127.336	95.4491	100.076	84.2833	71.7203	76.4996	150.319	147.311	93.287	89.173	67.4069	175.51	70.9979	80.0764	85.8633	171.64	78.2129	44.204
1832	IMMADD_09025	IMMADD_09025	CDS	1857859	1858128	-	hypothetical protein	-0.427889	0.0390604		0.168736	0.807651		57.7999	77.9296	66.1895	70.8388	55.1409	49.378	70.1062	40.6367	59.7393	34.7049	53.5056	45.0498	77.4372	84.8157	65.5924	38.6977	42.3253	25.0728	97.0522	61.9769	56.891	63.5702	70.6439	22.102
1509	IMMADD_07410	sarS	CDS	1502122	1502874	-	HTH-type transcriptional regulator SarS	-0.427035	0.0657943		1.13238	0.00138714	1	221.516	237.243	282.604	235.212	208.005	179.027	369.131	240.04	285.421	261.774	198.654	176.799	323.414	339.263	303.183	211.996	261.79	100.291	193.453	132.729	191.744	63.5702	181.656	117.877
272	IMMADD_01225	hemW	CDS	277378	278535	-	radical SAM family heme chaperone HemW	-0.426262	0.0861539		-0.261494	0.75246		26.2285	25.9046	21.4608	33.0123	24.5289	17.9787	30.0455	19.8459	16.339	31.7302	21.9145	20.3999	45.5513	35.7119	23.3217	19.3489	42.3253	25.0728	20.8434	15.9056	26.3384	38.1421	32.7989	14.7347
98	IMMADD_00355	brnQ	CDS	75642	76985	-	branched-chain amino acid transport system II carrier protein	-0.423079	0.0528611		0.4719	0.381526		66.7307	66.4884	84.4877	74.2776	69.8582	50.3909	84.4136	50.5597	69.9512	85.2749	50.9441	26.3499	40.9962	124.992	65.5924	67.3004	97.1913	50.1457	64.4843	52.1045	73.2209	88.9983	37.8449	58.9386
806	IMMADD_03895	sceD	CDS	775910	776605	-	lytic transglycosylase SceD	-0.41983	0.0939201		-0.341741	0.538317		171.314	189.103	228.614	297.11	222.918	140.284	140.212	138.921	177.176	165.592	83.389	103.699	113.878	187.487	140.659	134.601	133.246	401.165	177.169	136.02	143.281	222.496	108.489	154.714
2568	IMMADD_12705	ileS	CDS	2584954	2587707	+	isoleucine--tRNA ligase	-0.417587	3.92831e-05		-0.184287	0.426772		579.318	668.338	656.248	577.027	504.706	460.608	709.646	567.024	575.438	691.123	471.02	356.998	569.391	718.701	610.009	464.373	548.661	564.139	614.23	528.175	536.251	750.129	769.514	412.571
2134	IMMADD_10535	ceuA	CDS	2171721	2172749	+	iron ABC transporter substrate-binding protein	-0.41725	0.0526151		-0.0740828	0.903916		94.2	91.7453	106.174	92.1592	92.4248	87.6143	124.474	89.3063	104.161	95.1906	99.3269	51.8497	136.654	107.136	150.134	78.2367	64.2717	175.51	80.7683	57.5892	89.0239	57.2132	113.535	22.102
1937	IMMADD_09550	tuf	CDS	1969394	1970578	+	elongation factor Tu	-0.416614	1.42855e-06		-0.0374783	0.880102		12357.9	15033.3	13875	13096.2	10185.6	9297.5	15507.8	11996.3	13330	14105.1	9471.91	8971.7	13109.7	14749	11892.6	9014.88	10949.7	14742.8	14312.9	11260.6	11606.8	12078.3	15057.2	10586.9
1051	IMMADD_05120	ansP	CDS	1000493	1001872	-	gamma-aminobutyrate permease	-0.416479	0.00257403		0.332175	0.204723		522.94	556.732	617.167	581.841	468.403	382.363	732.538	546.233	646.921	667.326	346.363	333.198	510.175	620.494	509.434	410.532	523.579	576.675	644.843	546.823	421.942	546.704	365.834	471.509
1935	IMMADD_09540	rpsG	CDS	1966503	1966973	+	30S ribosomal protein S7	-0.413369	0.0017607		-0.133069	0.629014		3505.24	3482.22	3394.42	4139.6	3416.77	2834.3	3870.15	3195.65	3177.93	4435.29	3069.74	2045.94	4067.73	4856.81	3815.29	3861.36	2973.74	4199.7	3739.44	2569.57	2973.08	3579	4697.82	2224.93
1487	IMMADD_07300	dus	CDS	1476308	1477294	-	putative tRNA-dihydrouridine synthase	-0.413003	0.00779697		-0.0104553	0.986151		321.793	386.841	338.628	358.321	270.799	226.886	444.96	251.853	326.269	266.732	277.204	373.148	432.737	339.263	300.996	271.725	290.006	576.675	399.933	251.747	198.592	317.851	242.208	257.857
1744	IMMADD_08585	IMMADD_08585	CDS	1773516	1774145	+	ABC-2 transporter permease	-0.411407	0.047284		-0.35839	0.461594		100.44	80.7359	84.9395	71.5266	84.3793	71.6614	121.613	91.1964	116.926	112.047	69.728	54.3997	145.764	98.2076	90.3718	87.4905	119.138	137.901	141.996	111.339	99.5593	76.2843	176.61	66.306
1086	IMMADD_05295	emrA	CDS	1036797	1037444	-	multidrug efflux protein	-0.410326	0.0392131		0.249497	0.564856		204.626	191.91	220.481	204.951	231.749	176.241	270.41	220.667	249.169	252.85	137.748	89.2495	104.768	312.479	268.2	153.95	221.032	162.973	283.34	181.543	164.879	184.354	224.547	198.918
1048	IMMADD_05105	sdpB	CDS	997672	998409	-	CPBP family intramembrane metalloprotease SdpB	-0.409724	0.0101497		-0.353959	0.17173		331.545	329.204	354.442	286.106	269.425	209.92	403.468	247.128	358.436	358.948	235.652	211.649	405.407	294.623	306.827	259.106	310.385	539.066	413.612	407.512	363.997	355.993	454.139	250.489
1016	IMMADD_04945	caiA	CDS	968695	969849	-	acyl-CoA dehydrogenase	-0.409365	0.0412905		-0.292045	0.537586		169.822	162.119	139.382	187.757	143.052	130.662	270.41	130.888	208.832	167.575	109.003	90.9495	109.323	205.343	127.541	154.791	170.869	325.947	218.205	188.673	169.093	133.498	222.024	139.979
1383	IMMADD_06780	asp2	CDS	1362282	1363853	-	accessory Sec system protein Asp2	-0.408745	0.0852206		-0.777367	0.150555		26.9264	25.6887	27.3342	28.8857	21.3892	22.0302	31.4762	25.5161	23.9979	23.7977	19.9223	22.0999	36.4411	26.7839	37.169	17.6663	26.6492	25.0728	18.8894	31.2627	16.3298	38.1421	58.0289	14.7347
897	IMMADD_04350	GO:0005840	rRNA	865419	866970	-	16S ribosomal RNA	-0.406646	0.0981037		-0.254347	0.626811		83166.6	66626.1	43911.7	93024.4	65482.9	52410.1	69757.1	86020	60876.4	78194.1	46364.6	88269.5	120807	169707	102633	100122	82788.2	95540	84337.7	64267.9	51550.7	126320	93641	70181.2
1903	IMMADD_09380	GO:0005840	rRNA	1927554	1929105	+	16S ribosomal RNA	-0.406377	0.0989569		-0.25995	0.620016		82941.5	66283.7	43695	92402	65330.2	52375.4	69764.2	86201.9	60515.4	78453.9	46545.9	87807.9	120369	169426	102512	100539	81372.7	95502.4	84256.3	64169.1	51252	126219	93827.7	68833
2393	IMMADD_11830	terC	CDS	2412388	2413185	+	Integral membrane protein TerC family	-0.405974	0.00324344		-0.186672	0.590679		272.675	288.404	297.74	279.916	213.892	213.718	248.949	266.029	329.332	313.336	180.724	196.349	309.749	227.663	276.217	205.266	274.33	488.92	353.687	311.53	243.367	343.279	239.685	169.449
405	IMMADD_01890	plsC	CDS	422661	423278	-	1-acyl-sn-glycerol-3-phosphate acyltransferase	-0.405181	0.0109099		0.262934	0.561285		186.142	244.582	227.258	209.078	167.974	157.503	271.84	173.415	225.682	225.086	144.01	184.449	163.985	151.775	172.727	177.505	186.545	225.656	241.002	133.278	153.29	247.924	100.92	95.7753
1850	IMMADD_09115	GO:0005840	rRNA	1877886	1879437	+	16S ribosomal RNA	-0.403884	0.0990928		-0.251345	0.629559		81024.4	65442.7	42835.2	90965.3	64170.9	51620.8	68216.2	84256.5	59226.2	75883.8	45652.2	85806.2	118183	165426	99991.2	97941.4	79477.4	94198.7	81843.7	62729.4	50331.7	121743	90767.3	66851.2
1899	IMMADD_09360	GO:0005840	rRNA	1922344	1923895	+	16S ribosomal RNA	-0.40327	0.0990928		-0.258541	0.619299		81445.5	65676.3	42956.6	91362.1	64297.6	51602.5	68410.8	84489.5	59648	76731.6	45644.2	86248.2	118602	164292	100778	98816.3	80487	94599.8	82171.3	63076.6	50675.7	123498	91329.9	67853.1
2147	IMMADD_10600	fakB1	CDS	2184283	2185149	+	fatty acid kinase binding subunit FakB1	-0.402653	0.00890896		0.359598	0.250464		384.496	389.864	444.351	532.323	382.847	304.371	466.421	392.664	441.152	396.628	336.118	358.698	487.399	575.854	416.147	356.692	429.523	501.457	329.587	252.295	270.759	228.853	343.127	206.285
1934	IMMADD_09535	rpsL	CDS	1966024	1966437	+	30S ribosomal protein S12	-0.401938	0.00485557		-0.11421	0.700272		1794.99	1896.21	1960.84	1863.13	2017.84	1564.4	1990.16	1957.18	1611.43	2149.72	1515.8	980.045	2058.92	2267.7	2210.46	1399.01	1592.68	1780.17	1939.09	1296.58	1515.51	1722.75	2750.06	1245.08
1843	IMMADD_09080	treR	CDS	1872362	1873090	+	trehalose operon repressor	-0.401608	0.0388987		0.154927	0.758743		333.049	379.502	475.525	486.931	267.463	286.646	430.652	402.587	351.288	380.762	232.237	227.799	195.871	557.998	277.674	334.819	255.519	363.556	349.779	220.484	299.205	279.709	368.357	235.755
768	IMMADD_03705	GO:0005840	rRNA	738269	739820	-	16S ribosomal RNA	-0.400356	0.0992319		-0.257785	0.616896		81156.8	65413.8	43155.8	91294	64388.5	51513.9	68197.6	84358.6	59719.9	76471.8	45887.6	86135.1	116566	163542	100488	98315.7	80178.1	93584.4	82220.8	63094.1	50463.4	123199	91213.8	67204.8
2403	IMMADD_11880	IMMADD_11880	CDS	2421696	2422298	+	CPBP family intramembrane metalloprotease	-0.400051	0.0467856		-0.730233	0.000795048		521.944	465.85	483.658	524.07	424.055	340.582	576.588	419.598	609.648	477.936	350.632	326.398	382.631	491.038	419.063	377.723	476.551	1002.91	639.633	659.259	551.527	851.841	711.485	442.04
1529	IMMADD_07510	rfbX	CDS	1524529	1525959	+	flippase	-0.399982	0.0125343		-0.305037	0.612268		106.627	117.866	126.731	113.48	75.1565	80.0177	111.598	81.746	99.5656	112.047	81.6814	91.7995	72.8821	124.992	94.7446	99.268	122.273	338.483	113.987	91.5942	87.4436	38.1421	95.8738	81.0406
577	IMMADD_02750	GO:0005840	rRNA	565306	566857	-	16S ribosomal RNA	-0.399597	0.0992319		-0.251263	0.626641		80658.7	65355.5	42963.6	90529.9	64193	51464.3	67146	84314.6	59323.7	76050.4	45753	85325.9	116889	161775	100397	97930.5	79867.8	92644.1	82018.2	62774.4	49858.2	121534	90832.9	66210.2
35	IMMADD_00040	mscL	CDS	8935	9297	-	large conductance mechanosensitive channel protein MscL	-0.39928	0.0289004		-0.282489	0.441066		1928.48	1549.96	1547.21	2306.04	1489.2	1485.64	2167.57	1827.71	2223.12	1986.11	1133.01	1212.94	1662.62	1812.38	1527.57	1733.83	2948.66	3347.22	2627.57	2020.56	1503.93	2155.03	1965.41	2121.79
264	IMMADD_01185	rpsU	CDS	268949	269125	-	30S ribosomal protein S21	-0.398498	0.0156992		0.448194	0.175843		1133.81	1363.44	1533.88	1190.5	945.048	841.705	1404.99	1160.04	1084.5	1042.14	959.97	1023.39	1963.26	1432.94	1129.65	932.11	1061.27	1416.62	1358.73	898.391	828.608	889.983	666.071	950.386
828	IMMADD_04005	prmC	CDS	793133	793969	-	peptide chain release factor N(5)-glutamine methyltransferase	-0.396877	0.0063961		-0.0243376	0.959745		194.723	216.951	196.535	194.635	215.854	165.1	211.749	154.042	237.936	183.44	160.517	141.949	209.536	249.983	250.709	147.22	191.247	401.165	181.729	146.441	128.005	108.069	194.271	191.551
2353	IMMADD_11630	fabH	CDS	2371398	2372339	+	3-oxoacyl-[acyl-carrier-protein] synthase 3	-0.390348	0.0172043		-0.368631	0.116196		588.839	512.047	564.531	643.051	551.409	398.063	686.755	534.42	719.936	696.081	341.81	339.998	528.395	732.093	527.654	454.278	504.768	802.331	627.908	666.937	650.56	794.628	772.037	493.611
1743	IMMADD_08580	ccmA	CDS	1772674	1773516	+	ABC transporter ATP-binding protein	-0.388646	0.0534294		-0.283107	0.541487		121.897	97.358	115.21	94.9102	136.773	90.3997	188.857	122.383	155.22	122.955	96.7654	86.6995	150.319	124.992	156.693	113.569	114.435	125.364	105.52	77.8825	65.8461	139.855	181.656	139.979
2684	IMMADD_13285	ynbB	CDS	2718655	2719893	+	Cystathionine gamma-lyase	-0.385949	0.00626518		-0.409448	0.279887		153.319	141.827	166.264	144.429	143.641	125.851	194.58	123.328	153.178	187.406	130.064	118.999	113.878	165.167	145.761	123.664	131.679	388.629	169.353	120.663	100.613	120.783	176.61	139.979
2044	IMMADD_10085	fepC	CDS	2079449	2080246	+	iron-enterobactin transporter ATP-binding protein	-0.384428	0.0299686		-0.110077	0.833151		80.4028	73.828	93.072	101.788	91.2474	64.0648	85.8443	70.878	93.4385	78.3339	49.5211	53.5497	100.213	98.2076	85.9989	74.8717	108.165	112.828	57.3194	79.5279	63.739	82.6413	93.3508	36.8367
607	IMMADD_02900	ygaE	CDS	593931	594917	+	UPF0421 protein SAHV_1874	-0.382608	0.0972713		1.55577	0.0374929	1	33.8077	47.9234	39.0812	46.0796	24.7251	28.6139	47.2144	32.1314	42.8898	31.7302	34.7217	30.5998	72.8821	31.2479	42.9995	24.3964	43.8929	12.5364	31.9165	32.9081	40.0344	19.0711	12.615	7.36733
1040	IMMADD_05065	lytD	CDS	989338	990114	-	autolysin	-0.381453	0.0346737		0.26711	0.561285		133.725	142.907	164.683	145.116	141.286	107.872	197.442	113.877	150.625	165.592	94.4886	77.3496	109.323	200.879	138.473	148.902	147.355	125.364	97.0522	86.1095	113.782	158.926	100.92	147.347
1187	IMMADD_05800	potE	CDS	1144297	1145943	+	amino acid:proton symporter	-0.377035	0.0254547		0.642032	0.0326211		269.777	311.502	376.128	365.886	262.95	209.92	383.438	300.995	309.93	261.774	190.4	196.349	259.642	343.727	257.997	264.154	283.736	300.874	349.127	223.775	244.948	146.212	199.317	162.081
1074	IMMADD_05235	natB	CDS	1024099	1025331	-	ABC transporter permease	-0.375534	0.0041701		-0.150822	0.751514		88.4972	79.6565	96.9123	78.4041	83.2019	80.7773	111.598	77.9658	112.841	107.089	72.0049	67.9996	109.323	80.3517	112.965	72.3479	95.6237	100.291	83.3737	69.6555	80.0689	95.3554	116.058	51.5713
1005	IMMADD_04890	moaC	CDS	959177	959671	+	cyclic pyranopterin monophosphate synthase MoaC	-0.374739	0.0249371		0.443398	0.286769		103.359	124.126	121.988	101.788	96.5456	97.9963	104.444	73.2406	126.627	108.081	120.388	95.1995	191.316	151.775	106.405	90.8555	114.435	87.7549	108.777	89.4003	64.7926	63.5702	100.92	36.8367
45	IMMADD_00090	alsT	CDS	21786	23246	+	sodium:alanine symporter	-0.369912	0.015629		-0.315856	0.284081		320.237	303.515	328.011	312.241	282.965	218.783	339.085	307.138	372.222	304.412	213.738	190.399	305.194	401.758	310.471	288.55	288.439	589.212	384.301	301.658	259.697	241.567	439.001	383.101
2041	IMMADD_10070	nupC	CDS	2076580	2077809	+	NupC/NupG family nucleoside CNT transporter	-0.368259	0.000294618		0.0947987	0.738582		434.82	467.577	563.402	474.551	374.409	328.68	550.834	469.685	501.913	478.928	308.226	348.498	446.403	437.47	432.91	413.056	445.199	576.675	479.399	344.986	388.755	394.136	428.909	346.265
826	IMMADD_03995	ptpB	CDS	791587	792006	-	Low molecular weight protein-tyrosine-phosphatase PtpB	-0.36743	0.0548069		-0.0897013	0.879141		87.8502	90.0184	103.689	94.9102	93.9946	79.0048	98.721	66.6254	95.4808	89.2412	80.543	69.6996	163.985	98.2076	84.5413	42.0627	79.9477	137.901	57.3194	66.3647	79.5421	101.712	80.7358	66.306
1619	IMMADD_07960	ugpQ1	CDS	1636048	1637811	+	glycerophosphodiester phosphodiesterase	-0.366799	0.0639706		0.616625	0.180821		80.8736	96.4945	101.204	109.353	90.6587	66.3438	94.4287	74.6582	91.9067	93.2075	76.8431	72.2496	77.4372	58.0318	130.456	62.2528	120.705	50.1457	81.4196	80.6248	78.4886	95.3554	50.4599	7.36733
838	IMMADD_04055	pyrG	CDS	803436	805046	-	CTP synthase	-0.36601	0.0122235		-0.181387	0.620696		716.649	625.163	763.552	685.692	761.376	607.729	962.887	693.187	876.177	933.066	600.23	502.347	542.061	870.477	821.363	660.385	620.77	764.722	746.455	506.236	646.345	673.845	1125.26	493.611
1084	IMMADD_05285	IMMADD_05285	CDS	1033968	1034606	+	hypothetical protein	-0.365456	0.0152647		-0.104928	0.810685		159.552	145.497	198.117	185.006	121.271	121.039	124.474	159.239	206.79	177.491	121.811	127.499	163.985	165.167	128.998	92.538	195.95	188.046	184.985	146.989	163.298	190.711	176.61	184.183
2482	IMMADD_12275	mntH	CDS	2498355	2499707	-	Nramp family divalent metal transporter	-0.36124	0.0834464		1.02805	0.0105297	1	124.054	164.926	156.325	208.39	117.935	124.584	194.58	129.943	147.561	116.014	115.834	101.999	118.433	174.095	128.998	74.8717	105.029	62.6821	150.463	100.37	106.407	69.9273	80.7358	103.143
2046	IMMADD_10095	fepD	CDS	2081283	2082299	+	iron ABC transporter permease	-0.36029	0.0501145		-0.114065	0.804939		102.421	98.6532	121.988	121.045	97.1343	72.4211	107.305	101.119	136.328	142.786	65.7436	67.9996	81.9924	98.2076	107.863	89.173	97.1913	100.291	110.079	136.02	103.247	146.212	116.058	36.8367
219	IMMADD_00960	efp	CDS	228751	229308	-	elongation factor P	-0.355236	0.00805929		0.144769	0.654994		840.919	953.072	926.653	910.588	785.513	594.815	1217.56	782.966	959.914	972.729	840.436	720.796	952.022	888.333	896.429	605.703	631.744	1078.13	1015.47	892.358	691.648	648.417	852.772	523.081
2649	IMMADD_13110	rpsO	CDS	2678086	2678355	+	30S ribosomal protein S15	-0.351664	0.0505956		-0.441324	0.092832		4161.71	4032.05	3576.04	4169.17	3365.95	2974.58	5412.48	3297.72	4132.74	4394.63	2464.1	2898.48	4450.36	3062.29	3432.67	3406.24	3801.43	6355.96	5977.5	4493.05	4275.26	5765.82	5088.88	4891.91
829	IMMADD_04010	prfA	CDS	793956	795032	-	peptide chain release factor 1	-0.351228	0.0161075		0.13418	0.677177		379.002	414.473	437.348	420.219	394.228	385.402	456.406	412.038	405.411	413.484	292.858	320.448	318.859	531.214	403.758	352.486	476.551	526.53	347.173	223.227	253.376	330.565	343.127	257.857
2665	IMMADD_13190	ymdB	CDS	2696496	2697293	+	metallophosphoesterase	-0.35048	0.0394539		0.465091	0.293539		127.462	131.034	182.078	192.572	141.09	103.314	135.92	128.998	133.775	113.039	100.181	109.649	186.76	102.672	179.286	95.903	144.219	37.6093	145.904	121.76	117.996	108.069	138.765	81.0406
82	IMMADD_00275	uup	CDS	60487	62088	+	ABC transporter ATP-binding protein	-0.349713	0.0170019		-0.010956	0.982344		422.789	372.162	491.565	436.037	482.14	377.299	586.603	419.125	479.447	460.088	346.363	305.998	441.848	553.534	478.825	391.183	427.955	250.728	425.336	304.4	391.916	444.992	628.226	228.387
1778	IMMADD_08755	xpt	CDS	1806388	1806966	+	xanthine phosphoribosyltransferase	-0.345119	0.0999095		0.780667	0.102758		81.3059	76.6343	86.7467	129.986	86.1454	60.5197	101.582	95.4491	103.14	114.03	60.6207	57.7997	122.989	62.4958	74.3381	78.2367	87.7857	75.2185	84.0251	62.5254	52.6769	50.8562	50.4599	95.7753
458	IMMADD_02155	IMMADD_02155	CDS	488726	489346	+	CPBP family intramembrane metalloprotease	-0.342552	0.0236709		0.158535	0.774568		105.539	108.367	132.379	107.978	99.0966	73.4339	128.766	99.2293	122.032	82.3002	90.2195	78.1996	122.989	80.3517	115.88	101.792	139.517	225.656	121.152	98.7243	81.6492	50.8562	85.7818	81.0406
1338	IMMADD_06555	lqo	CDS	1300254	1301750	-	L-lactate dehydrogenase (quinone)	-0.341916	7.56854e-05		-0.0268777	0.918171		4472.37	5378.87	5144.49	5202.18	4270.77	3743.11	5585.6	4453.03	5013	4806.13	3717.22	3480.73	4167.95	4856.81	4639.57	3387.73	4027.17	4688.62	4648.08	3730.68	4226.27	4329.13	5749.91	3617.36
2316	IMMADD_11445	mnhG1	CDS	2330010	2330366	-	Na+/H+ antiporter Mnh1 subunit G	-0.339144	0.0568451		-0.680307	0.00719816		299.735	330.283	321.912	251.031	249.998	241.826	289.009	278.787	359.968	275.656	227.968	182.749	223.201	232.127	230.302	223.774	315.088	426.238	353.036	278.622	297.098	489.491	476.846	338.897
390	IMMADD_01815	ackA	CDS	405722	406924	-	Acetate kinase	-0.336971	0.00042901		-0.0500234	0.860048		981.684	1076.55	1141.94	1066.71	903.447	843.224	1310.56	1038.13	1081.95	894.395	744.24	863.595	1179.78	1102.6	876.752	845.461	1003.27	1241.11	951.633	767.307	772.243	1036.19	1042	795.672
1975	IMMADD_09740	chdC	CDS	2016041	2016793	-	heme-dependent peroxidase	-0.336306	0.0116688		-0.41951	0.057034		599.498	702.661	675.45	555.706	511.967	497.578	669.586	499.454	708.703	534.456	500.903	414.798	610.388	580.318	510.163	443.341	503.2	852.476	670.246	693.812	579.446	807.342	802.312	464.142
1059	IMMADD_05160	rpiR	CDS	1007413	1008177	+	MurR/RpiR family transcriptional regulator	-0.3352	0.0451267		0.235967	0.627696		143.992	164.494	164.909	149.243	135.596	119.014	231.78	111.042	151.646	138.82	114.98	147.899	191.316	89.2797	121.71	97.5855	178.707	112.828	196.058	147.538	143.808	184.354	116.058	103.143
2083	IMMADD_10280	mgrA	CDS	2117622	2118065	-	HTH-type transcriptional regulator MgrA	-0.334073	0.0568451		-0.300345	0.245989		2076.35	1860.38	1994.95	2423.65	2086.52	1340.04	2413.66	1554.12	2322.18	2050.56	1320.56	1409.29	2341.34	1482.04	1922.59	1425.93	1934.42	2707.87	2918.73	2217.46	2268.79	2600.02	2634.01	2526.99
170	IMMADD_00715	cmk	CDS	178981	179640	-	(d)CMP kinase	-0.333547	0.0400366		-0.305515	0.417778		551.237	513.558	506.926	801.235	519.423	455.544	656.709	442.752	502.934	528.506	407.838	462.397	646.829	459.79	384.08	561.958	719.529	1040.52	547.14	419.578	453.548	559.418	565.151	523.081
438	IMMADD_02055	leuS	CDS	468163	470580	-	leucine--tRNA ligase	-0.330431	0.0383422		-0.425202	0.138447		311.501	315.388	314.457	259.972	296.309	264.615	410.622	315.171	293.08	377.788	331.564	264.349	332.525	330.335	327.233	295.28	330.764	275.801	248.818	202.933	233.359	483.134	476.846	184.183
749	IMMADD_03610	rex	CDS	715033	715668	-	redox-sensing transcriptional repressor Rex	-0.330298	0.0141561		0.114357	0.781601		305.632	328.556	382.905	427.096	259.025	268.667	422.068	321.314	324.226	324.243	230.814	297.498	382.631	267.839	266.014	233.028	235.14	313.41	335.449	232.002	264.438	343.279	282.575	287.326
2144	IMMADD_10585	gGDEF	CDS	2180891	2181961	-	"Uncharacterized membrane protein in llm 5region"	-0.328883	0.00259593		-0.222062	0.444955		372.304	371.083	447.514	428.472	316.128	298.294	532.235	317.534	385.498	357.956	322.457	282.198	341.635	374.975	327.233	365.105	349.575	388.629	381.044	306.594	316.061	483.134	471.8	397.836
1072	IMMADD_05225	galM	CDS	1022552	1023472	-	galactose mutarotase	-0.327282	0.0237432		0.0434343	0.934019		128.811	124.99	153.388	127.235	112.833	100.782	178.842	134.668	117.436	125.929	106.157	109.649	168.54	183.023	120.253	101.792	137.949	225.656	113.987	103.66	107.988	133.498	93.3508	81.0406
2176	IMMADD_10745	deoR	CDS	2215119	2216132	+	Sugar-bind domain-containing protein	-0.326367	0.0278628		-0.358289	0.150826		2060.81	1882.4	2257.45	2426.4	1995.87	1610.23	2459.44	2259.59	2020.42	2131.87	1432.13	1435.64	1644.4	2682.85	1815.45	1708.59	1683.6	3334.69	2223.73	1808.85	2133.41	2638.17	2200.05	1613.45
2598	IMMADD_12855	rpmB	CDS	2620257	2620445	-	50S ribosomal protein L28	-0.326066	0.0431305		0.165104	0.640283		1903.54	2193.04	2452.85	2089.4	1537.47	1220.52	2415.09	2310.62	1421.49	1868.12	1290.96	1719.54	2673.86	1816.84	1877.4	1625.3	1755.71	2218.95	2697.27	1905.38	1737.81	1951.61	1521.37	1480.83
840	IMMADD_04065	rpoE	CDS	805382	805912	-	DNA-directed RNA polymerase subunit delta	-0.325585	0.0269784		-0.297192	0.291945		737.388	608.541	756.097	781.978	653.449	544.424	911.38	714.923	797.546	588.992	498.342	579.697	983.908	821.373	639.89	685.623	669.366	1178.42	861.094	854.513	567.33	788.271	878.002	596.754
254	IMMADD_01135	glyQS	CDS	260603	261994	+	glycine--tRNA ligase	-0.325335	0.00455566		-0.0729368	0.766431		1013.35	977.897	1172.89	1070.84	850.073	733.327	1204.68	1073.57	1227.98	1142.29	724.318	723.346	983.908	1026.72	1039.28	717.59	1017.37	1128.28	1109.91	1030.02	1060.39	978.982	1289.25	1024.06
1177	IMMADD_05750	potE	CDS	1131643	1133472	-	APC family permease	-0.324142	0.0830208		0.487918	0.19202		380.864	452.035	536.971	517.192	352.038	322.35	440.667	402.115	411.538	373.821	306.803	302.598	432.737	464.254	338.894	365.946	409.144	513.993	399.282	278.073	272.866	336.922	153.903	375.734
404	IMMADD_01885	nagE	CDS	421067	422533	-	PTS glucose transporter subunit IIBC	-0.32283	0.0291968		-0.0919171	0.83296		190.899	201.192	218.9	172.627	157.966	139.018	264.687	208.854	229.256	195.339	135.756	149.599	173.095	285.695	163.981	151.426	169.301	162.973	192.15	171.671	189.11	184.354	267.437	206.285
1692	IMMADD_08325	IMMADD_08325	CDS	1721908	1722126	+	hypothetical protein	-0.318297	0.0370989		0.122468	0.763039		260.773	324.023	270.18	276.478	278.648	192.448	250.379	232.952	341.587	267.724	251.59	163.199	218.646	223.199	298.081	211.155	282.168	238.192	403.19	286.849	245.474	305.137	252.3	184.183
832	IMMADD_04025	rho	CDS	796351	797667	-	transcription termination factor Rho	-0.317207	0.016909		-0.0943168	0.755752		594.216	521.113	622.362	615.541	696.816	545.943	794.06	583.09	606.584	661.376	508.018	398.648	514.73	825.837	671.958	545.974	600.392	651.894	610.322	468.94	522.555	692.916	683.732	324.163
1026	IMMADD_04995	RFAM:RF02582	ncRNA	976332	976416	-	S. aureus tsr33 small RNA	-0.315223	0.0916781		0.149667	0.779257		224.584	265.954	201.957	170.563	225.273	220.555	289.009	172.47	287.464	202.28	220.853	190.399	268.753	147.311	364.402	204.425	210.059	313.41	310.697	202.933	166.459	216.139	174.087	139.979
50	IMMADD_00115	msrR	CDS	29790	30773	+	Regulatory protein MsrR	-0.312664	0.0456801		-0.490258	0.0380139		295.21	277.179	274.472	299.174	278.648	193.967	319.055	236.26	340.565	253.842	206.053	215.899	309.749	258.911	269.658	234.71	269.628	426.238	375.833	330.178	319.222	406.85	413.771	279.959
1822	IMMADD_08975	mpsC	CDS	1847045	1847407	+	Na+-translocating membrane putative-generating system (MpsC)	-0.312414	0.0789204		-0.36587	0.323295		294.637	304.379	324.622	363.823	262.165	203.083	356.254	249.491	311.972	385.72	274.643	339.998	291.528	209.807	221.557	212.837	233.573	288.338	326.981	288.494	238.1	311.494	527.306	250.489
2411	IMMADD_11920	doxX	CDS	2427308	2427664	-	DoxX family protein	-0.308556	0.0889532		0.594106	0.156561		92.8255	107.936	112.274	110.729	104.984	72.1678	117.321	93.0865	124.585	115.022	81.3968	70.5496	59.2167	71.4237	115.88	76.5542	97.1913	100.291	123.106	108.597	69.5335	76.2843	60.5519	66.306
93	IMMADD_00330	cspA	CDS	72641	72841	-	cold shock protein CspA	-0.308267	0.0980837		0.289368	0.373008		8309.79	9278.58	7914.28	7758.57	6929.9	6831.13	11156.9	11756.8	10141.4	8252.83	5628.9	6477.81	13191.7	9262.76	8818.53	6163.03	6892.75	10731.2	10153.4	8189.73	6485.05	6318.88	5954.27	6836.88
1836	IMMADD_09045	IMMADD_09045	CDS	1860094	1861206	-	YibE/F-like protein	-0.3075	0.0103963		-0.0202762	0.961149		202.287	237.674	230.647	243.465	168.759	149.653	266.117	170.107	215.981	217.154	167.632	173.399	163.985	142.847	205.523	162.362	183.409	263.265	224.067	206.773	174.361	203.425	209.409	272.591
2177	IMMADD_10750	gap	CDS	2216185	2217195	+	type I glyceraldehyde-3-phosphate dehydrogenase	-0.307285	0.0506767		-0.264086	0.331713		6020.42	6304.31	6743.43	6032.3	4377.32	4601.78	8029.3	5985.41	5926.45	6893.39	4063.58	4193.03	4883.1	7102.2	4560.86	4764.87	4887.78	7170.83	7314.09	6143.39	6955.46	8136.99	7137.55	6262.23
2645	IMMADD_13090	infB	CDS	2673045	2675162	+	translation initiation factor IF-2	-0.304326	0.0100732		-0.146188	0.661683		554.433	458.079	488.854	555.019	470.562	497.072	652.417	528.278	486.084	649.478	450.244	412.248	742.486	767.805	593.247	504.753	537.687	676.967	555.608	498.009	432.477	553.061	696.347	545.183
1746	IMMADD_08595	paaJ	CDS	1776186	1777367	+	putative acetyl-CoA acyltransferase	-0.303165	0.0063961		-0.0781623	0.798789		387.215	454.625	422.89	394.084	277.078	282.594	497.897	363.841	374.775	398.611	339.533	421.598	396.296	446.398	358.572	311.264	449.902	513.993	358.898	384.476	337.659	375.064	436.478	309.428
1332	IMMADD_06525	budA	CDS	1292884	1293588	-	acetolactate decarboxylase	-0.302228	0.0956575		-0.445817	0.253661		108.065	131.897	116.792	102.476	73.7828	77.2323	75.8291	111.042	84.7584	121.963	81.6814	90.0995	122.989	107.136	93.287	120.299	106.597	125.364	140.693	98.1758	91.6578	127.14	174.087	110.51
319	IMMADD_01460	aspS	CDS	320722	322488	-	aspartate--tRNA ligase	-0.298263	0.014405		0.0435445	0.900185		340.756	358.994	404.592	351.443	325.94	290.444	406.33	386.522	350.777	387.703	328.149	209.949	432.737	406.222	351.284	276.773	300.98	338.483	366.714	275.331	326.597	279.709	423.863	257.857
1119	IMMADD_05460	gltP	CDS	1071137	1072414	-	glutamate:protein symporter	-0.296886	0.0250077		0.238487	0.354852		874.056	910.977	1134.71	1064.65	912.867	651.283	891.35	1021.12	1084.5	870.597	644.913	641.746	979.353	821.373	834.481	731.05	915.48	1015.45	1163.98	810.088	811.751	807.342	706.439	677.794
855	IMMADD_04140	manA	CDS	820192	821130	-	mannose-6-phosphate isomerase%2C class I	-0.296111	0.0432359		0.36858	0.284238		364.922	372.378	487.95	539.2	326.528	294.749	430.652	333.599	384.987	354.982	315.911	356.148	432.737	455.326	354.199	323.042	348.008	513.993	333.495	301.109	280.768	222.496	269.96	360.999
581	IMMADD_02770	hemL1	CDS	569634	570923	+	glutamate-1-semialdehyde 2%2C1-aminomutase	-0.295724	0.0527443		-0.217767	0.557287		255.019	260.557	305.872	261.347	213.303	187.636	281.855	240.04	306.356	222.111	168.201	188.699	300.639	227.663	233.217	202.742	213.194	513.993	274.221	263.813	278.134	241.567	237.162	243.122
1267	IMMADD_06200	rhaT	CDS	1226672	1227634	+	EamA family transporter	-0.292327	0.0440327		-0.241237	0.531772		244.373	244.582	290.285	318.431	217.816	182.572	300.455	252.798	294.612	225.086	216.584	190.399	282.418	169.631	185.845	247.329	202.221	288.338	275.524	211.709	202.806	362.35	259.869	198.918
1322	IMMADD_06475	pyrD	CDS	1283991	1285055	+	quinone-dependent dihydroorotate dehydrogenase	-0.291009	0.0986836		-0.0712369	0.865998		615.531	494.777	572.89	632.735	679.94	529.991	981.487	627.507	608.627	674.267	533.917	513.397	624.053	790.125	674.144	678.051	575.31	965.304	597.946	438.775	509.912	654.774	504.599	294.693
2367	IMMADD_11700	trpS	CDS	2385858	2386847	-	tryptophan--tRNA ligase	-0.290071	0.016126		0.371828	0.202155		385.178	475.565	504.215	425.721	358.906	357.041	505.051	347.775	455.959	394.644	322.457	356.148	469.179	486.574	340.352	321.359	304.115	313.41	418.823	304.4	359.783	355.993	327.989	353.632
861	IMMADD_04170	cof	CDS	827138	827995	-	Cof-type HAD-IIB family hydrolase	-0.288567	0.0796799		-0.493564	0.115321		169.91	155.212	171.912	147.867	129.12	138.005	196.011	153.097	171.049	132.87	123.518	144.499	159.43	267.839	134.829	126.188	177.139	213.119	175.215	165.637	186.476	266.995	224.547	147.347
2437	IMMADD_12050	IMMADD_12050	CDS	2455468	2455785	-	DUF5011 domain-containing protein	-0.286487	0.0992319		-0.428525	0.0913007		357.654	389.648	326.656	322.557	254.119	248.916	337.654	303.831	353.841	312.344	264.397	263.499	414.517	308.015	369.504	258.265	349.575	589.212	454.647	440.968	404.032	349.636	519.737	390.469
327	IMMADD_01500	yajC	CDS	333750	334010	-	preprotein translocase subunit YajC	-0.284567	0.0213486		-0.0820137	0.794398		722.375	848.806	749.546	654.055	604.588	561.137	927.119	550.486	827.671	895.387	603.361	547.397	797.148	620.494	602.721	556.911	719.529	852.476	769.904	816.669	730.629	775.557	807.358	795.672
2513	IMMADD_12430	pheS	CDS	2530182	2531240	+	phenylalanine--tRNA ligase subunit alpha	-0.28445	0.0767794		-0.353519	0.365717		154.553	136.862	173.042	141.678	147.566	138.765	174.55	171.997	178.197	170.55	147.14	126.649	118.433	187.487	181.472	134.601	148.922	75.2185	151.115	121.211	121.157	343.279	169.041	95.7753
375	IMMADD_01740	ansP	CDS	386135	387496	+	gamma-aminobutyrate permease	-0.283826	0.0866493		0.0264653	0.935031		773.981	729.429	899.545	931.221	600.663	533.789	815.521	806.592	941.533	774.415	443.413	533.797	715.156	816.909	752.126	676.369	750.881	1115.74	976.384	794.182	751.699	616.631	772.037	1053.53
2324	IMMADD_11485	ppiB	CDS	2336352	2336945	+	Putative peptidyl-prolyl cis-trans isomerase	-0.282761	0.0063961		-0.078271	0.823049		231.683	251.922	271.761	259.284	201.529	198.272	231.78	231.062	262.955	294.496	172.186	198.049	168.54	218.735	241.234	196.012	244.546	213.119	238.397	238.584	201.226	266.995	277.529	250.489
1193	IMMADD_05830	yehR	CDS	1152329	1152784	+	DUF1307 domain-containing protein	-0.281965	0.0214571		0.315117	0.288593		247.084	284.087	269.05	327.372	238.224	217.516	313.332	187.591	297.165	301.437	266.105	238.849	223.201	236.591	231.76	241.44	266.492	162.973	292.459	194.158	225.984	273.352	216.978	176.816
1889	IMMADD_09310	lysS	CDS	1919325	1920812	+	lysine--tRNA ligase	-0.28044	0.00777142		-0.231214	0.26534		1523.35	1417.41	1511.74	1317.05	1466.24	1304.59	1831.35	1458.67	1670.15	1702.52	1242.3	1133.89	1612.52	1549	1463.44	1271.98	1834.09	1541.98	1544.37	1430.41	1626.14	1989.75	1975.51	1141.94
1083	IMMADD_05280	aes	CDS	1032840	1033760	-	esterase	-0.278078	0.0252631		0.0380756	0.928318		167.282	180.253	183.885	185.694	140.501	135.726	213.18	146.481	219.044	166.584	133.764	135.149	163.985	160.703	137.015	170.775	175.571	175.51	171.307	162.895	134.326	139.855	194.271	221.02
1302	IMMADD_06375	isaA	CDS	1267984	1268685	-	putative transglycosylase IsaA	-0.276909	0.0112361		-0.0361597	0.900348		3602.6	3843.16	4336.66	4469.03	3932.27	2748.71	3981.75	3253.77	4278.77	3662.86	2638.57	2810.93	3502.9	3361.38	3036.93	3293.51	3406.4	4462.97	4404.48	3797.59	3162.19	3757	3645.73	3072.18
1280	IMMADD_06265	pksG	CDS	1239178	1240344	+	hydroxymethylglutaryl-CoA synthase	-0.272282	0.0243451		-0.0790428	0.78628		864.649	1049.35	1027.18	939.474	712.515	697.369	919.965	910.074	923.662	950.914	624.137	652.796	719.711	888.333	763.058	660.385	802.612	977.841	1074.74	983.952	872.329	947.197	978.922	810.406
1824	IMMADD_08985	yvaK	CDS	1848802	1849536	+	carboxylesterase	-0.270629	0.0325153		-0.0078756	0.986151		283.926	321.432	337.047	317.055	242.934	224.353	373.423	272.172	350.267	292.513	225.976	215.049	232.312	232.127	242.692	275.09	324.494	313.41	311.349	323.596	282.875	286.066	320.42	213.653
2067	IMMADD_10200	cFF1	CDS	2103728	2104201	+	cupin	-0.270237	0.0981445		0.477558	0.14166		268.896	338.27	303.162	323.933	275.901	266.641	412.053	290.6	326.269	360.931	248.744	212.499	236.867	245.519	237.59	264.154	261.79	250.728	299.624	194.158	227.564	241.567	189.225	176.816
1961	IMMADD_09670	gph	CDS	2002837	2003484	+	HAD family hydrolase	-0.269927	0.0857635		0.553596	0.170286		100.402	105.561	117.695	102.476	95.7607	72.6743	115.89	92.1415	130.712	149.727	98.1884	108.799	86.5475	75.8877	118.066	105.157	122.273	75.2185	118.547	86.1095	86.3901	76.2843	80.7358	88.408
1976	IMMADD_09745	pta	CDS	2016961	2017947	+	phosphate acetyltransferase	-0.269869	0.0132423		0.198966	0.483331		452.946	586.522	556.173	437.412	410.123	382.11	503.62	503.234	500.381	515.616	342.379	372.298	551.171	549.07	443.113	397.913	407.577	426.238	452.693	426.16	425.103	368.707	484.415	375.734
827	IMMADD_04000	tsaC	CDS	792003	793049	-	L-threonylcarbamoyladenylate synthase	-0.268889	0.0307774		-0.322666	0.410055		85.7993	100.812	97.3641	81.1551	74.764	81.0306	92.998	76.0758	84.7584	89.2412	67.1666	83.2995	86.5475	71.4237	94.7446	82.443	89.3533	112.828	70.9979	68.0101	72.6941	133.498	95.8738	66.306
333	IMMADD_01530	obgE	CDS	338338	339630	-	GTPase ObgE	-0.268639	0.0815345		-0.34275	0.324115		291.151	251.706	264.532	283.355	265.108	279.302	271.84	281.622	278.784	306.395	236.791	212.499	391.741	419.614	256.539	280.138	279.033	601.748	274.221	255.586	232.305	254.281	320.42	198.918
742	IMMADD_03575	rbsK	CDS	708184	709143	-	carbohydrate kinase	-0.262125	0.076339		-0.0970343	0.829732		183.853	178.526	200.376	148.555	160.713	170.671	187.427	177.195	211.896	200.297	146.571	122.399	195.871	325.871	174.913	143.855	175.571	112.828	172.61	176.607	187.003	235.21	232.116	191.551
2632	IMMADD_13025	rpsB	CDS	2657480	2658247	+	30S ribosomal protein S2	-0.261711	0.0122413		0.172731	0.442617		2941.88	3177.84	3251.42	2911.27	3226.63	2368.88	3851.55	2596.5	2906.8	3697.56	3053.23	2420.79	3266.03	3281.03	3260.67	2537.22	2870.28	2356.85	3024.9	2273.4	2702.32	3515.43	2659.24	2453.32
1276	IMMADD_06245	IMMADD_06245	CDS	1236466	1236684	+	YozE SAM-like fold	-0.255281	0.0719753		-0.0905097	0.753291		2177.17	2113.38	2710.61	2330.12	1685.82	1282.06	2153.26	2642.81	2170.02	2116.01	1752.02	2031.49	2815.07	2361.45	1952.47	1966.85	1992.42	3083.96	2483.62	2102.83	1833.16	1964.32	2313.59	2217.57
1279	IMMADD_06260	hMG1	CDS	1237643	1238923	-	hydroxymethylglutaryl-CoA reductase%2C degradative	-0.253505	0.066424		-0.165705	0.668286		394.151	431.527	469.426	412.653	329.472	348.685	442.098	393.609	452.385	377.788	309.08	324.698	528.395	374.975	266.014	348.279	341.737	564.139	416.217	338.405	378.22	305.137	514.691	397.836
1468	IMMADD_07205	phnP	CDS	1458769	1459560	+	MBL fold metallo-hydrolase	-0.251102	0.0704057		-0.227942	0.472491		327.856	335.248	303.388	355.57	268.052	249.929	422.068	340.687	247.127	277.639	235.368	305.148	364.411	379.439	335.25	309.582	310.385	476.384	394.071	346.632	272.34	368.707	363.311	279.959
850	IMMADD_04115	deoD	CDS	815541	816251	+	purine-nucleoside phosphorylase	-0.249449	0.0981037		-0.102317	0.691893		1105.28	1102.02	1200.45	1339.75	853.605	786.503	1306.26	1087.74	1258.1	1026.27	747.94	768.396	1125.12	1017.79	986.072	849.667	1075.37	1479.3	1263.63	1255.99	1186.81	1061.62	1221.13	1421.89
452	IMMADD_02125	lytD	CDS	484617	485471	-	autolysin	-0.248909	0.0195632		0.0226621	0.943821		408.174	413.825	437.348	574.276	438.772	337.543	414.914	385.104	442.684	366.88	327.01	315.348	414.517	433.006	468.621	384.453	423.253	463.847	402.539	339.502	400.344	419.564	416.294	368.367
639	IMMADD_03060	ppaC	CDS	630031	630960	+	manganese-dependent inorganic pyrophosphatase	-0.239183	0.060242		0.180757	0.511006		645.071	705.252	872.889	740.713	571.817	535.561	765.445	785.801	730.658	676.25	535.34	524.447	523.84	665.133	588.874	557.752	686.61	676.967	773.812	590.7	681.639	559.418	638.318	449.407
42	IMMADD_00075	plsY	CDS	16329	16937	-	glycerol-3-phosphate 1-O-acyltransferase PlsY	-0.238664	0.0969878		0.219043	0.561285		291.74	335.896	341.113	365.886	280.414	262.843	367.7	304.303	333.417	216.162	260.128	275.398	350.745	308.015	244.149	235.551	290.006	363.556	339.357	276.976	215.975	292.423	206.886	243.122
274	IMMADD_01235	lepA	CDS	279124	280947	-	translation elongation factor 4	-0.238235	0.0796799		-0.0877597	0.80518		424.769	389.216	438.477	387.894	463.498	427.943	450.683	349.665	455.449	499.751	412.391	370.598	378.076	629.422	475.909	415.58	435.793	551.602	384.301	306.594	348.194	553.061	358.265	287.326
1781	IMMADD_08770	guaA	CDS	1809763	1811304	+	glutamine-hydrolyzing GMP synthase	-0.236882	0.0307774		0.135698	0.684173		788.897	904.285	776.202	771.662	712.907	726.743	991.502	764.065	775.08	1027.27	678.496	633.246	983.908	687.453	798.041	650.29	896.668	476.384	814.848	721.784	803.849	832.77	943.6	773.57
317	IMMADD_01450	tcdA	CDS	319488	320261	-	tRNA threonylcarbamoyladenosine dehydratase	-0.232275	0.0307249		0.156533	0.635098		221.437	229.255	254.141	225.584	216.639	185.611	289.009	192.788	255.296	234.01	193.531	206.549	209.536	232.127	212.811	232.186	213.194	225.656	242.305	164.54	189.637	241.567	189.225	257.857
619	IMMADD_02960	gatA	CDS	606210	607667	-	Asp-tRNA(Asn)/Glu-tRNA(Gln) amidotransferase subunit GatA	-0.230385	0.0847248		-0.234632	0.41902		484.585	453.762	413.854	380.329	492.147	469.471	588.034	433.301	484.552	570.152	452.521	358.698	583.057	535.678	580.128	511.483	412.279	564.139	515.875	416.287	434.058	565.775	613.088	316.795
81	IMMADD_00270	cvfB	CDS	59438	60340	-	RNA-binding virulence regulatory protein CvfB	-0.229935	0.0559957		-0.0310197	0.930964		544.076	611.564	583.281	633.423	500.389	447.441	659.57	491.894	555.525	480.911	505.742	482.797	501.064	580.318	507.248	450.071	542.39	827.404	620.743	608.251	416.147	610.274	403.679	493.611
2468	IMMADD_12205	def	CDS	2484967	2485518	-	peptide deformylase	-0.228559	0.0866493		-0.164416	0.603908		553.255	573.786	494.953	568.086	501.37	499.098	666.724	398.335	690.832	581.059	391.615	495.547	660.494	383.903	480.282	546.816	597.256	777.258	566.029	581.376	487.261	565.775	605.519	611.488
2066	IMMADD_10195	tACO1	CDS	2103012	2103728	+	YebC/PmpR family DNA-binding transcriptional regulator	-0.225175	0.0364801		0.113809	0.740009		338.712	380.149	407.303	405.088	311.026	282.594	412.053	307.611	314.015	333.167	320.18	291.548	337.08	325.871	330.877	339.867	387.198	488.92	315.257	290.14	271.813	305.137	272.483	360.999
605	IMMADD_02890	map	CDS	592699	593457	-	type I methionyl aminopeptidase	-0.223502	0.0434298		0.0227103	0.952901		332.989	363.527	367.318	422.97	292.777	268.161	399.176	317.534	383.966	325.235	285.173	309.398	241.422	352.655	291.522	332.296	332.332	263.265	397.979	337.856	288.143	368.707	378.449	338.897
32	IMMADD_00025	ccdC	CDS	4119	4586	+	cytochrome C biogenesis protein CcdC	-0.221103	0.0410816		0.0883256	0.791308		328.254	341.293	338.402	348.004	305.924	258.791	429.222	310.918	357.415	322.26	289.442	294.948	414.517	276.767	311.2	291.074	340.17	438.775	369.971	371.313	260.751	286.066	305.282	287.326
814	IMMADD_03935	atpD	CDS	781240	782652	-	F0F1 ATP synthase subunit beta	-0.214344	0.0769542		-0.417383	0.046704		1060.25	1196.79	1106.47	1134.11	949.365	926.281	1071.62	1040.02	871.071	1195.83	980.746	903.545	906.471	1040.11	1155.16	949.777	877.857	1115.74	1002.44	940.623	1021.4	1589.26	1453.25	957.753
1504	IMMADD_07385	nptA	CDS	1493431	1495098	-	Na/Pi cotransporter	-0.213437	0.0849335		-0.00499039	0.99278		233.917	214.36	288.252	292.296	242.541	199.031	247.518	223.975	287.974	235.002	206.623	190.399	200.426	290.159	209.167	207.79	244.546	225.656	207.783	205.127	213.868	197.068	292.667	257.857
1880	IMMADD_09265	yabR	CDS	1909958	1910359	+	S1 domain-containing RNA-binding protein	-0.213224	0.0577612		0.207354	0.397275		748.889	830.241	869.952	918.841	746.266	625.201	814.09	693.187	836.351	756.567	700.98	721.646	860.92	749.949	751.397	813.493	664.663	927.695	854.58	669.131	564.17	705.63	560.105	589.386
1449	IMMADD_07110	gyrA	CDS	1435672	1438341	+	DNA gyrase subunit A	-0.210996	0.0331067		-0.283723	0.148021		999.253	1034.02	997.135	993.807	940.928	882.98	1061.61	1049.94	980.849	1150.22	847.267	858.495	865.475	1093.68	997.733	858.08	968.778	902.622	1048.68	936.784	981.897	1258.69	1440.63	832.508
1855	IMMADD_09140	darA	CDS	1885958	1886287	+	Cyclic-di-AMP receptor	-0.173099	0.0978678		-0.0332641	0.921523		567.49	559.323	633.206	605.225	533.748	470.737	636.679	546.706	573.906	597.916	498.911	573.747	546.616	674.061	423.435	555.228	578.445	777.258	649.403	495.815	497.27	572.132	514.691	537.815
2473	IMMADD_12230	lpdA	CDS	2490160	2491566	+	dihydrolipoyl dehydrogenase	0.159885	0.0926036		0.0831277	0.714443		3404.95	3604.62	3073.63	3093.52	3459.55	3975.31	3327.9	3976.26	3110.02	3413.97	3816.54	4140.33	3553	3423.87	3801.44	3668.71	3124.23	2595.04	2790.41	3003.41	3306	3191.23	3446.41	3418.44
2651	IMMADD_13120	rnj2	CDS	2681056	2682729	+	Ribonuclease J 2	0.180633	0.0830208		0.155422	0.564618		1176	1154.26	1317.92	1233.83	1177.78	1229.64	1141.73	1350.46	1151.9	1064.94	1097.72	1270.74	974.798	1124.92	956.92	1340.12	1282.3	689.503	1134.01	1262.57	1240.54	1106.12	1183.28	1561.87
2223	IMMADD_10980	sufC	CDS	2256844	2257605	+	Fe-S cluster assembly ATPase SufC	0.185172	0.0770395		-0.0967528	0.738168		569.293	485.063	472.589	431.91	544.149	629	510.774	626.562	540.718	629.646	659.143	735.246	569.391	629.422	572.84	579.624	504.768	576.675	551.699	544.629	579.973	540.347	582.812	596.754
418	IMMADD_01955	IMMADD_01955	CDS	441239	441730	-	UPF0478 protein SACOL1789	0.193118	0.0704057		-0.0585792	0.843525		3329.92	3557.78	3363.92	3010.31	3217.01	3494.7	3064.64	3482.47	3268.3	2764.49	3386.79	3864.93	2641.98	2312.34	2837.24	3344.83	3795.16	3159.18	3740.74	4041.66	3842.78	3172.16	3408.57	3816.28
2566	IMMADD_12695	ylmH	CDS	2583286	2584092	+	RNA-binding protein	0.19687	0.0721872		0.355909	0.259086		291.316	275.668	292.544	297.11	356.355	307.916	231.78	298.633	255.807	293.504	335.548	293.248	282.418	401.758	330.148	308.74	269.628	125.364	267.708	319.757	331.338	228.853	264.914	331.53
2099	IMMADD_10360	tlyC	CDS	2133902	2135251	+	transporter associated domain protein	0.212522	0.0907655		0.0730336	0.774568		1202.29	1176.28	1126.13	1187.75	1353.6	1208.87	1047.3	1136.41	1318.86	1051.06	1657.53	1794.34	1070.46	964.22	1198.15	1266.93	1271.33	1341.4	1130.1	1154.53	1126.23	991.696	996.583	1083
367	IMMADD_01700	coaE	CDS	374158	374781	-	dephospho-CoA kinase	0.212654	0.028501		0.0164907	0.966261		290.808	266.169	285.315	312.929	303.962	356.788	228.918	313.753	295.633	275.656	342.379	309.398	314.304	209.807	255.81	305.375	311.953	188.046	293.762	326.887	347.667	273.352	312.851	257.857
2040	IMMADD_10065	mdlB	CDS	2074494	2076221	+	ABC transporter ATP-binding protein	0.213887	0.0307774		-0.230336	0.330479		683.588	581.773	663.025	527.508	685.042	710.283	517.927	794.307	648.963	635.596	793.476	793.046	765.262	745.485	633.331	783.208	617.635	702.039	565.378	652.129	736.423	769.2	708.962	692.529
30	IMMADD_00015	tkt	CDS	1432	3420	+	transketolase	0.214539	0.0595992		-0.266795	0.208168		2843.47	3075.74	2904.21	2820.48	2856.73	3109.04	2226.23	2816.22	2729.12	2412.49	2882.47	3227.43	1990.59	2410.55	2281.16	2851.85	2834.22	2983.67	2499.91	2982.57	3261.23	3223.01	3035.16	3985.73
396	IMMADD_01845	ezrA	CDS	412187	413881	-	septation ring formation regulator EzrA	0.21928	0.077075		-0.209895	0.469456		986.689	982.215	973.189	977.988	1028.25	1173.42	658.14	990.403	759.251	905.302	1092.31	1172.14	788.038	803.517	994.089	1206.36	1134.94	852.476	927.532	980.113	1162.58	1233.26	1014.24	884.08
241	IMMADD_01070	ftsI	CDS	246071	248146	-	penicillin-binding protein	0.220369	0.0956457		-0.199783	0.577592		303.063	261.204	240.135	281.98	345.17	374.766	228.918	307.138	245.085	291.521	366.001	344.248	432.737	227.663	324.318	328.931	293.142	250.728	277.478	319.757	312.901	305.137	368.357	243.122
433	IMMADD_02030	IMMADD_02030	CDS	456816	457511	-	16S rRNA pseudouridine(516) synthase	0.226648	0.0903882		0.172686	0.649923		231.627	220.621	224.096	224.896	278.059	261.07	246.087	205.074	238.447	168.567	238.498	244.799	168.54	178.559	279.132	231.345	255.519	175.51	220.81	298.367	300.258	197.068	206.886	265.224
774	IMMADD_03735	rsbW	CDS	744541	745020	-	anti-sigma B factor RsbW	0.227145	0.0421189		-0.136177	0.639399		381.802	328.988	379.969	377.578	410.711	440.35	406.33	417.235	343.629	337.133	494.642	445.398	273.308	352.655	349.097	496.34	398.171	263.265	366.714	382.831	401.398	464.063	401.156	250.489
251	IMMADD_01120	dnaG	CDS	256956	258755	-	DNA primase	0.228295	0.0748652		-0.0636957	0.843525		401.79	338.918	328.915	341.127	430.138	445.921	361.977	316.589	342.608	366.88	541.317	508.297	469.179	339.263	452.588	458.484	363.684	463.847	407.75	449.195	367.685	355.993	370.88	419.938
2554	IMMADD_12635	rsmH	CDS	2570374	2571309	+	16S rRNA (cytosine(1402)-N(4))-methyltransferase RsmH	0.234424	0.0623353		-0.148767	0.605269		1133.21	1067.92	938.626	1103.16	1188.96	1221.03	784.045	1095.3	932.342	1010.41	1126.46	1138.99	1061.35	852.621	1169.73	1126.44	1302.68	1266.18	1119.03	1289.45	1237.91	1182.41	1014.24	1834.47
2084	IMMADD_10285	yejR	CDS	2118292	2119218	+	cobalamin biosynthesis protein CobW	0.248345	0.0981037		0.205758	0.682044		146.149	168.596	161.295	118.982	170.721	178.774	130.197	169.635	157.263	122.955	169.339	150.449	154.874	107.136	163.981	203.584	128.543	12.5364	132.877	136.569	154.87	139.855	158.949	169.449
2224	IMMADD_10985	sufD	CDS	2257704	2259011	+	Fe-S cluster assembly protein SufD	0.250349	0.0820527		0.0368201	0.924743		355.736	317.979	291.415	261.347	361.261	398.063	327.639	414.873	292.57	362.914	479.273	525.297	327.969	415.15	427.079	386.977	355.846	288.338	331.541	314.272	376.113	292.423	368.357	265.224
2227	IMMADD_11000	sufB	CDS	2260972	2262369	+	Fe-S cluster assembly protein SufB	0.252303	0.033321		0.0775207	0.813548		614.465	613.291	671.835	524.07	653.449	674.073	462.129	699.803	573.396	662.368	866.335	766.696	469.179	647.278	643.534	659.544	558.066	676.967	513.269	581.376	582.606	444.992	547.49	640.958
1466	IMMADD_07195	IMMADD_07195	CDS	1456249	1457583	+	YycH	0.2531	0.085287		-0.337925	0.251714		279.111	224.506	223.87	232.461	243.13	366.917	238.933	282.567	196.578	272.681	276.066	260.949	200.426	308.015	298.081	339.026	266.492	238.192	281.386	375.152	320.802	343.279	327.989	302.061
2214	IMMADD_10935	IMMADD_10935	CDS	2249428	2250306	+	Cytosolic protein	0.25836	0.0675405		0.0319652	0.959745		71.964	71.4534	76.5811	55.7082	71.0356	75.9661	62.9525	75.6032	59.2288	67.4267	79.4046	79.8996	63.7718	111.6	69.2364	76.5542	54.8661	25.0728	56.0167	88.8518	81.6492	63.5702	78.2129	110.51
942	IMMADD_04575	budA	CDS	913626	914330	-	acetolactate decarboxylase	0.258999	0.00892172		0.163235	0.48078		635.771	633.367	639.305	634.11	645.6	866.774	575.157	803.757	558.588	580.068	659.143	684.246	519.285	656.205	626.772	683.099	595.689	526.53	575.148	586.312	668.997	654.774	454.139	795.672
633	IMMADD_03030	pncB	CDS	622449	623918	-	nicotinate phosphoribosyltransferase	0.261651	0.0301002		-0.215249	0.531772		219.412	185.649	190.888	167.812	218.798	255.246	194.58	210.744	213.938	194.347	207.192	284.748	150.319	205.343	241.234	258.265	236.708	137.901	201.269	246.262	271.813	273.352	242.208	257.857
632	IMMADD_03025	nadE	CDS	621635	622456	-	ammonia-dependent NAD(+) synthetase	0.274529	0.0385586		-0.0302225	0.943821		185.905	173.129	163.78	150.618	213.696	249.169	143.074	187.591	173.602	226.078	223.983	184.449	200.426	178.559	179.286	228.821	158.328	238.192	160.234	176.607	235.992	120.783	184.179	125.245
1464	IMMADD_07185	yycF	CDS	1453716	1454417	+	response regulator YycF	0.275345	0.0202992		-0.204035	0.531374		214.945	217.598	219.803	196.01	211.341	265.122	191.719	195.151	182.792	175.508	279.481	294.948	214.091	142.847	196.048	222.091	202.221	137.901	193.453	235.293	228.091	266.995	232.116	243.122
352	IMMADD_01625	hemA	CDS	357423	358769	-	glutamyl-tRNA reductase	0.277002	0.0575515		0.425235	0.0708002		635.565	650.852	701.428	711.139	639.321	775.868	600.91	776.351	598.415	615.764	749.078	875.495	551.171	714.237	550.976	794.144	587.851	513.993	494.38	479.91	596.829	502.205	393.587	744.1
471	IMMADD_02220	menC	CDS	499479	500480	-	o-succinylbenzoate synthase	0.280091	0.0876873		0.36869	0.50846		73.1445	71.4534	75.4515	89.4082	77.9037	83.0563	55.7988	79.3834	77.6101	53.5447	78.5508	74.7996	54.6616	84.8157	64.1348	63.9354	64.2717	62.6821	56.0167	85.0126	94.2916	69.9273	40.3679	125.245
211	IMMADD_00920	argR	CDS	222314	222766	-	transcriptional regulator ArgR	0.280516	0.0439656		-0.0968777	0.80124		233.791	201.624	166.264	183.631	290.814	228.658	211.749	221.139	199.642	238.968	322.172	272.848	214.091	196.415	211.353	199.377	258.654	250.728	256.635	303.851	221.77	222.496	216.978	287.326
1919	IMMADD_09460	cysS	CDS	1949757	1951157	+	cysteine--tRNA ligase	0.281109	0.0864339		0.173395	0.710785		295.518	267.68	188.855	275.79	297.29	394.518	181.704	294.853	279.805	285.572	359.455	351.048	387.186	330.335	336.708	309.582	305.682	200.583	247.516	338.953	286.036	349.636	189.225	338.897
2439	IMMADD_12060	folD	CDS	2456594	2457454	-	bifunctional methylenetetrahydrofolate dehydrogenase/methenyltetrahydrofolate cyclohydrolase FolD	0.283003	0.0981037		0.549683	0.0586962		472.068	500.39	510.992	561.208	458.592	514.038	384.869	504.652	403.368	367.872	568.924	758.196	414.517	468.718	454.774	559.434	600.392	300.874	425.988	413.545	486.734	406.85	254.823	537.815
648	IMMADD_03105	IMMADD_03105	CDS	638456	639019	+	Thioredoxin	0.283459	0.0849335		0.184072	0.646113		754.962	961.275	846.458	801.235	771.188	742.189	603.772	638.375	732.701	575.11	943.178	900.145	646.829	415.15	618.026	740.304	848.073	488.92	767.95	964.207	932.908	686.559	678.686	1060.9
849	IMMADD_04110	deoC	CDS	814565	815227	-	deoxyribose-phosphate aldolase	0.283982	0.0632499		0.216756	0.566548		296.247	344.099	303.388	277.853	301.999	389.96	214.611	284.457	244.063	235.002	319.041	438.598	327.969	285.695	279.132	386.136	355.846	288.338	218.856	278.073	282.875	216.139	232.116	309.428
364	IMMADD_01685	dnaB2	CDS	370882	372282	-	helicase DnaB	0.289543	0.0704893		-0.365124	0.367087		146.693	117.434	104.593	127.923	134.811	164.34	180.273	150.734	115.394	131.879	165.355	157.249	104.768	124.992	154.507	162.362	101.894	263.265	115.942	136.02	162.772	95.3554	158.949	243.122
442	IMMADD_02075	rot	CDS	473790	474191	-	HTH-type transcriptional regulator rot	0.291374	0.0629922		0.294069	0.491012		168.232	180.684	172.59	134.112	172.683	178.267	153.089	147.426	172.58	147.744	194.669	208.249	122.989	142.847	128.27	203.584	216.329	188.046	143.299	177.155	170.146	76.2843	136.242	302.061
102	IMMADD_00375	IMMADD_00375	CDS	80313	81122	-	lactoylglutathione lyase	0.297044	0.0517427		-0.00305242	0.996442		284.863	296.607	315.812	257.908	278.059	267.907	217.472	298.16	288.995	190.381	342.663	399.498	296.084	169.631	319.945	347.438	266.492	300.874	218.856	327.436	262.858	298.78	206.886	383.101
113	IMMADD_00430	ctpA	CDS	91495	92985	-	putative CtpA-like serine protease	0.297646	0.0422851		-0.172471	0.663592		259.926	264.011	240.135	231.774	266.482	330.2	228.918	246.183	181.26	232.027	302.25	244.799	204.981	205.343	284.234	236.393	257.087	100.291	234.489	361.441	315.535	349.636	285.098	375.734
381	IMMADD_01770	dnaE	CDS	394530	397727	-	DNA polymerase III subunit alpha	0.301005	0.00981813		-0.202955	0.541487		400.771	341.724	355.571	312.241	419.738	538.853	324.778	420.071	387.029	419.434	434.021	401.198	236.867	294.623	407.402	466.055	459.307	401.165	377.787	471.134	497.27	375.064	449.093	427.305
411	IMMADD_01920	fhs	CDS	430592	432259	-	formate--tetrahydrofolate ligase	0.301259	0.0972713		0.526014	0.144762		882.871	1074.18	1080.95	1091.47	945.245	1101.76	590.895	1133.58	945.618	848.783	946.309	1069.29	674.159	812.445	819.176	964.078	967.21	338.483	601.203	946.656	929.747	794.628	628.226	1001.96
2582	IMMADD_12775	rqcH	CDS	2602172	2603869	-	NFACT N-terminal and middle domains	0.302212	0.0651882		-0.381541	0.307472		166.406	129.523	117.695	133.425	179.944	206.121	157.381	128.053	134.286	127.912	175.032	169.149	200.426	107.136	194.591	164.045	134.814	275.801	135.482	197.997	202.279	171.64	148.857	235.755
917	IMMADD_04450	betT	CDS	888177	889739	-	choline transporter	0.302478	0.0477246		-0.0457048	0.904412		272.597	236.811	267.017	224.896	218.601	270.439	216.042	312.336	223.129	220.128	255.575	285.598	191.316	267.839	267.471	323.042	266.492	313.41	285.946	285.752	304.999	203.425	254.823	574.652
2225	IMMADD_10990	csd	CDS	2259126	2260367	+	putative cysteine desulfurase	0.303593	0.0299882		0.29318	0.416432		256.09	241.344	232.906	181.567	287.871	302.092	213.18	286.347	227.214	287.555	364.293	347.648	214.091	308.015	324.318	266.678	235.14	188.046	228.626	279.17	242.84	203.425	199.317	228.387
208	IMMADD_00905	acoA	CDS	218037	219029	-	2-oxoisovalerate dehydrogenase	0.306922	0.0391441		-0.264312	0.500048		349.803	313.013	283.734	282.667	324.174	411.737	233.21	367.621	221.597	355.973	401.861	436.898	350.745	446.398	296.623	417.262	335.467	188.046	311.349	399.833	369.792	451.349	418.817	427.305
237	IMMADD_01050	nagC	CDS	242419	243405	-	glucokinase	0.311001	0.0718243		0.0463358	0.935031		134.381	105.993	111.144	92.847	145.8	164.087	114.459	143.646	123.053	160.634	181.577	178.499	104.768	124.992	182.93	132.918	111.3	37.6093	130.271	115.727	145.915	139.855	143.811	198.918
2378	IMMADD_11755	yjbM	CDS	2394491	2395126	+	GTP pyrophosphokinase	0.315269	0.0448588		-0.0284953	0.957936		127.591	117.434	119.729	154.057	127.55	158.01	114.459	156.877	81.6948	132.87	146.002	183.599	109.323	142.847	95.4734	158.997	131.679	87.7549	94.4468	110.242	131.692	133.498	121.104	125.245
2119	IMMADD_10460	opuBA	CDS	2154564	2155541	+	glycine/betaine ABC transporter ATP-binding protein	0.315656	0.0491605		-0.45427	0.279887		120.924	95.1993	100.527	134.112	110.871	131.168	75.8291	137.976	94.9702	113.039	134.618	124.949	50.1064	147.311	103.49	142.172	101.894	150.437	117.896	160.701	140.647	197.068	98.3968	117.877
2055	IMMADD_10140	graX	CDS	2089397	2090320	+	auxiliary protein GraX/ApsX	0.317182	0.0670298		-0.463968	0.287886		94.8539	74.2597	81.7768	85.9694	95.5645	109.644	105.875	104.9	87.8219	63.4604	112.134	83.2995	54.6616	80.3517	67.05	122.823	111.3	188.046	64.4843	115.178	82.7027	88.9983	90.8278	110.51
1765	IMMADD_08690	yeaQ	CDS	1793368	1793619	+	GlsB/YeaQ/YmgE family stress response membrane protein	0.318026	0.0213538		0.0900014	0.795818		3670.39	4322.82	4007.29	3276.47	3488.79	4034.06	3405.16	4069.82	3806.98	2189.38	4855.63	4777.82	3316.14	2656.07	2874.4	3661.14	3666.62	3121.57	3740.09	4010.4	3432.95	3496.36	2926.67	5282.38
2338	IMMADD_11555	addA	CDS	2353748	2357401	+	helicase-exonuclease AddAB subunit AddA	0.320808	0.054631		-0.0486777	0.921432		209.258	194.068	185.24	179.504	216.835	287.152	145.935	222.557	136.328	241.943	263.543	250.749	182.205	249.983	255.082	271.725	161.463	213.119	185.637	252.844	242.314	197.068	189.225	88.408
1465	IMMADD_07190	walK	CDS	1454430	1456256	+	cell wall metabolism sensor histidine kinase WalK	0.321277	0.00629075		0.0373887	0.928318		357.519	296.175	285.089	349.38	357.533	496.565	267.548	398.335	274.699	359.939	391.046	390.148	409.962	415.15	365.131	423.151	335.467	188.046	306.789	389.961	445.647	305.137	403.679	368.367
368	IMMADD_01705	mutM	CDS	374797	375669	-	bifunctional DNA-formamidopyrimidine glycosylase/DNA-(apurinic or apyrimidinic site) lyase	0.321635	0.0301002		-0.558372	0.0429325		224.968	181.548	182.078	195.323	231.553	300.066	177.412	225.392	182.792	223.103	234.229	232.899	159.43	156.239	202.608	259.948	213.194	238.192	210.388	241.874	317.642	197.068	360.788	250.489
356	IMMADD_01645	IMMADD_01645	CDS	362607	363536	-	hypothetical protein	0.326101	0.0345058		0.138902	0.81108		94.8271	85.9168	72.5148	85.2817	105.768	108.885	64.3832	109.625	69.9512	107.089	118.111	83.2995	104.768	84.8157	121.71	95.0618	89.3533	25.0728	87.2818	115.727	121.157	114.426	78.2129	132.612
1576	IMMADD_07745	sfp	CDS	1582306	1582950	+	"4-phosphopantetheinyl transferase"	0.328028	0.0992028		0.673002	0.107706		144.908	179.821	195.18	132.049	153.649	195.233	124.474	165.382	132.244	121.963	217.722	206.549	154.874	102.672	123.897	169.092	145.787	112.828	132.877	111.339	161.191	108.069	68.1209	117.877
2	IMMADDIOOM_163	IMMADDIOOM_163	regulatory_region	480425	480560	-	FMN riboswitch (RFN element)	0.328162	0.0949682		-0.0952288	0.795818		459.808	337.407	341.113	489.682	302.981	471.497	347.669	550.014	497.317	374.813	541.317	853.395	441.848	428.542	352.013	453.436	525.147	501.457	384.952	570.407	336.079	444.992	388.541	640.958
2601	IMMADD_12870	recG	CDS	2623113	2625173	+	ATP-dependent DNA helicase RecG	0.328775	0.00819423		-0.330173	0.296351		131.408	104.482	116.566	118.294	136.969	171.937	111.598	112.46	117.436	106.098	155.394	183.599	141.209	120.528	118.066	151.426	123.841	112.828	115.942	151.377	149.076	146.212	153.903	103.143
2375	IMMADD_11740	IMMADD_11740	CDS	2392879	2393244	-	truncated hemoglobin YjbI	0.330924	0.078017		-0.0153673	0.97999		246.54	280.417	261.821	329.435	267.855	266.388	148.797	243.348	185.345	221.12	262.69	317.898	177.65	183.023	184.388	226.298	195.95	150.437	266.405	365.28	224.404	241.567	257.346	412.571
252	IMMADD_01125	ppsR	CDS	258816	259634	-	Putative pyruvate%2C phosphate dikinase regulatory protein	0.331934	0.0866493		-0.115597	0.824651		120.478	101.675	108.207	94.2225	125.784	155.224	65.814	123.8	121.01	84.2833	175.316	193.799	109.323	151.775	130.456	138.807	130.111	125.364	113.336	91.5942	131.165	82.6413	136.242	81.0406
1953	IMMADD_09630	rfaB	CDS	1995131	1996603	+	glycosyl transferase family 1	0.332638	0.0595992		0.0688821	0.903916		118.267	109.879	89.2316	88.7204	122.056	139.524	121.613	98.7567	117.947	133.862	147.425	170.849	72.8821	142.847	114.422	116.093	112.867	50.1457	79.4656	126.696	108.514	114.426	113.535	228.387
2160	IMMADD_10665	lgt	CDS	2201424	2202263	+	prolipoprotein diacylglyceryl transferase	0.333875	0.0174746		0.0514967	0.924743		110.392	110.31	102.108	77.7164	114.795	106.859	107.305	143.646	95.9914	117.997	113.842	133.449	86.5475	62.4958	112.965	142.172	114.435	37.6093	96.4008	127.793	115.889	146.212	88.3048	184.183
116	IMMADD_00445	msrB	CDS	93903	94331	-	Peptide methionine sulfoxide reductase MsrB	0.337747	0.0903882		-0.94097	0.000169883		200.435	179.389	182.304	149.243	183.084	226.126	105.875	200.821	148.072	174.516	239.637	205.699	168.54	151.775	153.049	221.25	136.381	338.483	134.18	193.609	252.322	286.066	277.529	302.061
2480	IMMADD_12265	IMMADD_12265	CDS	2496552	2497571	+	DUF4064 domain-containing protein	0.338669	0.0193989		-0.242698	0.43188		1470.72	1198.09	1183.96	1503.43	1351.84	1465.64	1200.39	1453	1315.29	1228.55	1517.51	2104.59	1097.79	1071.36	1201.8	1677.46	1631.87	927.695	1492.91	1836.27	1720.95	1951.61	1609.67	2084.95
1103	IMMADD_05380	IMMADD_05380	CDS	1054465	1055412	+	IS30-like element ISSau1 family transposase	0.338908	0.0518101		0.334502	0.510775		119.958	113.764	97.1382	105.227	118.327	149.907	101.582	105.845	95.9914	81.3086	132.341	156.399	145.764	107.136	108.592	181.711	180.274	37.6093	121.804	115.178	148.022	114.426	93.3508	147.347
1151	IMMADD_05620	gpmA	CDS	1103394	1104080	-	2%2C3-diphosphoglycerate-dependent phosphoglycerate mutase	0.344402	0.0876873		0.263997	0.557093		406.424	542.485	463.779	416.092	375.782	391.226	374.854	421.016	357.415	332.176	627.837	711.446	460.068	245.519	290.064	428.199	365.251	150.437	350.43	406.415	378.22	336.922	413.771	508.346
163	IMMADD_00680	ispA	CDS	171412	172371	-	heptaprenyl diphosphate synthase	0.344424	0.00485043		-0.0642993	0.888625		205.391	157.37	169.201	149.243	241.953	262.59	155.951	246.183	177.686	191.373	223.699	247.349	255.087	174.095	225.929	243.964	221.032	263.265	175.215	197.997	226.511	139.855	194.271	184.183
2586	IMMADD_12795	priA	CDS	2606400	2608808	+	"primosomal protein N"	0.345157	0.00307419		-0.0861533	0.828214		296.305	282.36	248.041	280.604	289.244	424.904	311.901	339.27	247.637	243.926	334.125	350.198	305.194	325.871	280.59	348.279	208.491	137.901	239.699	338.405	349.248	286.066	355.742	287.326
1923	IMMADD_09480	rpoE	CDS	1952914	1953483	+	RNA polymerase subunit sigma-70	0.346004	0.0987651		-0.275052	0.634677		64.8922	54.3996	46.7619	53.6449	71.4281	96.477	51.5066	65.6803	39.8262	76.3508	95.627	50.9997	72.8821	53.5678	72.1516	65.6179	70.5421	62.6821	56.0167	93.2396	72.1673	50.8562	83.2588	36.8367
2124	IMMADD_10485	lCB5	CDS	2159784	2160701	-	Putative lipid kinase SaurJH1_0766	0.354721	0.0592258		-0.212406	0.644359		407.221	486.574	520.028	414.029	384.024	471.497	278.994	479.136	327.29	266.732	465.897	658.746	346.19	276.767	320.674	385.295	390.333	438.775	270.965	368.571	468.824	279.709	507.122	559.917
18	IMMADDIOOM_179	IMMADDIOOM_179	regulatory_region	365493	365618	-	Ribosomal protein L20 leader	0.354728	0.0719753		0.78383	0.0150159		279.105	351.87	232.454	255.157	321.034	257.019	240.364	300.05	240.489	270.698	405.276	466.647	323.414	254.447	354.928	275.09	241.411	100.291	253.378	322.499	242.84	222.496	141.288	346.265
2585	IMMADD_12790	coaBC	CDS	2605201	2606400	+	bifunctional phosphopantothenoylcysteine decarboxylase/phosphopantothenate--cysteine ligase CoaBC	0.354758	0.0106585		-0.119265	0.841409		71.7496	70.1582	76.807	66.0245	87.7152	93.4384	37.1992	81.746	59.2288	60.4857	81.3968	83.2995	59.2167	49.1038	67.05	90.0142	64.2717	50.1457	82.071	75.6886	79.5421	88.9983	65.5979	81.0406
62	IMMADD_00175	femA	CDS	42013	43275	+	glycine glycyltransferase FemA	0.354995	0.0145242		-0.569088	0.000680774		737.39	580.694	634.787	572.212	817.694	894.628	515.066	764.538	583.097	582.051	1003.51	1041.24	587.612	754.413	679.246	994.363	620.77	777.258	605.762	683.94	691.121	972.625	910.801	692.529
209	IMMADD_00910	lpdA	CDS	219045	220466	-	dihydrolipoyl dehydrogenase	0.355088	0.0285583		-0.359815	0.330479		227.189	196.659	187.725	165.749	230.964	284.62	133.059	228.227	172.07	164.6	311.357	286.448	268.753	254.447	215.726	279.297	249.249	325.947	168.05	264.91	244.421	216.139	229.593	147.347
351	IMMADD_01620	ccmC	CDS	356586	357401	-	cytochrome C assembly protein	0.357494	0.0805397		0.511045	0.259718		129.813	136.431	100.301	116.918	137.558	195.739	154.52	122.855	137.86	121.963	216.868	169.999	100.213	71.4237	138.473	144.696	180.274	75.2185	97.0522	119.018	113.782	88.9983	90.8278	154.714
1269	IMMADD_06210	IMMADD_06210	CDS	1228817	1229161	-	thiol reductase thioredoxin	0.361115	0.054415		-0.0398737	0.95748		50.3298	55.2631	49.6986	41.9531	46.5067	58.4939	30.0455	52.9223	42.3792	34.7049	49.8057	69.6996	40.9962	58.0318	41.5419	72.3479	47.0281	0	51.4572	52.1045	57.9446	50.8562	58.0289	95.7753
117	IMMADD_00450	msrA2	CDS	94324	94857	-	Peptide methionine sulfoxide reductase MsrA 2	0.361679	0.066424		-0.817777	0.000533671		329.238	259.046	221.159	215.955	295.524	360.08	216.042	287.292	279.294	282.597	390.192	475.147	314.304	223.199	300.267	319.677	271.195	338.483	270.965	386.67	410.88	413.207	555.059	486.244
2036	IMMADD_10045	tarB	CDS	2070039	2071142	+	Teichoic acid glycerol-phosphate primase	0.362526	0.033321		-0.433895	0.330181		158.498	125.637	139.156	138.927	157.377	191.941	104.444	156.404	150.114	160.634	198.085	205.699	141.209	111.6	141.388	171.616	148.922	75.2185	112.685	160.701	202.806	343.279	116.058	191.551
640	IMMADD_03065	aldH1	CDS	631378	632757	+	"4%2C4-diaponeurosporen-aldehyde dehydrogenase"	0.362635	0.00911957		0.0792796	0.88099		169.184	151.11	137.575	193.947	187.793	214.984	121.613	155.932	178.707	158.651	195.808	181.899	95.6578	142.847	163.252	206.949	174.004	62.6821	160.885	200.739	217.029	127.14	196.794	265.224
1047	IMMADD_05100	yobV	CDS	996955	997647	+	DNA-binding transcriptional regulator	0.363133	0.0398485		0.19801	0.768069		100.961	102.539	114.533	110.041	110.871	118.254	85.8443	114.822	85.7796	76.3508	123.803	127.499	63.7718	40.1758	78.7109	114.411	130.111	75.2185	110.079	120.663	125.371	139.855	42.8909	110.51
2374	IMMADD_11735	yjbH	CDS	2392050	2392856	-	protease adaptor protein YjbH	0.363757	0.00249935		0.0394217	0.92369		393.984	385.114	380.646	416.092	463.105	522.647	316.193	390.774	444.216	321.268	543.025	492.997	359.855	205.343	332.335	407.167	368.386	263.265	376.484	459.068	428.79	406.85	350.696	427.305
1218	IMMADD_05955	IMMADD_05955	CDS	1175267	1175686	-	DUF1433 domain-containing protein	0.365484	0.0355337		-0.514419	0.0831025		215.648	218.246	162.198	189.82	235.085	253.22	174.55	155.459	187.388	180.466	251.875	243.099	104.768	151.775	198.964	196.012	177.139	238.192	199.967	263.813	300.785	203.425	305.282	368.367
2075	IMMADD_10240	IMMADD_10240	CDS	2110201	2110500	+	hypothetical protein	0.366327	0.0196037		-0.188171	0.646059		640.234	668.122	631.85	629.296	601.644	745.988	454.975	655.858	582.586	541.397	733.994	910.345	469.179	660.669	387.724	783.208	526.714	1015.45	560.818	653.774	626.855	406.85	542.444	935.651
369	IMMADD_01710	polA	CDS	375685	378315	-	DNA polymerase I	0.367899	0.0166306		-0.283337	0.489075		377.261	299.414	328.237	325.996	448.388	475.548	230.349	404.005	346.692	372.83	415.237	390.148	250.532	258.911	405.215	477.833	366.819	200.583	400.585	455.777	489.895	368.707	560.105	405.203
579	IMMADD_02760	serA	CDS	568142	569101	-	hydroxyacid dehydrogenase	0.368789	0.0721872		-0.564648	0.234708		80.512	59.5805	68.9004	63.9613	85.1642	107.112	31.4762	106.317	63.8241	57.511	76.8431	80.7496	68.327	102.672	77.2533	100.951	103.462	100.291	57.9708	95.4335	94.8184	101.712	95.8738	51.5713
2184	IMMADD_10785	yvaK	CDS	2223587	2224327	+	carboxylesterase	0.368999	0.0122413		0.144048	0.766431		138.008	139.885	126.28	127.923	166.011	162.821	120.182	129.943	115.905	122.955	172.755	151.299	113.878	129.456	128.27	173.298	103.462	225.656	109.428	124.502	123.264	38.1421	111.012	257.857
2465	IMMADD_12190	RFAM:RF02894	ncRNA	2482212	2482479	+	Staphylococcus sRNA 35 (srn_0335)	0.371223	0.0713575		0.979901	0.0411098		102.851	115.923	124.924	111.416	113.618	116.481	97.2902	111.515	117.436	93.2075	147.994	144.499	63.7718	138.383	69.2364	140.49	81.5153	37.6093	97.0522	86.658	107.988	38.1421	63.0749	147.347
206	IMMADD_00895	aceF	CDS	215767	217041	-	2-oxoglutarate dehydrogenase	0.372394	0.019048		-0.171529	0.666509		347.499	352.518	272.213	254.469	395.209	444.908	238.933	333.599	290.527	358.948	549.571	504.897	282.418	267.839	435.825	333.978	299.412	376.093	300.276	336.211	398.764	247.924	401.156	316.795
374	IMMADD_01735	gltA	CDS	384666	385787	-	citrate synthase	0.373971	0.0331067		-0.379485	0.291044		497.58	390.943	413.402	416.78	462.909	496.819	290.44	542.453	502.423	390.678	475.289	587.347	314.304	281.231	443.842	677.21	561.202	589.212	571.24	558.341	557.848	629.345	436.478	854.61
2457	IMMADD_12150	IMMADD_12150	CDS	2474471	2475643	+	Putative methyltransferase	0.375058	0.0251532		-0.522884	0.226		124.14	116.786	92.3943	72.9021	138.539	146.868	104.444	128.526	127.648	91.2243	168.486	141.099	104.768	31.2479	130.456	124.506	120.705	162.973	119.198	126.696	142.754	139.855	146.334	176.816
6	IMMADDIOOM_167	IMMADDIOOM_167	regulatory_region	350206	350507	-	T-box leader	0.376161	0.0620728		0.0747315	0.83296		605.676	564.288	537.423	579.09	793.166	495.046	479.297	396.445	454.428	449.181	788.069	1022.54	747.042	651.742	599.077	994.363	507.903	664.43	465.069	815.572	488.315	483.134	446.57	508.346
2100	IMMADD_10365	aRA1	CDS	2135471	2136310	+	aldo/keto reductase	0.377258	0.0111104		0.0446653	0.925303		252.948	255.592	274.924	221.457	262.95	310.955	230.349	308.556	224.661	257.808	329.856	390.998	150.319	160.703	193.862	252.376	293.142	125.364	241.002	245.714	339.239	305.137	214.455	228.387
373	IMMADD_01730	icd	CDS	383349	384617	-	NADP-dependent isocitrate dehydrogenase	0.381298	0.0118268		-0.0237336	0.952901		420.796	406.27	381.098	336.312	429.746	476.561	373.423	448.422	524.379	342.091	648.328	704.646	318.859	245.519	378.978	369.311	427.955	363.556	379.09	491.976	425.629	387.778	391.064	427.305
1776	IMMADD_08745	IMMADD_08745	CDS	1804663	1805325	-	hypothetical protein	0.382545	0.0623353		0.244559	0.729609		89.6108	99.7326	93.072	63.9613	105.965	114.709	90.1365	95.9216	85.7796	88.2496	143.441	111.349	54.6616	22.3199	110.778	100.109	92.4885	112.828	92.4927	103.112	110.095	12.714	90.8278	66.306
1133	IMMADD_05530	narZ	CDS	1083169	1086858	-	nitrate reductase subunit alpha	0.384473	0.055106		-0.495221	0.109555		450.48	442.752	354.893	334.937	472.132	608.995	344.808	472.52	355.373	468.02	418.368	409.698	232.312	522.286	367.317	519.054	290.006	614.285	343.265	421.224	456.709	406.85	547.49	957.753
1720	IMMADD_08465	wcaG	CDS	1751599	1752624	+	aldehyde reductase	0.384624	0.0620728		0.45028	0.14166		478.461	571.196	538.326	478.678	503.136	520.621	450.683	552.376	440.642	340.108	792.907	890.795	423.627	473.182	457.689	581.307	473.416	401.165	319.816	314.821	433.004	266.995	338.081	442.04
146	IMMADD_00595	nth	CDS	153147	153806	-	endonuclease III	0.38543	0.0417605		-0.310124	0.620696		46.7342	40.7997	47.8914	40.5776	41.2085	63.3051	25.7533	40.1642	38.2945	49.5784	52.3672	62.0497	18.2205	49.1038	41.5419	73.1892	32.9196	62.6821	48.8518	51.0075	60.0517	38.1421	52.9829	44.204
372	IMMADD_01725	ompR	CDS	382258	382959	-	DNA-binding response regulator	0.385991	0.0361681		0.152766	0.800287		91.6031	72.101	78.6142	83.9062	87.1266	108.885	77.2599	97.3392	74.5465	100.148	126.08	143.649	95.6578	58.0318	72.1516	87.4905	67.4069	100.291	121.152	88.3034	93.2381	25.4281	93.3508	154.714
152	IMMADD_00625	bshA	CDS	161307	162449	-	N-acetyl-alpha-D-glucosaminyl L-malate synthase BshA	0.386024	0.060242		-0.856413	0.0440322		85.2242	57.4218	60.7679	50.8939	95.5645	97.7431	81.5521	91.1964	68.93	77.3424	89.6503	108.799	63.7718	35.7119	96.931	101.792	48.5957	188.046	74.2547	87.2064	83.7563	63.5702	126.15	110.51
182	IMMADD_00775	srrB	CDS	192865	194616	-	two-component system sensor histidine kinase SrrB	0.386098	0.0102344		0.546043	0.0751135		485.707	581.342	495.631	467.674	491.755	641.914	394.884	471.575	446.258	361.923	620.152	606.047	400.852	517.822	429.995	602.338	603.527	263.265	388.86	477.716	567.33	254.281	393.587	692.529
115	IMMADD_00440	crr	CDS	93391	93891	-	PTS system glucose-specific EIIA component	0.387756	0.0021164		-0.41976	0.0934228		565.281	475.565	507.152	566.023	523.348	657.36	353.392	625.144	451.364	444.223	606.491	736.946	478.289	334.799	539.315	655.337	517.309	551.602	514.572	666.937	671.104	661.131	661.025	803.039
210	IMMADD_00915	recN	CDS	220619	222298	-	DNA repair protein RecN	0.390691	0.0117473		0.367462	0.297375		304.912	263.147	250.978	251.031	364.597	442.883	248.949	300.995	253.254	287.555	467.035	416.498	264.198	294.623	413.961	333.137	343.305	125.364	293.111	325.79	333.972	260.638	242.208	235.755
323	IMMADD_01480	relA	CDS	325563	327773	-	GTP pyrophosphokinase	0.391568	0.00123817		-0.201157	0.57812		376.101	310.639	322.815	288.17	423.466	433.26	278.994	378.489	346.692	281.606	442.559	432.648	264.198	348.191	399.385	533.355	429.523	250.728	323.073	443.711	434.584	533.99	322.943	427.305
54	IMMADD_00135	frvX	CDS	33848	34879	+	aminopeptidase	0.391733	0.03544		-0.118951	0.831789		136.843	102.971	103.464	120.357	127.943	188.143	105.875	111.042	98.5444	102.132	158.525	192.099	204.981	84.8157	136.286	153.95	180.274	125.364	89.8873	138.762	156.45	108.069	143.811	213.653
322	IMMADD_01475	dtd	CDS	325099	325551	-	D-aminoacyl-tRNA deacylase	0.393998	0.00723651		0.138675	0.795373		129.227	105.777	116.566	99.7245	166.208	155.984	155.951	183.338	104.161	114.03	131.772	127.499	72.8821	124.992	136.286	148.902	101.894	87.7549	161.537	165.637	164.879	82.6413	131.196	132.612
12	IMMADDIOOM_173	IMMADDIOOM_173	regulatory_region	62690	62865	+	Lysine riboswitch	0.395697	0.0573086		-0.120308	0.816709		424.906	373.026	265.662	266.161	421.897	405.659	284.717	446.532	420.728	359.939	420.076	430.098	441.848	232.127	328.691	439.976	506.335	476.384	595.992	808.991	551.527	413.207	338.081	545.183
833	IMMADD_04030	adhE	CDS	797914	799341	-	Putative aldehyde dehydrogenase	0.398888	0.0103314		0.277523	0.346721		1451.46	1828	1594.42	1370.7	1478.99	1859.9	1210.4	1603.73	1406.17	1120.47	2131.69	2469.24	1252.66	1450.79	1212	1665.68	1340.3	952.768	977.036	1252.7	1452.3	1055.27	1269.07	1429.26
173	IMMADD_00730	ebpS	CDS	182189	183643	-	elastin-binding protein EbpS	0.399244	0.00602885		-0.340913	0.244994		782.244	687.334	488.402	582.529	703.684	1023.52	556.557	694.605	531.527	600.891	966.516	1008.09	929.247	696.381	733.177	887.524	782.233	714.576	704.768	905.521	965.041	858.198	895.663	1075.63
2157	IMMADD_10650	uvrB	CDS	2195037	2197022	+	excinuclease ABC subunit UvrB	0.399305	0.0262203		-0.703412	0.0245792		158.529	125.421	100.753	134.112	162.283	166.619	111.598	143.646	93.9491	118.988	190.969	249.049	132.099	156.239	139.93	180.028	175.571	162.973	121.152	167.283	192.271	235.21	201.84	184.183
277	IMMADD_01250	comEC	CDS	282620	284821	-	DNA internalization-related competence protein ComEC/Rec2	0.399921	0.0760802		0.412416	0.673465		27.0257	23.53	35.0149	30.2612	30.2196	31.1461	27.184	33.5489	21.4449	14.8735	35.2909	39.0998	31.8859	4.46398	22.5929	34.4914	21.9464	25.0728	32.5679	34.005	28.9723	31.7851	10.092	22.102
540	IMMADD_02565	nagB	CDS	552652	553251	-	Glucosamine-6-phosphate isomerase	0.399937	0.00821919		0.364142	0.304598		439.085	487.438	552.784	524.07	483.906	540.879	329.07	562.772	424.303	322.26	622.714	543.147	346.19	437.47	371.69	601.497	355.846	263.265	345.871	408.06	443.539	279.709	380.972	471.509
2653	IMMADD_13130	mngR	CDS	2685359	2686072	+	transcriptional regulator	0.400781	0.014543		0.347011	0.369929		170.765	174.208	152.936	150.618	165.423	223.087	155.951	168.69	146.03	146.752	243.337	286.448	195.871	84.8157	171.998	193.489	172.436	200.583	162.188	162.347	160.665	69.9273	126.15	213.653
2648	IMMADD_13105	ribF	CDS	2677000	2677971	+	riboflavin biosynthesis protein RibF	0.400872	0.00403374		-0.0514561	0.912459		246.232	270.919	253.915	252.406	289.637	357.041	190.288	254.216	223.129	232.027	336.971	323.848	195.871	147.311	252.166	306.217	195.95	137.901	170.656	252.295	234.939	273.352	239.685	272.591
384	IMMADD_01785	ytoI	CDS	399059	400357	-	Multiple CBS domains-containing cytosolic protein	0.406258	0.00346665		0.162162	0.686894		208.354	187.16	204.668	205.639	216.05	253.98	133.059	187.591	206.279	160.634	258.421	354.448	195.871	183.023	201.879	250.694	211.626	100.291	194.756	254.489	209.127	165.283	199.317	257.857
1684	IMMADD_08285	IMMADD_08285	CDS	1715564	1717117	+	transposase	0.410067	0.00892172		0.0185384	0.978028		154.194	126.716	125.376	134.112	189.755	210.173	88.7058	149.789	103.14	146.752	206.907	180.199	127.544	205.343	171.998	194.33	164.598	112.828	131.574	145.344	178.575	197.068	100.92	154.714
1423	IMMADD_06980	bstA	CDS	1405644	1406108	+	bacillithiol transferase BstA	0.413338	0.0866493		-0.148263	0.779257		231.713	204.646	202.861	220.082	169.936	253.727	231.78	218.304	211.385	195.339	216.584	186.149	127.544	165.167	112.236	403.802	233.573	188.046	264.451	263.265	250.742	317.851	161.472	530.448
2469	IMMADD_12210	IMMADD_12210	CDS	2485883	2486509	+	Putative cell-wall binding lipoprotein	0.413504	0.00845209		0.118108	0.800187		404.226	357.699	308.357	383.768	457.414	566.707	290.44	400.225	335.459	344.074	384.785	474.297	300.639	223.199	462.062	472.785	532.985	325.947	450.739	569.31	542.572	260.638	403.679	449.407
2058	IMMADD_10155	vraF	CDS	2092190	2092951	+	ABC transporter ATP-binding protein VraF	0.413658	0.0318865		-0.0396506	0.952901		98.1626	77.4978	80.4214	56.3959	124.999	165.353	71.5369	101.119	84.2478	91.2243	113.272	94.3495	63.7718	116.064	118.795	128.712	126.976	62.6821	84.0251	100.37	113.255	50.8562	128.673	103.143
2010	IMMADD_09915	IMMADD_09915	CDS	2047302	2047808	+	hypothetical protein	0.41802	0.0104566		0.280233	0.233751		3297.44	3803.22	3225.44	2503.43	2833.18	3164.5	3252.07	3059.57	3606.32	2386.71	5538.4	5972.07	2860.62	2602.5	2765.81	4202.91	3045.85	2607.58	3240.5	3457	3312.85	2383.88	2487.67	3528.95
1208	IMMADD_05905	yciW	CDS	1169228	1169650	-	carboxymuconolactone decarboxylase family protein	0.419523	0.0595992		0.0222908	0.969918		229.963	275.236	270.406	261.347	206.043	208.147	170.258	270.754	218.534	137.828	360.593	462.397	118.433	138.383	193.133	284.344	227.302	263.265	207.783	267.652	194.905	171.64	189.225	191.551
1004	IMMADD_04885	moeA	CDS	957855	959114	-	Molybdopterin molybdenumtransferase	0.420823	0.0431305		0.524815	0.254434		112.239	123.263	106.4	84.5939	99.0966	135.22	82.9828	108.68	99.5656	117.005	171.332	192.949	150.319	129.456	99.8462	143.855	78.3801	87.7549	84.6764	85.561	98.5058	44.4992	80.7358	176.816
1132	IMMADD_05525	narH	CDS	1081620	1083179	-	nitrate reductase subunit beta	0.421519	0.0250077		-0.222518	0.700272		139.985	124.558	114.081	85.9694	150.705	219.036	144.505	146.954	112.33	141.794	164.786	124.949	91.1026	187.487	122.439	166.568	116.003	0	103.566	144.796	202.279	222.496	156.426	176.816
227	IMMADD_01000	gcvT	CDS	235946	237037	-	glycine cleavage system aminomethyltransferase GcvT	0.422938	0.0108044		0.227219	0.632317		195.416	162.119	176.656	146.492	255.1	295.762	128.766	209.326	186.877	242.934	256.144	226.949	150.319	129.456	197.506	245.646	247.681	200.583	159.582	197.997	155.924	133.498	138.765	250.489
1135	IMMADD_05540	nirD	CDS	1088133	1088447	-	nitrite reductase	0.423248	0.015629		0.182099	0.746859		109.332	123.478	109.789	84.5939	132.26	166.366	108.736	108.68	87.8219	109.073	130.918	160.649	113.878	133.919	97.6598	117.776	68.9745	75.2185	62.5303	88.8518	139.594	82.6413	93.3508	117.877
169	IMMADD_00710	rpsA	CDS	177094	178269	-	30S ribosomal protein S1	0.424651	0.000414506		0.258458	0.422096		1271.47	1380.5	1292.39	1268.22	1330.84	1567.94	1024.41	1504.5	1379.62	1030.24	1415.62	1541.89	924.692	799.053	1125.27	1602.59	1335.6	651.894	1181.56	1623.47	1483.91	1042.55	1153.01	1583.98
1575	IMMADD_07740	lys2b	CDS	1575118	1582293	+	non-ribosomal peptide synthetase	0.425811	0.0063961		0.363956	0.201037		1223.14	1176.93	1309.78	1147.86	1243.32	1720.63	1022.98	1559.32	1102.88	797.221	1612.28	1713.59	1079.57	1236.52	1276.87	1722.89	1324.62	990.377	949.027	1017.41	1329.56	1067.98	618.134	1112.47
2619	IMMADD_12960	sucC	CDS	2644455	2645621	+	ADP-forming succinate--CoA ligase subunit beta	0.428345	0.0120421		0.671131	0.00759108		1330.04	1432.52	1240.43	1215.26	1741.94	1879.66	935.703	1628.78	1318.86	1372.33	1645.01	1898.89	1311.88	1294.56	1443.76	1669.89	1544.09	639.357	887.8	1289.45	1273.73	991.696	741.761	1193.51
883	IMMADD_04280	mtlD	CDS	847993	849099	+	mannitol-1-phosphate 5-dehydrogenase	0.43227	0.0760894		0.484748	0.32296		217.392	236.379	303.839	203.576	244.896	252.967	218.903	283.512	214.96	119.98	357.463	376.548	204.981	174.095	220.828	286.868	202.221	225.656	119.85	162.347	169.62	82.6413	146.334	191.551
1342	IMMADD_06575	betA	CDS	1305442	1307151	-	choline dehydrogenase	0.434706	0.0633628		0.670142	0.306753		54.5906	41.2314	41.5661	40.5776	54.1598	76.979	50.0758	59.065	55.144	66.4351	46.1059	41.6498	54.6616	71.4237	34.9826	68.9829	67.4069	0	53.4113	61.9769	105.354	38.1421	37.8449	88.408
2647	IMMADD_13100	truB	CDS	2676068	2676985	+	tRNA pseudouridine(55) synthase TruB	0.436281	0.036662		0.252198	0.692217		71.9028	84.6216	64.8341	66.7123	81.0434	109.391	67.2447	64.2628	63.3135	75.3592	122.949	113.049	59.2167	40.1758	94.0158	89.173	42.3253	25.0728	62.5303	66.9131	81.1224	50.8562	70.6439	58.9386
114	IMMADD_00435	yozE	CDS	93170	93391	-	"UPF0346 protein in crr 3region"	0.437812	0.00211695		-0.0966106	0.813548		394.393	421.381	360.767	265.474	365.971	451.999	253.241	421.488	325.758	303.42	458.497	501.497	432.737	343.727	285.691	368.47	434.226	300.874	337.403	575.892	476.726	343.279	416.294	626.223
2174	IMMADD_10735	IMMADD_10735	CDS	2213715	2214344	+	DUF4887 domain-containing protein	0.446822	0.0183407		-0.534424	0.170519		253.044	188.672	126.28	233.837	266.678	391.226	214.611	274.062	158.794	190.381	255.005	282.198	318.859	165.167	236.133	323.042	225.735	188.046	202.572	274.783	278.134	432.278	247.254	346.265
1810	IMMADD_08915	IMMADD_08915	CDS	1837197	1838522	+	Lipase family protein	0.44843	0.0124803		0.415233	0.490147		78.812	81.5994	59.6384	72.9021	97.9193	122.812	57.2295	97.8117	62.8029	97.1737	117.257	90.9495	68.327	71.4237	88.9141	88.3317	53.2985	12.5364	100.309	97.0789	92.7113	44.4992	78.2129	58.9386
590	IMMADD_02815	recX	CDS	580469	581287	-	recombination regulator RecX	0.449917	0.0978678		-0.79681	0.226778		36.0841	20.7237	22.5903	24.7592	36.1065	57.2278	45.7836	30.7138	19.9131	40.6543	42.9752	34.8498	18.2205	17.8559	40.0842	40.3802	28.2168	0	31.2651	46.0713	44.2486	95.3554	40.3679	51.5713
1689	IMMADD_08310	IMMADD_08310	CDS	1719651	1720151	+	TIGR01741 family protein	0.451119	0.0951827		-0.763082	0.213999		38.854	17.9173	22.8162	52.2694	40.0311	34.1848	30.0455	34.9665	31.6567	34.7049	39.8446	47.5997	31.8859	13.3919	30.6098	46.269	28.2168	37.6093	25.4029	37.8443	44.2486	63.5702	45.4139	103.143
2189	IMMADD_10810	IMMADD_10810	CDS	2229005	2229733	-	DUF5067 domain-containing protein	0.454942	0.0937437		1.84578	0.0040093	1	69.6451	82.8946	73.4184	87.3449	87.9115	109.898	48.6451	80.801	51.0593	59.4941	99.8961	111.349	113.878	80.3517	71.4228	70.6654	54.8661	12.5364	52.7599	53.2014	60.5784	25.4281	17.661	95.7753
153	IMMADD_00630	mazG	CDS	162693	163010	-	nucleotide pyrophosphohydrolase	0.457352	0.0266307		-0.300318	0.665544		40.0901	23.7458	33.6595	46.0796	51.0201	41.7814	35.7685	38.2741	33.6991	30.7386	48.9519	75.6496	31.8859	26.7839	31.3386	42.904	28.2168	62.6821	44.9436	46.6198	40.5612	44.4992	32.7989	29.4693
1134	IMMADD_05535	cobA	CDS	1087165	1088142	-	uroporphyrinogen-III C-methyltransferase	0.459051	0.0269784		0.697704	0.0303724		1050.96	1214.92	1192.32	1211.14	1136.18	1248.88	1251.9	918.107	1018.63	955.872	1691.69	1241.84	792.593	1156.17	714.957	1148.31	755.584	426.238	698.255	893.455	1505.51	775.557	610.565	1613.45
1117	IMMADD_05450	yzzA	CDS	1069883	1070305	+	general stress protein	0.459759	0.0215208		0.584017	0.0866354		392.363	518.091	478.236	387.894	366.167	395.277	351.962	418.18	356.394	336.142	607.63	706.346	314.304	308.015	265.285	352.486	294.709	263.265	380.393	391.606	400.871	273.352	209.409	648.325
852	IMMADD_04125	yuxK	CDS	817015	817428	-	DCC1-like thiol-disulfide oxidoreductase	0.460429	0.0209755		0.192824	0.694009		165.397	172.265	187.273	199.449	196.231	208.4	113.028	188.063	139.392	103.123	282.043	310.248	113.878	165.167	158.151	136.283	136.381	112.828	137.436	133.826	177.521	139.855	131.196	162.081
2709	IMMADD_13410	katB	CDS	2744231	2745748	+	Catalase-like protein	0.461198	0.0651789		-0.818459	0.00527601		231.455	182.411	172.138	152.682	193.091	219.542	124.474	209.326	200.663	178.482	233.66	305.148	168.54	241.055	166.896	185.076	192.815	137.901	168.05	284.107	383.488	336.922	386.018	500.979
1869	IMMADD_09210	ridA	CDS	1897722	1898102	+	reactive intermediate/imine deaminase	0.466498	0.00258152		0.203246	0.564856		2779.97	3112.22	3123.11	3073.58	2536.68	3133.1	2224.8	3326.54	2673.97	2131.87	3756.21	4459.08	1867.6	2026.65	1875.94	3278.37	2835.79	2394.46	2362.47	2748.92	2881.95	2511.02	1604.62	4000.46
1225	IMMADD_05990	IMMADD_05990	CDS	1178781	1180136	-	Insertion sequenceATP-binding protein%2C putative	0.466588	0.0422851		-0.118443	0.882308		44.5812	48.7869	33.8854	34.3878	58.4768	57.4811	21.4611	34.0215	29.6144	40.6543	69.4434	46.7497	31.8859	26.7839	45.1859	51.3165	40.7577	62.6821	47.5491	32.3596	51.6234	19.0711	45.4139	95.7753
2216	IMMADD_10945	rnmV	CDS	2250949	2251338	+	topiosmerase	0.467824	0.0951827		-0.36792	0.640283		38.5626	35.187	47.6655	19.2572	29.4346	34.1848	21.4611	46.7795	33.6991	39.6628	58.6285	68.8496	54.6616	22.3199	27.6946	38.6977	17.2436	50.1457	25.4029	35.102	36.3471	25.4281	45.4139	73.6733
2013	IMMADD_09930	sarA	CDS	2049895	2050269	-	global transcriptional regulator SarA	0.46844	0.000770071		-0.131145	0.701431		3297.04	3191.01	3388.32	3071.52	3422.66	3539.01	2548.15	3459.32	3346.94	2552.3	4363.55	4283.13	2227.46	1915.05	2560.29	2889.71	2846.77	2507.28	3234.64	4773.32	4108.8	3877.78	2818.19	4906.64
1136	IMMADD_05545	nirB	CDS	1088451	1090856	-	nitrite reductase large subunit	0.470417	0.00201569		0.171607	0.673465		664.81	706.979	617.167	490.37	759.021	1055.93	646.694	706.418	555.014	700.048	923.825	849.145	501.064	906.189	456.96	791.621	470.281	376.093	488.518	580.828	816.492	584.846	577.766	729.366
2069	IMMADD_10210	lysR	CDS	2105314	2106180	+	LysR family transcriptional regulator	0.472198	0.00532487		0.319837	0.533126		109.174	116.139	107.53	90.096	122.841	118.001	77.2599	130.416	81.6948	97.1737	143.156	140.249	100.213	58.0318	118.066	104.316	101.894	62.6821	87.9332	120.115	106.407	120.783	55.5059	250.489
1262	IMMADD_06175	IMMADD_06175	CDS	1222776	1222946	-	hypothetical protein	0.475616	0.0896124		0.630805	0.533334		26.5995	30.4379	32.7559	32.3245	34.5367	41.0217	17.1689	38.2741	32.1673	27.7639	41.8368	30.5998	13.6654	13.3919	26.9658	39.539	20.3788	12.5364	17.5866	31.2627	30.5526	44.4992	2.523	0
1870	IMMADD_09215	spoVG	CDS	1898174	1898476	+	septation regulator SpoVG	0.476043	0.00412384		0.199322	0.581568		916.393	1047.41	1119.35	974.549	915.025	1001.23	723.954	1052.78	856.264	552.304	1242.58	1738.24	655.939	767.805	689.449	1015.39	804.18	739.649	760.134	960.916	801.742	724.701	673.64	1259.81
175	IMMADD_00740	ypbB	CDS	185165	186118	-	HTH-40 domain-containing protein	0.476199	0.0592258		1.1586	0.25418		25.7741	17.2697	19.8795	14.4429	29.6309	37.7299	31.4762	26.4611	19.9131	22.8061	34.4371	26.3499	40.9962	58.0318	29.1522	41.2215	23.514	12.5364	20.8434	32.9081	26.8652	6.35702	12.615	7.36733
1435	IMMADD_07040	xRE	CDS	1420812	1421381	-	transcriptional regulator	0.483902	0.0415937		1.1384	0.0374929	1	101.848	129.307	131.701	121.733	125.195	96.9835	80.1214	124.745	90.3749	117.005	132.91	181.899	113.878	66.9597	69.2364	110.204	84.6505	25.0728	69.0438	124.502	96.3987	25.4281	63.0749	162.081
1416	IMMADD_06945	yceI	CDS	1400636	1401151	+	UPF0312 protein MW2606	0.484763	0.03544		0.53027	0.351556		92.1902	104.913	100.753	88.7204	79.6698	88.374	72.9677	74.6582	91.3961	56.5194	125.795	147.049	54.6616	58.0318	63.406	107.681	120.705	75.2185	94.4468	160.701	100.086	31.7851	68.1209	154.714
2014	IMMADD_09935	RFAM:RF02696	ncRNA	2050434	2050629	-	Teg49 sRNA	0.487076	0.00110882		0.411171	0.214043		989.891	918.748	1089.76	912.651	1044.93	1106.57	722.523	1079.24	1079.9	572.135	1260.23	1247.79	901.916	776.733	978.056	1198.79	918.615	664.43	1011.56	1375.01	1217.89	921.769	464.231	1304.02
1270	IMMADD_06215	fadM	CDS	1229202	1229612	-	acyl-CoA thioesterase	0.488749	0.0847248		-0.0956619	0.922398		48.0555	54.8313	44.7288	35.7633	48.0766	51.9102	14.3074	49.6146	44.9322	40.6543	47.5289	80.7496	18.2205	31.2479	44.4571	44.5865	43.8929	0	57.3194	68.0101	49.5163	101.712	22.707	110.51
2328	IMMADD_11505	gluD	CDS	2340833	2342077	+	NAD-specific glutamate dehydrogenase	0.489909	0.0251315		0.934594	0.00228796		1056.14	1399.93	1186.44	1141.67	1221.93	1375.75	616.648	1314.55	1004.85	1012.39	1367.24	1727.19	1120.56	772.269	847.6	1388.91	1254.08	651.894	762.088	970.789	931.327	451.349	504.599	1267.18
141	IMMADD_00570	yoqJ	CDS	148032	148595	-	UPF0398 protein SAOUHSC_01463	0.492061	0.000121608		0.0393463	0.927651		247.282	235.3	234.035	215.955	308.083	277.53	160.243	242.875	224.661	190.381	341.24	385.048	173.095	209.807	247.794	315.47	275.898	225.656	181.729	241.874	328.704	222.496	191.748	257.857
1003	IMMADD_04880	mobB	CDS	957373	957858	-	molybdopterin-guanine dinucleotide biosynthesis protein B	0.494714	0.0021164		-0.158345	0.793653		64.8633	54.3996	44.0511	50.8939	69.4658	79.258	65.814	65.6803	50.0381	65.4435	89.9349	105.399	54.6616	66.9597	42.2707	74.0304	54.8661	100.291	57.9708	74.5917	59.5249	44.4992	55.5059	66.306
524	IMMADD_02485	IMMADD_02485	CDS	535287	535652	+	hypothetical protein	0.496841	0.00222691		0.229512	0.511135		1865.44	2226.28	2232.15	1803.98	1757.25	2114.14	1606.72	2545.47	1874.39	1244.42	2481.18	3399.13	1084.12	1410.62	1410.97	2156.98	1675.77	1516.91	1635.56	1744.13	1917.97	1341.33	1390.17	2335.44
1379	IMMADD_06760	gtfB	CDS	1356088	1357446	-	accessory Sec system glycosylation chaperone GtfB	0.498239	0.0338155		0.285648	0.472491		289.467	318.842	344.502	297.11	302.981	360.586	197.442	287.292	270.614	230.044	582.585	623.897	232.312	285.695	262.37	355.009	221.032	125.364	207.132	249.005	242.84	279.709	211.932	169.449
199	IMMADD_00860	purR	CDS	209007	210026	-	LacI family transcriptional regulator	0.500672	0.060242		0.557109	0.406039		56.3023	51.5933	45.4065	41.2653	41.4047	64.5712	81.5521	74.6582	63.8241	51.5616	84.5274	105.399	31.8859	49.1038	48.1011	51.3165	56.4337	12.5364	31.2651	46.0713	50.043	44.4992	35.3219	132.612
1288	IMMADD_06305	pruA	CDS	1249791	1251335	-	L-glutamate gamma-semialdehyde dehydrogenase	0.502115	0.0769542		0.911987	0.044139		729.606	1176.07	925.976	750.341	862.043	1014.15	364.838	933.228	624.965	775.407	1199.61	1263.09	842.699	584.782	558.993	747.875	650.555	213.119	404.493	551.759	587.874	546.704	333.035	869.345
386	IMMADD_01795	ulaG	CDS	401481	402170	-	metal-dependent hydrolase	0.50461	0.0209755		0.715885	0.0513346		420.981	558.459	547.588	433.974	396.387	444.402	254.671	471.103	336.481	325.235	596.246	838.095	396.296	401.758	307.555	560.276	344.872	225.656	411.006	454.132	326.597	197.068	280.052	574.652
1188	IMMADD_05805	pnbA	CDS	1146241	1147593	+	carboxylesterase/lipase family protein	0.516929	0.0346737		0.442255	0.23765		795.105	991.713	846.458	878.951	731.942	851.581	899.935	720.593	678.067	465.046	1659.24	1603.94	756.152	696.381	600.535	784.891	584.716	689.503	504.802	529.82	806.483	381.421	534.875	1090.37
1002	IMMADD_04875	moaE	CDS	956913	957359	-	Molybdopterin synthase catalytic subunit	0.528571	0.0196892		-0.772827	0.157998		44.7364	39.7203	33.6595	32.3245	48.6653	54.1892	24.3226	50.5597	32.1673	36.688	54.3594	77.3496	18.2205	17.8559	52.4739	70.6654	50.1633	12.5364	31.2651	37.8443	43.1951	76.2843	68.1209	66.306
249	IMMADD_01110	trmK	CDS	254818	255495	-	tRNA methyltransferase	0.535969	0.0103506		-0.17769	0.824677		43.6308	26.9839	28.9156	33.0123	55.9258	63.8116	24.3226	50.0871	39.8262	47.5953	45.8213	38.2498	45.5513	66.9597	49.5587	46.269	26.6492	25.0728	23.4489	55.3953	48.9895	44.4992	42.8909	73.6733
1221	IMMADD_05970	IMMADD_05970	CDS	1177624	1177815	-	hypothetical protein	0.536996	0.0339551		0.929573	0.00360556		1404.42	1835.34	1745.1	1526.82	1685.82	1602.63	1166.05	1707.22	1111.56	931.083	2469.79	2759.08	1562.41	1040.11	1290.71	1716.16	1229	1053.06	1115.12	1429.31	1038.26	629.345	464.231	1193.51
1273	IMMADD_06230	cidB	CDS	1234131	1234820	-	Holin-like protein CidB	0.538285	0.00075108		0.167733	0.665176		335.388	393.102	338.628	267.537	351.057	412.243	267.548	318.951	271.125	235.993	564.655	583.947	250.532	276.767	288.607	500.547	358.981	213.119	263.148	338.405	375.586	298.78	257.346	287.326
2158	IMMADD_10655	uvrA	CDS	2197030	2199876	+	excinuclease ABC subunit UvrA	0.545639	0.000443416		-0.145154	0.708636		464.632	532.339	454.065	408.527	510.985	592.789	313.332	539.146	321.163	439.265	779.815	821.095	300.639	312.479	443.842	534.197	373.089	376.093	350.43	495.267	508.859	394.136	494.507	390.469
1045	IMMADD_05090	suhB	CDS	995773	996570	-	inositol monophosphatase	0.547171	0.00197267		-0.00631464	0.99278		95.5115	80.9518	85.8431	81.8429	98.3117	120.28	58.6603	107.735	98.0338	87.2581	143.156	192.099	59.2167	71.4237	80.8973	143.855	101.894	87.7549	86.6305	87.7549	103.773	57.2132	95.8738	66.306
933	IMMADD_04530	aRA1	CDS	903705	904553	-	2%2C5-diketo-D-gluconic acid reductase	0.547238	0.0136894		-0.474319	0.302473		136.361	91.3136	97.1382	110.729	145.407	136.739	134.489	115.295	135.818	104.115	134.049	160.649	36.4411	133.919	107.134	154.791	106.597	37.6093	119.198	172.767	242.314	203.425	169.041	287.326
637	IMMADD_03050	IMMADD_03050	CDS	627949	629046	-	pectate lyase	0.549514	0.0987451		1.68209	0.0122402	1	63.5423	75.1232	62.801	69.4633	70.0545	80.0177	47.2144	73.7132	67.9088	38.6712	145.717	128.349	54.6616	84.8157	59.0332	45.4278	50.1633	75.2185	54.0626	54.2984	53.2037	0	12.615	58.9386
417	IMMADD_01950	IMMADD_01950	CDS	439813	441165	-	Smooth muscle caldesmon	0.551005	0.0021164		0.104105	0.838482		435.247	422.028	265.888	326.684	498.623	757.636	299.024	424.796	232.32	476.945	473.581	536.347	523.84	419.614	435.825	625.052	351.143	300.874	366.714	410.803	530.456	495.848	247.254	589.386
2290	IMMADD_11315	corB	CDS	2305840	2306880	+	hemolysin	0.557268	4.77994e-05		0.0546427	0.915676		148.675	147.872	126.731	117.606	153.256	172.19	103.013	169.635	113.862	114.03	220.284	232.899	150.319	178.559	126.083	197.695	141.084	62.6821	97.0522	138.762	185.949	139.855	131.196	198.918
2101	IMMADD_10370	csbB	CDS	2136442	2137425	+	lipoteichoic acid-specific glycosylation protein CsbB	0.55746	0.00371859		0.132702	0.790742		301.683	378.854	350.149	260.659	315.343	370.208	256.102	346.357	301.25	210.213	600.515	523.597	163.985	196.415	255.082	308.74	228.87	225.656	229.278	267.652	353.462	292.423	201.84	302.061
881	IMMADD_04270	bglG	CDS	845415	847547	+	PTS lactose transporter subunit IIB	0.561958	0.00856766		0.296521	0.458795		237.651	261.42	225.903	180.88	245.289	292.47	203.165	240.513	179.729	188.398	494.927	489.597	223.201	218.735	278.403	278.455	186.545	150.437	149.812	168.928	209.127	177.997	171.564	250.489
911	IMMADD_04420	sfaB	CDS	881466	883223	-	staphyloferrin A synthetase SfaB	0.56263	0.00652495		0.349889	0.489075		129.535	103.834	93.7497	105.227	128.531	162.568	101.582	131.361	125.095	112.047	215.445	233.749	200.426	62.4958	147.219	141.331	90.9209	75.2185	102.914	104.757	120.103	101.712	83.2588	235.755
96	IMMADD_00345	xpaC	CDS	73777	74400	+	5-bromo-4-chloroindolyl phosphate hydrolase	0.563169	4.60475e-05		0.317236	0.507513		111.417	93.4723	78.8401	86.6572	101.451	140.791	88.7058	109.625	84.7584	100.148	149.702	146.199	100.213	107.136	102.761	158.997	133.246	50.1457	102.914	151.377	149.076	63.5702	93.3508	169.449
2208	IMMADD_10905	osmC	CDS	2245832	2246254	-	Organic hydroperoxide resistance protein-like	0.56431	0.0101898		0.39668	0.46345		187.078	257.319	205.346	182.255	159.732	210.679	124.474	205.074	154.199	127.912	277.774	298.348	186.76	120.528	101.304	217.885	174.004	175.51	145.253	167.831	223.877	152.569	73.1669	360.999
2704	IMMADD_13385	thrC	CDS	2738911	2739972	+	threonine synthase	0.572201	0.0338155		-0.00416758	0.996442		18.4966	13.1682	15.1355	9.62858	21.9779	19.498	22.8918	15.1206	14.2966	12.8904	21.3453	31.4498	31.8859	13.3919	21.8641	29.4439	4.70281	0	20.1921	30.1658	21.0708	25.4281	15.138	14.7347
1295	IMMADD_06340	crtN	CDS	1258667	1260175	-	"4%2C4-diapophytoene desaturase (4%2C4-diaponeurosporene-forming)"	0.578179	0.0811726		1.60358	0.04161	1	61.109	88.939	83.1322	61.2102	78.2962	105.593	52.9373	78.4384	58.7182	22.8061	102.458	106.249	86.5475	35.7119	58.3044	69.8241	56.4337	25.0728	33.8706	54.8468	45.3021	31.7851	10.092	58.9386
613	IMMADD_02930	dinB	CDS	599594	600664	-	DNA polymerase IV	0.583014	0.0103506		0.148616	0.815816		139.507	152.405	138.253	160.935	120.486	171.43	80.1214	135.613	120.5	72.3845	231.668	285.598	136.654	53.5678	103.49	156.473	145.787	150.437	119.198	133.826	146.969	120.783	73.1669	198.918
744	IMMADD_03585	purR	CDS	710773	711723	-	LacI family transcriptional regulator	0.591823	0.0102589		1.06637	0.0369632	1	104.793	130.386	99.3973	102.476	124.803	170.417	81.5521	95.4491	97.0126	68.4182	141.733	191.249	141.209	98.2076	84.5413	174.981	117.57	25.0728	65.7871	131.632	83.7563	38.1421	58.0289	88.408
2226	IMMADD_10995	iscU	CDS	2260357	2260821	+	SUF system NifU family Fe-S cluster assembly protein	0.592042	0.000923599		-0.00930951	0.991371		99.1518	85.7009	90.1352	77.7164	110.282	131.928	50.0758	97.8117	59.2288	67.4267	150.271	129.199	104.768	111.6	116.609	140.49	89.3533	0	71.6493	115.727	99.5593	108.069	103.443	169.449
2326	IMMADD_11495	fadH	CDS	2338099	2339226	+	NADH-dependent flavin oxidoreductase	0.593511	0.0154038		-0.0695551	0.913183		353.066	308.912	282.153	351.443	343.6	421.865	234.641	391.719	387.54	338.125	277.774	338.298	195.871	98.2076	227.387	518.213	418.55	188.046	330.238	496.364	381.907	375.064	330.512	884.08
226	IMMADD_00995	gcvPA	CDS	234580	235926	-	aminomethyl-transferring glycine dehydrogenase subunit GcvPA	0.594798	0.00282887		0.594188	0.250464		163.49	134.704	140.286	107.978	221.349	258.285	75.8291	188.536	140.413	167.575	202.354	163.199	118.433	178.559	223.743	233.028	189.68	150.437	112.033	201.836	182.262	95.3554	68.1209	206.285
848	IMMADD_04105	pdp	CDS	812984	814285	-	pyrimidine-nucleoside phosphorylase	0.596386	0.0196037		1.01511	0.0182351	1	385.883	489.812	448.643	373.451	454.275	561.137	198.873	415.818	337.502	213.187	619.014	703.796	455.513	285.695	438.74	546.816	473.416	137.901	239.699	361.441	323.436	165.283	211.932	419.938
131	IMMADD_00520	tdcB	CDS	136544	137584	-	bifunctional threonine ammonia-lyase/L-serine ammonia-lyase TdcB	0.59849	0.0886546		1.56885	0.0133485	1	105.972	108.583	97.1382	68.7755	85.7529	181.812	81.5521	118.603	69.9512	66.4351	215.161	204.849	95.6578	245.519	137.744	123.664	94.0561	0	76.2088	62.5254	115.362	44.4992	40.3679	103.143
921	IMMADD_04470	IMMADD_04470	CDS	893090	893479	-	alpha/beta hydrolase	0.598703	0.0205142		0.352331	0.73728		25.9422	21.5871	16.4909	22.0082	20.8005	28.6139	24.3226	35.439	29.6144	8.92412	29.5988	49.2997	36.4411	8.92797	31.3386	37.8565	18.8112	25.0728	22.1461	30.7142	27.9188	6.35702	20.184	44.204
2543	IMMADD_12580	yfcC	CDS	2561583	2563139	+	C4-dicarboxylate anaerobic carrier	0.600165	0.0560974		0.904761	0.211544		73.4021	95.4151	97.1382	104.539	69.0733	110.404	38.6299	96.3941	67.3982	41.6459	96.7654	143.649	40.9962	40.1758	74.3381	136.283	50.1633	75.2185	59.9248	53.2014	60.0517	38.1421	17.661	81.0406
725	IMMADD_03490	dapE	CDS	693206	694429	+	putative succinyl-diaminopimelate desuccinylase	0.602276	0.0796799		0.817489	0.0999994		341.132	539.894	482.303	364.51	405.806	463.14	227.487	368.566	260.402	241.943	705.249	926.495	391.741	263.375	223.014	345.756	255.519	238.192	166.096	174.413	226.511	171.64	138.765	265.224
314	IMMADD_01435	yjbJ	CDS	317264	317446	-	UPF0337 protein SAOUHSC_01730	0.604229	1.08128e-05		0.0886013	0.827497		436.708	457.863	404.818	459.421	491.755	547.716	331.931	433.774	343.118	286.563	627.837	618.797	277.863	303.551	375.334	654.496	451.469	313.41	315.257	409.706	538.358	317.851	383.495	699.896
1068	IMMADD_05205	hutG	CDS	1018268	1019203	-	formimidoylglutamase	0.605031	0.00723651		0.40371	0.35095		416.675	556.948	510.089	436.037	368.522	463.14	319.055	475.355	321.673	335.15	641.213	883.145	364.411	232.127	276.946	553.546	322.926	363.556	291.157	374.055	310.794	241.567	242.208	699.896
723	IMMADD_03480	IMMADD_03480	CDS	690681	691697	-	Uncharacterized leukocidin-like protein 1	0.605593	0.0670055		0.688817	0.539503		23.9444	26.768	20.5572	21.3204	20.8005	31.1461	24.3226	23.1535	15.8284	10.9073	36.1447	56.0997	9.11026	44.6398	24.7794	31.1264	29.7844	25.0728	8.46764	15.9056	33.7132	6.35702	12.615	22.102
2220	IMMADD_10965	nlpA	CDS	2253608	2254429	+	methionine ABC transporter substrate-binding protein	0.611248	0.0528444		-0.25658	0.823049		19.9022	10.7936	14.006	15.1306	22.1741	21.777	18.5996	16.0657	19.4025	15.8651	19.0685	22.9499	18.2205	0	12.3897	35.3327	15.676	0	28.6597	21.9387	31.6061	6.35702	32.7989	58.9386
1250	IMMADD_06115	fbp	CDS	1210918	1212882	+	Fructose-1%2C6-bisphosphatase class 3	0.614084	0.00518476		1.28507	9.13489e-06	1	457.202	625.163	463.327	455.294	585.749	727.756	331.931	555.684	437.067	371.838	679.635	722.496	396.296	343.727	418.334	564.482	507.903	175.51	368.017	423.417	446.173	184.354	171.564	559.917
120	IMMADD_00465	thyA	CDS	96476	97432	-	thymidylate synthase	0.615813	7.81726e-05		0.388527	0.234708		238.384	254.728	243.975	209.078	301.607	350.964	204.596	273.589	193.515	176.499	416.661	424.998	182.205	187.487	206.98	271.725	225.735	150.437	183.031	215	231.778	158.926	161.472	257.857
1700	IMMADD_08365	lolE	CDS	1728575	1729624	+	peptide ABC transporter permease	0.615958	0.00502075		-0.220481	0.68233		214.733	204.43	194.276	162.31	202.51	302.852	163.104	197.513	126.627	139.811	326.156	386.748	72.8821	236.591	180.015	256.583	249.249	250.728	141.344	152.474	238.1	235.21	136.242	383.101
1263	IMMADD_06180	sdaAA	CDS	1223125	1224024	-	L-serine ammonia-lyase%2C iron-sulfur-dependent%2C subunit alpha	0.619672	0.0816518		1.76291	5.82928e-06	1	1540.94	2252.83	2040.81	1976.61	1976.63	2643.62	732.538	2092.32	1403.11	872.581	2097.82	2759.08	1653.51	1477.58	1413.88	2012.28	1769.82	501.457	870.213	1200.05	1116.75	546.704	292.667	1738.69					1
1763	IMMADD_08680	ykoI	CDS	1792101	1792673	+	peptidase	0.620024	0.000412875		0.268523	0.508004		374.745	418.575	354.442	300.549	379.707	446.175	226.057	405.895	273.678	301.437	515.987	634.096	300.639	415.15	269.658	491.293	391.901	188.046	270.313	329.081	374.533	235.21	330.512	766.202
1988	IMMADD_09805	IMMADD_09805	CDS	2028283	2028906	+	DUF443 domain-containing protein	0.620853	0.0635108		-0.134531	0.921432		14.5709	12.0888	8.35841	13.7551	14.9136	25.5753	8.58443	16.5382	8.68008	11.8988	23.0529	17.8499	0	4.46398	16.0337	19.3489	26.6492	0	11.7244	15.3571	7.90153	25.4281	10.092	36.8367
104	IMMADD_00385	odhA	CDS	82987	85785	-	2-oxoglutarate dehydrogenase E1 component	0.623597	7.81726e-05		0.447052	0.230208		335.959	380.365	283.508	302.612	366.363	501.63	223.195	395.972	291.548	258.799	498.911	492.997	327.969	169.631	322.86	484.563	337.034	325.947	278.781	349.923	338.712	197.068	163.995	434.673
1777	IMMADD_08750	IMMADD_08750	CDS	1805468	1805908	-	UPF0355 protein MW0363	0.627708	0.00119879		0.498196	0.145036		1015.45	1464.47	1004.36	773.725	1001.56	1298.01	722.523	962.524	951.234	701.039	1592.64	1851.29	901.916	624.958	796.583	964.919	976.616	639.357	844.159	1062.93	1162.05	731.058	529.829	1797.63
2458	IMMADD_12155	IMMADD_12155	CDS	2475697	2476239	+	DUF697 domain-containing protein	0.630811	9.74097e-05		0.350362	0.430736		170.391	151.973	131.927	118.294	189.755	232.456	150.228	215.942	141.945	134.853	301.965	265.199	118.433	174.095	175.642	264.995	205.356	50.1457	134.831	172.219	167.513	95.3554	156.426	169.449
1299	IMMADD_06360	crtO	CDS	1263706	1264203	-	"glycosyl-4%2C4-diaponeurosporenoate acyltransferase"	0.632474	0.0931448		-1.12637	0.18351		18.2408	20.9395	14.006	8.25306	21.1929	27.0946	8.58443	22.2085	14.2966	18.8398	35.5755	28.8998	0	8.92797	5.83044	10.0951	18.8112	50.1457	14.3299	18.0995	22.6511	38.1421	12.615	0
449	IMMADD_02110	ydhS	CDS	480779	482281	-	pyridine nucleotide-disulfide oxidoreductase	0.633259	0.00837929		0.583167	0.355102		91.9143	110.742	107.756	63.2735	100.863	138.005	101.582	119.548	64.8453	64.452	167.916	175.949	22.7757	80.3517	106.405	124.506	94.0561	12.5364	73.6033	96.5304	89.0239	69.9273	63.0749	66.306
2204	IMMADD_10885	IMMADD_10885	CDS	2243058	2243294	-	hypothetical protein	0.635664	0.0066027		-0.156433	0.795659		650.686	645.671	623.266	715.266	578.096	795.872	442.098	894.481	476.383	438.273	874.019	1111.79	214.091	294.623	399.385	791.621	876.29	727.112	580.359	622.511	568.384	572.132	464.231	1259.81
1063	IMMADD_05180	fabG	CDS	1011505	1012386	-	NAD(P)-dependent dehydrogenase	0.63625	0.0704893		1.08447	0.0253662	1	762.108	1197.87	1108.51	977.3	886.572	1098.47	373.423	991.348	606.584	362.914	1408.51	1862.34	838.144	656.205	549.519	970.808	708.556	351.02	377.787	441.517	447.754	266.995	375.926	670.427
1974	IMMADD_09735	RFAM:RF01816	ncRNA	2015733	2015871	+	RNA Staph. aureus A	0.636951	0.00845209		0.34874	0.545887		2465.95	2912.75	2854.28	3720.07	2715.64	2421.04	1512.29	3492.87	1828.94	2588.99	3247.9	4213.43	1735.51	892.797	1644.18	3604.78	1603.66	2193.87	2024.42	3405.44	2957.28	1919.82	920.893	2305.97
1272	IMMADD_06225	ilvB	CDS	1232352	1234091	-	pyruvate oxidase	0.640493	0.000314258		0.14794	0.723424		973.779	1029.71	971.156	772.349	1099.29	1403.35	609.495	1209.18	790.908	617.747	1637.04	1756.94	724.266	754.413	977.327	1447.8	971.913	413.702	774.464	857.804	915.524	1017.12	739.238	906.182
2221	IMMADD_10970	yjbJ	CDS	2255237	2255431	+	UPF0337 protein SAS0782	0.641012	0.00149344		0.408766	0.268113		1634.84	1862.54	1360.39	1334.25	1560.23	1829.52	1377.8	1414.25	1386.77	741.693	2341.44	3303.93	1835.72	1321.34	1331.53	1946.66	1663.23	1554.52	1309.23	2026.59	1646.68	820.056	862.864	2770.12
1314	IMMADD_06435	menH	CDS	1276878	1277708	+	Uncharacterized hydrolase SAUSA300_2518	0.642896	0.0661893		1.03818	0.0290347	1	243.275	400.225	333.433	253.782	247.447	271.452	203.165	281.15	204.748	172.533	613.607	671.496	209.536	151.775	172.727	214.52	189.68	137.901	144.601	137.117	168.039	114.426	88.3048	213.653
1381	IMMADD_06770	secA2	CDS	1358965	1361355	-	accessory Sec system translocase SecA2	0.646281	0.00688054		0.410764	0.278489		248.927	259.046	226.806	177.441	228.217	282.341	170.258	284.457	204.748	179.474	566.362	557.597	186.76	321.407	207.709	323.042	227.302	213.119	188.242	173.864	197.538	177.997	121.104	250.489
1347	IMMADD_06600	nrdD	CDS	1312560	1314410	-	anaerobic ribonucleoside-triphosphate reductase	0.647302	0.000173312		0.23962	0.410845		886.616	759.435	754.515	694.633	1051.01	1295.73	758.291	787.691	636.199	566.186	1477.95	1831.74	715.156	924.044	809.702	1231.6	1003.27	589.212	651.357	767.855	813.858	629.345	663.548	979.855
482	IMMADD_02275	IMMADD_02275	CDS	508173	508478	-	Transposase	0.647521	0.078017		-1.31486	0.117048		11.816	7.12375	6.77709	6.87755	15.306	20.7641	11.4459	9.45041	6.63771	8.92412	15.084	10.1999	9.11026	0	13.1185	10.9363	7.83801	0	13.6785	17.551	24.2314	19.0711	30.2759	7.36733
2096	IMMADD_10345	pfkB	CDS	2129302	2130222	+	1-phosphofructokinase	0.647626	0.0176816		0.200262	0.766881		150.748	123.91	148.644	134.112	165.619	206.881	103.013	138.921	121.521	106.098	105.304	122.399	54.6616	89.2797	153.049	178.346	197.518	12.5364	145.253	218.839	230.725	114.426	161.472	434.673
2088	IMMADD_10305	phrB	CDS	2122473	2123846	+	deoxyribodipyrimidine photo-lyase	0.652684	0.000113731		0.0318095	0.943821		333.648	337.839	351.279	281.98	312.4	391.985	208.888	340.215	248.148	195.339	544.732	638.346	218.646	263.375	265.285	454.278	329.196	275.801	282.689	371.313	306.58	317.851	222.024	515.713
1631	IMMADD_08020	IMMADD_08020	CDS	1654183	1654356	-	Membrane protein	0.652881	0.0214571		1.06873	0.00794102	1	908.844	1361.72	1009.79	718.017	991.163	1656.82	878.473	765.01	826.139	501.734	1820.9	1538.49	956.578	508.894	817.719	1008.66	1056.56	238.192	568.635	749.208	1063.02	349.636	567.674	950.386
1378	IMMADD_06755	sasF	CDS	1353951	1355846	-	Surface protein F	0.655013	0.00805929		0.484545	0.389607		167.859	149.383	150.903	136.176	182.299	222.581	114.459	139.866	118.458	186.415	279.766	350.198	182.205	102.672	121.71	257.424	199.085	250.728	111.382	165.637	146.442	38.1421	70.6439	184.183
2701	IMMADD_13370	IMMADD_13370	CDS	2735414	2735998	+	hypothetical protein	0.657825	0.0219991		1.31105	0.00318833	1	317.381	513.774	380.646	253.782	333.004	486.943	210.319	309.501	285.421	192.364	585.431	607.747	355.3	169.631	249.251	332.296	362.116	125.364	251.424	337.308	281.295	158.926	83.2588	434.673
2454	IMMADD_12135	graF	CDS	2472465	2472599	-	glycopeptide resistance-associated protein GraF	0.661597	0.0582858		1.47592	0.000297012	1	233.78	306.321	219.352	177.441	299.841	250.435	197.442	187.118	220.576	120.971	531.356	676.596	300.639	223.199	208.438	256.583	271.195	50.1457	181.729	167.831	158.557	88.9983	83.2588	198.918
2678	IMMADD_13255	glpD	CDS	2712650	2714323	+	Aerobic glycerol-3-phosphate dehydrogenase	0.663733	3.85817e-09		-0.03713	0.921432		2408.25	1968.75	1783.73	1594.22	2912.46	3919.6	1482.25	2992.94	2440.12	1779.87	2990.05	3281.83	2168.24	1843.62	2409.43	3218.64	2340.43	1541.98	1679.2	2917.85	2955.7	2085.1	2313.59	2770.12
2173	IMMADD_10730	RFAM:RF01821	ncRNA	2213161	2213284	+	RNA Staph. aureus H	0.664818	0.00474672		0.576646	0.196345		3918.49	4901.14	2792.61	2914.02	4561.59	3571.42	2223.37	3972.48	3327.02	2052.55	6038.73	6709.01	5561.82	2745.35	3485.14	5562.38	3583.54	3146.64	4097.04	5054.68	3645.24	2593.67	1198.42	6387.48
847	IMMADD_04100	IMMADD_04100	CDS	812620	812970	-	Uncharacterized membrane protein	0.665423	0.0252631		1.30115	0.00349366	1	250.657	389	286.671	218.018	339.087	331.466	193.15	265.556	229.256	149.727	503.18	533.797	204.981	178.559	242.692	272.567	225.735	150.437	198.664	233.647	165.405	120.783	45.4139	287.326
118	IMMADD_00455	fakB2	CDS	94943	95782	-	fatty acid kinase binding subunit FakB2	0.682999	0.00140751		0.9455	0.00893863		228.845	238.322	235.843	190.508	288.263	348.685	170.258	290.127	189.43	158.651	440.567	400.348	159.43	223.199	259.454	316.312	263.357	37.6093	183.031	218.839	244.421	133.498	118.581	154.714
97	IMMADD_00350	yaaN	CDS	74432	75568	+	TelA-like protein MW1294	0.689834	6.72824e-05		0.0265955	0.961535		156.717	130.818	98.9454	99.0368	183.868	229.924	105.875	120.02	118.458	156.668	279.481	232.049	163.985	120.528	125.354	190.965	170.869	150.437	127.666	229.808	204.913	63.5702	153.903	147.347
147	IMMADD_00600	dnaD	CDS	153796	154482	-	DNA replication protein DnaD	0.694233	0.00039026		0.0776387	0.899889		106.856	86.7803	67.0931	85.9694	126.177	144.589	65.814	80.801	78.1207	79.3255	151.694	183.599	86.5475	98.2076	112.236	174.14	95.6237	37.6093	101.612	108.597	92.7113	63.5702	108.489	228.387
1590	IMMADD_07815	IMMADD_07815	CDS	1597371	1598426	+	DUF871 domain-containing protein	0.698822	0.04473		2.58462	0.000638885	1	84.3541	120.888	94.4274	90.7837	131.867	147.374	52.9373	117.658	77.6101	80.3171	148.848	134.299	50.1064	58.0318	83.8125	119.458	120.705	25.0728	45.595	64.7192	67.9532	19.0711	7.56899	81.0406
432	IMMADD_02025	IMMADD_02025	CDS	456377	456799	-	YtxH domain-containing protein	0.701558	0.000203619		0.437719	0.20883		815.15	1009.63	803.536	725.582	1007.84	1232.93	529.373	791.944	701.554	473.97	1514.38	1532.54	523.84	584.782	687.263	1070.92	865.316	551.602	685.228	775.534	832.295	584.846	416.294	847.243
916	IMMADD_04445	amaP	CDS	887466	888002	-	alkaline shock response membrane anchor protein AmaP	0.704813	0.000377534		0.483137	0.109514		1151.95	1105.26	1134.71	1033.01	1300.03	1664.17	815.521	1571.13	853.2	652.452	2290.78	2198.94	1129.67	879.405	1126	1540.34	1229	488.92	887.148	958.174	1095.68	851.841	731.669	957.753
1368	IMMADD_06705	argR	CDS	1338713	1339162	-	ArgR family transcriptional regulator	0.715346	0.0992319		-0.989586	0.311858		14.8518	12.3047	14.006	12.3796	13.7362	14.4336	1.43074	10.868	11.7436	4.95784	28.4604	31.4498	18.2205	0	12.3897	8.41255	6.27041	0	11.0731	15.9056	10.0086	31.7851	20.184	51.5713
2291	IMMADD_11320	yrpB	CDS	2306894	2307961	+	putative nitronate monooxygenase	0.723201	0.000247073		-0.0518534	0.91229		253.288	270.487	217.544	197.386	279.433	357.041	180.273	214.524	179.729	194.347	502.611	559.297	150.319	165.167	204.794	326.407	238.276	100.291	217.553	214.451	280.768	247.924	239.685	287.326
2172	IMMADD_10725	yfcH	CDS	2212110	2212979	-	Epimerase family protein SAS0734	0.726866	0.000220132		0.41107	0.389607		251.421	328.988	302.484	222.833	275.508	362.865	167.396	321.786	208.322	165.592	405.846	504.897	241.422	129.456	187.303	307.058	191.247	112.828	158.931	239.132	262.858	177.997	169.041	338.897
371	IMMADD_01720	walK	CDS	380594	382258	-	sensor histidine kinase	0.728987	0.000738938		0.140165	0.781601		198.645	218.246	198.569	160.935	217.62	256.259	153.089	189.481	166.453	117.997	473.297	423.298	109.323	142.847	188.76	229.663	170.869	175.51	134.18	172.219	209.127	108.069	161.472	191.551						1
1067	IMMADD_05200	lysR	CDS	1016951	1017835	+	LysR family transcriptional regulator	0.734234	0.0931126		2.92977	0.0533691	1	25.2797	33.0283	25.9788	24.7592	29.4346	45.5797	8.58443	32.1314	37.2733	25.7808	46.9597	48.4497	9.11026	4.46398	31.3386	34.4914	37.6224	0	13.0271	11.5178	25.2849	0	5.04599	51.5713
1241	IMMADD_06070	IMMADD_06070	CDS	1201197	1201613	-	hypothetical protein	0.738936	1.11799e-05		0.322068	0.462377		580.96	569.685	521.158	535.074	626.369	942.74	384.869	743.274	653.559	308.378	708.949	827.045	341.635	397.294	370.233	653.655	666.231	526.53	484.61	722.881	798.055	381.421	277.529	920.916
787	IMMADD_03800	kdpD	CDS	756324	758981	+	Sensor histidine kinase KdpD	0.747318	0.000947351		0.226688	0.723044		156.502	133.84	137.801	152.682	145.407	273.478	71.5369	176.25	121.521	68.4182	291.435	260.099	109.323	165.167	180.744	235.551	136.381	112.828	119.85	144.796	178.048	171.64	58.0289	154.714
1729	IMMADD_08510	gloA	CDS	1761157	1762083	+	ring-cleaving dioxygenase	0.753704	0.00437593		-0.377777	0.571043		52.8133	50.0822	47.4396	50.2061	59.0655	62.5455	50.0758	63.3177	43.4004	23.7977	106.727	113.049	31.8859	13.3919	33.525	90.8555	48.5957	87.7549	31.2651	33.4566	50.043	44.4992	42.8909	36.8367
879	IMMADD_04260	glmS	CDS	841356	843161	-	glutamine--fructose-6-phosphate transaminase (isomerizing)	0.754766	4.49985e-06		0.550139	0.0650148		5481.77	6207.81	6022.34	4649.23	7117.1	8746.24	3448.08	7517.33	5254.51	3744.16	7458.62	8146.35	4013.07	3517.62	4530.98	7524.18	5933.37	3046.35	3603.96	5436.42	5510.53	3617.15	2820.71	8214.57
1043	IMMADD_05080	fdhF	CDS	991137	994091	-	formate dehydrogenase subunit alpha	0.75505	0.00011316		0.342246	0.320366		1027.28	1134.62	1042.09	790.231	1097.13	1458.04	693.908	1154.84	809.8	784.331	1935.31	2306.04	696.935	870.477	926.31	1384.71	971.913	426.238	624.651	817.218	1017.19	661.131	860.341	1164.04
389	IMMADD_01810	uspA	CDS	404975	405475	+	Putative universal stress protein SAR1788	0.760566	0.000548509		0.0583533	0.900348		2898.89	3496.68	2884.33	2356.94	2504.69	3048.77	1756.95	2805.83	2306.86	1933.56	6249.62	7040.51	2058.92	1723.1	1595.35	2807.27	2552.06	1730.03	2626.27	2920.04	2866.68	2593.67	2270.7	4545.64
1239	IMMADD_06060	soxR	CDS	1199345	1200109	-	MerR family transcriptional regulator	0.763169	1.6117e-06		-0.0793613	0.88418		241.961	220.189	176.43	154.745	231.356	343.367	161.673	274.062	218.023	174.516	325.303	405.448	204.981	107.136	207.709	397.072	224.167	112.828	219.507	267.104	343.453	139.855	295.19	360.999
103	IMMADD_00380	sucB	CDS	81702	82973	-	dihydrolipoyllysine-residue succinyltransferase	0.765141	0.00314296		0.800094	0.14166		150.631	157.154	106.4	115.543	165.226	282.088	81.5521	169.635	105.182	198.314	323.31	283.898	177.65	111.6	166.896	174.981	147.355	50.1457	65.7871	153.571	159.084	95.3554	70.6439	103.143			1
1561	IMMADD_07670	cap8P	CDS	1560989	1562134	+	type 8 capsular polysaccharide synthesis protein Cap8P	0.766803	4.02832e-05		0.0382677	0.954629		90.3334	83.5422	92.8461	77.7164	115.188	134.713	37.1992	104.9	70.4618	55.5279	152.263	147.049	45.5513	75.8877	67.7788	139.648	81.5153	87.7549	75.5574	92.6911	71.6406	82.6413	52.9829	132.612				1
5	IMMADDIOOM_166	IMMADDIOOM_166	regulatory_region	843363	843579	-	glmS glucosamine-6-phosphate activated ribozyme	0.76843	0.000176345		0.482131	0.280611		624.65	554.789	478.236	983.49	789.437	1012.88	319.055	671.924	503.444	378.779	895.649	1029.34	460.068	455.326	491.214	741.145	667.798	463.847	404.493	676.81	617.373	273.352	386.018	1112.47
2167	IMMADD_10700	cofD	CDS	2206881	2207876	+	2-phospho-L-lactate transferase CofD	0.768893	0.00273379		0.0799991	0.904412		186.77	175.719	161.972	110.041	198.193	273.478	91.5673	194.206	134.796	120.971	422.353	418.198	91.1026	214.271	216.455	256.583	197.518	225.656	108.125	153.571	160.665	114.426	108.489	147.347
1046	IMMADD_05095	RFAM:RF01775	ncRNA	996664	996807	-	RNA S.aureus Orsay G	0.771216	0.0700415		1.99133	3.8435e-05	1	9290.41	15529.4	8570.98	9034.35	13019.9	13704.3	4111.94	9285.02	7192.72	6210.2	21090.9	19717.3	10891.3	3660.47	9135.56	11102	14243.2	3735.85	6694.65	8245.67	5970.93	1888.04	971.353	9673.31
1380	IMMADD_06765	gtfA	CDS	1357439	1358947	-	accessory Sec system glycosyltransferase GtfA	0.775803	0.00284171		0.285282	0.571549		295.114	348.848	333.658	237.963	316.717	414.016	191.719	268.392	220.065	237.977	710.087	727.596	104.768	316.943	231.76	349.121	224.167	137.901	192.15	216.645	248.635	209.782	224.547	324.163
2186	IMMADD_10795	smpB	CDS	2226755	2227219	+	SsrA-binding protein SmpB	0.776297	0.00777142		0.045901	0.915676		245.017	199.033	168.298	199.449	215.854	294.749	213.18	202.239	185.856	170.55	227.683	229.499	191.316	200.879	174.913	291.074	230.437	62.6821	191.499	222.678	229.144	209.782	219.501	1105.1	1
2479	IMMADD_12260	potD	CDS	2495405	2496478	+	spermidine/putrescine ABC transporter substrate-binding protein	0.777832	0.000514193		-0.174031	0.685169		542.011	543.564	429.667	391.333	445.444	728.515	337.654	476.773	394.178	285.572	1016.04	1223.14	318.859	437.47	365.86	625.893	492.227	714.576	498.288	442.065	501.484	355.993	373.403	1068.26
788	IMMADD_03805	kdpE	CDS	758981	759676	+	Transcriptional regulatory protein KdpE	0.779557	0.00130059		1.15335	0.0303724	1	110.024	116.571	91.0388	82.5306	116.365	182.319	78.6906	124.273	98.0338	59.4941	205.769	228.649	72.8821	107.136	143.574	147.22	126.976	0	85.9791	91.5942	138.54	57.2132	50.4599	125.245
1730	IMMADD_08515	ssuD	CDS	1762097	1763158	+	LLM class flavin-dependent oxidoreductase	0.7875	0.0102589		0.816348	0.245903		81.0445	98.0056	100.075	79.0919	100.274	143.07	57.2295	92.1415	58.7182	54.5363	169.339	189.549	40.9962	120.528	74.3381	105.157	61.1365	12.5364	31.9165	74.5917	92.7113	25.4281	60.5519	22.102
2079	IMMADD_10260	IMMADD_10260	CDS	2112246	2112929	-	hypothetical protein	0.793945	6.06309e-07		0.222176	0.557093		484.677	497.799	352.634	421.594	510.593	781.945	291.871	546.233	317.078	403.568	725.741	875.495	510.175	290.159	390.639	456.801	395.036	238.192	392.117	515.56	592.088	317.851	396.11	928.284
1297	IMMADD_06350	crtQ	CDS	1261087	1262214	-	"4%2C4-diaponeurosporenoate glycosyltransferase"	0.795272	0.0277749		0.125413	0.917473		35.9878	48.1393	42.6956	36.451	41.7972	61.0261	22.8918	59.065	36.7627	12.8904	71.4356	80.7496	31.8859	17.8559	25.5082	39.539	17.2436	75.2185	11.7244	32.9081	23.1778	6.35702	17.661	14.7347
1502	IMMADD_07375	abgB	CDS	1490377	1491555	+	amidohydrolase	0.797183	0.052905		0.520869	0.647058		31.1965	45.7647	43.5992	24.7592	35.3216	40.0088	14.3074	33.5489	23.4873	19.8314	70.0126	79.8996	40.9962	31.2479	16.0337	52.1578	14.1084	0	12.3758	15.9056	12.1157	12.714	27.7529	51.5713
2171	IMMADD_10720	IMMADD_10720	CDS	2210269	2211903	+	NAD-dependent malic enzyme	0.80131	0.00178725		0.695585	0.105193		668.112	921.339	903.385	650.617	764.516	1069.86	466.421	768.79	579.523	380.762	1404.52	1527.44	373.521	392.83	506.519	848.826	562.769	313.41	436.409	548.468	612.632	419.564	310.328	604.121
2047	IMMADD_10100	dhaK	CDS	2082533	2083501	+	dihydroxyacetone kinase subunit DhaK	0.804734	0.0649723		2.14664	0.00759108	1	96.1487	144.202	113.177	106.602	118.327	173.456	18.5996	115.295	80.1631	45.6122	200.077	243.949	109.323	89.2797	106.405	129.553	111.3	25.0728	50.1545	78.431	77.9618	0	30.2759	44.204
1340	IMMADD_06565	hmoA	CDS	1304229	1304672	-	antibiotic biosynthesis monooxygenase	0.809267	0.00383741		0.347555	0.577592		121.206	163.415	122.439	90.096	121.663	151.932	85.8443	124.745	95.9914	75.3592	303.673	305.148	95.6578	93.7436	99.8462	128.712	65.8393	137.901	73.6033	96.5304	99.5593	25.4281	83.2588	147.347
856	IMMADD_04145	ybjT	CDS	821564	822229	-	oxidoreductase	0.810425	0.0135239		1.02631	0.0189933	1	711.696	1116.27	931.623	833.56	830.646	907.289	446.39	693.66	523.358	456.122	1665.5	2062.94	560.281	401.758	457.689	719.273	592.554	363.556	426.639	535.305	407.719	330.565	229.593	876.712
444	IMMADD_02085	putA	CDS	475824	476825	+	proline dehydrogenase	0.816285	0.0243634		2.05379	1.07895e-06	1	458.2	691.004	502.634	465.61	657.374	736.618	280.425	643.573	384.987	473.97	913.864	997.044	382.631	281.231	285.691	514.007	589.418	62.6821	288.551	280.816	361.89	95.3554	126.15	523.081		1
1701	IMMADD_08370	lolD	CDS	1729637	1730314	+	ABC transporter ATP-binding protein	0.819612	1.10348e-05		0.183349	0.683006		346.48	355.972	338.854	301.925	366.167	543.158	203.165	430.466	312.483	192.364	561.524	723.346	255.087	214.271	276.217	408.009	285.304	338.483	228.626	314.821	297.098	190.711	219.501	611.488
919	IMMADD_04460	curA	CDS	891289	892293	-	NADP-dependent oxidoreductase	0.82658	5.40648e-06		0.120149	0.809723		556.981	591.703	592.543	526.821	615.184	724.97	281.855	639.792	430.43	350.024	863.774	1214.64	400.852	276.767	347.64	734.415	534.552	513.993	409.704	610.445	563.116	375.064	335.558	876.712
2351	IMMADD_11620	IMMADD_11620	CDS	2370227	2370661	+	MAP domain-containing protein	0.829885	0.0398485		0.828299	0.308294		91.727	172.265	126.731	114.167	120.682	122.559	44.3529	105.372	74.0359	48.5869	239.068	273.698	59.2167	40.1758	54.6603	115.252	72.1097	25.0728	44.2923	68.5585	65.8461	25.4281	68.1209	29.4693
258	IMMADD_01155	dgkA	CDS	264234	264578	-	diacylglycerol kinase	0.83013	0.000428573		0.0987991	0.921523		32.1784	23.53	26.2047	24.7592	35.714	43.8071	32.907	30.2413	27.0614	19.8314	63.4667	61.1997	22.7757	8.92797	22.5929	38.6977	42.3253	12.5364	18.238	36.7474	33.1864	6.35702	35.3219	73.6733
1042	IMMADD_05075	yjgD	CDS	990664	991137	-	DUF1641 domain-containing protein	0.84199	0.000584775		0.601882	0.12005		491.301	582.853	502.182	334.249	616.95	800.177	373.423	464.96	413.07	292.513	1173.71	983.445	446.403	263.375	363.673	798.351	545.526	263.265	312.651	341.696	443.013	317.851	224.547	442.04
1565	IMMADD_07690	czcD	CDS	1565474	1566433	+	cation transporter	0.844162	0.00862988		1.38572	0.0650148	1	56.0782	70.1582	64.1564	58.4592	54.356	74.7	44.3529	58.12	44.4216	27.7639	132.91	121.549	50.1064	40.1758	31.3386	53.8403	40.7577	12.5364	46.2464	38.9412	42.1415	12.714	22.707	147.347
2168	IMMADD_10705	whiA	CDS	2207985	2208929	+	DNA-binding protein WhiA	0.845302	0.000923599		-0.147519	0.738168		389.042	351.87	292.996	295.735	384.613	505.681	211.749	395.027	232.32	261.774	877.15	1150.04	346.19	267.839	309.742	553.546	404.441	351.02	217.553	343.341	287.616	400.493	234.639	272.591
2327	IMMADD_11500	rocD	CDS	2339534	2340724	+	ornithine--oxo-acid transaminase	0.847071	0.000713631		0.936613	0.057117		277.39	382.092	316.942	261.347	362.831	398.316	144.505	359.588	241	261.774	467.605	531.247	113.878	178.559	197.506	375.2	279.033	162.973	156.977	235.841	260.751	127.14	93.3508	471.509		1						1
17	IMMADDIOOM_178	IMMADDIOOM_178	regulatory_region	237112	237209	-	Glycine riboswitch	0.851876	0.0027631		1.34085	0.000689684	1	516.002	606.814	432.378	389.27	398.545	658.373	251.81	733.824	365.584	325.235	881.135	1236.74	751.597	370.511	456.232	645.242	634.879	213.119	349.127	744.271	440.906	165.283	161.472	655.692
2012	IMMADD_09925	menH	CDS	2048855	2049643	+	alpha/beta hydrolase	0.85315	0.00211695		1.06831	0.0108079	1	314.742	400.657	404.366	273.727	386.967	354.762	257.533	409.675	250.701	213.187	703.826	770.946	204.981	174.095	243.421	413.056	235.14	238.192	246.864	263.265	241.787	82.6413	100.92	368.367
1564	IMMADD_07685	aldA	CDS	1563341	1564828	+	Putative aldehyde dehydrogenase AldA	0.855378	0.0240725		2.38931	4.37256e-06	1	325.075	390.511	356.701	440.851	487.045	577.849	114.459	559.464	316.057	334.159	325.303	517.647	236.867	160.703	257.268	560.276	467.145	37.6093	186.288	303.851	281.821	57.2132	65.5979	442.04			1
2287	IMMADD_11300	lytA	CDS	2302660	2304105	+	Autolysin	0.861054	0.00168349		0.941686	0.00646013		1133.64	1178.01	849.621	952.541	1371.26	1381.82	855.582	883.14	1000.76	554.287	2955.61	2608.64	1320.99	620.494	901.531	1419.2	1247.81	539.066	1013.51	1030.57	978.737	648.417	325.466	1436.63
318	IMMADD_01455	RFAM:RF00013	ncRNA	320454	320644	-	6S / SsrS RNA	0.868117	6.66105e-05		0.902119	0.00161688		20905	26519.6	19983.8	18354.1	23169.4	30787.6	14071.3	25668.7	17510.8	10460.1	31786.9	47163.7	23203.8	13775.9	15984.1	25665.8	17977.3	9916.31	15185.7	23348.8	21347.8	10158.5	8083.68	30692.3
313	IMMADD_01430	IMMADD_01430	CDS	317078	317224	-	SAS049 family protein	0.875367	1.40703e-07		0.266919	0.48078		652.868	662.725	646.76	593.533	861.65	839.932	363.408	697.912	476.894	369.855	1006.36	1217.19	464.623	433.006	493.401	1026.33	617.635	363.556	463.115	639.514	641.605	375.064	502.076	1259.81
784	IMMADD_03785	kdpC	CDS	751750	752310	-	K(+)-transporting ATPase subunit C	0.888586	0.00075108		0.306235	0.731368		65.0688	60.8757	64.1564	65.3368	60.2429	97.7431	51.5066	97.3392	51.0593	22.8061	98.473	141.099	31.8859	40.1758	36.4402	111.887	43.8929	125.364	67.0898	57.0407	74.2744	6.35702	25.23	66.306
467	IMMADD_02200	pckA	CDS	496046	497638	+	phosphoenolpyruvate carboxykinase (ATP)	0.88872	0.0582858		2.79317	4.32104e-09	1	497.518	721.874	562.95	515.129	803.762	825.246	211.749	759.34	460.044	443.231	752.209	951.145	355.3	321.407	462.062	662.909	680.339	50.1457	264.451	442.614	412.46	108.069	42.8909	633.59			1
1346	IMMADD_06595	nrdG	CDS	1312027	1312563	-	anaerobic ribonucleoside-triphosphate reductase activating protein	0.892758	0.000108444		0.582055	0.175929		236.739	226.449	212.123	128.61	267.463	319.817	187.427	240.985	170.538	134.853	469.312	609.447	173.095	183.023	214.269	362.581	299.412	162.973	160.885	252.844	294.991	95.3554	131.196	147.347
1731	IMMADD_08520	IMMADD_08520	CDS	1763172	1763738	+	FMN reductase	0.901822	0.00130059		0.813812	0.339877		50.2914	73.3963	57.1534	42.6408	66.3261	86.6014	21.4611	44.8894	36.2521	42.6375	112.988	95.1995	40.9962	8.92797	37.8978	60.5703	47.0281	25.0728	26.7056	60.88	58.4714	19.0711	25.23	66.306
480	IMMADD_02265	IMMADD_02265	CDS	507501	507677	-	Membrane protein	0.914802	0.0100065		-0.844585	0.480355		12.3397	17.9173	7.9066	5.50204	15.8947	23.5495	7.15369	13.2306	12.7648	3.96628	26.7528	25.4999	0	0	11.6609	16.8251	9.40561	0	9.119	13.7117	16.3298	19.0711	20.184	7.36733
2169	IMMADD_10710	Arg_trna	tRNA	2209240	2209311	-	(pseudo) tRNA-Arg	0.919965	0.0185155		0.430933	0.503367		1135.24	1044.17	311.746	943.6	827.114	1140.76	623.802	876.053	899.154	721.862	991.561	1602.24	1771.95	736.557	427.079	5458.06	1493.92	802.331	825.269	1776.49	933.435	686.559	502.076	714.631	1
915	IMMADD_04440	IMMADD_04440	CDS	887214	887453	-	DUF2273 domain-containing protein	0.946496	2.08743e-06		0.493577	0.126725		801.101	748.426	734.41	614.853	1020.2	1370.18	447.821	902.986	591.777	490.827	1778.49	1632.84	592.167	562.462	835.939	1242.53	772.828	451.311	489.169	713.557	676.371	375.064	497.03	884.08
793	IMMADD_03830	IMMADD_03830	CDS	766289	766426	-	Lmo0850 family protein	0.95961	0.00039026		0.171055	0.671244		1985.33	1712.08	1655.19	1748.96	1667.96	1878.14	1463.65	1638.7	1207.55	1295.98	3883.71	7203.71	1990.59	1147.24	1370.15	3278.37	1528.41	2005.83	1173.75	1926.22	1488.12	896.34	1107.59	2394.38
2541	IMMADD_12570	argF	CDS	2559456	2560457	+	ornithine carbamoyltransferase	0.981397	0.0510803		2.63495	0.0571319	1	33.7228	67.7836	38.8553	26.1347	30.612	62.039	7.15369	40.6367	24.5085	19.8314	111.28	103.699	54.6616	26.7839	28.4234	28.6027	12.5408	0	16.2839	30.1658	19.4905	6.35702	5.04599	14.7347
2191	IMMADD_10820	yhbS	CDS	2231002	2231532	+	GNAT family N-acetyltransferase	0.984303	0.00891672		1.22772	0.368689		18.9776	14.6793	21.4608	10.3163	27.2761	32.9187	8.58443	13.7031	18.8919	18.8398	25.6144	47.5997	0	26.7839	23.3217	37.8565	9.40561	0	8.46764	8.77549	27.392	12.714	5.04599	36.8367
914	IMMADD_04435	asp23	CDS	886642	887151	-	Alkaline shock protein 23	0.99687	1.03222e-05		0.0580236	0.913183		5016.31	4230.86	3481.61	3750.33	5423.82	9076.44	2486.62	4729.46	3009.94	2656.41	8610.7	11497.9	3990.3	4285.42	4074.02	9533.1	5641.8	2281.63	2505.12	3615.5	4562.35	3025.94	5096.45	7809.37
1617	IMMADD_07950	pflB	CDS	1632699	1634948	+	formate C-acetyltransferase	1.12537	0.0105633		1.60438	0.000131804	1	2662.57	3814.88	2670.4	1684.31	2985.26	4410.59	1136.01	2916.4	1525.14	1303.91	7978.02	8039.26	3047.38	2084.68	2706.05	4109.53	2301.24	576.675	1115.12	1660.21	1820.51	870.912	640.841	1841.83			1
1674	IMMADD_08235	IMMADD_08235	CDS	1701931	1703454	-	DUF6583 domain-containing protein	-0.396589	0.10008		0.678144	0.0846194		163.545	163.415	146.159	187.069	224.488	160.035	164.535	172.942	194.536	291.521	105.873	72.2496	204.981	183.023	193.862	132.077	184.977	213.119	211.691	103.66	134.853	95.3554	95.8738	125.245
2577	IMMADD_12750	carB	CDS	2596243	2599416	+	carbamoyl-phosphate synthase large subunit	-0.450027	0.100472		0.522853	0.29972		341.053	286.461	253.011	366.574	380.296	291.204	392.022	292.018	234.873	486.86	269.236	193.799	678.715	602.638	506.519	461.849	321.358	413.702	353.036	197.997	216.502	279.709	181.656	184.183
1939	IMMADD_09560	bioF	CDS	1972206	1973393	+	glycine C-acetyltransferase	0.179206	0.101281		0.171166	0.616896		338.533	316.467	300.225	258.596	366.756	379.324	333.362	377.071	356.394	319.285	344.371	395.248	327.969	392.83	352.741	349.121	387.198	401.165	280.735	343.89	373.479	273.352	247.254	309.428
2703	IMMADD_13380	thrA	CDS	2737625	2738905	+	homoserine dehydrogenase	0.457128	0.101556		-0.858499	0.0541101		47.6948	30.6537	38.8553	39.2021	34.3404	51.4038	42.9222	56.7024	36.7627	26.7724	28.4604	45.8997	22.7757	22.3199	39.3554	60.5703	43.8929	75.2185	32.5679	40.0382	81.1224	76.2843	52.9829	117.877
1978	IMMADD_09755	mvk	CDS	2019373	2020293	+	mevalonate kinase	0.214513	0.101578		0.244175	0.538317		205.804	190.399	205.346	229.023	211.145	224.607	197.442	225.392	192.493	156.668	248.744	214.199	204.981	272.303	198.964	268.36	213.194	100.291	161.537	228.711	177.521	139.855	214.455	257.857
2535	IMMADD_12540	hly%2Chla	CDS	2554270	2555229	-	Alpha-Hemolysin precursor	0.664526	0.102914		1.81577	0.0324307	1	59.1721	61.3075	55.3462	52.9572	74.764	78.2451	75.8291	60.4826	36.2521	26.7724	160.232	125.799	68.327	80.3517	85.9989	82.443	67.4069	0	19.5407	33.4566	35.8203	12.714	22.707	44.204
922	IMMADD_04475	lacG	CDS	893745	895157	-	6-phospho-beta-galactosidase	-0.646454	0.102914		-0.8128	0.355768		14.4668	12.7364	18.0722	21.3204	8.63416	6.58373	10.0152	8.03284	19.4025	10.9073	10.5304	11.0499	18.2205	0	15.3049	1.68251	15.676	25.0728	6.51357	14.8086	11.5889	44.4992	12.615	29.4693
943	IMMADD_04580	alsS	CDS	914367	916031	-	acetolactate synthase AlsS	0.257158	0.103513		0.454235	0.0783768		628.29	598.611	592.995	568.086	689.752	830.31	605.202	672.396	585.139	635.596	732.287	712.296	560.281	785.661	725.889	886.682	653.69	376.093	491.775	467.295	652.667	603.917	368.357	655.692
15	IMMADDIOOM_176	IMMADDIOOM_176	regulatory_region	775603	775705	-	TPP riboswitch (THI element)	0.48687	0.103513		1.34387	2.19195e-05	1	638.595	827.867	634.109	687.068	793.754	877.409	472.144	628.452	681.641	417.45	1332.23	1095.64	929.247	464.254	561.179	582.148	641.149	188.046	649.403	648.838	458.289	330.565	219.501	567.284
2379	IMMADD_11760	nadK	CDS	2395143	2395952	+	NAD kinase	0.270353	0.103583		-0.0614787	0.894811		143.604	138.374	126.506	101.1	136.969	158.01	144.505	141.756	122.542	128.904	171.901	203.149	150.319	165.167	123.897	127.029	122.273	162.973	113.336	109.145	143.281	95.3554	143.811	272.591
2360	IMMADD_11665	oppA	CDS	2378308	2379963	+	peptide ABC transporter substrate-binding protein	0.450783	0.10373		-0.0243324	0.982344		59.9254	26.3363	34.1113	35.7633	55.3371	81.537	45.7836	53.3948	63.8241	37.6796	70.8664	66.2996	81.9924	26.7839	77.9821	72.3479	76.8125	62.6821	75.5574	93.7881	86.9169	25.4281	68.1209	58.9386
1534	IMMADD_07535	tet(38)	CDS	1529768	1531126	+	tetracycline efflux MFS transporter Tet(38)	0.410497	0.104289		0.126007	0.857227		90.3173	94.5517	107.078	76.3408	129.12	118.507	60.091	81.2735	79.1419	51.5616	124.657	93.4995	118.433	80.3517	96.931	65.6179	56.4337	25.0728	61.8789	70.7524	93.2381	133.498	52.9829	206.285
1077	IMMADD_05250	mpg	CDS	1027500	1028108	+	Putative 3-methyladenine DNA glycosylase	-0.620329	0.104529		-1.18649	0.109555		27.1347	21.3713	29.8192	19.2572	19.8193	17.219	10.0152	21.7359	24.5085	34.7049	16.2224	24.6499	27.3308	26.7839	20.4065	12.6188	21.9464	175.51	30.6138	21.3903	15.2763	12.714	20.184	0	1
587	IMMADD_02800	IMMADD_02800	CDS	577800	578636	-	Membrane protein	-0.205067	0.104529		0.110829	0.795667		133.234	136.215	165.135	121.045	114.01	114.456	167.396	133.251	135.818	117.005	108.719	113.049	127.544	142.847	146.49	117.776	152.057	87.7549	142.647	122.308	139.594	146.212	136.242	176.816
485	IMMADD_02290	IMMADD_02290	CDS	509044	509487	-	DUF1433 domain-containing protein	0.63142	0.104715		0.827264	0.640283		8.1902	7.12375	7.9066	4.12653	11.5776	11.6481	11.4459	12.758	12.7648	4.95784	11.6688	10.1999	0	8.92797	8.74565	11.7776	4.70281	0	11.7244	7.67855	21.0708	0	7.56899	0
2421	IMMADD_11970	sspC	CDS	2436323	2436652	-	staphostatin B	0.497844	0.105145		-1.01488	0.111735		29.6514	27.8474	24.8493	13.0674	33.3593	36.2105	21.4611	28.8237	28.0826	13.882	59.4823	43.3498	18.2205	0	21.8641	23.5551	39.1901	50.1457	22.7975	25.2295	26.3384	44.4992	42.8909	36.8367
1313	IMMADD_06430	ligW	CDS	1275848	1276858	+	amidohydrolase	0.524851	0.106118		0.332452	0.697446		44.1863	50.0822	56.2498	39.2021	44.9369	44.3136	42.9222	50.5597	33.6991	30.7386	105.019	90.9495	40.9962	17.8559	52.4739	45.4278	43.8929	0	20.1921	31.2627	31.6061	57.2132	27.7529	58.9386
2133	IMMADD_10530	ceuD	CDS	2170841	2171602	+	iron ABC transporter ATP-binding protein	-0.548102	0.107143		0.215394	0.83894		24.1917	25.9046	29.8192	31.6367	25.7063	23.0431	37.1992	20.7909	21.9555	37.6796	28.745	11.8999	68.327	13.3919	31.3386	21.0314	23.514	25.0728	11.0731	13.1632	14.7495	0	40.3679	0
2620	IMMADD_12965	sucD	CDS	2645643	2646551	+	succinate--CoA ligase subunit alpha	0.435988	0.107447		1.21967	0.000130903	1	918.999	1212.33	1012.95	828.057	1234.49	1441.58	642.402	985.677	998.209	1009.42	1378.05	1335.34	806.258	736.557	997.004	1028.01	1274.46	250.728	610.973	901.682	891.293	381.421	509.645	670.427			1
1533	IMMADD_07530	deoD	CDS	1529060	1529767	+	purine-nucleoside phosphorylase	0.662065	0.107447		0.16437	0.920892		17.5905	16.4062	16.9427	18.5694	24.9213	20.0044	2.86148	16.5382	11.233	2.97471	13.3764	21.2499	18.2205	22.3199	13.8473	15.1426	10.9732	50.1457	10.4217	12.0663	21.0708	6.35702	0	58.9386
198	IMMADD_00855	amyA	CDS	207342	208991	-	glucohydrolase	0.682687	0.108477		2.69192	0.00177925	1	73.3201	110.958	99.8491	58.4592	70.2507	123.572	40.0607	103.482	70.9724	34.7049	167.347	157.249	104.768	49.1038	104.219	95.0618	48.5957	25.0728	59.9248	53.2014	67.4264	0	12.615	29.4693
2015	IMMADD_09940	ydcZ	CDS	2051217	2052146	-	Putative inner membrane exporter%2C YdcZ	-0.455549	0.109435		-0.468126	0.588373		25.3856	27.6315	23.0421	38.5143	21.9779	16.2061	47.2144	19.8459	17.8707	16.8567	16.7916	22.0999	0	40.1758	17.4913	21.8726	31.352	25.0728	26.0543	16.454	21.5975	63.5702	22.707	29.4693
2628	IMMADD_13005	xerC	CDS	2653433	2654329	+	tyrosine recombinase XerC	0.223394	0.109763		-0.426762	0.0934228		258.985	210.906	205.797	202.888	254.315	235.748	214.611	262.249	256.828	222.111	244.76	280.498	223.201	227.663	255.81	258.265	236.708	200.583	257.937	326.887	339.766	387.778	297.713	353.632
225	IMMADD_00990	gcvPB	CDS	233115	234587	-	aminomethyl-transferring glycine dehydrogenase subunit GcvPB	0.269218	0.109946		0.573132	0.05745		332.466	317.763	330.496	305.363	396.583	449.466	286.148	456.455	372.222	349.032	402.43	326.398	332.525	370.511	399.385	302.01	340.17	112.828	253.378	400.382	374.006	324.208	201.84	243.122
2120	IMMADD_10465	osmF	CDS	2155534	2157048	+	glycine/betaine ABC transporter permease	0.307175	0.110046		-0.438545	0.264112		400.697	402.6	325.074	284.731	406.591	510.239	248.949	401.642	373.243	459.096	404.138	406.298	282.418	285.695	423.435	499.705	310.385	188.046	382.998	533.111	529.403	622.988	537.398	397.836
440	IMMADD_02065	yhcC	CDS	472158	473111	+	TIGR01212 family radical SAM protein	-0.25532	0.110669		-0.0506236	0.927651		93.4935	90.666	110.466	65.3368	79.6698	73.4339	108.736	85.0537	106.714	117.997	66.0282	79.8996	136.654	80.3517	101.304	86.6492	73.6773	100.291	88.5846	93.7881	83.2295	108.069	95.8738	117.877
1469	IMMADD_07210	adsA	CDS	1459787	1462108	+	Adenosine synthase A	-0.265168	0.111334		0.131535	0.801003		126.259	124.126	94.4274	127.235	117.542	124.838	185.996	101.592	106.714	177.491	101.888	135.999	168.54	138.383	139.202	102.633	145.787	150.437	115.942	94.3365	113.782	95.3554	131.196	110.51
2293	IMMADD_11330	tauE	CDS	2309165	2309992	+	Sulfite exporter TauE/SafE	0.264009	0.111688		-0.207568	0.720849		71.7269	59.5805	67.9968	41.2653	67.111	82.8031	61.5218	82.691	83.7372	77.3424	76.2739	76.4996	40.9962	80.3517	56.1179	72.3479	62.7041	62.6821	67.7411	85.0126	72.1673	101.712	60.5519	110.51
2210	IMMADD_10915	nfnB	CDS	2247201	2247740	+	nitroreductase	-0.233493	0.111688		0.12103	0.791249		192.779	230.119	215.06	240.714	173.861	152.945	223.195	159.712	189.43	191.373	168.201	176.799	286.973	138.383	151.591	150.585	174.004	188.046	212.342	190.318	165.932	235.21	153.903	265.224
2322	IMMADD_11475	mnhA1	CDS	2333369	2335774	-	Na+/H+ antiporter Mnh1 subunit A	-0.229102	0.111899		-0.242722	0.33612		1095.95	1148.65	1349.54	1333.56	926.406	849.555	1133.14	1167.13	1175.9	1157.16	782.946	755.646	993.019	1062.43	857.074	950.618	923.318	1128.28	1186.77	1133.68	1201.03	1366.76	1438.11	1186.14
1831	IMMADD_09020	aaa	CDS	1856647	1857672	+	autolysin/adhesin Aaa	-0.241766	0.112295		0.168327	0.621914		693.49	752.312	870.404	852.817	703.488	559.364	869.889	639.32	692.874	711.946	498.342	574.597	578.502	874.941	645.721	672.162	675.636	1002.91	708.025	471.683	696.389	521.276	552.536	825.141
377	IMMADD_01750	pfkA	CDS	389619	390587	-	6-phosphofructokinase	-0.22719	0.112393		-0.555926	0.000674556		652.914	627.538	570.631	581.841	690.341	572.278	620.941	573.64	606.584	674.267	599.092	572.897	637.718	781.197	701.11	632.624	559.634	952.768	653.311	607.703	611.579	864.555	963.784	360.999
1122	IMMADD_05475	IMMADD_05475	CDS	1074026	1074448	+	hypothetical protein	-0.214355	0.112393		-0.0465991	0.910579		172.406	166.221	190.888	198.761	164.638	124.331	177.412	178.14	173.602	225.086	140.025	134.299	218.646	151.775	168.354	160.68	167.733	150.437	161.537	201.836	153.29	228.853	174.087	154.714
1012	IMMADD_04925	IMMADD_04925	CDS	964717	965487	-	GNAT family N-acetyltransferase	-0.416754	0.11424		1.70878	0.0921362	1	22.9252	24.1776	32.3041	16.5061	19.2306	15.4465	21.4611	24.0985	26.0402	38.6712	21.0607	18.6999	50.1064	40.1758	37.169	26.0789	18.8112	0	28.6597	19.7449	18.9637	0	15.138	14.7347
1628	IMMADD_08005	prsW	CDS	1650452	1651681	+	PrsW family intramembrane metalloprotease	-0.464011	0.114392		1.42717	0.0375159	1	45.3474	61.0916	56.4757	63.2735	33.5555	33.9315	82.9828	37.3291	43.4004	48.5869	45.8213	46.7497	109.323	49.1038	48.1011	60.5703	34.4872	12.5364	44.2923	21.3903	23.7046	31.7851	17.661	36.8367
2636	IMMADD_13045	uppS	CDS	2661115	2661885	+	isoprenyl transferase	-0.313533	0.114392		-0.171112	0.714844		156.199	145.713	135.09	133.425	171.702	133.7	173.119	121.91	211.385	214.179	143.725	114.749	127.544	241.055	193.862	158.997	148.922	137.901	132.877	138.762	170.146	235.21	179.133	29.4693
2190	IMMADD_10815	IMMADD_10815	CDS	2230342	2230863	+	hypothetical protein	0.645227	0.117014		1.02386	0.402089		19.2724	21.1554	16.265	13.7551	20.408	21.5237	10.0152	24.0985	25.5296	5.94941	42.1214	42.4998	18.2205	17.8559	14.5761	15.1426	15.676	25.0728	20.8434	6.03315	14.7495	0	7.56899	44.204
552	IMMADD_02625	His_trna	tRNA	559743	559815	-	tRNA-His	-0.334849	0.117014		-0.132062	0.791767		786.176	1008.98	432.83	700.823	646.581	530.244	838.413	562.299	768.953	780.365	519.403	600.947	1015.79	776.733	1066.24	965.76	857.478	1416.62	960.1	911.554	768.029	813.699	580.289	559.917
140	IMMADD_00565	gpsB	CDS	147674	148018	-	cell division regulator GpsB	0.204272	0.117014		-0.0299131	0.929061		872.134	714.534	797.663	696.696	1079.47	948.817	941.426	888.811	905.791	682.199	1104.83	997.894	1088.68	696.381	812.617	986.792	931.156	977.841	760.134	675.164	902.882	826.413	736.715	906.182
1931	IMMADD_09520	rpoB	CDS	1958224	1961775	+	DNA-directed RNA polymerase subunit beta	-0.269491	0.117838		-0.518833	0.0179401		2351.7	1972.2	1943.67	2081.15	2148.73	1949.8	2303.49	2381.97	2077.6	2734.75	1686	1459.44	2304.9	2803.38	2574.87	2083.79	2139.78	2406.99	2538.34	2535.57	2569.58	3674.36	3751.69	1967.08
1370	IMMADD_06715	isaB	CDS	1341473	1342000	-	immunodominant staphylococcal antigen IsaB	0.268623	0.118336		-0.291883	0.359365		401.584	436.06	351.053	376.89	417.972	527.712	293.301	375.181	403.879	260.783	441.99	650.246	419.072	276.767	343.996	492.975	440.496	376.093	324.376	327.436	355.042	438.635	471.8	434.673
1244	IMMADD_06085	uhpC	CDS	1204487	1205764	-	MFS transporter	-0.418738	0.118751		1.36073	0.000396442	1	266.495	394.613	331.851	322.557	292.58	204.855	276.133	264.139	348.735	520.574	212.599	226.949	405.407	245.519	238.319	208.631	327.629	200.583	278.781	178.801	204.386	158.926	73.1669	213.653
2318	IMMADD_11455	mnhE1	CDS	2330637	2331116	-	Na+/H+ antiporter Mnh1 subunit E	-0.27318	0.118751		-0.380569	0.21733		160.053	157.154	168.072	172.627	140.109	123.572	183.135	158.767	178.197	193.356	104.45	116.449	127.544	120.528	158.879	112.728	133.246	175.51	181.729	145.893	209.654	190.711	244.731	184.183
1920	IMMADD_09465	mrnC	CDS	1951150	1951554	+	Mini-ribonuclease 3	0.4927	0.118872		0.519359	0.613508		38.726	20.5078	31.6264	26.8225	42.5821	61.0261	15.7381	31.6589	18.3813	59.4941	38.4216	43.3498	77.4372	53.5678	35.7114	65.6179	50.1633	12.5364	23.4489	56.4922	44.7754	19.0711	32.7989	29.4693
425	IMMADD_01990	IMMADD_01990	CDS	450104	450418	+	peptidase	-0.270665	0.120453		0.246429	0.612959		127.201	119.809	115.662	126.547	118.327	103.567	143.074	111.515	144.498	134.853	117.542	93.4995	154.874	156.239	165.439	100.109	105.029	112.828	189.545	146.989	133.273	177.997	80.7358	73.6733
2641	IMMADD_13070	rimP	CDS	2670758	2671225	+	ribosome maturation factor RimP	-0.380136	0.122617		-0.0165509	0.986151		54.281	42.7425	35.4667	45.3919	45.1331	52.6699	57.2295	37.3291	42.3792	60.4857	40.983	53.5497	91.1026	111.6	84.5413	45.4278	54.8661	75.2185	47.5491	35.6504	38.9809	25.4281	73.1669	51.5713
2301	IMMADD_11370	IMMADD_11370	CDS	2315911	2316063	+	teichoic acid D-Ala incorporation-associated protein DltX	0.431342	0.122754		0.448458	0.518207		59.2537	58.5011	45.8583	48.1429	82.0245	84.8289	57.2295	58.12	51.0593	52.5531	64.6051	85.8495	22.7757	62.4958	87.4565	100.109	56.4337	87.7549	38.4301	45.5229	28.9723	25.4281	30.2759	88.408
2311	IMMADD_11420	ndh	CDS	2323605	2324813	+	Type II NADH:quinone oxidoreductase	-0.16939	0.124296		-0.252044	0.245989		1971.92	2093.95	2270.32	1938.09	1840.45	1649.23	2307.78	2041.76	1992.33	2036.68	2036.06	1860.64	1548.74	2044.5	1872.3	1723.73	1819.99	2244.02	1908.48	1805.56	1698.83	1957.96	2828.28	1834.47
2572	IMMADD_12725	pyrR	CDS	2590895	2591422	+	bifunctional pyr operon transcriptional regulator/uracil phosphoribosyltransferase PyrR	-0.444382	0.125324		0.811724	0.0641158		375.846	507.298	498.116	493.121	436.81	282.847	503.62	386.994	370.18	354.982	327.295	334.048	605.832	455.326	374.605	423.151	481.254	526.53	388.86	219.387	170.146	228.853	98.3968	176.816
2700	IMMADD_13365	IMMADD_13365	CDS	2734238	2735092	-	NERD domain-containing protein	0.282423	0.125324		0.175188	0.682044		341.563	404.111	397.815	366.574	314.558	400.848	324.778	336.434	353.33	236.985	554.694	487.047	337.08	227.663	295.166	301.169	352.71	175.51	254.681	306.045	418.781	368.707	287.621	353.632
1214	IMMADD_05935	IMMADD_05935	CDS	1171862	1173070	+	Pathogenicity island protein	-0.243061	0.125324		0.101925	0.836964		176.666	161.688	174.849	156.808	182.887	160.289	167.396	168.217	209.343	206.246	176.739	143.649	227.757	254.447	238.319	196.854	199.085	50.1457	155.023	139.311	131.165	203.425	227.07	132.612
2105	IMMADD_10390	IMMADD_10390	CDS	2140028	2140468	-	DM13 domain-containing protein	0.812092	0.125652		0.875026	0.487036		37.5368	56.7742	49.9245	37.1388	58.8693	48.1119	62.9525	46.7795	21.9555	22.8061	116.972	93.4995	0	4.46398	34.2538	26.9201	39.1901	37.6093	9.77036	23.5841	14.7495	0	20.184	36.8367
2038	IMMADD_10055	tagD	CDS	2072263	2072661	+	glycerol-3-phosphate cytidylyltransferase	0.300146	0.127174		0.0985929	0.884059		88.7508	81.5994	84.0359	98.349	106.553	114.202	80.1214	79.8559	111.309	63.4604	92.4964	98.5995	40.9962	84.8157	85.2701	95.0618	62.7041	12.5364	117.244	122.308	130.112	95.3554	95.8738	88.408
545	IMMADD_02590	pfoR	CDS	557592	558653	-	Phosphotransferase system%2C EIIC	-0.241538	0.127211		0.312256	0.489944		96.4657	106.856	116.792	114.167	96.3494	77.4855	131.628	109.152	102.629	107.089	72.8587	75.6496	104.768	71.4237	89.6429	90.8555	83.0829	87.7549	130.923	99.2727	87.4436	76.2843	90.8278	95.7753
447	IMMADD_02100	ribE	CDS	478616	479248	-	riboflavin synthase	0.390697	0.127304		-0.997436	0.0207216		42.7054	39.0727	31.4005	30.949	40.2274	48.3651	25.7533	51.0322	27.0614	26.7724	33.5833	24.6499	27.3308	31.2479	29.1522	45.4278	36.0548	62.6821	38.4301	53.2014	50.043	63.5702	63.0749	103.143
2347	IMMADD_11600	oafA	CDS	2363716	2365530	+	Putative O-acetyltransferase MW0856	-0.399874	0.127473		0.398628	0.661117		28.7165	31.949	28.012	34.3878	26.0987	28.8671	60.091	21.7359	30.125	29.7471	30.168	23.7999	22.7757	0	27.6946	15.1426	53.2985	25.0728	37.1274	26.8749	20.0172	25.4281	25.23	36.8367
2222	IMMADD_10975	IMMADD_10975	CDS	2255665	2256516	-	DUF368 domain-containing protein	-0.501062	0.128076		-0.893764	0.0521604		82.236	52.8885	72.5148	86.6572	54.1598	47.6055	57.2295	72.2956	96.502	99.1569	31.3065	36.5498	118.433	53.5678	60.4908	58.0466	61.1365	100.291	122.455	120.663	77.435	114.426	201.84	95.7753
1523	IMMADD_07480	IMMADD_07480	CDS	1518363	1518989	+	MFS transporter	-0.301152	0.128076		0.283051	0.670161		42.255	55.4789	45.1806	36.451	48.4691	34.1848	41.4914	38.7467	55.6546	54.5363	47.5289	44.1998	54.6616	58.0318	53.2027	33.6502	50.1633	25.0728	42.3382	34.005	36.8738	19.0711	55.5059	7.36733
2035	IMMADD_10040	tagG	CDS	2069128	2069940	+	teichoic acids export ABC transporter permease subunit TagG	-0.199409	0.128433		0.114583	0.706073		320.849	327.693	365.059	367.949	302.196	255.753	314.762	253.743	325.758	336.142	256.998	236.299	309.749	316.943	340.352	322.201	344.872	225.656	416.869	389.961	331.338	375.064	317.897	346.265
2476	IMMADD_12245	potA	CDS	2492706	2493800	+	Spermidine/putrescine import ATP-binding protein PotA	-0.502652	0.128433		0.0919554	0.923785		22.4321	22.2347	19.4276	19.2572	24.1364	18.7383	35.7685	28.8237	25.019	24.7892	27.0374	4.24998	31.8859	40.1758	30.6098	20.1901	36.0548	0	24.7516	12.0663	16.3298	19.0711	35.3219	0
86	IMMADD_00295	dapB	CDS	66091	66813	+	4-hydroxy-tetrahydrodipicolinate reductase	0.920871	0.128649		-1.70969	0.0970212	1	10.0728	2.80633	2.93674	4.81429	7.06432	11.9014	4.29222	3.78016	3.57415	6.94098	4.55367	2.54999	22.7757	4.46398	3.64402	16.8251	4.70281	0	6.51357	25.2295	18.4369	31.7851	12.615	29.4693
2185	IMMADD_10790	rnr	CDS	2224361	2226733	+	ribonuclease R	0.228029	0.128649		0.0655096	0.859501		562.587	482.904	466.038	470.425	602.822	744.721	475.005	626.089	471.277	531.481	702.688	724.196	669.604	678.525	670.5	691.511	575.31	488.92	415.566	473.328	487.261	527.633	499.553	464.142
539	IMMADD_02560	IMMADD_02560	CDS	552475	552627	-	SAS053 family protein	0.252896	0.128752		0.262087	0.531772		353.074	358.131	447.739	366.574	388.537	419.84	290.44	403.532	376.307	245.909	432.314	452.197	236.867	303.551	307.555	413.897	429.523	438.775	340.008	320.305	375.586	254.281	209.409	309.428
207	IMMADD_00900	acoB	CDS	217054	218037	-	alpha-ketoacid dehydrogenase subunit beta	0.255991	0.128752		-0.128201	0.779257		240.942	205.725	182.529	251.718	249.802	282.594	137.351	221.139	205.769	236.985	328.718	290.698	268.753	316.943	225.929	330.613	205.356	175.51	216.902	224.872	214.395	324.208	209.409	235.755
2368	IMMADD_11705	spxA	CDS	2387142	2387537	+	transcriptional regulator SpxA	0.216333	0.128801		0.0750816	0.818053		3894.66	4643.61	4099.23	3671.24	3899.11	3827.68	3420.9	4106.67	3806.98	3415.95	3455.95	4172.63	3143.04	2513.22	3308.77	3465.97	4064.79	3572.88	4589.46	5027.26	4896.84	3235.73	3713.85	5525.5
2699	IMMADD_13360	yncB	CDS	2733560	2734093	+	thermonuclease	-0.507643	0.129486		1.17668	0.140811		38.2296	51.3774	49.6986	53.6449	43.1708	31.3993	72.9677	30.2413	38.2945	55.5279	22.7683	23.7999	18.2205	58.0318	34.9826	36.174	26.6492	75.2185	37.7787	19.1964	17.3834	6.35702	10.092	66.306
1240	IMMADD_06065	yjbM	CDS	1200274	1200966	-	GTP pyrophosphokinase	0.398488	0.129885		-0.952345	0.0193176		143.714	95.4151	102.786	98.349	175.038	186.877	107.305	155.932	114.883	75.3592	155.678	183.599	86.5475	80.3517	143.574	181.711	156.76	62.6821	145.253	177.155	188.057	324.208	219.501	88.408
1755	IMMADD_08640	ychF	CDS	1787329	1788426	+	redox-regulated ATPase YchF	-0.23163	0.130276		-0.52812	0.0230664		432.893	349.064	420.857	418.843	336.929	360.586	507.912	404.005	442.684	480.911	336.118	379.948	432.737	424.078	371.69	397.913	432.658	401.165	388.209	383.379	416.674	622.988	724.1	523.081
2484	IMMADD_12285	suhB	CDS	2500662	2501489	+	inositol monophosphatase	0.219888	0.130276		0.16622	0.650115		451.54	529.532	514.381	472.488	438.969	468.964	409.191	439.916	390.603	404.56	545.871	585.647	332.525	321.407	383.351	439.976	498.497	539.066	469.628	625.802	468.298	311.494	353.219	442.04
2135	IMMADD_10540	IMMADD_10540	CDS	2173066	2173380	-	CHY-type domain-containing protein	-0.194271	0.131263		-0.337665	0.287069		289.595	271.134	336.369	303.3	247.055	270.439	366.269	265.556	327.801	253.842	265.251	252.449	204.981	254.447	227.387	238.075	302.547	513.993	300.927	268.749	273.393	311.494	317.897	287.326
561	IMMADD_02670	Ser_trna	tRNA	560557	560646	-	tRNA-Ser	-0.287135	0.131263		0.36172	0.307796		966.088	1086.48	835.841	888.58	1130.29	731.554	951.441	905.821	1010.46	1128.41	856.374	914.595	1863.05	1348.12	964.937	759.653	904.506	1090.67	1043.47	959.819	832.295	769.2	714.008	530.448
1713	IMMADD_08430	aes	CDS	1744782	1745609	-	alpha/beta hydrolase	-0.327548	0.131349		0.198389	0.765543		68.3401	60.2281	99.1713	83.2184	62.7939	60.2665	103.013	66.1528	78.1207	90.2328	52.6518	42.4998	50.1064	89.2797	53.9315	47.9515	53.2985	12.5364	65.7871	54.8468	62.1587	82.6413	75.6899	125.245
2205	IMMADD_10890	phoE	CDS	2243519	2244100	+	histidine phosphatase family protein	-0.331155	0.131864		0.015332	0.986151		79.7697	79.8724	82.6804	88.0327	70.4469	56.4682	78.6906	68.5154	94.4597	91.2243	62.0437	56.9497	132.099	71.4237	56.8467	52.999	68.9745	125.364	102.263	76.2371	96.3987	133.498	30.2759	58.9386
142	IMMADD_00575	IMMADD_00575	CDS	148588	148989	-	DUF1798 domain-containing protein	0.329828	0.132013		-0.518538	0.211544		172.917	125.421	129.894	119.669	200.941	186.877	97.2902	124.745	161.858	165.592	201.784	183.599	159.43	102.672	209.167	145.537	159.895	125.364	159.582	219.387	259.697	324.208	163.995	250.489
1038	IMMADD_05055	ubiH	CDS	987605	988729	-	FAD binding domain-containing protein	-0.34673	0.132013		0.40983	0.295114		185.657	210.259	241.264	204.263	181.906	224.353	316.193	181.448	233.851	215.17	183.285	125.799	163.985	241.055	142.846	210.314	217.897	188.046	184.985	130.535	148.022	133.498	169.041	22.102
2540	IMMADD_12565	IMMADD_12565	CDS	2558301	2559026	-	superantigen-like protein SSL14	0.671396	0.132013		0.103247	0.957936		8.59176	9.49834	5.42167	5.50204	5.10201	15.1932	1.43074	9.45041	8.16948	8.92412	15.3686	15.2999	0	4.46398	11.6609	15.9838	6.27041	37.6093	7.16493	8.77549	6.32123	0	0	0
2664	IMMADD_13185	IMMADD_13185	CDS	2696107	2696322	-	hypothetical protein	0.317575	0.132067		-0.246029	0.473499		499.253	404.111	457.453	484.868	496.464	404.393	444.96	422.433	548.887	399.602	463.905	549.097	387.186	254.447	396.47	375.2	413.847	488.92	597.294	872.613	670.05	559.418	507.122	884.08
1820	IMMADD_08965	nuoL	CDS	1842681	1844165	+	NADH dehydrogenase subunit 5	-0.278077	0.134584		-0.34129	0.389607		279.106	343.02	401.655	306.051	211.733	225.113	326.208	262.721	271.635	363.906	203.492	194.649	186.76	227.663	196.048	275.09	236.708	351.02	244.259	262.168	313.428	413.207	322.943	279.959
484	IMMADD_02285	IMMADD_02285	CDS	508874	509044	-	Lipoprotein%2C putative	0.482818	0.134829		-0.550456	0.614432		14.251	12.0888	12.1988	6.1898	12.3626	21.0173	12.8766	13.7031	11.7436	6.94098	17.9301	19.5499	18.2205	26.7839	8.74565	22.7139	12.5408	0	11.0731	16.454	8.4283	6.35702	27.7529	22.102
2320	IMMADD_11465	mnhC1	CDS	2332607	2332948	-	Na+/H+ antiporter Mnh1 subunit C	-0.260091	0.135526		-0.208291	0.646059		108.506	129.091	141.867	123.108	96.3494	92.4255	127.336	118.13	119.989	123.946	77.6969	106.249	68.327	89.2797	110.049	74.8717	86.2181	137.901	117.244	104.209	133.273	95.3554	156.426	66.306
2633	IMMADD_13030	tsf	CDS	2658429	2659310	+	translation elongation factor Ts	-0.149693	0.136671		-0.196933	0.281517		1644.27	1710.35	1611.36	1745.52	1538.65	1471.46	1583.83	1839.05	1536.37	1736.24	1385.17	1291.14	1443.98	1968.62	1585.88	1604.27	1633.44	2231.48	1683.11	1436.44	1545.01	1595.61	1909.91	1731.32
2348	IMMADD_11605	clpB	CDS	2365733	2368342	+	ATP-dependent chaperone ClpB	0.485054	0.136958		-1.13692	0.00849397	1	193.08	121.967	105.045	125.171	163.46	208.907	111.598	165.382	108.246	212.196	227.683	230.349	72.8821	120.528	128.27	189.282	177.139	100.291	205.177	346.083	330.811	355.993	398.633	235.755
2057	IMMADD_10150	graS	CDS	2091003	2092043	+	histidine kinase GraS/ApsS	0.185176	0.138252		-0.0016751	0.996442		161.573	177.662	157.68	147.18	163.46	191.435	145.935	180.503	159.305	172.533	211.176	193.799	141.209	124.992	154.507	178.346	191.247	87.7549	132.877	154.668	168.039	165.283	176.61	139.979
2583	IMMADD_12780	gmk	CDS	2604144	2604767	+	guanylate kinase	-0.185676	0.13831		-0.0580383	0.865998		715.693	673.95	666.865	799.172	817.302	601.905	907.088	678.539	767.931	727.811	580.308	617.097	824.479	861.549	574.298	713.384	642.717	990.377	746.455	621.414	617.373	781.914	608.042	640.958
537	IMMADD_02550	fumC	CDS	549956	551341	-	class II fumarate hydratase	0.304458	0.138655		0.604816	0.0689611		333.741	405.191	392.619	277.853	376.96	451.492	244.656	377.544	348.735	347.049	479.273	494.697	337.08	285.695	317.759	378.565	407.577	288.338	245.562	280.816	375.586	184.354	201.84	176.816
616	IMMADD_02945	dagK	CDS	603053	604000	-	diacylglycerol kinase	-0.155166	0.138655		0.147912	0.675802		231.322	238.538	253.463	263.41	207.416	220.808	230.349	242.403	225.682	248.884	210.892	196.349	232.312	245.519	249.251	233.028	310.385	112.828	222.764	229.808	219.136	311.494	209.409	206.285
441	IMMADD_02070	mraW	CDS	473108	473671	+	rRNA methyltransferase	-0.250707	0.139775		-0.160257	0.762423		74.312	69.2947	83.3581	68.7755	71.2318	65.3309	77.2599	60.4826	97.5232	92.2159	59.1977	41.6498	68.327	58.0318	91.1006	82.443	58.0013	112.828	72.3006	70.7524	75.8547	76.2843	83.2588	73.6733
2080	IMMADD_10265	uppP	CDS	2113100	2113975	-	undecaprenyl-diphosphate phosphatase	-0.304029	0.139877		-0.301854	0.349891		385.333	362.448	409.11	471.8	330.061	242.079	452.113	347.775	467.192	375.805	240.775	207.399	318.859	397.294	328.691	298.645	288.439	351.02	496.985	450.841	441.959	514.919	560.105	508.346
2323	IMMADD_11480	IMMADD_11480	CDS	2335905	2336288	-	kinase	-0.428612	0.14012		-0.738908	0.234522		25.6885	22.2347	23.4939	29.5735	19.6231	13.4207	17.1689	17.9558	25.5296	16.8567	21.0607	11.8999	13.6654	44.6398	21.1353	14.3013	25.0816	100.291	26.0543	29.0688	18.9637	19.0711	30.2759	29.4693
1264	IMMADD_06185	sdaAB	CDS	1224038	1224718	-	L-serine ammonia-lyase%2C iron-sulfur-dependent subunit beta	0.714192	0.140234		2.50724	6.2983e-08	1	644.389	1007.26	868.822	709.764	877.349	1204.57	277.563	864.24	675.004	407.535	988.999	1152.59	701.49	499.966	787.109	877.429	584.716	75.2185	343.265	485.394	463.03	184.354	70.6439	714.631					1
2575	IMMADD_12740	pyrC	CDS	2593871	2595148	+	dihydroorotase	-0.462559	0.140729		1.09641	0.00818447	1	194.92	182.411	180.722	189.82	245.681	176.495	243.226	211.217	165.432	305.403	155.394	141.099	277.863	366.047	319.216	236.393	222.599	150.437	250.772	83.3672	111.148	146.212	70.6439	51.5713
2676	IMMADD_13245	glpF	CDS	2710049	2710867	+	aquaporin	0.37128	0.140729		1.18567	0.000991184	1	443.693	556.085	510.992	499.998	480.766	610.261	257.533	578.837	545.313	389.687	453.944	528.697	487.399	312.479	382.622	548.498	614.5	263.265	356.944	494.17	408.246	216.139	141.288	567.284
2155	IMMADD_10640	yfbR	CDS	2193885	2194535	+	hydrolase	0.333604	0.140729		0.641559	0.285458		58.6416	61.3075	56.4757	72.2143	88.5002	76.2194	74.3984	71.3506	59.2288	48.5869	66.0282	70.5496	59.2167	17.8559	56.1179	62.2528	67.4069	0	45.595	38.3928	70.0603	50.8562	40.3679	95.7753
1800	IMMADD_08865	IMMADD_08865	CDS	1829028	1830515	+	FKLRK protein	0.599742	0.140729		0.451012	0.791767		11.9013	13.1682	16.0391	9.62858	17.4646	15.6997	25.7533	18.4283	9.70126	8.92412	24.476	20.3999	0	0	16.0337	14.3013	4.70281	0	6.51357	12.6148	10.0086	0	15.138	14.7347
48	IMMADD_00105	mprF	CDS	26419	28941	+	bifunctional lysylphosphatidylglycerol flippase/synthetase MprF	0.215656	0.140829		0.352253	0.15241		992.659	1048.06	1176.28	1076.34	978.211	1164.81	918.534	1318.8	1095.73	714.921	839.582	853.395	906.471	968.684	836.668	1173.55	1091.05	676.967	900.175	1059.64	1105.69	781.914	804.835	1340.85
2303	IMMADD_11380	dltB	CDS	2317533	2318747	+	PG:teichoic acid D-alanyltransferase DltB	0.253419	0.141924		0.0338593	0.938415		426.82	389	414.532	311.553	535.711	619.377	343.377	482.443	387.029	402.577	401.007	326.398	259.642	495.502	561.179	539.244	446.767	313.41	405.795	486.491	510.966	336.922	486.938	360.999
846	IMMADD_04095	IMMADD_04095	CDS	811998	812468	+	S-ribosylhomocysteine lyase	-0.237604	0.141924		0.0088726	0.988369		120.286	123.478	118.373	136.863	95.9569	90.3997	117.321	115.767	130.201	134.853	100.181	98.5995	95.6578	214.271	107.863	84.1255	94.0561	87.7549	135.482	134.923	113.782	133.498	133.719	169.449
1315	IMMADD_06440	yejR	CDS	1277855	1278745	-	GTP-binding protein	-0.56742	0.14286		-0.258549	0.808605		21.7043	15.3269	15.8132	16.5061	16.4834	13.1675	14.3074	17.9558	30.125	26.7724	11.3842	4.24998	59.2167	26.7839	19.6777	16.8251	37.6224	25.0728	18.238	24.1326	26.8652	0	47.9369	14.7347
63	IMMADD_00180	femB	CDS	43294	44553	+	glycine glycyltransferase FemB	0.225213	0.143156		-0.670645	0.000540992		608.693	492.403	516.414	494.496	597.523	703.953	456.406	623.254	549.398	563.211	649.751	687.646	341.635	482.11	577.213	667.956	606.662	814.867	512.618	674.067	626.328	845.484	787.175	729.366
320	IMMADD_01465	hisS	CDS	322504	323766	-	histidine--tRNA ligase	-0.275429	0.143156		-0.11906	0.829732		75.7825	70.1582	75.4515	70.151	83.2019	60.0133	70.1062	67.5704	70.9724	103.123	82.8198	49.2997	95.6578	62.4958	111.507	71.5066	92.4885	50.1457	89.2359	81.1733	65.3193	82.6413	108.489	29.4693
2434	IMMADD_12035	qoxC	CDS	2451213	2451818	-	cytochrome aa3 quinol oxidase subunit III	-0.254687	0.144655		0.449106	0.092183		1542.99	2028.54	2396.6	1780.6	1466.43	1422.85	1971.56	1853.7	1724.27	1590.48	1475.1	1446.69	1361.98	1977.54	1433.56	1453.69	1515.87	1529.44	1419.31	1062.93	1296.91	1144.26	1193.38	943.018
1767	IMMADD_08700	phoE	CDS	1794047	1794628	+	histidine phosphatase family protein	-0.283176	0.144655		0.437151	0.42069		65.7711	61.9551	57.3793	61.898	59.458	56.7214	107.305	61.4276	85.7796	62.4688	54.9286	67.1496	77.4372	62.4958	82.3549	58.8878	86.2181	62.6821	88.5846	81.7218	54.784	50.8562	55.5059	14.7347
2312	IMMADD_11425	pepB	CDS	2324944	2326419	+	aminopeptidase	-0.198735	0.144655		-0.203575	0.580827		159.371	178.526	174.171	189.133	146.781	147.374	135.92	161.602	153.688	155.676	135.756	118.999	122.989	196.415	150.134	143.013	186.545	100.291	171.958	140.956	188.057	260.638	181.656	125.245
181	IMMADD_00770	IMMADD_00770	CDS	191691	192620	-	DUF1672 domain-containing protein	0.480936	0.146292		-0.851595	0.369929		15.4824	17.2697	19.8795	16.5061	20.8005	23.8027	10.0152	17.9558	12.7648	11.8988	27.0374	19.5499	4.55513	4.46398	3.64402	15.9838	17.2436	0	11.7244	16.454	16.3298	38.1421	22.707	7.36733
2610	IMMADD_12915	ylxM	CDS	2635146	2635478	+	putative DNA-binding protein	0.393031	0.146503		-0.464015	0.533188		43.9942	29.7902	18.9758	37.1388	46.703	46.8458	24.3226	45.3619	30.6356	54.5363	47.2443	34.8498	77.4372	44.6398	23.3217	63.9354	43.8929	37.6093	38.4301	47.1683	58.4714	63.5702	45.4139	51.5713
2345	IMMADD_11590	cof	CDS	2361872	2362696	-	Cof-type HAD-IIB family hydrolase	0.246192	0.146503		0.159546	0.748537		203.899	170.754	158.81	116.231	242.738	241.572	227.487	177.668	189.94	171.541	190.116	240.549	255.087	183.023	260.912	233.869	214.761	137.901	210.388	250.65	243.894	146.212	211.932	213.653
1536	IMMADD_07545	deoB	CDS	1531897	1533075	+	phosphopentomutase	0.224943	0.146503		0.0286495	0.939312		1108.21	1407.7	1286.52	1164.37	1079.66	1214.7	1014.39	1083.49	1078.88	997.518	1552.8	1626.89	742.486	834.765	965.666	1082.69	1083.21	802.331	900.175	976.273	1196.29	1118.84	1115.16	1164.04
1632	IMMADD_08025	fpr	CDS	1654381	1655526	-	nitric oxide dioxygenase	0.249322	0.146816		0.435225	0.138447		1844.51	2372.86	2362.27	2099.03	1752.15	2296.46	1948.67	2158.95	1597.64	1380.26	1920.22	2439.49	1498.64	2071.29	1593.9	1865.9	1656.96	1592.13	1369.15	1560.39	2060.19	1284.12	1178.24	2364.91
1809	IMMADD_08910	lpl14	CDS	1836392	1837207	+	Uncharacterized lipoprotein MW0401	0.299575	0.147415		-0.621661	0.152675		79.5635	66.7042	54.6685	66.0245	91.0512	102.048	42.9222	70.4055	55.6546	93.2075	77.9815	96.0495	81.9924	53.5678	61.9484	63.9354	81.5153	50.1457	78.8142	84.4641	93.7649	114.426	116.058	132.612
819	IMMADD_03960	atpE	CDS	786359	786571	-	F0F1 ATP synthase subunit C	-0.305414	0.147698		-0.564234	0.156561		264.974	289.268	242.62	264.786	236.066	250.435	256.102	228.7	206.79	298.462	239.921	226.099	300.639	352.655	235.404	218.726	202.221	150.437	274.873	244.617	241.787	311.494	630.749	191.551
1232	IMMADD_06025	IMMADD_06025	CDS	1186921	1187229	+	hypothetical protein	0.327564	0.147709		0.354555	0.654058		34.5723	29.7902	22.3644	39.2021	38.0688	44.82	30.0455	25.9886	35.7415	36.688	45.8213	60.3497	40.9962	26.7839	31.3386	29.4439	34.4872	37.6093	37.1274	37.8443	44.2486	19.0711	25.23	22.102
1185	IMMADD_05790	opuBA	CDS	1141621	1142847	-	osmoprotectant	0.351066	0.148166		0.247589	0.687398		127.518	187.376	161.521	116.918	143.445	155.477	125.905	152.152	104.161	101.14	187.27	232.899	118.433	133.919	102.761	118.617	75.2449	162.973	74.9061	120.115	120.63	82.6413	80.7358	73.6733
2542	IMMADD_12575	arcC	CDS	2560477	2561412	+	carbamate kinase	0.892957	0.148445		3.6217	0.000638885	1	91.1057	150.462	109.337	65.3368	73.5866	153.958	38.6299	110.097	73.0148	40.6543	244.19	281.348	163.985	66.9597	100.575	96.7443	70.5421	0	44.9436	37.8443	70.587	19.0711	2.523	81.0406
137	IMMADD_00550	rlmL	CDS	145878	147023	-	RNA methyltransferase	-0.222867	0.148445		-0.241762	0.519046		247.737	213.713	246.008	299.861	241.364	229.165	323.347	251.381	232.83	279.622	200.646	175.949	218.646	281.231	232.489	269.201	247.681	175.51	252.727	217.193	232.832	241.567	421.34	213.653
2207	IMMADD_10900	IMMADD_10900	CDS	2244939	2245433	-	GNAT family N-acetyltransferase	-0.246286	0.149145		-0.0296069	0.942984		343.627	365.038	413.402	410.59	280.022	246.89	473.574	372.818	332.906	325.235	247.606	270.299	337.08	276.767	268.2	229.663	319.791	413.702	443.574	344.438	386.122	400.493	317.897	427.305
531	IMMADD_02520	ylbF	CDS	544222	544566	-	YlbF/YmcA family competence regulator	-0.187694	0.149453		0.224348	0.422546		1211.28	1385.03	1326.05	1582.53	1272.75	1078.97	1635.33	1167.13	1381.66	1235.49	1098.57	1010.64	1138.78	946.364	1210.54	969.125	1078.51	1103.2	1482.49	1212.11	1245.81	1277.76	996.583	1024.06
1186	IMMADD_05795	ydeI	CDS	1143517	1144116	-	Bacteriocin-protection%2C YdeI or OmpD-Associated	-0.22347	0.149713		-0.21911	0.544641		228.153	223.211	223.418	290.233	229.002	219.036	300.455	182.865	236.404	192.364	195.523	198.049	200.426	290.159	187.303	222.091	253.952	250.728	212.994	198.545	259.697	343.279	234.639	103.143
794	IMMADD_03835	IMMADD_03835	CDS	766554	766763	-	HMA domain-containing protein	-0.268813	0.15113		-0.411738	0.389177		48.9704	52.2409	50.3763	48.1429	52.5899	36.4638	60.091	47.7245	43.911	59.4941	47.5289	36.5498	45.5513	53.5678	39.3554	42.904	43.8929	100.291	47.5491	41.1351	30.0258	44.4992	65.5979	36.8367
554	IMMADD_02635	Tyr_trna	tRNA	559907	559987	-	tRNA-Tyr	-0.314822	0.151595		0.147573	0.76961		1853.6	2386.03	1179.66	2518.56	1733.5	1420.57	1485.11	1595.23	1797.8	1959.34	1298.08	1867.44	2742.19	3383.7	2194.43	1840.67	1508.03	1717.49	1455.78	2123.12	1686.19	1856.25	1955.32	928.284
203	IMMADD_00880	prli42	CDS	213767	213859	+	stressosome-associated protein Prli42	-0.371575	0.153261		0.734444	0.35727		39.8437	40.3679	48.795	36.451	37.2839	30.3865	68.6755	32.1314	40.3368	22.8061	37.5678	44.1998	81.9924	71.4237	29.1522	27.7614	53.2985	37.6093	41.6869	23.0357	34.24	0	40.3679	36.8367
908	IMMADD_04405	fepD	CDS	877970	879001	-	iron-siderophore ABC transporter permease	-0.32871	0.153487		0.176443	0.770663		84.4768	87.8596	83.81	92.847	91.2474	68.6228	115.89	76.0758	89.3537	99.1569	101.604	84.9995	145.764	53.5678	91.8294	40.3802	89.3533	162.973	68.3925	60.88	52.6769	76.2843	50.4599	58.9386
415	IMMADD_01940	ccpA	CDS	436499	437488	-	catabolite control protein A	0.187945	0.15379		0.0417265	0.906568		836.735	1015.46	899.093	845.251	829.665	979.457	927.119	861.404	862.391	728.803	1053.89	1125.39	829.034	624.958	647.907	816.858	752.449	727.112	660.476	935.687	799.108	769.2	817.45	736.733
1102	IMMADD_05375	tagB	CDS	1052612	1054285	+	CDP-glycerol--poly(glycerophosphate) glycerophosphotransferase	0.171812	0.154095		0.343008	0.163847		336.17	317.331	290.511	345.941	349.095	380.59	320.485	281.15	315.036	338.125	427.191	413.948	364.411	352.655	368.775	385.295	340.17	213.119	330.889	352.665	329.231	336.922	232.116	346.265
2336	IMMADD_11545	lepB	CDS	2349536	2350111	+	signal peptidase I	-0.32067	0.154095		-0.358386	0.34804		395.544	338.486	337.273	389.27	343.797	329.946	479.297	299.105	504.976	412.493	280.051	197.199	400.852	330.335	318.488	302.852	506.335	338.483	478.096	546.823	458.289	394.136	772.037	338.897
2352	IMMADD_11625	IMMADD_11625	CDS	2370918	2371103	-	DUF2929 domain-containing protein	-0.260108	0.154095		0.346945	0.378539		228.588	280.633	223.644	257.908	192.11	170.164	281.855	145.064	213.428	218.145	243.906	254.149	286.973	187.487	205.523	190.965	282.168	338.483	337.403	235.841	208.6	152.569	158.949	191.551
638	IMMADD_03055	pncA	CDS	629418	629978	+	isochorismatase	-0.251902	0.157307		-0.493328	0.0635036		355.202	327.693	367.318	409.902	358.906	310.955	407.76	298.633	335.97	346.058	229.676	220.149	309.749	290.159	322.132	323.042	304.115	702.039	361.503	280.816	370.845	502.205	340.604	449.407
3	IMMADDIOOM_164	IMMADDIOOM_164	regulatory_region	187187	187321	-	FMN riboswitch (RFN element)	0.310134	0.157385		0.0541414	0.894811		357.909	285.382	287.123	398.21	252.353	364.384	341.947	354.863	326.779	312.344	445.406	797.296	441.848	388.367	255.082	444.182	337.034	300.874	272.919	348.826	258.644	349.636	292.667	375.734
2095	IMMADD_10340	glpR	CDS	2128541	2129305	+	DeoR family transcriptional regulator	0.402362	0.157569		0.45292	0.396354		131.628	114.412	158.358	76.3408	154.63	117.494	61.5218	136.086	135.818	104.115	79.9738	71.3996	136.654	124.992	145.032	169.933	169.301	75.2185	120.501	231.454	200.172	95.3554	90.8278	257.857
2646	IMMADD_13095	rbfA	CDS	2675548	2675898	+	30S ribosome-binding factor RbfA	-0.222584	0.157608		-0.403964	0.172362		398.928	402.816	403.237	462.172	345.759	303.865	376.284	386.994	377.839	385.72	390.762	442.848	469.179	406.222	273.302	355.851	481.254	664.43	340.66	342.793	315.535	355.993	567.674	324.163
1374	IMMADD_06735	manA	CDS	1346855	1347793	+	mannose-6-phosphate isomerase%2C class I	-0.558861	0.158		0.943985	0.12514		164.083	340.213	284.412	192.572	121.467	113.19	244.656	121.438	122.542	150.718	230.245	272.848	255.087	361.583	158.879	82.443	92.4885	150.437	97.0522	55.3953	71.6406	69.9273	111.012	73.6733
813	IMMADD_03930	atpC	CDS	780816	781220	-	F0F1 ATP synthase subunit epsilon	-0.236295	0.158		0.348866	0.346721		407.294	480.098	464.908	396.147	393.639	358.054	433.514	395.499	416.133	412.493	405.276	280.498	300.639	821.373	440.927	319.677	429.523	338.483	392.768	369.119	380.854	375.064	343.127	419.938
1079	IMMADD_05260	fni	CDS	1029701	1030750	-	type 2 isopentenyl-diphosphate Delta-isomerase	-0.162716	0.158234		0.298283	0.389607		144.414	164.494	157.228	138.927	140.698	121.799	187.427	152.152	150.114	146.752	128.641	154.699	141.209	209.807	150.863	134.601	150.49	112.828	150.463	140.408	141.174	127.14	131.196	88.408
2217	IMMADD_10950	IMMADD_10950	CDS	2251331	2251627	+	thioredoxin	0.399021	0.158234		0.374453	0.645263		42.9863	45.333	50.1504	47.4551	51.6087	47.8587	50.0758	47.7245	35.7415	23.7977	85.0966	76.4996	22.7757	26.7839	48.8299	51.3165	62.7041	0	30.6138	42.7805	30.0258	31.7851	42.8909	36.8367
2505	IMMADD_12390	isdA	CDS	2522654	2523718	-	Iron-regulated surface determinant protein A	-0.414718	0.158234		0.107127	0.921432		18.8074	20.076	16.7168	25.4469	12.5588	15.6997	22.8918	12.758	18.3813	20.8229	14.7994	12.7499	18.2205	26.7839	10.9321	13.4601	18.8112	0	22.7975	9.32396	20.544	44.4992	10.092	44.204
851	IMMADD_04120	dps	CDS	816372	816815	-	DNA starvation/stationary phase protection protein	0.265872	0.158621		0.135007	0.789821		192.726	245.662	239.909	220.082	217.62	218.783	151.658	187.118	201.684	159.643	319.041	251.599	122.989	160.703	175.642	169.092	152.057	188.046	146.555	211.16	171.727	171.64	151.38	198.918
918	IMMADD_04455	qor	CDS	890047	891054	-	Zinc-type alcohol dehydrogenase-like protein MW2112	0.279789	0.158621		-0.0714771	0.907461		132.524	163.63	149.999	128.61	124.803	142.816	88.7058	120.02	98.5444	89.2412	171.616	192.949	186.76	80.3517	118.066	160.68	137.949	125.364	88.5846	118.469	151.183	158.926	103.443	147.347
21	IMMADDIOOM_182	IMMADDIOOM_182	regulatory_region	2412200	2412306	+	yybP-ykoY manganese riboswitch	0.256721	0.158801		0.0733052	0.839094		781.689	936.882	656.474	623.794	759.806	740.164	875.612	805.647	788.355	706.989	1221.52	1322.59	938.357	633.886	628.958	906.873	573.742	739.649	730.823	754.144	617.373	584.846	761.945	670.427
2446	IMMADD_12095	purF	CDS	2463053	2464537	+	amidophosphoribosyltransferase	0.546713	0.159904		0.648844	0.691893		11.7321	6.90788	11.0692	4.81429	14.3249	13.4207	5.72295	13.2306	15.3178	6.94098	15.6532	12.7499	0	17.8559	13.1185	25.2376	12.5408	0	22.7975	19.1964	11.5889	0	12.615	14.7347
1941	IMMADD_09570	araB	CDS	1974698	1976335	+	ribulokinase	0.386497	0.161315		-0.217448	0.757667		47.4875	50.298	35.9186	52.2694	50.2351	57.4811	40.0607	51.9772	40.8474	42.6375	68.8742	86.6995	54.6616	13.3919	39.3554	72.3479	54.8661	50.1457	25.4029	26.8749	30.0258	50.8562	45.4139	51.5713
1649	IMMADD_08110	tarJ	CDS	1673962	1674987	+	Ribulose-5-phosphate reductase 1	0.217113	0.16142		-0.554456	0.0224271		353.2	276.963	305.872	268.912	344.582	372.741	238.933	357.698	283.89	378.779	386.777	303.448	291.528	379.439	342.538	392.025	280.601	401.165	310.046	393.252	400.871	413.207	491.984	508.346
1955	IMMADD_09640	folE2	CDS	1998498	1999376	-	GTP cyclohydrolase FolE2	-0.184712	0.161785		-0.21972	0.460714		279.753	301.141	262.499	249.655	250.391	313.993	341.947	231.062	311.462	292.513	251.875	198.049	286.973	205.343	281.319	291.074	338.602	263.265	266.405	284.655	237.573	368.707	340.604	265.224
14	IMMADDIOOM_175	IMMADDIOOM_175	regulatory_region	495780	495891	-	SAM riboswitch (S box leader)	0.459454	0.162544		-0.58212	0.198647		1549.71	944.869	778.461	2020.63	1236.45	1102.27	844.136	1549.39	875.667	819.036	859.789	2243.14	2136.36	941.9	1133.29	3122.74	1439.06	2131.19	1509.19	1958.03	1167.85	1697.33	1655.08	3477.38
329	IMMADD_01510	queA	CDS	335191	336216	-	tRNA preQ1(34) S-adenosylmethionine ribosyltransferase-isomerase QueA	-0.242371	0.162602		0.0103554	0.987201		117.833	98.4373	99.8491	114.167	130.494	117.241	120.182	87.8888	108.246	151.71	113.842	89.2495	186.76	142.847	137.015	125.347	155.193	100.291	104.217	87.2064	93.2381	127.14	131.196	88.408
1331	IMMADD_06520	panE	CDS	1291938	1292798	+	oxidoreductase	-0.348205	0.162754		-0.797535	0.00230174		251.53	215.008	220.933	288.17	144.622	171.43	319.055	171.052	208.322	226.078	140.31	198.049	223.201	263.375	168.354	180.87	217.897	513.993	248.167	294.527	257.063	317.851	413.771	383.101
316	IMMADD_01445	rarA	CDS	318053	319327	+	recombinase RarA	-0.172179	0.163369		-0.326312	0.273818		170.083	187.592	191.792	164.374	152.864	151.679	203.165	170.58	165.432	149.727	154.54	149.599	168.54	205.343	149.405	168.251	152.057	213.119	158.28	149.183	172.253	241.567	196.794	95.7753
366	IMMADD_01695	gap	CDS	372963	373988	-	type I glyceraldehyde-3-phosphate dehydrogenase	0.90346	0.163516		3.59016	3.76065e-05	1	150.447	217.598	140.286	196.698	260.987	232.71	62.9525	213.107	134.286	245.909	330.71	320.448	86.5475	58.0318	100.575	307.899	216.329	12.5364	68.3925	110.242	67.4264	0	17.661	58.9386	1
580	IMMADD_02765	bcp	CDS	569098	569553	-	thioredoxin-dependent thiol peroxidase	0.373291	0.164025		0.22157	0.795818		50.699	39.9362	32.7559	22.0082	56.1221	65.8373	35.7685	53.3948	41.8686	87.2581	60.6207	33.1498	40.9962	40.1758	51.0163	51.3165	54.8661	37.6093	53.4113	60.3315	59.5249	57.2132	27.7529	103.143
2029	IMMADD_10010	znuB	CDS	2063751	2064587	-	manganese ABC transporter permease	-0.580883	0.164465		-1.0963	0.066575	1	81.0991	32.1648	50.1504	80.4674	74.1753	50.3909	91.5673	50.0871	102.629	143.777	25.0452	38.2498	22.7757	89.2797	69.2364	34.4914	56.4337	62.6821	95.7495	112.436	79.0153	184.354	216.978	103.143
1932	IMMADD_09525	rpoC	CDS	1961912	1965535	+	"DNA-directed RNA polymerase subunit beta"	-0.279231	0.164614		-0.547662	0.0443334		2761.26	2384.73	2053.68	1955.98	2439.54	2449.15	2558.16	2549.72	2331.88	3704.5	2213.94	1634.54	3015.5	2995.33	3210.38	2287.37	2390.59	3359.76	3170.81	3118.04	3340.24	3915.93	4513.64	1915.51
2705	IMMADD_13390	thrB	CDS	2739974	2740888	+	homoserine kinase	0.525308	0.164663		0.0910376	0.952901		11.9765	15.5427	10.8433	8.25306	16.6796	17.7254	5.72295	17.9558	16.339	20.8229	15.3686	27.1998	0	8.92797	7.28804	17.6663	7.83801	0	14.3299	10.9694	15.8031	0	20.184	0
2413	IMMADD_11930	IMMADD_11930	CDS	2429163	2429279	-	SAR1012 family small protein	0.431349	0.164685		1.35854	0.000169883	1	517.125	744.109	504.893	480.053	646.777	577.09	440.667	515.52	511.103	377.788	937.771	940.095	551.171	258.911	491.214	508.959	736.773	137.901	653.311	570.955	542.045	247.924	209.409	309.428
2642	IMMADD_13075	nusA	CDS	2671246	2672421	+	transcription termination/antitermination protein NusA	-0.299122	0.164685		-0.377955	0.402029		280.254	215.008	184.337	274.414	291.992	249.422	276.133	264.139	205.769	321.268	249.313	229.499	314.304	566.926	327.962	288.55	217.897	338.483	274.873	206.773	208.074	413.207	350.696	176.816
1687	IMMADD_08300	IMMADD_08300	CDS	1718384	1718833	+	DUF5085 domain-containing protein	0.256288	0.164685		-0.149893	0.835349		41.5439	35.187	31.6264	37.8265	51.4125	48.8716	34.3377	49.1421	45.9533	29.7471	43.2598	39.9498	22.7757	22.3199	45.9147	36.174	47.0281	37.6093	50.8059	48.2652	45.8289	57.2132	35.3219	58.9386
887	IMMADD_04300	cdaA	CDS	859396	860205	-	diadenylate cyclase CdaA	-0.24064	0.164722		-0.2997	0.469456		131.195	123.91	131.927	144.429	125.392	124.584	91.5673	113.877	133.775	169.558	120.388	77.3496	132.099	102.672	177.828	121.982	136.381	125.364	119.85	144.247	100.086	228.853	138.765	132.612
2613	IMMADD_12930	rimM	CDS	2637769	2638272	+	ribosome maturation factor RimM	-0.337728	0.165372		0.345634	0.641368		35.5375	31.3013	42.2438	34.3878	44.152	21.2705	34.3377	27.8787	36.7627	51.5616	30.168	28.8998	50.1064	35.7119	46.6435	40.3802	29.7844	62.6821	35.8246	18.6479	25.8117	31.7851	20.184	36.8367
89	IMMADD_00310	alr2	CDS	68858	69943	+	Alanine racemase 2	0.488646	0.165743		-1.06905	0.0928805	1	22.1533	14.2475	18.7499	23.3837	19.8193	28.3607	12.8766	24.0985	23.9979	13.882	17.9301	14.4499	4.55513	22.3199	18.2201	28.6027	12.5408	0	17.5866	42.2321	47.936	63.5702	32.7989	7.36733
430	IMMADD_02015	dat	CDS	453910	454758	-	D-amino-acid transaminase	0.148697	0.165743		-0.149943	0.640283		328.673	324.886	342.921	301.237	331.238	345.899	316.193	357.225	343.629	301.437	363.155	346.798	200.426	263.375	338.894	367.628	332.332	250.728	340.008	371.861	410.353	400.493	358.265	250.489
88	IMMADD_00305	abgB	CDS	67702	68853	+	Uncharacterized hydrolase MW1286	0.411646	0.165955		-0.788325	0.363929		18.9678	16.4062	16.9427	12.3796	16.8759	18.4851	10.0152	17.0107	14.2966	23.7977	18.7839	19.5499	0	26.7839	9.47446	19.3489	10.9732	62.6821	12.3758	28.5203	19.4905	0	25.23	36.8367
2584	IMMADD_12785	rpoZ	CDS	2604767	2604985	+	DNA-directed RNA polymerase subunit omega	-0.239235	0.165955		0.0576805	0.903916		226.506	216.087	218.9	235.212	224.096	216.25	260.394	242.403	251.212	289.538	159.948	152.149	241.422	361.583	183.659	180.87	214.761	263.265	198.664	166.186	212.288	146.212	272.483	302.061
2219	IMMADD_10960	metP	CDS	2252895	2253590	+	methionine ABC transporter permease	0.476906	0.166577		-0.422335	0.717301		16.3779	6.69201	13.3283	7.56531	12.1663	19.498	14.3074	17.9558	10.7224	16.8567	21.0607	14.4499	9.11026	22.3199	8.01685	19.3489	12.5408	50.1457	22.1461	19.7449	16.3298	12.714	7.56899	22.102
1768	IMMADD_08705	IMMADD_08705	CDS	1794684	1795070	-	Membrane spanning protein	-0.329048	0.16699		0.239394	0.766881		50.193	49.2187	50.1504	50.8939	46.703	40.5153	61.5218	41.1093	45.4428	25.7808	40.1292	28.8998	118.433	58.0318	42.2707	41.2215	42.3253	87.7549	70.3466	38.3928	43.1951	25.4281	40.3679	66.306
854	IMMADD_04135	IMMADD_04135	CDS	819931	820161	-	hypothetical protein	-0.396309	0.168657		0.587207	0.479529		29.6148	28.9268	42.0179	22.6959	25.3138	23.8027	48.6451	39.6917	23.9979	32.7218	19.9223	22.9499	27.3308	62.4958	23.3217	35.3327	37.6224	25.0728	45.595	26.3265	17.9101	31.7851	17.661	0
2009	IMMADD_09910	menH	CDS	2046366	2047166	+	alpha/beta hydrolase	0.199784	0.170261		0.0931464	0.850547		137.756	123.91	137.801	111.416	151.294	160.542	105.875	153.097	154.199	148.735	168.201	137.699	127.544	124.992	161.066	153.95	148.922	50.1457	102.914	122.857	138.013	152.569	133.719	198.918
878	IMMADD_04255	RFAM:RF02577	ncRNA	840951	841177	+	S. aureus tsr24 small RNA	0.595378	0.170463		1.01022	0.15241		284.474	179.173	49.9245	264.786	335.947	298.041	207.457	280.205	205.769	253.842	510.864	424.998	255.087	223.199	475.909	594.767	630.176	100.291	182.38	495.815	226.511	152.569	136.242	58.9386
310	IMMADD_01415	mnmA	CDS	313256	314374	-	tRNA 2-thiouridine(34) synthase MnmA	-0.155684	0.170685		-0.0702511	0.859501		212.566	197.954	211.445	227.647	179.944	192.954	241.795	214.052	224.15	221.12	188.693	192.099	241.422	241.055	204.794	214.52	192.815	363.556	199.967	191.964	194.378	241.567	156.426	154.714
709	IMMADD_03410	IMMADD_03410	CDS	682705	683337	+	hypothetical protein	-0.357996	0.172962		0.486478	0.430538		60.0394	52.2409	65.06	51.5817	61.6165	46.8458	110.167	31.6589	78.6313	54.5363	32.4449	55.2497	63.7718	35.7119	77.2533	43.7452	86.2181	25.0728	86.6305	74.5917	65.3193	50.8562	58.0289	73.6733
1137	IMMADD_05550	IMMADD_05550	CDS	1090902	1091654	-	sirohydrochlorin chelatase	0.265748	0.173369		0.359714	0.455307		167.323	145.066	130.346	141.678	183.476	249.422	211.749	170.107	142.966	146.752	199.223	219.299	173.095	254.447	188.032	210.314	161.463	25.0728	126.363	131.632	156.45	190.711	128.673	162.081
2001	IMMADD_09870	IMMADD_09870	CDS	2037949	2038455	+	Cytosolic protein	-0.246932	0.173369		0.0740826	0.891242		89.8484	101.244	108.207	81.1551	92.0323	88.374	71.5369	86.9437	119.989	103.123	86.5197	58.6497	100.213	93.7436	113.693	91.6968	98.7589	125.364	94.4468	86.658	97.4523	50.8562	108.489	7.36733
649	IMMADD_03110	pmtD	CDS	639083	639823	-	phenol-soluble modulin export ABC transporter permease subunit PmtD	-0.318542	0.173871		-0.0543987	0.939312		61.4365	83.1105	70.9335	39.8898	49.8427	43.0475	85.8443	55.7574	82.2054	58.5026	84.2428	56.0997	72.8821	66.9597	77.2533	50.4753	48.5957	50.1457	57.9708	53.7499	47.4092	25.4281	108.489	44.204
2523	IMMADD_12480	sdhA	CDS	2543830	2545596	+	succinate dehydrogenase flavoprotein subunit	0.191334	0.174513		0.44908	0.0513346		514.73	607.678	555.947	492.433	586.142	595.575	507.912	599.156	462.086	561.228	615.03	682.546	551.171	468.718	507.977	534.197	471.848	451.311	459.858	464.553	409.826	305.137	388.541	559.917
1303	IMMADD_06380	pfoR	CDS	1269292	1270347	-	Phosphotransferase system%2C EIIC	-0.367742	0.174513		-0.789628	0.140673		35.2449	35.6188	45.8583	19.9449	29.8271	27.0946	35.7685	37.8016	38.805	39.6628	22.4837	13.5999	22.7757	26.7839	29.1522	28.6027	40.7577	12.5364	39.7328	33.4566	37.9274	82.6413	65.5979	44.204
1698	IMMADD_08355	brnQ	CDS	1725542	1726852	-	branched-chain amino acid transport system II carrier protein	-0.327536	0.174513		-0.432304	0.162124		417.921	333.305	447.965	477.99	313.381	279.302	443.529	420.071	485.574	442.24	204.63	197.199	368.966	334.799	344.725	326.407	349.575	488.92	625.954	545.177	533.617	591.203	615.611	442.04
2261	IMMADD_11170	IMMADD_11170	CDS	2278592	2279878	+	PBSX family phage terminase large subunit	0.4464	0.174513		1.16417	0.280611		22.8138	18.3491	18.7499	22.6959	24.9213	22.5366	15.7381	30.2413	30.125	19.8314	32.7295	26.3499	9.11026	0	27.6946	28.6027	34.4872	0	24.7516	15.3571	29.4991	19.0711	7.56899	66.306
2136	IMMADD_10545	murB	CDS	2173398	2174321	-	UDP-N-acetylmuramate dehydrogenase	-0.169684	0.174513		0.318618	0.32471		259.125	280.201	349.472	282.667	263.146	242.585	324.778	279.259	295.123	280.614	235.368	242.249	204.981	312.479	224.472	237.234	277.466	162.973	283.992	244.068	248.108	222.496	259.869	206.285
2650	IMMADD_13115	pnp	CDS	2678724	2680820	+	polyribonucleotide nucleotidyltransferase	-0.1476	0.174513		-0.108329	0.623371		1472.13	1388.48	1443.75	1729.02	1435.43	1433.23	1619.6	1463.4	1512.38	1514.13	1070.68	1121.99	1229.89	1642.75	1534.86	1351.9	1512.74	1379.01	1474.67	1487.99	1584.52	1589.26	1821.6	1517.67
1717	IMMADD_08450	IMMADD_08450	CDS	1748551	1749351	+	protein-ADP-ribose hydrolase	0.465152	0.174513		-0.417888	0.701431		12.7289	14.2475	7.6807	9.62858	15.8947	13.6739	7.15369	10.3954	11.7436	12.8904	11.9534	33.9998	9.11026	8.92797	10.9321	15.1426	15.676	0	11.0731	18.6479	12.1157	31.7851	10.092	0
464	IMMADD_02185	aRA1	CDS	492403	493236	-	aldo/keto reductase	0.252522	0.174513		-0.0944135	0.865998		210.58	271.134	247.364	237.963	192.699	258.538	153.089	200.349	223.129	170.55	265.251	218.449	132.099	102.672	198.964	217.885	184.977	125.364	178.472	272.04	245.474	292.423	189.225	265.224
2097	IMMADD_10350	ptsN	CDS	2130228	2132192	+	PTS fructose transporter subunit IIC	0.271757	0.174513		-0.0136583	0.979852		407.74	385.546	379.743	332.874	390.107	479.093	353.392	436.609	425.834	358.948	360.878	315.348	346.19	468.718	330.877	359.216	333.899	150.437	437.061	500.751	512.546	349.636	552.536	817.774
1979	IMMADD_09760	mvaD	CDS	2020298	2021281	+	diphosphomevalonate decarboxylase	0.229186	0.174513		0.00217229	0.996442		234.154	214.792	203.538	215.955	242.345	244.864	214.611	216.887	205.769	207.238	285.173	256.699	227.757	183.023	266.742	295.28	216.329	438.775	207.132	197.997	211.761	82.6413	189.225	360.999
423	IMMADD_01980	cnoX	CDS	448568	448879	-	thioredoxin	0.26631	0.174996		0.0832763	0.885933		97.2423	92.6088	96.9123	112.792	85.7529	109.138	91.5673	78.4384	82.716	59.4941	102.458	108.799	109.323	75.8877	69.2364	97.5855	94.0561	100.291	83.3737	94.885	107.461	57.2132	90.8278	235.755
2201	IMMADD_10870	IMMADD_10870	CDS	2242040	2242228	-	Membrane protein	-0.198093	0.175374		-0.222983	0.621464		136.7	140.964	140.737	135.488	118.916	121.799	148.797	125.218	158.284	109.073	142.017	131.749	100.213	124.992	136.286	116.934	142.652	188.046	181.729	111.339	136.96	235.21	100.92	95.7753
1224	IMMADD_05985	IMMADD_05985	CDS	1178455	1178781	-	Cytosolic protein	0.417773	0.175659		0.289838	0.748537		39.5657	28.7109	37.4999	50.8939	47.8804	53.1763	30.0455	37.8016	34.2097	63.4604	73.7125	67.9996	36.4411	26.7839	27.6946	33.6502	39.1901	62.6821	22.1461	38.3928	46.8824	38.1421	12.615	0
1591	IMMADD_07820	murQ	CDS	1598426	1599322	+	N-acetylmuramic acid 6-phosphate etherase	0.727141	0.175946		0.623335	0.672611		110.203	143.554	108.433	131.361	145.407	178.774	41.4914	146.954	70.4618	85.2749	168.486	237.149	118.433	75.8877	99.8462	161.521	111.3	200.583	44.2923	87.7549	54.784	0	5.04599	117.877
1181	IMMADD_05770	proP	CDS	1137642	1139042	-	MFS transporter	-0.350016	0.175961		-0.768586	0.00668687		566.548	460.669	574.923	668.498	433.474	379.071	542.25	529.223	670.919	529.498	294.85	289.848	341.635	513.358	394.283	464.373	481.254	802.331	755.574	711.912	711.665	896.34	1039.47	545.183
2145	IMMADD_10590	rfe	CDS	2182279	2183334	+	undecaprenyl-phosphate alpha-N-acetylglucosaminyl 1-phosphate transferase	-0.253762	0.176275		0.146646	0.701431		189.575	170.322	210.541	217.331	176.215	148.64	183.135	163.019	202.705	185.423	112.703	134.299	186.76	276.767	182.201	136.283	202.221	238.192	248.167	239.681	250.215	171.64	169.041	154.714
1265	IMMADD_06190	frwC	CDS	1224721	1225764	-	transcriptional regulator	0.557034	0.177157		2.15828	2.62926e-06	1	559.291	880.539	808.732	657.494	742.342	949.577	234.641	775.406	533.059	399.602	790.346	1018.29	733.376	486.574	576.484	768.907	600.392	162.973	285.294	445.356	337.659	158.926	75.6899	442.04
896	IMMADD_04345	GO:0005840	rRNA	862146	865068	-	23S ribosomal RNA	-0.323132	0.177157		-0.393172	0.363929		232475	181084	120509	250487	196856	159853	194652	239114	168303	216029	135221	244320	329568	415280	279798	259250	227958	277030	219069	201769	142260	344551	307684	236270
1952	IMMADD_09625	sdrE	CDS	1991665	1995012	+	Ser-Asp rich fibrinogen-binding bone sialoprotein-binding protein	-0.490733	0.177157		0.357156	0.646113		213.063	174.424	107.304	325.308	335.555	183.585	128.766	173.415	181.26	613.781	87.6581	85.8495	318.859	281.231	264.556	154.791	145.787	162.973	231.232	161.798	185.423	298.78	128.673	169.449
1904	IMMADD_09385	GO:0005840	rRNA	1929424	1932346	+	23S ribosomal RNA	-0.323124	0.1773		-0.389188	0.369001		232321	180915	120464	251458	196507	159730	195573	239099	167479	215995	135326	245926	326708	417373	278864	259497	229320	272742	218799	201520	142187	344741	309226	233927
668	IMMADD_03205	IMMADD_03205	CDS	653580	653732	-	hypothetical protein	0.658676	0.177689		2.10116	0.245989		8.57751	13.8158	5.19577	10.3163	11.7739	9.36916	14.3074	7.0878	6.63771	8.92412	30.7373	14.4499	9.11026	0	5.10163	11.7776	12.5408	0	5.86221	9.32396	8.4283	0	2.523	0
2418	IMMADD_11955	menD	CDS	2432808	2434481	+	2-succinyl-5-enolpyruvyl-6-hydroxy-3-cyclohexene-1-carboxylic-acid synthase	0.196782	0.177778		0.191623	0.614432		235.494	259.477	266.114	194.635	245.681	279.302	175.981	261.776	201.684	245.909	282.612	321.298	273.308	205.343	262.37	275.09	206.923	225.656	217.553	188.673	227.037	197.068	189.225	213.653
882	IMMADD_04275	mtlF	CDS	847559	847993	+	Mannitol-specific phosphotransferase enzyme IIA component	0.402875	0.178943		0.681574	0.32471		57.3191	71.0217	69.804	50.2061	81.4359	62.2922	64.3832	64.2628	57.1864	67.4267	106.727	107.949	59.2167	35.7119	53.2027	58.8878	39.1901	12.5364	31.9165	37.8443	48.9895	76.2843	17.661	44.204
2377	IMMADD_11750	IMMADD_11750	CDS	2394127	2394474	+	UPF0738 protein MW0886	0.314564	0.178943		0.0687985	0.930277		59.2183	59.3646	49.9245	50.2061	84.1831	73.4339	45.7836	50.5597	48.5063	72.3845	89.3657	73.0996	50.1064	8.92797	82.3549	73.1892	61.1365	100.291	64.4843	67.4616	60.5784	19.0711	55.5059	22.102
2086	IMMADD_10295	IMMADD_10295	CDS	2120264	2120551	+	hypothetical protein	-0.231689	0.179155		0.203	0.705005		88.3961	91.3136	103.012	96.9735	79.2773	81.7902	87.2751	66.1528	112.841	113.039	87.0889	73.9496	36.4411	98.2076	99.8462	62.2528	84.6505	62.6821	105.52	87.2064	99.0326	133.498	60.5519	110.51
2555	IMMADD_12640	ftsL	CDS	2571323	2571724	+	cell division protein FtsL	0.209221	0.179214		-0.0133612	0.979729		288.912	297.471	241.264	240.714	337.321	364.131	210.319	210.272	258.871	272.681	355.471	361.248	300.639	183.023	332.335	300.328	349.575	275.801	308.092	298.367	331.338	247.924	295.19	272.591
1418	IMMADD_06955	trhO	CDS	1402516	1403472	+	rhodanese-related sulfurtransferase	-0.258611	0.179842		-0.332228	0.413398		120.174	105.993	114.081	125.171	108.32	70.1421	135.92	114.35	145.008	117.997	87.6581	93.4995	81.9924	98.2076	100.575	90.8555	126.976	137.901	171.958	132.729	136.433	197.068	131.196	139.979
994	IMMADD_04835	IMMADD_04835	CDS	951313	952077	-	VOC family protein	0.305473	0.179842		-0.396082	0.511885		57.4205	50.7298	41.3402	52.2694	61.2241	66.597	61.5218	51.0322	39.8262	52.5531	42.9752	70.5496	31.8859	58.0318	48.1011	47.9515	48.5957	50.1457	50.8059	64.1708	83.2295	133.498	25.23	88.408
151	IMMADD_00620	cca	CDS	160100	161302	-	CCA tRNA nucleotidyltransferase	0.26914	0.180562		-0.319001	0.586723		69.2752	46.8441	51.5058	72.9021	71.8205	93.9448	44.3529	56.7024	67.3982	88.2496	74.8509	67.1496	31.8859	40.1758	81.6261	75.7129	70.5421	100.291	57.3194	83.9156	71.1138	76.2843	65.5979	103.143
1982	IMMADD_09775	lpd	CDS	2022940	2024262	-	FAD-containing oxidoreductase	-0.277353	0.180624		0.483716	0.471557		40.8287	44.2536	42.0179	39.2021	38.265	35.1976	44.3529	44.4169	46.9745	44.6206	31.5911	30.5998	54.6616	13.3919	42.2707	23.5551	56.4337	87.7549	44.9436	36.7474	30.0258	6.35702	27.7529	73.6733
2501	IMMADD_12370	tmcAL	CDS	2518293	2519432	-	nucleotidyltransferase	0.33158	0.181771		0.201568	0.798789		63.7968	56.99	42.0179	31.6367	73.1942	73.6872	94.4287	55.2849	58.7182	55.5279	76.2739	50.9997	118.433	26.7839	54.6603	69.8241	56.4337	25.0728	59.2735	59.783	84.283	50.8562	60.5519	132.612
905	IMMADD_04390	IMMADD_04390	CDS	875006	875266	+	UPF0457 protein SAV2173	0.704734	0.181859		2.49509	1.10936e-06	1	823.198	1317.89	746.835	808.113	1309.65	1341.82	374.854	987.095	847.584	790.28	1545.69	1523.19	810.813	294.623	599.077	1189.53	1730.63	200.583	471.583	783.761	461.976	114.426	123.627	559.917
2395	IMMADD_11840	trkG	CDS	2415745	2417103	+	Ktr system potassium uptake protein D	-0.209582	0.182976		-0.293993	0.433633		225.744	217.382	244.879	200.137	190.344	179.027	230.349	234.37	240.489	256.816	180.724	174.249	214.091	174.095	182.93	200.219	277.466	476.384	248.818	254.489	221.77	158.926	257.346	176.816
2668	IMMADD_13205	IMMADD_13205	CDS	2700242	2701189	+	IS30-like element ISSau1 family transposase	0.203425	0.182976		-0.158724	0.791767		58.2795	50.298	54.6685	54.3327	63.1864	64.8244	55.7988	47.252	50.5487	44.6206	64.0359	65.4496	59.2167	84.8157	61.2196	67.3004	58.0013	25.0728	50.1545	68.5585	66.8997	44.4992	80.7358	58.9386
1568	IMMADD_07705	tauB	CDS	1567732	1568472	+	ABC transporter ATP-binding protein	-0.616572	0.183278		-1.28546	0.0303724	1	47.0648	13.8158	35.2408	28.198	28.6497	34.1848	41.4914	31.6589	49.0169	55.5279	11.9534	9.34995	40.9962	40.1758	63.406	31.9677	50.1633	50.1457	59.2735	67.4616	65.3193	63.5702	174.087	36.8367
1851	IMMADD_09120	GO:0005840	rRNA	1879908	1882830	+	23S ribosomal RNA	-0.317476	0.1849		-0.375682	0.388289		226959	177700	118070	245035	192883	156550	189388	234792	164694	210131	133048	240476	324430	406705	273303	253626	221968	266324	214272	197738	138586	333146	298450	228748
1901	IMMADD_09370	GO:0005840	rRNA	1924233	1927155	+	23S ribosomal RNA	-0.31624	0.186595		-0.380083	0.378955		226672	177266	117995	246106	192882	156961	189836	233897	163495	209481	132737	239344	319574	405830	273342	253188	222988	263716	213824	197871	138711	335308	299490	229610
494	IMMADD_02335	IMMADD_02335	CDS	516641	517315	+	IS6-like element IS257 family transposase	-0.325196	0.186595		-0.172738	0.843525		28.8295	31.0855	26.6565	45.3919	26.295	24.3092	40.0607	25.9886	34.2097	18.8398	20.7761	24.6499	31.8859	17.8559	34.2538	26.9201	10.9732	50.1457	31.9165	23.0357	20.544	12.714	40.3679	44.204
388	IMMADD_01805	ald	CDS	403716	404834	-	alanine dehydrogenase	0.432863	0.187196		1.83883	0.000115119	1	211.885	287.109	302.032	286.794	274.723	275.504	113.028	270.282	215.47	230.044	253.013	343.398	191.316	129.456	214.269	249.011	238.276	112.828	158.931	173.864	183.842	57.2132	40.3679	272.591
1121	IMMADD_05470	sarZ	CDS	1073357	1073803	+	HTH-type transcriptional regulator SarZ	-0.286066	0.187332		-0.112797	0.808883		692.434	531.691	620.329	740.713	758.237	484.158	765.445	608.134	820.012	837.876	406.13	381.648	642.274	482.11	685.805	615.798	855.911	1165.89	1027.84	847.932	697.969	762.843	502.076	685.162
2043	IMMADD_10080	yitT	CDS	2078334	2079167	+	Uncharacterised 5xTM membrane BCR%2C YitT family COG1284	-0.27248	0.187891		0.205813	0.729609		89.575	96.9262	107.982	96.2858	77.5112	70.3953	105.875	73.2406	89.8643	118.988	59.1977	73.0996	68.327	129.456	72.8804	80.7604	50.1633	100.291	127.666	102.015	77.435	50.8562	98.3968	132.612
2049	IMMADD_10110	IMMADD_10110	CDS	2084120	2084482	+	PTS-dependent dihydroxyacetone kinase phosphotransferase subunit DhaM	0.593194	0.188486		1.21266	0.263877		41.472	46.1965	43.8252	30.949	44.5444	57.2278	7.15369	53.8673	52.591	25.7808	88.2273	87.5495	91.1026	75.8877	20.4065	58.0466	36.0548	0	16.9353	21.3903	22.6511	6.35702	30.2759	36.8367
391	IMMADD_01820	ytxK	CDS	407012	407959	-	SAM-dependent methyltransferase	0.244783	0.188504		-0.606198	0.0764025		175.189	124.99	131.024	148.555	196.231	194.473	114.459	180.975	180.239	171.541	159.663	150.449	113.878	107.136	185.845	197.695	155.193	162.973	193.453	201.288	224.93	228.853	262.392	243.122
2383	IMMADD_11780	fabI	CDS	2400341	2401111	+	enoyl-ACP reductase FabI	-0.167282	0.188504		-0.15791	0.440169		1188.98	1088.42	1140.13	1363.13	1008.23	943.5	1264.77	1149.17	1292.31	1138.32	823.075	977.495	1170.67	1276.7	1039.28	1200.47	1130.24	1479.3	1376.97	1230.21	1078.82	1334.98	1256.45	1583.98
434	IMMADD_02035	spoVB	CDS	457508	459169	-	polysaccharide biosynthesis protein	-0.182755	0.189519		-0.191571	0.531772		424.386	352.734	419.727	460.108	398.153	345.14	386.299	382.269	399.284	422.408	292.004	361.248	587.612	379.439	416.147	455.119	437.361	363.556	516.526	388.315	424.049	527.633	537.398	508.346
1595	IMMADD_07840	hsdR	CDS	1602922	1605711	+	Type I restriction enzyme SauMSSORF170P endonuclease subunit	0.231186	0.189519		0.0716342	0.891242		143.448	148.304	126.28	136.863	143.445	179.533	133.059	147.899	98.5444	105.106	196.092	158.949	109.323	196.415	124.626	169.092	175.571	150.437	132.877	125.599	107.461	146.212	103.443	184.183
1884	IMMADD_09285	hslO	CDS	1914958	1915839	+	Hsp33 family molecular chaperone HslO	-0.219598	0.189886		-0.215462	0.564856		196.079	190.614	196.761	224.896	196.035	172.696	236.072	230.117	196.068	225.086	144.579	135.149	104.768	276.767	217.184	187.6	195.95	150.437	184.985	204.03	199.119	260.638	262.392	117.877
380	IMMADD_01765	sfcA	CDS	392852	394081	-	NAD-dependent malic enzyme	-0.234168	0.18997		-0.376295	0.323245		230.662	201.84	177.108	141.678	233.122	212.199	253.241	183.338	213.938	290.53	208.046	163.199	200.426	290.159	288.607	233.028	244.546	363.556	255.983	216.096	218.609	311.494	249.777	154.714
2302	IMMADD_11375	dltA	CDS	2316079	2317536	+	D-alanine--poly(phosphoribitol) ligase subunit DltA	0.244112	0.190088		0.397905	0.247724		562.46	508.377	533.583	548.829	656.785	795.366	440.667	648.77	520.805	472.978	518.264	524.447	519.285	651.742	695.279	786.573	622.338	727.112	525.645	590.152	577.339	330.565	277.529	464.142
767	IMMADD_03700	GO:0005840	rRNA	734858	737781	-	23S ribosomal RNA	-0.314411	0.190088		-0.388647	0.368689		228166	178253	118493	245420	193915	157825	191170	235161	165094	210654	133527	240811	324927	405999	273321	256154	223134	268756	214902	198200	139571	338016	301278	233228
105	IMMADD_00390	arlS	CDS	86074	87429	-	sensor histidine kinase ArlS	0.297928	0.190147		0.763251	0.0729582		100.615	99.7326	121.762	95.598	115.776	131.928	120.182	128.053	101.608	98.1653	181.577	114.749	104.768	107.136	105.677	130.394	92.4885	75.2185	78.8142	84.4641	105.354	25.4281	73.1669	22.102
2199	IMMADD_10860	IMMADD_10860	CDS	2240911	2241195	-	hypothetical protein	0.387624	0.190147		1.229	0.0435198	1	68.9936	75.9867	84.4877	47.4551	71.0356	69.8889	100.152	84.5811	60.7605	56.5194	120.103	133.449	45.5513	66.9597	51.0163	55.5228	92.4885	50.1457	62.5303	46.6198	61.632	19.0711	27.7529	103.143
1741	IMMADD_08570	xRE	CDS	1771736	1771939	+	transcriptional regulator	-0.392489	0.190147		0.859595	0.40399		17.1258	18.5649	23.4939	17.8816	20.0156	13.1675	20.0303	15.5932	22.4661	11.8988	18.4993	11.8999	45.5513	26.7839	19.6777	16.8251	14.1084	25.0728	17.5866	14.2602	7.90153	0	12.615	0
1544	IMMADD_07585	immA	CDS	1541052	1542227	+	zinc peptidase	0.18124	0.192006		0.372638	0.355102		124.573	114.412	139.382	130.674	131.082	132.688	101.582	107.262	132.244	114.03	144.294	150.449	95.6578	102.672	121.71	148.902	131.679	137.901	138.088	133.826	136.433	57.2132	100.92	162.081
1677	IMMADD_08250	esaA	CDS	1705302	1708331	+	type VII secretion system protein EsaA	-0.31865	0.192006		0.378303	0.472491		92.1047	90.4501	78.6142	100.412	110.674	97.4899	80.1214	65.2078	82.716	119.98	91.6425	73.0996	113.878	129.456	139.93	104.316	109.732	137.901	95.7495	40.5866	60.5784	88.9983	47.9369	58.9386
311	IMMADD_01420	nifS	CDS	314375	315517	-	cysteine desulfurase NifS	-0.222594	0.192006		0.0221398	0.963152		199.326	182.411	190.888	162.31	202.314	226.379	274.702	187.591	212.407	182.449	167.063	192.949	268.753	303.551	228.116	195.171	186.545	175.51	177.82	160.701	121.157	241.567	196.794	147.347
1636	IMMADD_08045	bglG	CDS	1660537	1662633	+	transcriptional antiterminator	0.389934	0.192874		0.739007	0.410942		35.9119	31.3013	27.5601	41.2653	64.3638	42.2878	30.0455	36.8566	20.4237	44.6206	31.3065	50.1497	27.3308	71.4237	23.3217	47.1103	59.5689	12.5364	18.238	41.6836	29.4991	25.4281	20.184	29.4693
2551	IMMADD_12620	IMMADD_12620	CDS	2567535	2567975	-	N-acetyltransferase	0.25591	0.192874		-0.247502	0.580611		226.398	230.551	205.797	202.888	235.281	187.89	190.288	172.942	230.277	188.398	305.096	323.848	186.76	111.6	153.049	204.425	210.059	351.02	283.992	265.459	271.813	254.281	161.472	279.959
46	IMMADD_00095	glcT	CDS	23746	24597	+	Protein GlcT	0.283422	0.19426		0.526728	0.401601		69.843	68.863	67.319	85.9694	86.1454	80.5241	41.4914	70.4055	100.076	62.4688	87.3735	90.0995	27.3308	71.4237	62.6772	70.6654	81.5153	0	70.3466	89.9488	62.1587	63.5702	55.5059	110.51
586	IMMADD_02795	ybcI	CDS	576562	577539	+	metal-dependent hydrolase	0.241877	0.19498		-0.26062	0.53849		288.671	305.458	300.225	270.976	247.251	243.092	304.747	280.205	296.144	232.027	356.894	351.048	191.316	151.775	210.624	264.995	249.249	376.093	280.735	340.599	326.07	394.136	194.271	471.509
2116	IMMADD_10445	ltaS	CDS	2148456	2150396	+	polyglycerol-phosphate lipoteichoic acid synthase LtaS	0.157074	0.19499		-0.346214	0.0783768		2253.1	1951.48	2067.91	1939.47	2447.2	2678.06	1802.73	2183.52	2102.11	2099.15	2395.51	2141.99	1849.38	1647.21	2332.17	2134.26	2280.86	2356.85	2400.25	2633.2	2628.05	2428.38	2949.38	2372.28
183	IMMADD_00780	srrA	CDS	194597	195322	-	two-component system response regulator SrrA	0.21436	0.195797		0.551686	0.020109		1149.4	1413.74	1265.51	1250.34	1259.8	1262.56	1031.56	1057.5	1087.05	968.763	1414.48	1478.99	1266.33	955.292	919.751	1019.6	1277.6	915.159	1242.79	1241.18	1056.17	851.841	638.318	1561.87
2037	IMMADD_10050	tagX	CDS	2071139	2072200	+	Putative glycosyltransferase TagX	0.228599	0.197106		-0.235257	0.612331		171.301	130.386	141.867	118.294	157.377	194.98	154.52	151.206	149.604	156.668	188.123	175.949	227.757	124.992	153.049	181.711	199.085	75.2185	164.142	168.38	203.333	171.64	242.208	309.428
1372	IMMADD_06725	bglG	CDS	1342938	1344812	+	PTS mannose transporter subunit IIA	0.491931	0.197778		2.07067	0.00742876	1	74.2232	76.6343	68.4486	51.5817	73.1942	97.2367	90.1365	72.2956	69.9512	54.5363	124.941	114.749	182.205	35.7119	65.5924	78.2367	89.3533	37.6093	37.7787	62.5254	49.5163	0	20.184	154.714
2571	IMMADD_12720	rluA	CDS	2589577	2590494	+	RluA family pseudouridine synthase	-0.28666	0.197778		-0.367744	0.437805		158.063	126.932	155.195	169.188	177.981	121.293	178.842	179.558	158.794	243.926	106.157	104.549	100.213	223.199	187.303	132.077	90.9209	112.828	146.555	141.505	138.54	260.638	224.547	154.714
1403	IMMADD_06880	icaC	CDS	1387482	1388534	+	polysaccharide intercellular adhesin biosynthesis/export protein IcaC	-0.524714	0.197778		-0.704056	0.469985		14.4098	15.9745	15.8132	26.8225	14.5211	5.82407	17.1689	8.97789	9.70126	26.7724	11.9534	13.5999	4.55513	0	13.1185	13.4601	12.5408	0	24.1002	21.3903	13.1692	19.0711	42.8909	0
2319	IMMADD_11460	mnhD1	CDS	2331118	2332614	-	Na+/H+ antiporter Mnh1 subunit D	-0.210573	0.19811		-0.130755	0.68898		449.813	438.003	508.281	434.661	370.68	337.29	530.804	443.224	513.146	528.506	319.895	328.098	373.521	441.934	365.131	344.914	442.064	539.066	522.388	431.096	570.491	387.778	585.335	589.386
2578	IMMADD_12755	pyrF	CDS	2599526	2600218	+	"orotidine-5-phosphate decarboxylase"	-0.332977	0.19811		0.0873921	0.903916		96.3552	82.6787	66.1895	88.7204	104.787	79.7645	107.305	89.3063	66.8876	134.853	85.6659	52.6997	163.985	160.703	111.507	134.601	128.543	62.6821	99.0063	65.2677	76.9083	63.5702	146.334	44.204
1477	IMMADD_07250	IMMADD_07250	CDS	1469045	1469176	+	Transposase	0.620873	0.19903		2.973	0.12661		8.65029	4.74917	10.8433	11.6918	12.9512	15.6997	1.43074	13.7031	12.7648	8.92412	9.39194	5.94997	27.3308	13.3919	5.83044	16.8251	3.1352	0	3.25679	13.7117	7.37476	0	0	0
2354	IMMADD_11635	fabF	CDS	2372351	2373595	+	beta-ketoacyl-ACP synthase II	-0.265963	0.200062		-0.492784	0.0493627		1288.17	1157.07	1273.87	1194.63	1026.48	982.749	1489.4	1236.11	1425.57	1399.1	715.779	780.296	1116.01	1307.95	1190.14	1059.14	1229	1128.28	1236.28	1475.38	1420.17	1671.9	2454.87	1657.65
1882	IMMADD_09275	hpt	CDS	1911839	1912378	+	hypoxanthine phosphoribosyltransferase	-0.205706	0.200062		-0.315572	0.394342		138.291	110.31	115.436	161.623	154.041	134.207	143.074	117.658	130.712	141.794	138.602	103.699	109.323	214.271	152.32	130.394	144.219	125.364	145.253	108.048	112.729	177.997	191.748	117.877
143	IMMADD_00580	recU	CDS	149477	150103	+	Holliday junction resolvase RecU	-0.228873	0.200062		-0.326171	0.40569		190.744	172.049	154.969	162.31	192.895	199.285	231.78	165.855	179.218	255.825	173.324	135.149	195.871	147.311	240.505	165.727	170.869	137.901	242.956	201.836	188.583	292.423	269.96	110.51
1811	IMMADD_08920	IMMADD_08920	CDS	1838519	1838842	+	Cytosolic protein	0.363049	0.200637		-0.314046	0.699503		33.1091	29.7902	31.1746	25.4469	42.9746	41.7814	12.8766	25.9886	25.5296	30.7386	52.6518	16.9999	4.55513	35.7119	37.169	41.2215	40.7577	62.6821	30.6138	31.8112	46.8824	44.4992	20.184	29.4693
628	IMMADD_03005	scpA	CDS	618792	619958	+	cysteine protease staphopain A	-0.34784	0.201314		1.01509	0.162339		39.4885	43.606	42.0179	41.9531	29.6309	42.2878	57.2295	25.0436	32.6779	39.6628	48.9519	45.0498	91.1026	35.7119	67.7788	39.539	43.8929	12.5364	53.4113	25.2295	35.8203	0	40.3679	14.7347
2627	IMMADD_13000	trmFO	CDS	2651709	2653016	+	methylenetetrahydrofolate--tRNA-(uracil(54)-C(5))-methyltransferase (FADH(2)-oxidizing) TrmFO	-0.254428	0.202537		-0.511011	0.0506682		399.176	336.112	328.237	370.012	372.25	349.444	397.745	374.236	395.709	442.24	240.206	225.249	355.3	459.79	435.825	307.899	293.142	501.457	513.921	419.03	508.332	546.704	602.996	405.203
149	IMMADD_00610	dinG	CDS	156425	159118	-	"3-5 exonuclease DinG"	0.198744	0.202537		-0.144289	0.697446		439.141	398.499	407.755	354.194	445.837	550.755	436.375	464.015	415.622	404.56	511.718	365.498	245.977	397.294	522.553	429.881	449.902	501.457	446.831	533.111	603.677	311.494	534.875	368.367
620	IMMADD_02965	gatC	CDS	607669	607971	-	Asp-tRNA(Asn)/Glu-tRNA(Gln) amidotransferase subunit GatC	-0.207067	0.202537		-0.148025	0.697446		233.356	211.338	172.816	236.588	246.662	218.023	283.286	152.624	235.894	234.01	221.137	192.949	245.977	339.263	263.098	281.82	228.87	313.41	214.948	184.285	182.262	266.995	234.639	206.285
2435	IMMADD_12040	qoxB	CDS	2451808	2453796	-	cytochrome aa3 quinol oxidase subunit I	-0.224818	0.20285		0.447115	0.0742887		3955.96	5048.15	5457.36	4255.83	3872.62	3696.51	5132.06	4521.07	4534.06	3929.59	4035.12	3841.13	4445.81	4932.7	4130.13	3859.68	3677.59	4237.31	3340.16	2415.45	3263.33	2485.6	3098.24	2777.48
2045	IMMADD_10090	fepD	CDS	2080282	2081286	+	iron ABC transporter	-0.21366	0.20285		-0.148034	0.774568		96.4588	80.52	91.2647	112.792	93.0135	74.1936	120.182	94.9766	90.3749	112.047	75.1355	73.0996	100.213	80.3517	84.5413	76.5542	92.4885	100.291	125.712	100.918	100.613	165.283	78.2129	95.7753
741	IMMADD_03570	agrA	CDS	707094	707810	+	Accessory gene regulator protein A	0.213909	0.203727		0.146834	0.623971		1622.53	1329.12	1580.64	1125.17	1508.04	1873.83	1523.74	1935.44	1599.69	1338.62	2187.47	2226.14	1712.73	1794.52	2036.28	1870.95	1628.74	1567.05	1517.01	1743.58	1651.95	1354.05	1322.05	891.447
910	IMMADD_04415	sfaC	CDS	880389	881459	-	staphyloferrin A biosynthesis protein SfaC	0.302874	0.203727		0.183356	0.788336		90.1476	98.4373	99.1713	74.2776	94.5833	90.1465	75.8291	85.9987	82.2054	68.4182	144.864	151.299	54.6616	80.3517	88.1853	101.792	103.462	162.973	75.5574	70.2039	79.5421	82.6413	27.7529	81.0406
2202	IMMADD_10875	IMMADD_10875	CDS	2242256	2242516	-	Membrane protein	-0.326695	0.207014		-0.0775476	0.91272		71.2441	68.863	69.1263	55.7082	69.8582	45.0732	77.2599	46.307	74.5465	58.5026	52.3672	35.6998	45.5513	89.2797	84.5413	63.0941	111.3	175.51	82.071	102.564	62.1587	69.9273	40.3679	58.9386
2596	IMMADD_12845	rpe	CDS	2618584	2619228	+	ribulose-phosphate 3-epimerase	0.253463	0.208829		0.331381	0.619939		58.1866	40.3679	51.054	62.5857	60.8316	66.3438	52.9373	72.7681	57.1864	67.4267	39.8446	72.2496	86.5475	58.0318	54.6603	79.9192	67.4069	12.5364	41.0355	63.0738	69.0067	38.1421	58.0289	66.306
176	IMMADD_00745	fer	CDS	186226	186474	+	ferredoxin	-0.274207	0.209027		0.222943	0.736953		61.0238	58.0694	69.804	64.649	50.6276	46.3394	44.3529	57.175	64.3347	46.6037	42.6906	53.5497	77.4372	107.136	81.6261	78.2367	58.0013	25.0728	80.7683	66.9131	47.4092	108.069	37.8449	36.8367
2026	IMMADD_09995	nhaP	CDS	2059691	2061733	+	sodium:proton antiporter	0.217504	0.209908		0.299334	0.415052		171.013	183.059	183.659	162.31	181.317	198.525	173.119	189.008	197.089	146.752	243.621	262.649	182.205	124.992	189.489	173.298	166.166	112.828	134.18	185.931	129.058	152.569	136.242	125.245
1009	IMMADD_04910	modB	CDS	961987	962658	-	molybdate ABC transporter permease subunit	0.325708	0.210903		0.876922	0.232241		43.6959	50.298	37.7258	44.7041	42.7784	61.5326	52.9373	58.5925	28.5932	32.7218	68.8742	56.0997	40.9962	49.1038	71.4228	37.0152	37.6224	0	32.5679	39.4897	42.1415	38.1421	22.707	58.9386
1567	IMMADD_07700	IMMADD_07700	CDS	1566878	1567390	+	DUF4242 domain-containing protein	-0.416781	0.210903		-0.398307	0.364485		296.502	194.284	243.749	310.865	196.231	164.593	433.514	251.853	349.756	412.493	93.0656	93.4995	200.426	290.159	288.607	223.774	316.656	213.119	363.457	432.193	351.882	413.207	547.49	434.673
2524	IMMADD_12485	sdhB	CDS	2545596	2546411	+	succinate dehydrogenase iron-sulfur subunit	0.357899	0.21159		1.24213	0.000474664	1	257.675	350.791	309.487	329.435	311.222	335.517	248.949	315.644	234.362	275.656	442.844	415.648	200.426	174.095	304.64	302.01	219.464	175.51	225.37	241.326	202.806	82.6413	103.443	125.245					1
1924	IMMADD_09485	secE	CDS	1953797	1953979	+	preprotein translocase subunit SecE	0.176023	0.21159		-0.19558	0.625436		132.576	118.945	111.822	154.745	148.154	140.791	137.351	126.635	121.01	109.073	138.602	107.099	118.433	124.992	104.948	178.346	139.517	137.901	113.987	140.956	134.326	120.783	151.38	169.449
2104	IMMADD_10385	IMMADD_10385	CDS	2139214	2139687	-	DoxX family protein	0.490918	0.212192		0.409751	0.779257		15.4404	21.1554	17.1686	21.3204	20.0156	22.7898	2.86148	22.2085	14.2966	10.9073	21.3453	22.9499	31.8859	4.46398	4.37283	27.7614	18.8112	12.5364	11.7244	18.0995	9.48184	6.35702	12.615	0
2181	IMMADD_10770	eno	CDS	2221057	2222361	+	phosphopyruvate hydratase	-0.151476	0.214267		-0.298466	0.0549417		5001.76	5027.43	5095.46	4821.17	4149.5	4279.68	5339.52	5198.2	5061	5096.66	4387.74	3964.38	4650.79	5419.28	4677.47	4248.34	4511.56	4876.67	4999.82	4654.3	6097.35	6382.45	6900.39	5201.34
2595	IMMADD_12840	rsgA	CDS	2617708	2618583	+	ribosome small subunit-dependent GTPase A	0.180675	0.214267		-0.0540616	0.918171		150.579	121.104	130.12	123.796	184.261	176.241	134.489	168.69	163.9	146.752	165.355	178.499	168.54	165.167	170.54	162.362	175.571	37.6093	121.804	150.829	157.504	165.283	191.748	103.143
1180	IMMADD_05765	panE	CDS	1136481	1137416	-	2-dehydropantoate 2-reductase	-0.292601	0.216394		-0.506419	0.233751		126.897	99.3008	132.153	158.871	100.274	84.3224	150.228	93.559	139.902	154.685	75.1355	84.1495	113.878	89.2797	89.6429	118.617	92.4885	275.801	131.574	131.084	129.058	88.9983	186.702	198.918
1115	IMMADD_05440	IMMADD_05440	CDS	1065836	1066219	+	DUF1722 domain-containing protein	0.317457	0.216864		1.41064	0.0752441	1	37.3045	47.4917	40.4366	27.5102	52.3937	53.1763	34.3377	49.6146	49.5275	27.7639	45.8213	30.5998	27.3308	62.4958	36.4402	29.4439	29.7844	0	37.1274	44.4259	42.6683	25.4281	12.615	51.5713
1666	IMMADD_08195	purR	CDS	1693277	1694275	-	LacI family transcriptional regulator	0.252749	0.216864		0.605259	0.165837		130.624	160.177	139.834	148.555	115.384	129.142	124.474	108.207	123.563	93.2075	157.955	192.099	118.433	156.239	96.2022	137.966	106.597	137.901	120.501	137.117	132.746	88.9983	58.0289	221.02
2340	IMMADD_11565	IMMADD_11565	CDS	2358796	2359185	+	UPF0344 protein USA300HOU_0928	-0.250984	0.216864		-0.067945	0.903719		141.417	170.322	161.295	121.733	137.754	110.657	231.78	116.713	140.924	96.1822	192.392	138.549	132.099	120.528	176.371	127.871	126.976	200.583	165.445	120.115	100.613	146.212	143.811	73.6733
574	IMMADD_02735	GO:0005840	rRNA	561831	564753	-	23S ribosomal RNA	-0.299791	0.217265		-0.378282	0.38497		233694	182142	120080	255143	198683	163570	195457	241205	166828	214736	138227	252228	330247	414749	279187	260899	232253	269295	218266	205207	142967	345670	306932	241000
259	IMMADD_01160	ybeY	CDS	264581	265048	-	rRNA maturation RNase YbeY	0.337761	0.217444		0.151676	0.850547		64.7594	59.3646	52.8613	56.3959	76.7263	88.8804	32.907	53.8673	52.591	70.4014	102.742	94.3495	54.6616	75.8877	90.3718	88.3317	92.4885	12.5364	50.8059	87.2064	60.0517	25.4281	95.8738	14.7347
1835	IMMADD_09040	IMMADD_09040	CDS	1859315	1860097	-	YibE/F-like protein	-0.25857	0.217444		0.00824898	0.989602		228.918	281.065	297.74	301.237	166.6	201.057	247.518	245.711	232.32	207.238	195.523	118.999	291.528	120.528	228.116	162.362	195.95	338.483	258.589	268.201	269.179	254.281	176.61	206.285
1586	IMMADD_07795	IMMADD_07795	CDS	1592205	1592762	-	isochorismatase	-0.202166	0.218026		0.290887	0.50257		129.096	171.186	143.448	148.555	110.282	115.215	160.243	105.372	146.03	104.115	161.655	116.449	104.768	133.919	116.609	117.776	158.328	87.7549	157.628	122.308	123.264	165.283	95.8738	103.143
483	IMMADD_02280	IMMADD_02280	CDS	508520	508801	-	IS3 family transposase	0.359217	0.218625		-0.993528	0.136486		22.2695	14.4634	14.2319	11.0041	20.8005	28.3607	14.3074	17.0107	17.8707	20.8229	21.9145	20.3999	4.55513	17.8559	19.6777	27.7614	25.0816	12.5364	27.357	23.0357	32.6597	50.8562	32.7989	36.8367
1284	IMMADD_06285	feoB	CDS	1243803	1245797	-	ferrous iron transport protein B	-0.297977	0.218625		0.373741	0.566548		57.8165	50.7298	71.1594	59.8347	46.8992	42.541	70.1062	72.2956	55.6546	48.5869	58.0593	45.0498	81.9924	124.992	48.1011	49.634	65.8393	75.2185	48.2004	28.5203	52.1501	57.2132	32.7989	44.204
636	IMMADD_03045	sdcS	CDS	626182	627744	-	Sodium-dependent dicarboxylate transporter SdcS	0.451913	0.219334		1.7933	0.000550793	1	137.926	193.637	187.048	112.792	154.826	172.443	130.197	139.866	139.392	114.03	285.458	279.648	236.867	84.8157	121.71	165.727	133.246	75.2185	93.7954	115.727	117.469	19.0711	40.3679	58.9386
1506	IMMADD_07395	IMMADD_07395	CDS	1497543	1498016	+	DUF1648 domain-containing protein	0.502614	0.219773		1.6362	0.0784319	1	47.5545	73.1804	64.3823	42.6408	42.7784	47.3522	70.1062	51.5047	41.8686	23.7977	92.4964	116.449	95.6578	17.8559	26.237	42.0627	36.0548	0	29.9624	35.6504	38.4541	6.35702	25.23	73.6733
2150	IMMADD_10615	hpf	CDS	2187323	2187895	+	Ribosome hibernation promotion factor	0.232201	0.220053		0.131414	0.701431		1605.12	1939.82	2062.72	1528.19	1179.35	1360.05	1281.94	1807.86	1388.3	1481.4	2239.83	2697.89	1539.63	1334.73	1120.17	1622.78	1461.01	1592.13	1670.08	1399.14	1535.53	1131.55	1473.43	2070.22
2187	IMMADD_10800	SO:0000584	tmRNA	2227310	2227668	+	transfer-messenger RNA%2C SsrA	0.207933	0.223034		0.164232	0.66523		60342	63768.2	54818.5	62928.2	77671.6	57847.7	58188.1	67789.6	50911.2	43733.1	64794.1	72785.9	83235.9	36582.3	53776.3	52578.4	61493.9	64763.1	71130.8	63317.9	56187.8	48923.7	42207.2	78432.6
343	IMMADD_01580	folC	CDS	346248	347519	-	bifunctional folylpolyglutamate synthase/dihydrofolate synthase	-0.243907	0.223737		-0.386751	0.346721		171.929	166.653	131.25	117.606	163.264	166.872	214.611	128.998	162.879	170.55	150.556	128.349	150.319	205.343	262.37	180.87	152.057	275.801	182.38	138.214	199.645	165.283	244.731	95.7753
1339	IMMADD_06560	acs	CDS	1302437	1304056	-	acyl--CoA ligase	0.218222	0.223925		-0.282055	0.367087		461.422	527.374	489.531	457.357	442.697	470.23	507.912	421.016	384.476	404.56	732.287	667.246	341.635	455.326	361.487	486.245	332.332	513.993	330.238	443.162	504.645	444.992	555.059	338.897
720	IMMADD_03465	IMMADD_03465	CDS	687978	688442	+	hypothetical protein	0.536563	0.224969		1.31342	0.0459902	1	79.5198	90.2342	70.0299	75.6531	93.2097	122.052	81.5521	52.9223	52.591	59.4941	214.592	211.649	145.764	107.136	93.287	75.7129	37.6224	37.6093	44.9436	47.1683	37.9274	25.4281	30.2759	22.102
1772	IMMADD_08725	ahpC	CDS	1799311	1799880	-	alkyl hydroperoxide reductase subunit C	-0.224397	0.224969		0.412388	0.239286		234.026	315.172	290.737	257.908	217.816	215.491	254.671	254.688	270.614	275.656	253.298	266.049	250.532	183.023	272.573	153.95	275.898	225.656	209.737	197.449	221.77	273.352	128.673	117.877
65	IMMADD_00190	IMMADD_00190	CDS	46017	46265	-	Transcriptional regulator	0.24391	0.224991		0.05353	0.922804		122.793	120.24	106.4	115.543	127.746	145.095	100.152	106.79	106.203	127.912	120.103	211.649	145.764	89.2797	91.1006	116.934	155.193	137.901	89.2359	107.5	103.773	139.855	75.6899	184.183
10	IMMADDIOOM_171	IMMADDIOOM_171	regulatory_region	1010298	1010393	-	SAM riboswitch (S box leader)	-0.227214	0.224991		-0.00799243	0.989937		210.044	183.491	161.295	184.318	206.043	172.443	264.687	136.558	215.981	208.229	205.484	170.849	227.757	178.559	257.997	181.711	253.952	188.046	284.643	200.191	174.361	343.279	143.811	287.326
2068	IMMADD_10205	IMMADD_10205	CDS	2104553	2105197	+	DUF402 domain-containing protein	0.234274	0.225994		-0.0674493	0.920892		55.0619	55.0472	48.1173	58.4592	62.7939	74.1936	62.9525	54.3398	54.1228	53.5447	82.5352	65.4496	22.7757	26.7839	59.0332	42.0627	67.4069	62.6821	47.5491	57.0407	60.5784	31.7851	65.5979	51.5713
778	IMMADD_03755	mazE	CDS	747176	747346	-	type II toxin-antitoxin system antitoxin MazE	-0.274598	0.230779		-0.182013	0.795373		38.418	38.2092	46.0842	39.2021	30.612	32.4122	47.2144	30.7138	33.6991	46.6037	40.4138	45.8997	22.7757	53.5678	29.1522	29.4439	29.7844	87.7549	44.9436	18.0995	37.9274	31.7851	37.8449	29.4693
2573	IMMADD_12730	uraA	CDS	2591640	2592947	+	uracil permease	-0.45007	0.231782		0.622196	0.369929		106.478	123.047	117.921	100.412	135.792	89.3868	110.167	112.46	93.9491	119.98	102.458	88.3995	109.323	249.983	142.117	115.252	133.246	213.119	92.4927	47.7167	33.7132	63.5702	17.661	36.8367
91	IMMADD_00320	IMMADD_00320	CDS	71292	71909	-	protease	0.45313	0.232476		0.588685	0.422096		52.6805	59.7964	54.8944	48.8306	49.4502	55.4553	42.9222	49.1421	56.6758	22.8061	112.419	147.049	77.4372	44.6398	36.4402	56.3641	58.0013	50.1457	39.0814	35.6504	41.088	50.8562	15.138	7.36733
830	IMMADD_04015	tdk	CDS	795033	795632	-	thymidine kinase	-0.260959	0.232556		-0.414887	0.389607		96.5634	80.3041	58.9606	92.847	89.4813	70.9017	91.5673	93.559	98.5444	98.1653	68.0204	84.1495	136.654	98.2076	120.982	101.792	122.273	188.046	65.7871	82.8187	61.632	127.14	93.3508	95.7753
811	IMMADD_03920	ywzB	CDS	779930	780163	-	DUF1146 domain-containing protein	0.269345	0.232668		1.24259	0.0484873	1	56.2404	50.7298	70.4817	57.7715	61.6165	57.4811	67.2447	76.0758	37.2733	55.5279	80.8276	67.9996	72.8821	49.1038	63.406	64.7766	68.9745	12.5364	43.6409	51.556	51.6234	38.1421	20.184	73.6733
2546	IMMADD_12595	IMMADD_12595	CDS	2565186	2565374	+	DNA-binding protein	-0.387723	0.235294		-0.385203	0.660496		28.3609	26.5522	30.0451	31.6367	29.8271	29.88	42.9222	27.4062	35.2309	22.8061	23.3375	17.8499	22.7757	22.3199	8.01685	15.9838	48.5957	75.2185	34.5219	24.1326	23.7046	31.7851	27.7529	0
756	IMMADD_03645	RFAM:RF02414	ncRNA	722899	723103	+	Listeria sRNA rli60	0.363808	0.235294		-0.127679	0.823049		181.249	166.869	208.057	189.82	187.204	140.284	165.966	155.459	174.112	187.406	134.618	156.399	95.6578	49.1038	150.863	127.029	134.814	213.119	179.775	195.803	315.008	184.354	141.288	515.713
895	IMMADD_04340	GO:0005840	rRNA	861958	862072	-	5S ribosomal RNA	-0.255486	0.235294		-0.0103668	0.986151		3840.06	3091.71	2582.07	5145.1	2750.96	2774.03	3204.85	3199.91	4178.18	3293.99	3192.97	3546.18	5183.74	5129.12	5136.61	2893.92	3821.81	5979.87	4240.99	5185.77	2758.69	3439.15	2987.23	4604.58
106	IMMADD_00395	arlR	CDS	87426	88085	-	response regulator transcription factor ArlR	0.274412	0.235872		1.02933	0.148483		47.3601	52.8885	53.3131	39.2021	43.9557	67.6099	70.1062	65.6803	44.9322	35.6965	61.1899	49.2997	40.9962	80.3517	53.2027	63.9354	45.4605	0	33.8706	46.6198	50.043	6.35702	40.3679	44.204
224	IMMADD_00985	pspE	CDS	232365	232751	+	rhodanese	-0.176822	0.235872		0.100444	0.791767		353.02	387.705	378.161	424.345	338.695	256.512	370.561	300.995	360.989	342.091	301.965	293.248	400.852	397.294	283.505	293.598	290.006	288.338	478.747	389.961	366.104	317.851	401.156	456.775
392	IMMADD_01825	tpx	CDS	408082	408576	-	thiol peroxidase	-0.15144	0.236468		-0.255693	0.335014		441.252	422.244	463.327	528.884	388.537	354.255	406.33	464.015	438.599	416.459	350.632	459.847	446.403	383.903	438.74	434.087	404.441	363.556	541.929	442.065	440.379	546.704	615.611	397.836
1215	IMMADD_05940	IMMADD_05940	CDS	1173076	1173390	+	hypothetical protein	-0.24168	0.236468		-0.208282	0.694009		101.288	89.8025	117.469	83.2184	107.142	104.327	115.89	101.592	108.246	119.98	100.465	100.299	136.654	84.8157	161.795	97.5855	94.0561	75.2185	78.8142	82.2702	79.5421	114.426	153.903	22.102
721	IMMADD_03470	xerD	CDS	688501	689538	+	site-specific integrase	-0.605251	0.236581		0.511337	0.762423		9.14697	7.5555	3.61445	13.0674	5.49447	6.33051	22.8918	10.3954	12.7648	6.94098	8.82273	11.8999	31.8859	4.46398	12.3897	5.88878	15.676	0	4.5595	1.6454	8.95507	0	15.138	0
1170	IMMADD_05715	IMMADD_05715	CDS	1123301	1123960	+	hypothetical protein	0.286507	0.237443		-0.92286	0.000638885		228.014	162.767	139.382	161.623	201.137	254.487	168.827	191.843	188.409	203.272	206.907	231.199	214.091	156.239	191.676	228.821	167.733	188.046	224.718	307.142	354.515	464.063	327.989	309.428
1612	IMMADD_07925	ypbQ	CDS	1626373	1626867	-	Isoprenylcysteine carboxyl methyltransferase (ICMT) family	-0.420118	0.237443		1.3545	0.114335		26.5868	32.8124	39.9848	28.8857	20.8005	16.2061	51.5066	27.4062	27.572	20.8229	37.8524	36.5498	40.9962	44.6398	29.881	26.9201	31.352	0	26.0543	11.5178	9.48184	25.4281	10.092	14.7347
212	IMMADD_00925	ispA	CDS	223197	224078	-	geranyl transferase	-0.205368	0.237443		-0.259743	0.535811		136.049	111.821	106.174	114.855	129.12	144.082	118.751	143.174	136.328	181.457	114.98	84.1495	141.209	187.487	161.795	119.458	137.949	150.437	144.601	111.888	123.791	158.926	174.087	132.612
222	IMMADD_00975	IMMADD_00975	CDS	231095	231313	+	Conserved domain protein	0.234969	0.237443		-0.115883	0.83635		70.168	85.9168	59.1865	62.5857	76.9225	89.3868	77.2599	54.8124	67.3982	61.4773	99.8961	105.399	77.4372	49.1038	63.406	76.5542	62.7041	25.0728	66.4384	58.1376	88.4972	76.2843	85.7818	44.204
2616	IMMADD_12945	yfhO	CDS	2639704	2642310	-	lipoteichoic acid-specific glycosyltransferase YfhO	0.225953	0.238245		-0.568116	0.138447		125.271	100.596	95.5569	88.7204	130.101	120.28	81.5521	104.9	117.436	93.2075	146.002	160.649	163.985	75.8877	111.507	136.283	136.381	213.119	125.712	124.502	153.817	184.354	113.535	103.143
1355	IMMADD_06640	nsaR	CDS	1325150	1325815	-	nisin susceptibility-associated two-component system response regulator NsaR	0.229004	0.238802		-0.359887	0.477234		75.2192	58.2853	52.4095	96.2858	81.8283	100.782	54.3681	73.7132	58.7182	78.3339	72.2895	85.8495	54.6616	80.3517	86.7277	88.3317	59.5689	112.828	66.4384	80.6248	84.8098	95.3554	70.6439	36.8367
1283	IMMADD_06280	IMMADD_06280	CDS	1243620	1243790	-	FeoB-associated Cys-rich membrane protein	-0.513655	0.23921		1.18533	0.330479		14.168	22.0189	28.4638	6.1898	18.0533	11.6481	24.3226	11.813	20.9343	19.8314	13.661	4.24998	13.6654	13.3919	11.6609	8.41255	28.2168	0	19.5407	10.4209	24.2314	0	15.138	0
2305	IMMADD_11390	dltD	CDS	2318998	2320173	+	D-alanyl-lipoteichoic acid biosynthesis protein DltD	0.170066	0.23921		0.221105	0.355201		1005.62	1002.51	906.322	885.141	1128.52	1380.56	934.272	1023.01	1012.51	910.26	916.425	747.996	833.589	915.116	1086.65	1181.96	1236.84	877.549	1130.76	1152.88	1267.93	915.412	769.514	913.549
496	IMMADD_02345	IMMADD_02345	CDS	517964	518428	-	Replication protein	0.262551	0.23921		-0.0938404	0.888563		97.2869	75.1232	70.9335	70.8388	107.927	107.872	55.7988	66.1528	87.8219	99.1569	91.9271	129.199	145.764	84.8157	105.677	116.093	89.3533	25.0728	106.171	96.5304	104.827	82.6413	133.719	184.183
148	IMMADD_00605	asnS	CDS	154811	156103	-	asparagine--tRNA ligase	-0.131223	0.239338		0.0130781	0.969918		788.233	864.997	812.798	787.48	796.894	794.353	914.242	779.186	884.857	986.611	733.994	712.296	683.27	919.58	715.686	680.575	794.774	639.357	638.981	653.774	775.931	921.769	827.542	810.406
2463	IMMADD_12180	appB	CDS	2480407	2481426	+	cytochrome D ubiquinol oxidase subunit II	-0.156389	0.239715		-0.155556	0.697415		176.255	190.83	191.792	195.323	161.694	147.628	238.933	160.657	176.154	185.423	161.94	149.599	132.099	187.487	145.032	156.473	159.895	225.656	147.858	169.477	170.673	158.926	211.932	228.387
1492	IMMADD_07325	IMMADD_07325	CDS	1480091	1480951	+	LysR family transcriptional regulator	-0.415224	0.240768		-0.560181	0.544146		16.302	13.384	13.5542	26.8225	16.2872	11.1417	8.58443	12.758	13.786	10.9073	18.7839	10.1999	31.8859	17.8559	27.6946	15.9838	7.83801	25.0728	18.8894	12.0663	9.48184	31.7851	20.184	0
584	IMMADD_02785	ygaC	CDS	574528	575070	-	UPF0374 protein SAS1789	-0.200402	0.240768		-0.162775	0.734765		201.134	198.818	197.213	250.343	187.008	176.748	228.918	169.162	221.597	166.584	175.032	176.799	332.525	133.919	178.557	173.298	153.625	325.947	190.848	198.545	146.969	241.567	158.949	243.122
2528	IMMADD_12505	IMMADD_12505	CDS	2549038	2549355	+	fibrinogen-binding protein	0.361356	0.241926		0.824985	0.13768		93.2427	96.2786	88.328	113.48	120.486	111.67	124.474	95.4491	112.841	68.4182	121.241	191.249	91.1026	98.2076	56.1179	133.759	108.165	50.1457	51.4572	70.7524	40.0344	57.2132	47.9369	95.7753
192	IMMADD_00825	IMMADD_00825	CDS	201365	201613	-	hypothetical protein	-0.538425	0.242216		0.315188	0.835971		9.11942	12.9523	10.1656	17.1939	10.0078	7.09017	5.72295	10.868	12.2542	16.8567	6.5459	2.54999	0	17.8559	16.7625	5.04753	3.1352	12.5364	5.21086	3.83928	13.1692	0	12.615	7.36733
2004	IMMADD_09885	argS	CDS	2040653	2042314	+	arginine--tRNA ligase	-0.205512	0.242621		0.506898	0.0744904		478.742	479.234	542.845	453.919	501.37	473.776	625.233	548.124	641.304	494.793	513.141	353.598	537.506	665.133	566.281	458.484	456.172	225.656	531.507	393.252	440.379	349.636	494.507	265.224
1887	IMMADD_09300	folB	CDS	1917947	1918312	+	dihydroneopterin aldolase	-0.445156	0.243392		-0.857964	0.235636		15.1345	14.8951	14.9096	13.0674	19.4269	8.35628	10.0152	7.56032	17.3602	9.91569	9.10733	16.1499	4.55513	31.2479	20.4065	16.8251	14.1084	50.1457	13.6785	6.03315	13.696	6.35702	30.2759	0
130	IMMADD_00515	potE	CDS	135191	136513	-	amino acid permease	0.438903	0.243409		0.996942	0.19202		88.1434	101.244	103.238	72.2143	63.3826	133.7	57.2295	127.58	76.0783	32.7218	139.171	153.849	209.536	53.5678	99.1174	105.157	86.2181	75.2185	52.7599	58.6861	87.9704	57.2132	15.138	66.306
1667	IMMADD_08200	IMMADD_08200	CDS	1694656	1695048	+	hypothetical protein	-0.31434	0.243409		-0.599822	0.307472		31.541	35.6188	32.3041	22.0082	28.846	25.8285	30.0455	39.2192	43.4004	19.8314	33.8679	16.1499	31.8859	26.7839	29.881	21.0314	32.9196	87.7549	36.476	27.4234	22.1243	31.7851	42.8909	7.36733
2034	IMMADD_10035	tagH	CDS	2067987	2068781	-	teichoic acids export ABC transporter ATP-binding subunit TagH	-0.125188	0.243409		-0.136018	0.616896		520.273	525.863	536.067	531.635	467.618	451.492	555.127	484.806	594.841	450.172	466.466	435.198	646.829	459.79	456.232	488.769	470.281	614.285	527.599	481.555	505.171	616.631	514.691	685.162
437	IMMADD_02050	pspE	CDS	467830	468141	-	rhodanese-like domain-containing protein	-0.361946	0.243409		-0.35988	0.639399		25.8409	34.3235	30.4969	19.9449	23.5477	29.1204	18.5996	19.3733	20.4237	31.7302	34.4371	10.1999	50.1064	40.1758	28.4234	16.8251	25.0816	0	25.4029	20.2933	28.4455	44.4992	42.8909	0
745	IMMADD_03590	amt	CDS	711907	713157	-	ammonium transporter	0.46294	0.243409		0.420465	0.697415		26.8478	31.7331	39.9848	19.9449	23.5477	23.8027	28.6148	37.3291	28.5932	28.7555	21.0607	21.2499	13.6654	4.46398	15.3049	26.9201	29.7844	0	23.4489	27.9719	80.5956	6.35702	32.7989	51.5713
1995	IMMADD_09840	IMMADD_09840	CDS	2033109	2033735	+	DUF443 domain-containing protein	0.559869	0.24341		2.27583	0.219531		9.49574	13.5999	9.03611	4.81429	12.9512	12.1546	4.29222	14.6481	10.2119	9.91569	19.6377	16.9999	0	13.3919	24.7794	8.41255	4.70281	0	6.51357	8.22702	14.2228	0	2.523	7.36733
2196	IMMADD_10845	nuc	CDS	2238892	2239578	+	Thermonuclease	-0.334959	0.24357		1.19944	0.0934228	1	46.2347	72.9645	69.3522	54.3327	53.1786	44.3136	50.0758	33.5489	55.6546	44.6206	48.3827	41.6498	72.8821	111.6	33.525	44.5865	37.6224	25.0728	33.8706	25.778	37.9274	12.714	30.2759	29.4693
472	IMMADD_02225	menE	CDS	500485	501963	-	o-succinylbenzoate--CoA ligase	-0.186793	0.24357		-0.0475371	0.937839		77.2193	83.1105	77.0329	84.5939	68.4846	69.6356	104.444	84.5811	67.3982	77.3424	66.0282	67.9996	18.2205	116.064	70.694	75.7129	87.7857	125.364	88.5846	63.6223	72.1673	82.6413	65.5979	58.9386
821	IMMADD_03970	IMMADD_03970	CDS	787363	787716	-	ATP synthase I chain	-0.174532	0.243996		0.388882	0.128907		787.281	1116.27	974.771	1022.69	784.531	768.018	905.658	709.253	705.129	733.761	940.901	688.496	774.372	888.333	752.855	599.815	896.668	651.894	767.299	784.31	710.611	699.273	635.795	596.754
1373	IMMADD_06730	ptsN	CDS	1344889	1346841	+	PTS mannose transporter subunit IIABC	-0.488605	0.245412		1.32942	0.0254433	1	181.22	349.927	310.391	253.782	129.709	141.297	253.241	130.416	138.371	174.516	241.629	309.398	364.411	348.191	169.811	126.188	116.003	162.973	86.6305	66.9131	79.0153	63.5702	70.6439	81.0406
2631	IMMADD_13020	codY	CDS	2656365	2657138	+	GTP-sensing pleiotropic transcriptional regulator CodY	0.165978	0.24568		-0.63551	6.37171e-05		502.709	447.285	415.435	412.653	496.268	546.45	434.945	481.971	417.665	374.813	527.372	570.347	432.737	424.078	483.926	575.418	457.74	727.112	470.28	498.009	608.945	648.417	661.025	449.407
340	IMMADD_01565	IMMADD_01565	CDS	344244	344528	-	Membrane protein	-0.258561	0.24568		0.477312	0.406648		50.9256	53.3202	63.0269	47.4551	47.6841	46.5926	48.6451	50.0871	46.4639	57.511	29.0296	39.9498	59.2167	40.1758	72.8804	67.3004	68.9745	25.0728	59.9248	40.0382	39.5077	44.4992	42.8909	81.0406
128	IMMADD_00505	IMMADD_00505	CDS	107785	133242	-	Extracellular matrix-binding protein ebh	0.292778	0.24568		-0.463736	0.478962		48.0384	31.7331	26.6565	35.0755	44.5444	63.3051	50.0758	42.5268	30.6356	49.5784	52.0826	63.7496	77.4372	53.5678	45.1859	54.6816	29.7844	37.6093	45.595	50.4591	43.1951	95.3554	37.8449	44.204
1597	IMMADD_07850	nikD	CDS	1606980	1608572	-	nickel import ATP-binding protein NikD	-0.319631	0.245972		-0.14074	0.881796		21.2854	24.3935	24.3975	26.1347	16.4834	10.1288	30.0455	23.626	20.9343	22.8061	21.9145	19.5499	4.55513	44.6398	16.0337	15.1426	21.9464	25.0728	20.8434	19.7449	24.7581	6.35702	35.3219	14.7347
1752	IMMADD_08625	spo0J	CDS	1785204	1786049	+	chromosome partitioning protein ParB	0.316342	0.247719		0.217012	0.832453		24.663	22.6665	18.0722	19.9449	29.6309	34.6912	15.7381	19.8459	20.9343	29.7471	22.4837	30.5998	36.4411	17.8559	24.7794	26.0789	25.0816	62.6821	13.6785	28.5203	15.8031	0	15.138	36.8367
1329	IMMADD_06510	panC	CDS	1290203	1291054	-	pantoate--beta-alanine ligase	-0.207991	0.248132		-0.334666	0.453853		88.1006	73.6121	100.075	99.7245	89.8738	94.198	125.905	73.7132	82.2054	111.056	88.7965	92.6495	77.4372	75.8877	87.4565	80.7604	87.7857	62.6821	71.6493	68.0101	66.3729	158.926	105.966	51.5713
952	IMMADD_04625	RFAM:RF02388	ncRNA	922779	922842	-	Staphylococcus sRNA sau-30	-0.24897	0.248132		-0.100772	0.83894		351.565	337.191	224.999	253.782	333.789	412.496	410.622	287.292	368.648	524.54	348.64	207.399	296.084	482.11	436.554	275.09	343.305	413.702	401.887	390.509	346.087	502.205	290.144	198.918
2161	IMMADD_10670	wbbJ	CDS	2202271	2202756	+	Putative acetyltransferase MW0724	0.238191	0.248132		-0.109987	0.8716		62.4126	57.6377	68.2227	39.8898	70.8394	68.6228	55.7988	81.746	75.0571	59.4941	57.7746	60.3497	54.6616	22.3199	72.1516	56.3641	61.1365	50.1457	58.6221	65.8162	96.3987	38.1421	83.2588	81.0406
1683	IMMADD_08280	IMMADD_08280	CDS	1715143	1715538	+	DUF5082 domain-containing protein	-0.401929	0.248535		-0.0282198	0.986151		9.55097	11.8729	10.1656	14.4429	12.1663	7.09017	7.15369	7.0878	9.70126	15.8651	11.0996	8.49995	4.55513	17.8559	16.7625	10.0951	6.27041	0	10.4217	8.22702	6.32123	6.35702	17.661	0
245	IMMADD_01090	znuC	CDS	250444	251229	-	zinc ABC transporter ATP-binding protein	0.295504	0.248646		-0.018553	0.986151		53.4236	46.8441	38.1776	41.2653	70.8394	62.039	18.5996	49.6146	62.8029	67.4267	68.5896	55.2497	45.5513	26.7839	85.9989	63.0941	47.0281	37.6093	50.1545	60.3315	56.3643	82.6413	32.7989	58.9386
643	IMMADD_03080	IMMADD_03080	CDS	634634	634807	-	hypothetical protein	0.246189	0.249387		0.46508	0.136321		664.786	929.326	658.733	596.284	666.597	806.507	668.155	713.506	612.711	501.734	1084.34	1053.99	614.943	486.574	607.823	639.354	885.695	488.92	678.063	654.323	597.883	432.278	507.122	405.203
1406	IMMADD_06895	hisIE	CDS	1392003	1392635	-	bifunctional phosphoribosyl-AMP cyclohydrolase/phosphoribosyl-ATP diphosphatase HisIE	0.473212	0.249605		-0.642594	0.506773		33.9952	17.9173	17.6204	12.3796	22.3703	32.4122	18.5996	34.9665	16.339	37.6796	35.5755	26.3499	63.7718	26.7839	45.1859	37.8565	20.3788	0	30.6138	64.7192	54.2572	19.0711	80.7358	66.306
2499	IMMADD_12360	rsmD	CDS	2517205	2517747	+	16S rRNA (guanine(966)-N(2))-methyltransferase RsmD	-0.287402	0.24988		-0.588291	0.203742		95.6607	74.2597	103.012	80.4674	92.8173	90.1465	80.1214	84.5811	101.608	109.073	93.0656	104.549	122.989	98.2076	78.7109	84.1255	101.894	263.265	78.1628	56.4922	67.4264	152.569	60.5519	22.102
535	IMMADD_02540	comP	CDS	547405	548517	-	histidine kinase	0.333042	0.252264		-0.32669	0.714844		38.0496	32.1648	36.3704	27.5102	42.1897	48.3651	11.4459	38.7467	31.1462	41.6459	36.9985	41.6498	9.11026	26.7839	38.6266	40.3802	40.7577	62.6821	47.5491	47.7167	26.8652	0	58.0289	88.408
266	IMMADD_01195	rsmE	CDS	270771	271523	-	16S rRNA (uracil(1498)-N(3))-methyltransferase	0.22473	0.253779		-0.0984571	0.899889		42.7009	37.3457	37.274	42.6408	57.2994	55.2021	32.907	47.7245	44.9322	53.5447	46.3905	43.3498	13.6654	40.1758	55.3891	47.9515	40.7577	25.0728	39.7328	52.6529	37.9274	25.4281	60.5519	44.204
2028	IMMADD_10005	znuA	CDS	2062825	2063754	-	metal ABC transporter substrate-binding protein	-0.652781	0.253901		-1.48073	0.0118437	1	150.28	73.3963	76.5811	85.9694	130.297	101.795	140.212	113.405	131.222	328.209	48.9519	25.4999	40.9962	142.847	140.659	81.6017	101.894	125.364	149.812	223.227	198.065	400.493	522.26	73.6733	1
486	IMMADD_02295	IMMADD_02295	CDS	509487	509930	-	DUF1433 domain-containing protein	0.482057	0.253901		-1.32583	0.0682733	1	21.8992	10.7936	11.521	22.0082	20.9967	13.6739	7.15369	21.2634	22.9767	16.8567	18.7839	17.8499	4.55513	26.7839	8.74565	21.8726	10.9732	0	19.5407	29.6173	31.6061	44.4992	47.9369	73.6733
2605	IMMADD_12890	fabG	CDS	2627851	2628585	+	3-oxoacyl-[acyl-carrier-protein] reductase	-0.249532	0.253901		-0.419235	0.284081		248.274	184.57	192.017	193.947	213.303	211.439	244.656	265.084	193.004	353.99	152.263	156.399	337.08	334.799	257.268	238.075	219.464	225.656	258.589	283.01	262.331	355.993	378.449	198.918
2498	IMMADD_12355	IMMADD_12355	CDS	2516746	2517135	-	hypothetical protein	-0.256003	0.253901		0.526336	0.508859		35.7137	39.5045	44.277	39.2021	36.499	41.7814	45.7836	30.2413	39.3156	32.7218	31.0219	33.9998	86.5475	26.7839	37.8978	32.8089	25.0816	0	54.714	37.2958	30.5526	12.714	47.9369	14.7347
263	IMMADD_01180	nfeD	CDS	268022	268729	-	serine protease	0.224979	0.253901		-0.119937	0.804252		454.949	396.124	338.854	366.574	428.176	404.9	271.84	395.499	376.817	377.788	505.457	633.246	501.064	656.205	406.673	487.086	474.983	702.039	439.666	507.333	430.897	273.352	418.817	670.427
257	IMMADD_01150	cdd	CDS	263819	264223	-	cytidine deaminase	0.266637	0.253901		-0.154741	0.823049		53.845	42.9584	39.0812	68.7755	57.6919	56.7214	50.0758	45.3619	52.591	59.4941	91.0733	64.5996	31.8859	66.9597	61.9484	71.5066	36.0548	25.0728	36.476	48.8137	52.6769	88.9983	45.4139	44.204
216	IMMADD_00945	yloU	CDS	226082	226444	-	Asp23/Gls24 family envelope stress response protein	0.186363	0.253949		0.0377391	0.939312		128.284	107.504	110.918	123.796	133.437	160.035	113.028	124.745	112.33	120.971	117.257	104.549	122.989	160.703	153.778	167.41	142.652	62.6821	93.1441	123.405	160.665	158.926	113.535	162.081
987	IMMADD_04800	RFAM:RF02894	ncRNA	943778	944047	+	Staphylococcus sRNA 35 (srn_0335)	-0.345295	0.254246		-0.533383	0.369929		75.597	66.2725	84.2618	88.7204	66.1298	44.3136	77.2599	65.6803	92.4173	116.014	38.137	40.7998	13.6654	44.6398	69.2364	52.999	51.7309	188.046	95.0981	90.4973	86.3901	69.9273	93.3508	103.143
1860	IMMADD_09165	yhbQ	CDS	1889587	1889835	+	UPF0213 protein SACOL0530	-0.439377	0.256648		-0.543143	0.626641		14.1935	11.6571	9.93973	20.6327	14.7173	10.6353	24.3226	14.6481	16.8496	16.8567	14.2302	19.5499	0	26.7839	18.9489	10.0951	18.8112	0	11.0731	8.22702	10.5354	0	47.9369	0
2686	IMMADD_13295	glnA	CDS	2720524	2721864	+	type I glutamate--ammonia ligase	-0.289777	0.257333		-0.598116	0.0634391		1864.28	1532.9	1558.5	1606.6	1639.12	1590.48	2533.84	1726.59	1983.65	2451.16	1019.74	934.145	1220.78	1906.12	1555.27	1635.4	1533.11	2068.51	2060.89	1448.5	2748.68	2364.81	3718.89	2040.75
772	IMMADD_03725	tex	CDS	741211	743349	-	RNA-binding transcriptional accessory protein	-0.192076	0.258272		-0.23402	0.561285		134.79	136.647	136.897	143.741	127.746	148.894	117.321	133.251	134.286	171.541	134.902	95.1995	150.319	178.559	141.388	140.49	97.1913	150.437	118.547	91.5942	117.996	216.139	128.673	88.408
1906	IMMADD_09395	IMMADD_09395	CDS	1933149	1934096	-	IS30-like element ISSau1 family transposase	0.173154	0.258272		-0.168102	0.754259		62.4795	55.4789	55.1203	61.2102	59.2618	68.6228	67.2447	49.6146	54.1228	51.5616	62.6129	70.5496	72.8821	44.6398	65.5924	73.1892	54.8661	75.2185	53.4113	68.5585	71.6406	69.9273	58.0289	73.6733
1675	IMMADD_08240	IMMADD_08240	CDS	1703785	1704687	-	CHAP domain-containing protein	-0.299595	0.259811		0.865932	0.0705017		106.184	110.31	104.819	118.294	105.572	90.1465	151.658	128.526	116.415	91.2243	93.9194	113.049	236.867	102.672	117.338	67.3004	117.57	125.364	101.612	49.9106	70.587	50.8562	52.9829	125.245
544	IMMADD_02585	hisJ	CDS	555878	557335	-	glutamate ABC transporter permease	0.236699	0.259811		-0.024278	0.979729		37.6527	30.6537	30.9487	39.2021	44.7407	38.2363	35.7685	46.7795	37.2733	53.5447	34.4371	55.2497	18.2205	26.7839	37.169	44.5865	32.9196	25.0728	35.1733	27.9719	43.7218	38.1421	37.8449	51.5713
2229	IMMADD_11010	IMMADD_11010	CDS	2263548	2264477	-	DUF5067 domain-containing protein	0.20972	0.259811		0.00546161	0.99278		223.797	205.51	168.072	216.643	206.435	291.963	158.812	209.326	174.623	203.272	341.24	253.299	355.3	223.199	198.964	208.631	235.14	175.51	211.691	168.38	241.26	247.924	194.271	257.857
1782	IMMADD_08775	IMMADD_08775	CDS	1811417	1811953	-	hypothetical protein	0.595771	0.260535		2.12369	0.257033		8.28753	13.5999	8.1325	8.94082	16.8759	14.1803	15.7381	18.4283	6.12711	6.94098	15.6532	11.0499	0	0	2.18641	10.9363	14.1084	0	12.3758	4.38775	8.4283	0	2.523	0
543	IMMADD_02580	ehuA%2CglnQ	CDS	555163	555891	-	glutamine ABC transporter ATP-binding protein	0.313131	0.260733		-0.081339	0.935031		32.3099	31.7331	26.4306	16.5061	31.397	43.5539	54.3681	28.3512	16.8496	30.7386	39.2754	32.2998	50.1064	35.7119	21.1353	44.5865	23.514	12.5364	34.5219	38.9412	37.9274	12.714	50.4599	29.4693
653	IMMADD_03130	IMMADD_03130	CDS	642266	642646	-	GntR family transcriptional regulator	0.286945	0.262535		-0.23087	0.711255		70.0818	75.555	72.9666	63.2735	65.3449	74.7	57.2295	64.2628	57.1864	59.4941	100.181	75.6496	18.2205	53.5678	57.5756	58.0466	53.2985	125.364	64.4843	60.88	47.4092	82.6413	40.3679	184.183
1131	IMMADD_05520	narJ	CDS	1081052	1081627	-	nitrate reductase molybdenum cofactor assembly chaperone	0.30506	0.266253		-0.600393	0.369929		41.1056	37.5616	31.1746	14.4429	46.5067	47.3522	28.6148	42.0543	30.125	33.7133	36.4293	33.9998	68.327	8.92797	34.9826	52.999	50.1633	75.2185	36.476	32.3596	44.2486	38.1421	47.9369	73.6733
2658	IMMADD_13155	rodZ	CDS	2690309	2690701	+	transcriptional regulator	0.207774	0.267666		-0.116005	0.83894		124.44	134.704	134.412	136.863	143.837	131.928	90.1365	130.416	101.097	117.997	156.532	161.499	118.433	98.2076	125.354	155.632	147.355	12.5364	106.823	144.247	147.495	120.783	194.271	51.5713
1914	IMMADD_09435	clpC	CDS	1941289	1943745	+	ATP-dependent Clp protease ATP-binding subunit ClpC	0.318793	0.268387		-1.07222	0.000115119	1	811.699	556.3	468.522	561.896	704.862	881.461	496.466	624.672	517.741	774.415	833.89	807.496	537.506	674.061	645.721	789.938	697.583	676.967	718.447	1207.18	1241.07	1379.47	1665.18	1208.24
1080	IMMADD_05265	corA	CDS	1030781	1031728	-	magnesium/cobalt transporter CorA	-0.221995	0.268741		0.0552111	0.924771		85.9053	79.0089	103.464	83.2184	94.5833	73.4339	84.4136	87.4163	86.2902	86.2665	93.3502	54.3997	86.5475	138.383	110.049	52.1578	61.1365	125.364	84.6764	84.4641	67.4264	108.069	58.0289	73.6733
1862	IMMADD_09175	metG	CDS	1890961	1892934	+	methionine--tRNA ligase	-0.165566	0.270949		0.143775	0.62049		439.459	478.803	474.848	428.472	479.981	443.642	473.574	490.004	459.023	508.675	462.197	377.398	505.62	441.934	529.112	458.484	440.496	564.139	405.795	320.305	385.595	444.992	335.558	198.918
1742	IMMADD_08575	IMMADD_08575	CDS	1771936	1772649	+	DUF3169 domain-containing protein	-0.277099	0.271155		0.840434	0.201414		42.199	41.2314	42.0179	38.5143	42.9746	38.4895	70.1062	56.7024	46.9745	62.4688	33.0141	41.6498	22.7757	75.8877	64.8636	45.4278	43.8929	37.6093	47.5491	32.3596	33.1864	12.714	32.7989	7.36733
659	IMMADD_03160	scn	CDS	649007	649357	-	complement inhibitor SCIN-A	-0.208947	0.271477		0.311948	0.373008		384.114	484.847	383.131	455.982	438.576	301.079	486.451	326.984	387.54	286.563	461.059	401.198	437.293	508.894	373.148	379.406	402.874	513.993	420.777	292.334	268.125	336.922	229.593	257.857
2295	IMMADD_11340	lipA	CDS	2311422	2312339	+	lipoyl synthase	-0.155095	0.272832		-0.132167	0.729609		761.539	774.331	858.657	769.598	736.455	692.811	867.028	802.812	805.205	690.132	643.49	685.946	769.817	834.765	711.313	731.05	725.8	1454.22	718.447	655.968	674.264	540.347	650.933	721.998
2428	IMMADD_12005	atl	CDS	2442649	2446395	-	Bifunctional autolysin	0.193613	0.273748		0.16114	0.693271		1110.43	981.567	827.03	881.015	1341.24	1494.76	939.995	1002.69	746.997	1111.55	1227.21	1127.94	1279.99	1700.78	1292.17	1363.67	1031.48	752.185	1092.33	964.756	1207.35	1093.41	1004.15	1075.63
1908	IMMADD_09405	pdxS	CDS	1936203	1937090	+	"pyridoxal 5-phosphate synthase subunit PdxS"	-0.321035	0.274338		0.669338	0.0988332		319.682	361.585	371.384	381.704	271.584	254.487	402.038	382.269	384.987	320.277	317.903	379.948	446.403	401.758	370.233	392.866	385.63	463.847	290.505	179.349	170.673	63.5702	227.07	132.612
1788	IMMADD_08805	ybjT	CDS	1815039	1815884	-	NAD(P)-dependent oxidoreductase	0.261983	0.274338		0.543972	0.32296		125.794	153.053	159.262	169.876	119.112	160.035	91.5673	139.393	138.371	141.794	121.526	137.699	91.1026	107.136	56.8467	119.458	114.435	62.6821	116.593	129.438	149.602	82.6413	95.8738	235.755
629	IMMADD_03010	IMMADD_03010	CDS	619989	620312	+	staphostatin A	-0.405707	0.274338		0.578098	0.671244		10.4638	9.0666	9.48792	15.8184	13.7362	8.86272	7.15369	12.758	14.2966	6.94098	10.5304	5.94997	18.2205	22.3199	16.7625	7.57129	14.1084	0	16.9353	6.58162	8.4283	0	15.138	0
1648	IMMADD_08105	tarI1	CDS	1673253	1673969	+	Ribitol-5-phosphate cytidylyltransferase 1	0.226035	0.274435		-0.514284	0.158566		298.218	267.465	251.882	233.837	313.185	298.8	241.795	282.095	267.04	336.142	316.195	300.048	136.654	169.631	272.573	256.583	302.547	225.656	334.146	350.471	381.381	400.493	441.524	478.877
1382	IMMADD_06775	asp3	CDS	1361345	1362304	-	accessory Sec system protein Asp3	-0.598748	0.274435		-1.05569	0.331713		11.8065	7.12375	11.521	5.50204	7.65301	6.83695	21.4611	8.03284	3.57415	16.8567	9.10733	11.0499	0	13.3919	13.8473	1.68251	6.27041	25.0728	19.5407	10.9694	4.74092	0	37.8449	29.4693
2557	IMMADD_12650	mraY	CDS	2574231	2575196	+	phospho-N-acetylmuramoyl-pentapeptide-transferase	-0.188056	0.275022		0.224409	0.641075		142.922	121.104	128.313	127.923	135.007	128.383	150.228	141.756	125.095	191.373	141.164	136.849	168.54	241.055	152.32	160.68	192.815	87.7549	158.28	131.084	125.898	146.212	143.811	51.5713
1001	IMMADD_04870	moaD	CDS	956674	956907	-	molybdopterin converting factor subunit 1	0.351353	0.276263		0.932412	0.354852		24.9376	36.4823	19.4276	24.7592	31.0045	37.7299	21.4611	27.8787	22.9767	32.7218	41.5522	39.0998	22.7757	4.46398	41.5419	31.1264	28.2168	0	24.7516	34.5535	25.8117	0	25.23	0
2335	IMMADD_11540	lepB	CDS	2348996	2349520	+	signal peptidase I	-0.314192	0.276778		-0.678319	0.0519093		146.23	107.936	129.894	166.437	114.403	83.5628	167.396	103.954	153.178	149.727	77.1277	85.8495	91.1026	142.847	164.71	100.951	125.408	100.291	166.747	206.773	182.262	228.853	300.236	213.653
1740	IMMADD_08565	ybcV	CDS	1771106	1771495	-	DUF1398 domain-containing protein	-0.395954	0.278245		-1.04536	0.0323842	1	79.2998	33.8918	41.3402	46.7674	88.1077	50.6441	111.598	59.065	98.5444	69.4098	33.2987	33.1498	63.7718	84.8157	94.0158	52.1578	72.1097	175.51	66.4384	55.9438	84.8098	139.855	128.673	139.979
1015	IMMADD_04940	fepB	CDS	967574	968482	-	ferrichrome ABC transporter substrate-binding protein	-0.242214	0.278538		-0.338324	0.456765		109.467	74.0439	78.8401	121.045	114.01	106.606	107.305	119.075	116.415	131.879	64.8898	58.6497	100.213	142.847	149.405	109.363	95.6237	175.51	110.079	97.0789	110.621	114.426	138.765	81.0406
2494	IMMADD_12335	ykwD	CDS	2513767	2514804	+	Allergen V5/Tpx-1 like protein	0.169786	0.280929		-0.0954805	0.829732		306.845	302.868	323.493	397.523	307.69	318.298	268.979	301.468	293.591	231.036	299.404	372.298	186.76	303.551	253.624	298.645	305.682	150.437	306.789	342.244	388.229	343.279	378.449	383.101
347	IMMADD_01600	hemL	CDS	352617	353903	-	glutamate-1-semialdehyde 2%2C1-aminomutase	-0.163923	0.28097		-0.256508	0.441356		314.23	396.772	381.098	317.743	255.689	294.749	346.239	316.589	279.805	327.218	268.951	268.599	200.426	339.263	245.607	255.741	277.466	376.093	317.862	275.88	299.732	387.778	363.311	434.673
557	IMMADD_02650	Asp_trna	tRNA	560167	560242	-	tRNA-Asp	0.354012	0.282807		0.913639	0.0506682		415050	468459	142462	546425	358032	400577	301364	431023	403185	346877	478008	686670	804249	301948	502846	777435	426911	187608	334061	458906	327067	287185	186815	388030
1081	IMMADD_05270	fadM	CDS	1031825	1032316	+	3-hydroxyacyl-CoA dehydrogenase	0.185153	0.282807		-0.200373	0.640283		148.668	161.904	143.9	127.235	163.853	138.005	137.351	131.361	153.688	124.938	134.333	157.249	154.874	89.2797	128.27	133.759	131.679	50.1457	146.555	193.061	199.119	241.567	148.857	228.387
397	IMMADD_01850	msrC	CDS	414018	414482	+	Free methionine-(R)-sulfoxide reductase	-0.228958	0.28328		0.364274	0.542867		96.5767	93.6882	109.337	138.927	115.973	89.3868	124.474	94.5041	116.415	117.005	81.3968	85.8495	159.43	75.8877	95.4734	71.5066	76.8125	37.6093	104.217	86.1095	112.729	31.7851	143.811	58.9386
2198	IMMADD_10855	IMMADD_10855	CDS	2240632	2240850	-	hypothetical protein	0.364142	0.283643		0.705008	0.245836		94.9536	126.501	132.153	86.6572	97.3306	99.0092	140.212	129.943	111.82	74.3677	179.87	201.449	45.5513	71.4237	75.7957	88.3317	47.0281	75.2185	95.0981	58.6861	101.666	63.5702	45.4139	36.8367
43	IMMADD_00080	parE	CDS	17143	19134	+	DNA topoisomerase IV subunit B	-0.199668	0.283643		-0.379651	0.263799		343.418	287.325	267.017	307.427	335.947	374.513	333.362	326.039	256.318	428.358	324.733	210.799	414.517	495.502	397.198	307.058	266.492	463.847	332.843	278.073	326.07	381.421	474.323	309.428
2702	IMMADD_13375	metL1	CDS	2736052	2737434	-	aspartate kinase	0.425496	0.283734		0.864291	0.507513		18.8069	16.1904	18.9758	10.3163	16.4834	16.4593	17.1689	24.0985	9.70126	30.7386	14.2302	19.5499	13.6654	13.3919	6.55924	22.7139	36.0548	0	13.6785	20.2933	23.1778	12.714	10.092	66.306
344	IMMADD_01585	valS	CDS	347532	350162	-	Valyl-tRNA synthetase	-0.136138	0.283832		0.00626278	0.989505		432.126	386.41	404.366	424.345	435.829	382.869	392.022	409.675	396.22	538.422	423.776	427.548	560.281	553.534	514.536	470.261	391.901	338.483	429.896	391.058	355.569	533.99	439.001	338.897
2402	IMMADD_11875	ykvS	CDS	2421505	2421681	+	DUF2187 domain-containing protein	-0.345186	0.284027		-1.12741	0.00218365	1	163.294	99.5167	124.698	162.31	133.241	94.198	134.489	130.416	133.265	162.617	80.2584	101.149	168.54	156.239	102.761	141.331	112.867	539.066	201.921	188.125	169.62	152.569	275.006	191.551
1848	IMMADD_09105	IMMADD_09105	CDS	1876111	1876428	+	YbaB/EbfC family nucleoid-associated protein	-0.190931	0.284027		-0.711648	0.000245763		327.912	258.182	284.863	383.08	244.896	270.186	297.594	340.687	332.396	298.462	234.229	288.148	296.084	308.015	296.623	275.932	283.736	513.993	309.395	344.438	308.687	514.919	474.323	383.101
1101	IMMADD_05370	lldP	CDS	1050697	1052295	-	L-lactate permease	-0.216069	0.284027		0.605898	0.0410454		1135	1522.76	1509.71	1345.94	1070.64	1042	1905.74	991.82	1128.41	1186.91	1361.26	1160.24	1234.44	1348.12	932.87	930.428	1025.21	1090.67	1068.23	747.014	1053.01	750.129	741.761	957.753
513	IMMADD_02430	Asp_trna	tRNA	526761	526836	-	tRNA-Asp	0.352937	0.284027		0.912983	0.0513346		422969	474117	144387	558138	363036	406998	308057	438971	410899	355154	484933	700200	822479	305328	510807	793784	436071	192083	342007	467298	334936	292963	189696	395957
1512	IMMADD_07425	sirA	CDS	1505249	1506241	-	staphyloferrin B ABC transporter substrate-binding protein SirA	-0.374211	0.284027		1.65963	0.0335378	1	41.7376	63.4662	50.3763	47.4551	45.5256	32.9187	87.2751	61.9002	54.6334	60.4857	41.2676	32.2998	31.8859	53.5678	80.1685	22.7139	21.9464	0	34.5219	31.8112	33.1864	25.4281	17.661	29.4693					1
1178	IMMADD_05755	flp	CDS	1133704	1135203	+	Protein flp	0.18071	0.284027		0.242041	0.66233		115.973	107.936	120.632	96.9735	127.943	126.104	114.459	109.152	126.116	107.089	154.54	122.399	132.099	35.7119	119.524	113.569	142.652	175.51	113.987	133.826	111.148	82.6413	68.1209	125.245
1172	IMMADD_05725	ydeE	CDS	1125482	1125955	-	AraC family transcriptional regulator	-0.38999	0.284027		-0.345388	0.665544		48.7858	49.0028	50.6022	49.5184	32.3781	40.7685	58.6603	34.9665	53.1016	43.629	48.9519	62.8997	63.7718	75.8877	37.8978	35.3327	18.8112	137.901	39.7328	13.7117	23.1778	69.9273	15.138	66.306
518	IMMADD_02455	hemH	CDS	529727	530650	-	ferrochelatase	0.177713	0.284027		-0.169793	0.705176		137.793	142.907	132.153	105.227	137.754	161.048	144.505	153.097	118.968	179.474	180.439	185.299	81.9924	133.919	142.846	118.617	106.597	125.364	119.198	127.793	130.639	152.569	148.857	139.979
2386	IMMADD_11795	fes	CDS	2404445	2405203	+	acetylesterase	-0.327811	0.284027		0.145531	0.865998		31.8298	32.5966	38.6294	27.5102	34.5367	26.3349	27.184	41.1093	37.2733	43.629	38.137	23.7999	54.6616	31.2479	29.1522	12.6188	31.352	75.2185	28.6597	20.2933	20.0172	38.1421	12.615	7.36733
1984	IMMADD_09785	IMMADD_09785	CDS	2025314	2026720	+	transposase	0.211635	0.284027		0.124136	0.867357		49.376	44.2536	41.792	61.898	57.8881	57.7343	22.8918	61.9002	51.5699	59.4941	64.6051	56.0997	36.4411	71.4237	56.1179	55.5228	42.3253	25.0728	47.5491	46.0713	50.5698	44.4992	50.4599	29.4693
172	IMMADD_00725	ypdA	CDS	180800	181786	-	Pyridine nucleotide-disulphide oxidoreductase	-0.193919	0.284369		0.153951	0.766881		164.39	177.878	199.472	180.88	160.517	159.022	206.026	153.569	171.559	143.777	135.756	143.649	136.654	241.055	167.625	183.394	148.922	313.41	140.042	108.048	155.397	120.783	100.92	132.612
614	IMMADD_02935	IMMADD_02935	CDS	600911	601441	-	permease	0.212886	0.286233		-0.276506	0.566548		108.785	99.9484	107.078	116.918	114.01	106.099	105.875	96.8667	95.9914	62.4688	90.7887	93.4995	81.9924	66.9597	73.6093	134.601	136.381	150.437	104.217	111.339	144.861	108.069	108.489	191.551
516	IMMADD_02445	ydeN	CDS	527429	527983	-	serine hydrolase family protein	-0.193965	0.286539		-0.344571	0.378955		132.837	99.3008	132.153	125.859	123.822	111.923	137.351	154.987	147.051	130.887	89.6503	96.8995	91.1026	165.167	105.677	109.363	144.219	250.728	163.491	133.826	119.05	158.926	131.196	132.612
1345	IMMADD_06590	betT	CDS	1309887	1311509	-	choline transporter	-0.286821	0.286644		-0.459722	0.369929		55.2742	51.5933	56.0239	66.0245	37.4801	31.6526	34.3377	55.2849	56.6758	65.4435	33.0141	58.6497	59.2167	40.1758	41.5419	41.2215	73.6773	100.291	49.5031	65.8162	35.2935	31.7851	90.8278	95.7753
769	IMMADD_03710	Gly_trna	tRNA	739939	740012	-	tRNA-Gly	0.378839	0.286794		0.662394	0.219231		6117.97	5730.31	2106.09	7595.57	3532.16	5928.65	4591.24	7765.4	3682.39	6255.81	4717.6	10737.1	11515.4	5646.94	5963.08	10513.2	7490	1893	4867.59	10815.8	6126.32	4786.84	4518.68	3934.15
1111	IMMADD_05420	yhgE	CDS	1061074	1062351	-	phage infection protein	-0.300087	0.288136		-0.709285	0.196402		46.4194	30.222	41.792	41.2653	53.5711	28.6139	45.7836	29.7688	44.9322	31.7302	35.8601	37.3998	18.2205	53.5678	52.4739	32.8089	73.6773	25.0728	63.1816	45.5229	48.4627	88.9983	85.7818	58.9386
957	IMMADD_04650	rpmJ	CDS	925173	925286	-	50S ribosomal protein L36	-0.227292	0.288136		-0.390415	0.369929		208.979	145.929	146.159	145.804	228.02	213.718	216.042	190.426	153.688	240.951	164.217	157.249	227.757	321.407	277.674	197.695	214.761	351.02	227.324	159.604	198.065	266.995	222.024	139.979
2512	IMMADD_12425	spoU	CDS	2529061	2529801	+	RNA methyltransferase	-0.23749	0.288515		-0.459886	0.235636		79.2164	71.6693	68.4486	70.8388	68.2884	50.6441	84.4136	55.7574	85.269	68.4182	48.3827	64.5996	68.327	116.064	75.7957	79.0779	56.4337	112.828	70.9979	65.8162	67.4264	127.14	83.2588	162.081
2000	IMMADD_09865	ydhJ	CDS	2036611	2037906	+	HD domain-containing protein	-0.150235	0.291192		0.115503	0.791767		217.567	222.995	257.077	244.153	230.964	211.946	193.15	232.007	255.807	240.951	170.763	189.549	182.205	281.231	233.217	213.679	183.409	338.483	224.718	205.127	201.752	101.712	227.07	162.081
9	IMMADDIOOM_170	IMMADDIOOM_170	regulatory_region	2251685	2251788	+	SAM riboswitch (S box leader)	0.229804	0.291421		0.459898	0.122624		4188.13	5289.71	3515.5	3941.53	5036.07	4273.35	4405.24	3553.83	5978.53	3185.91	7032.28	6296.77	4468.58	3481.91	3180.5	3647.68	3845.33	3673.17	4501.53	4427.78	3495.11	3108.58	2341.34	3646.83
1287	IMMADD_06300	farR	CDS	1248886	1249434	+	fatty acid efflux pump transcriptional regulator FarR	-0.262537	0.291642		-0.533313	0.354962		38.5298	35.6188	30.0451	28.8857	31.7894	29.3736	40.0607	33.5489	31.6567	44.6206	23.0529	40.7998	45.5513	58.0318	38.6266	26.9201	43.8929	12.5364	33.8706	29.6173	36.3471	44.4992	73.1669	73.6733
1569	IMMADD_07710	tauA	CDS	1568486	1569460	+	nitrate ABC transporter substrate-binding protein	-0.377595	0.291642		-0.587973	0.369929		31.3742	17.0538	19.4276	28.198	30.0233	21.2705	42.9222	21.2634	34.2097	43.629	11.6688	9.34995	22.7757	40.1758	31.3386	21.0314	34.4872	37.6093	30.6138	35.102	41.6147	50.8562	45.4139	51.5713
419	IMMADD_01960	murC	CDS	441804	443117	-	UDP-N-acetylmuramate--L-alanine ligase	-0.122432	0.291642		-0.183704	0.500048		480.138	475.78	498.116	431.223	507.453	466.179	429.222	422.906	460.555	506.692	489.804	395.248	510.175	549.07	510.892	456.801	517.309	463.847	500.894	483.749	481.467	425.921	698.87	360.999
1629	IMMADD_08010	nikA	CDS	1651997	1653472	-	Nickel-binding protein NikA	0.197443	0.291642		0.0400824	0.935313		197.698	170.538	183.659	184.318	194.661	283.101	164.535	175.778	151.135	143.777	252.729	247.349	236.867	290.159	242.692	206.107	145.787	225.656	181.077	193.061	183.316	197.068	146.334	147.347
2130	IMMADD_10515	nrdF	CDS	2167589	2168560	+	class 1b ribonucleoside-diphosphate reductase subunit beta	-0.174572	0.291642		-0.0191787	0.955215		545.952	468.657	583.507	563.959	531.59	598.36	596.618	589.233	587.182	542.388	381.654	301.748	382.631	665.133	639.89	504.753	559.634	539.066	687.182	562.728	595.776	591.203	590.381	493.611
950	IMMADD_04615	ecfA1	CDS	921621	922430	-	energy-coupling factor transporter ATPase	0.223274	0.292877		0.0617346	0.918171		201.736	227.313	193.599	215.267	217.031	218.783	181.704	151.679	151.135	144.769	268.951	243.949	163.985	111.6	180.744	207.79	288.439	338.483	209.086	274.783	180.155	120.783	136.242	213.653
2346	IMMADD_11595	sufT	CDS	2362810	2363118	+	Fe-S protein maturation auxiliary factor SufT	-0.242634	0.29359		-0.517188	0.046704		1132.61	914.215	1030.12	1124.48	1002.54	749.786	1084.5	824.075	1214.7	1314.82	693.296	719.946	892.806	995.468	815.532	921.174	1156.89	1667.34	1580.84	1578.49	1094.1	1544.76	1531.46	1598.71
501	IMMADD_02370	erm(T)	CDS	521095	521829	+	23S rRNA (adenine(2058)-N(6))-methyltransferase Erm(T)	-0.276688	0.29359		0.199655	0.790002		56.8831	68.4312	63.0269	53.6449	73.1942	56.4682	94.4287	33.0764	62.2923	34.7049	59.4823	45.0498	81.9924	80.3517	78.7109	38.6977	42.3253	25.0728	46.2464	54.2984	51.6234	95.3554	40.3679	29.4693
1956	IMMADD_09645	bshB2	CDS	1999389	2000054	-	bacillithiol biosynthesis deacetylase BshB2	-0.121849	0.293831		0.301193	0.245836		296.442	297.902	310.842	313.616	308.475	296.015	370.561	241.93	293.591	265.74	274.643	301.748	305.194	366.047	341.809	249.011	322.926	250.728	323.724	320.854	293.937	286.066	239.685	243.122
1543	IMMADD_07580	IMMADD_07580	CDS	1540279	1541046	+	hypothetical protein	0.352228	0.29431		0.731243	0.417224		38.2871	31.7331	27.1083	26.1347	40.6198	45.5797	12.8766	25.0436	27.572	36.688	45.2521	50.1497	27.3308	53.5678	60.4908	65.6179	36.0548	50.1457	56.0167	32.9081	29.4991	6.35702	20.184	73.6733
1371	IMMADD_06720	IMMADD_06720	CDS	1342255	1342698	+	Putative exported protein	0.261857	0.29431		0.243786	0.73728		76.4028	61.0916	51.5058	59.8347	88.5002	105.593	105.875	92.1415	109.267	85.2749	82.8198	77.3496	36.4411	71.4237	104.219	80.7604	62.7041	0	69.6952	80.6248	120.63	101.712	65.5979	44.204
2634	IMMADD_13035	pyrH	CDS	2659447	2660169	+	UMP kinase	-0.220922	0.29596		-0.040159	0.938523		216.582	166.869	151.581	196.01	207.22	221.821	220.334	206.019	190.451	247.892	195.808	130.049	277.863	374.975	260.912	261.63	253.952	300.874	207.132	177.704	211.761	165.283	244.731	110.51
2519	IMMADD_12460	mutS2	CDS	2537900	2540248	+	endonuclease MutS2	0.211082	0.297034		-0.36154	0.405867		124.165	91.3136	89.6834	112.104	121.859	163.074	100.152	113.877	89.3537	133.862	110.142	89.2495	86.5475	89.2797	152.32	163.203	141.084	213.119	120.501	154.12	141.701	108.069	131.196	139.979
476	IMMADD_02245	IMMADD_02245	CDS	504694	505320	+	Lipoprotein	-0.40656	0.298271		0.624276	0.563555		21.4341	20.9395	17.1686	30.949	22.1741	22.7898	24.3226	21.7359	17.3602	34.7049	23.3375	5.94997	36.4411	8.92797	49.5587	13.4601	31.352	12.5364	13.6785	24.6811	11.0621	0	27.7529	22.102
510	IMMADD_02415	Gly_trna	tRNA	526494	526567	-	tRNA-Gly	0.371599	0.299291		0.65575	0.219717		6202.62	5865.66	2140.2	7518.54	3551.98	6015.25	4748.62	8097.58	3798.81	6264.73	4748.62	10864.6	11957.2	5504.09	6260.43	10645.2	7530.76	2043.44	4863.68	10924.9	6179.53	4971.19	4415.24	3749.97
593	IMMADD_02830	IMMADD_02830	CDS	583343	583504	-	hypothetical protein	-0.254657	0.299291		-0.353125	0.59169		56.0464	53.1044	45.6324	72.2143	52.7861	34.1848	82.9828	51.9772	55.6546	59.4941	35.8601	41.6498	18.2205	40.1758	43.7283	46.269	48.5957	150.437	70.3466	60.88	51.0966	57.2132	42.8909	73.6733
150	IMMADD_00615	birA	CDS	159142	160113	-	biotin--[acetyl-CoA-carboxylase] ligase	0.217845	0.299458		-0.197821	0.739221		104.248	83.974	78.6142	71.5266	100.274	109.391	90.1365	112.932	69.9512	117.997	109.573	100.299	77.4372	151.775	76.5245	127.029	114.435	50.1457	141.344	148.086	103.773	120.783	131.196	110.51
1780	IMMADD_08765	guaB	CDS	1808272	1809738	+	IMP dehydrogenase	-0.148224	0.299719		0.0713152	0.859929		336.79	367.845	341.791	327.372	377.745	338.049	347.669	325.566	343.118	468.02	315.911	254.149	373.521	303.551	415.419	306.217	319.791	162.973	311.349	283.01	367.685	444.992	355.742	294.693
1328	IMMADD_06505	panD	CDS	1289818	1290201	-	aspartate 1-decarboxylase	-0.229405	0.300997		-0.9422	0.000448618		147.09	134.704	138.93	117.606	134.026	139.524	170.258	113.405	154.199	146.752	159.948	116.449	145.764	116.064	102.033	129.553	103.462	188.046	132.225	110.242	116.416	311.494	247.254	154.714
1044	IMMADD_05085	cps2a	CDS	994693	995640	-	LytR family transcriptional regulator	0.255661	0.301252		-0.789845	0.00185396		526.457	336.975	443.447	464.923	423.859	426.17	420.637	464.487	467.703	470.004	509.157	550.797	387.186	424.078	351.284	575.418	429.523	388.629	494.38	689.973	645.292	985.339	772.037	987.222
1333	IMMADD_06530	ldh2	CDS	1293865	1294824	-	L-lactate dehydrogenase	-0.218767	0.304378		0.503512	0.2067		495.191	794.191	740.284	697.384	409.338	442.376	440.667	491.421	387.029	497.768	432.029	543.997	674.159	624.958	415.419	407.167	462.443	351.02	408.401	352.117	467.244	317.851	486.938	545.183
1069	IMMADD_05210	lyrA	CDS	1019481	1020740	+	Lysostaphin resistance protein A	-0.156127	0.304691		0.311906	0.219717		677.654	722.09	840.359	909.213	817.302	600.386	762.584	734.769	755.167	675.258	595.392	649.396	628.608	830.301	754.313	635.147	614.5	601.748	575.8	476.619	539.938	642.059	539.921	685.162
1866	IMMADD_09195	IMMADD_09195	CDS	1895445	1895708	+	Biofilm formation stimulator VEG	0.18318	0.305348		-0.00249315	0.996442		1903.39	2064.59	1972.81	1907.83	2025.1	1975.12	1572.38	1563.57	1729.38	1223.6	2141.93	2283.09	1926.82	1370.44	1747.67	2165.39	2089.61	2720.4	2228.29	2204.84	1944.83	1716.4	1067.23	2136.53
282	IMMADD_01275	nadD	CDS	287178	287762	-	nicotinate (nicotinamide) nucleotide adenylyltransferase	0.146583	0.306376		-0.292232	0.469985		122.322	111.821	112.048	100.412	127.55	149.147	127.336	124.745	104.161	132.87	141.448	132.599	86.5475	71.4237	135.558	126.188	147.355	188.046	104.868	116.824	123.791	101.712	143.811	103.143
1142	IMMADD_05575	adcA	CDS	1094773	1096320	-	zinc ABC transporter substrate-binding lipoprotein AdcA	0.247415	0.306681		0.434166	0.444315		87.8215	83.1105	80.6473	61.898	97.3306	124.331	88.7058	86.4712	73.0148	121.963	119.534	129.199	127.544	40.1758	105.677	121.141	76.8125	25.0728	102.263	80.6248	66.8997	95.3554	60.5519	51.5713
2294	IMMADD_11335	ushA	CDS	2310019	2311338	+	"bifunctional metallophosphatase/5-nucleotidase"	0.157676	0.306681		-0.196908	0.641368		135.49	115.491	112.5	108.665	128.531	144.842	110.167	149.316	128.669	136.836	135.187	137.699	86.5475	160.703	153.049	133.759	126.976	62.6821	134.18	129.438	133.799	177.997	151.38	257.857
487	IMMADD_02300	IMMADD_02300	CDS	510465	512888	+	hyaluronate lyase	0.338291	0.307495		0.358118	0.730538		25.4063	19.8602	16.7168	22.6959	31.9856	24.5624	21.4611	16.0657	12.7648	26.7724	35.5755	44.1998	36.4411	44.6398	24.7794	31.9677	25.0816	50.1457	18.8894	14.8086	27.392	12.714	10.092	14.7347
2109	IMMADD_10410	queC	CDS	2142570	2143238	-	7-cyano-7-deazaguanine synthase QueC	-0.314368	0.307495		-0.0986256	0.910579		36.5887	41.2314	48.1173	32.3245	39.05	41.5282	37.1992	24.0985	29.6144	39.6628	38.9908	28.8998	63.7718	62.4958	43.7283	40.3802	17.2436	62.6821	26.0543	20.8418	23.7046	57.2132	22.707	0
94	IMMADD_00335	msaA	CDS	73012	73320	-	regulatory protein MsaA	0.260377	0.307808		-0.645887	0.0831832		147.678	105.561	120.18	138.927	144.034	128.13	107.305	97.3392	113.352	84.2833	140.879	182.749	145.764	66.9597	126.083	151.426	164.598	288.338	149.161	196.9	123.791	139.855	171.564	309.428
1725	IMMADD_08490	mepR	CDS	1756980	1757399	+	multidrug efflux transporter transcriptional repressor MepR	-0.207418	0.307808		0.525823	0.25066		116.432	131.25	129.216	122.42	103.806	101.035	178.842	100.647	147.561	101.14	118.68	109.649	136.654	111.6	115.151	78.2367	87.7857	37.6093	174.564	139.311	114.309	139.855	80.7358	117.877
1747	IMMADD_08600	IMMADD_08600	CDS	1777450	1778202	-	metal-dependent hydrolase	-0.252661	0.307862		-0.664167	0.156561		46.2428	40.7997	44.5029	32.3245	34.1442	25.0688	42.9222	37.8016	47.9957	45.6122	42.406	48.4497	54.6616	75.8877	35.7114	40.3802	34.4872	87.7549	33.8706	37.2958	31.0794	63.5702	60.5519	66.306
1918	IMMADD_09455	cysE	CDS	1949093	1949773	+	serine O-acetyltransferase	0.257727	0.307862		-0.126347	0.868322		71.1343	52.4567	42.4697	62.5857	58.4768	86.8546	81.5521	53.8673	46.4639	50.57	75.9893	86.6995	127.544	107.136	67.05	80.7604	58.0013	37.6093	55.3654	99.2727	76.3815	44.4992	103.443	81.0406
1671	IMMADD_08220	ccmA	CDS	1699107	1699766	-	multidrug ABC transporter ATP-binding protein	-0.370123	0.308061		1.0878	0.298485		18.1221	20.5078	25.0752	10.3163	26.4912	18.9915	34.3377	11.3405	26.0402	27.7639	22.4837	11.0499	13.6654	22.3199	23.3217	14.3013	10.9732	0	31.9165	14.2602	11.5889	12.714	12.615	14.7347
2675	IMMADD_13240	glpP	CDS	2709041	2709574	+	glycerol-3-phosphate responsive antiterminator GlpP	-0.29125	0.309142		-0.902455	0.0795638		40.2293	32.3807	34.789	26.8225	42.7784	36.9702	45.7836	41.1093	44.4216	43.629	25.6144	22.0999	9.11026	31.2479	60.4908	31.9677	39.1901	25.0728	42.9896	31.2627	45.8289	101.712	73.1669	36.8367
2630	IMMADD_13015	hslU	CDS	2654937	2656340	+	ATP-dependent protease ATPase subunit HslU	0.215559	0.309142		-0.614978	0.07895		345.773	221.7	215.511	218.018	355.571	393.758	250.379	315.644	235.383	337.133	393.038	402.898	446.403	308.015	364.402	422.31	318.223	376.093	360.852	374.604	386.648	406.85	539.921	309.428
1095	IMMADD_05340	hrtB	CDS	1044485	1045540	-	Putative hemin transport system permease protein HrtB	-0.501905	0.310991		-1.53065	0.0290347	1	15.6448	10.7936	17.1686	4.12653	13.3437	11.3949	21.4611	13.2306	14.8072	9.91569	6.26129	2.54999	18.2205	8.92797	8.74565	11.7776	17.2436	25.0728	18.238	12.0663	22.6511	19.0711	58.0289	14.7347
600	IMMADD_02865	brkB	CDS	588391	589608	+	Virulence factor BrkB	0.169672	0.310991		0.543797	0.00646013		1405.6	1711.21	1678.68	1290.92	1367.14	1606.18	1516.58	1371.73	1582.33	1329.69	1933.89	1862.34	1220.78	1517.75	1336.63	1510.89	1313.65	1165.89	1234.32	1160.01	1286.9	902.697	918.37	1510.3
1909	IMMADD_09410	pdxT	CDS	1937094	1937654	+	"pyridoxal 5-phosphate synthase glutaminase subunit PdxT"	-0.279128	0.310991		0.911495	0.0265712		144.344	156.723	184.789	161.623	126.177	140.031	177.412	175.305	185.856	128.904	140.594	141.949	141.209	276.767	190.947	166.568	163.031	137.901	113.987	74.0432	67.9532	44.4992	98.3968	125.245
293	IMMADD_01330	pxpA	CDS	296477	297229	-	5-oxoprolinase subunit PxpA	0.334353	0.310991		2.02598	0.0720116	1	26.0025	25.4728	18.0722	27.5102	20.408	35.4509	11.4459	40.6367	35.2309	23.7977	31.3065	32.2998	31.8859	31.2479	26.237	38.6977	34.4872	25.0728	33.2192	38.9412	16.8566	0	5.04599	14.7347
1330	IMMADD_06515	panB	CDS	1291047	1291865	-	3-methyl-2-oxobutanoate hydroxymethyltransferase	-0.224986	0.310991		-0.336491	0.506935		121.518	112.685	120.406	96.2858	124.607	109.391	125.905	98.2842	106.203	153.693	130.918	113.899	204.981	160.703	123.168	129.553	111.3	137.901	77.5115	85.561	102.193	88.9983	214.455	66.306
944	IMMADD_04585	IMMADD_04585	CDS	916611	917558	+	IS30-like element ISSau1 family transposase	0.2054	0.311209		-0.17203	0.787179		59.7236	51.5933	53.0872	53.6449	58.4768	59.2536	47.2144	40.1642	58.7182	42.6375	66.882	67.1496	81.9924	35.7119	46.6435	76.5542	73.6773	100.291	55.3654	61.9769	76.9083	76.2843	37.8449	51.5713
1463	IMMADD_07180	Asp_trna	tRNA	1452904	1452976	+	tRNA-Asp	0.286511	0.312583		0.353412	0.483175		12527.8	11685.8	5983.49	19708.3	12097.4	8002.53	9318.4	14697.3	10559.6	14283.5	11563.8	23182.8	12836.4	15168.6	17890.7	11486.5	8519.92	6832.35	7224.2	14624.4	12294.8	11544.4	9920.42	18713
1676	IMMADD_08245	esxA	CDS	1704926	1705219	+	WXG100 family type VII secretion effector EsxA	0.186397	0.312733		0.31977	0.359571		4018.62	3817.9	4138.99	4766.83	4139.88	4136.86	3113.29	4229.06	4894.03	3246.4	4962.93	4467.58	4486.8	2794.45	3569.68	3858.84	3818.68	3886.29	5091.01	4757.96	3432.43	3757	1970.46	5090.83
428	IMMADD_02005	trmB	CDS	451909	452553	-	tRNA (guanosine(46)-N7)-methyltransferase TrmB	-0.144121	0.312733		0.0873235	0.813212		401.66	512.479	476.203	318.431	395.013	442.123	473.574	328.402	518.252	364.897	417.23	318.748	423.627	366.047	432.91	372.676	371.522	376.093	376.484	416.287	326.597	394.136	411.248	405.203
560	IMMADD_02665	Asp_trna	tRNA	560471	560546	-	tRNA-Asp	0.337136	0.312783		0.900066	0.057034		466777	524251	153932	600220	400786	453936	343779	469300	462713	383235	538110	757944	923184	345570	569033	898292	486076	212969	378479	502197	361374	323820	217313	429346
2515	IMMADD_12440	rnhC	CDS	2534004	2534942	-	ribonuclease HIII	-0.216361	0.312783		-0.373552	0.491012		62.8174	49.2187	59.1865	72.2143	51.4125	60.5197	95.8595	61.4276	77.6101	63.4604	62.3283	46.7497	50.1064	89.2797	51.0163	51.3165	59.5689	50.1457	51.4572	53.7499	73.2209	57.2132	113.535	44.204
370	IMMADD_01715	IMMADD_01715	CDS	378607	380094	-	DUF6056 domain-containing protein	-0.223047	0.312783		0.124864	0.865998		53.2246	63.8979	64.1564	42.6408	48.8615	39.2492	75.8291	48.1971	60.7605	33.7133	56.9208	55.2497	91.1026	80.3517	53.2027	59.7291	39.1901	62.6821	46.8977	44.4259	42.6683	31.7851	60.5519	22.102
1392	IMMADD_06825	IMMADD_06825	CDS	1379065	1379424	+	hypothetical protein	0.271968	0.312905		0.539943	0.253072		1232.21	1505.7	1420.7	2427.78	1301.01	1567.18	1103.1	1223.36	1142.71	705.005	1586.1	1888.69	1097.79	897.261	816.99	1318.25	1167.86	1103.2	1105.35	983.403	1092.52	940.84	502.076	1444
1167	IMMADD_05700	RFAM:RF01797	ncRNA	1121173	1121269	+	Fst antitoxin sRNA	0.428517	0.313022		1.41984	0.201899		30.1461	36.4823	22.3644	29.5735	47.4879	27.8543	5.72295	18.9008	28.0826	14.8735	37.8524	45.8997	77.4372	17.8559	37.169	48.7928	39.1901	12.5364	28.6597	31.2627	50.043	25.4281	2.523	7.36733
2071	IMMADD_10220	yqgC	CDS	2107755	2108243	+	DUF456 domain-containing protein	-0.202238	0.314508		-0.337946	0.433633		113.046	114.628	139.382	119.669	82.8095	75.2065	97.2902	126.163	111.309	98.1653	91.0733	81.5995	186.76	71.4237	99.8462	120.299	109.732	150.437	95.0981	122.308	109.568	190.711	103.443	103.143
2310	IMMADD_11415	iscA	CDS	2322792	2323151	+	iron-sulfur cluster assembly accessory protein	-0.178486	0.317209		-0.19594	0.669013		140.505	144.634	128.087	167.812	113.422	138.258	150.228	135.613	148.072	89.2412	111.28	122.399	122.989	174.095	122.439	127.029	164.598	125.364	163.491	148.635	104.827	120.783	209.409	198.918
525	IMMADD_02490	IMMADD_02490	CDS	535759	535878	-	hypothetical protein	0.545035	0.318162		0.891473	0.511518		14.6158	11.6571	11.2951	13.7551	13.1475	17.9787	11.4459	13.7031	10.7224	13.882	22.7683	56.0997	13.6654	0	16.0337	21.0314	25.0816	37.6093	12.3758	8.22702	3.16061	0	2.523	0
75	IMMADD_00240	phoU	CDS	53954	54595	-	phosphate signaling complex protein PhoU	0.514155	0.318882		0.751629	0.701431		7.98998	6.90788	6.09938	4.12653	6.27939	5.82407	8.58443	14.1756	5.10593	4.95784	9.67654	20.3999	18.2205	13.3919	17.4913	7.57129	0	0	3.25679	10.9694	5.79446	0	7.56899	7.36733
534	IMMADD_02535	citB	CDS	546760	547383	-	DNA-binding response regulator	0.279826	0.320972		0.271533	0.794097		26.0707	26.3363	24.1716	27.5102	33.163	39.5024	18.5996	32.1314	30.6356	13.882	31.5911	19.5499	9.11026	13.3919	32.7962	25.2376	40.7577	0	31.2651	32.3596	27.9188	12.714	32.7989	44.204
2102	IMMADD_10375	saeS	CDS	2137498	2138553	-	two-component system sensor histidine kinase SaeS	0.158236	0.323538		0.479391	0.14166		218.601	250.843	233.584	207.702	240.383	285.38	181.704	229.645	196.068	242.934	286.027	226.099	236.867	183.023	249.98	179.187	235.14	175.51	220.81	219.387	248.108	88.9983	196.794	213.653
1323	IMMADD_06480	IMMADD_06480	CDS	1285210	1285485	+	hypothetical protein	-0.145813	0.323538		0.171756	0.64867		306.951	251.706	269.276	290.921	298.467	277.276	407.76	249.018	304.313	384.729	250.736	283.898	286.973	397.294	314.115	273.408	275.898	351.02	373.879	296.721	293.937	273.352	257.346	397.836
913	IMMADD_04430	sfaD	CDS	884505	886481	+	D-ornithine--citrate ligase SfaD	-0.198098	0.323538		0.0708801	0.9105		79.9723	67.5677	66.4154	68.7755	89.2851	83.3095	98.721	59.065	73.5254	81.3086	89.0811	73.9496	104.768	111.6	114.422	58.0466	108.165	62.6821	75.5574	69.107	72.6941	76.2843	90.8278	44.204
2412	IMMADD_11925	fecB	CDS	2428155	2429114	+	ABC transporter substrate-binding protein	0.338351	0.32483		-0.866365	0.254434		19.3683	13.8158	16.265	10.3163	20.8005	15.4465	15.7381	18.4283	13.786	15.8651	21.9145	13.5999	13.6654	17.8559	8.74565	19.3489	12.5408	0	26.7056	15.3571	27.9188	38.1421	30.2759	58.9386
2356	IMMADD_11645	dppB	CDS	2374264	2375190	+	peptide ABC transporter permease	0.235579	0.32483		-0.352631	0.559824		65.4158	39.9362	58.5088	65.3368	60.8316	68.3695	62.9525	61.4276	58.2076	42.6375	42.9752	91.7995	59.2167	44.6398	43.7283	70.6654	61.1365	150.437	84.6764	78.9794	73.2209	50.8562	52.9829	81.0406
1658	IMMADD_08155	mngR	CDS	1686118	1686822	-	GntR family transcriptional regulator	-0.266344	0.32483		-0.191281	0.787179		141.652	161.472	173.267	165.749	108.712	112.43	177.412	136.558	160.326	83.2918	162.794	132.599	195.871	124.992	113.693	128.712	134.814	376.093	106.171	112.436	77.9618	114.426	65.5979	132.612
1179	IMMADD_05760	wcaG	CDS	1135310	1136161	-	NAD(P)-dependent oxidoreductase	-0.24505	0.326747		-0.531966	0.144454		228.116	206.589	223.87	256.533	195.839	165.353	257.533	258.941	299.718	241.943	145.717	127.499	150.319	200.879	177.099	158.156	170.869	200.583	273.57	276.976	262.331	279.709	444.047	272.591
306	IMMADD_01395	alaS	CDS	306448	309081	-	alanine--tRNA ligase	-0.209786	0.326747		-0.174361	0.729609		307.656	251.49	249.849	267.537	310.241	294.749	353.392	326.039	276.231	406.543	261.267	245.649	364.411	406.222	405.215	333.137	257.087	137.901	310.697	287.397	305.526	343.279	534.875	147.347
1662	IMMADD_08175	ubiE	CDS	1689790	1690551	-	SAM-dependent methyltransferase	-0.448338	0.326747		0.153767	0.919127		16.0107	16.4062	19.4276	11.0041	10.9889	10.8885	4.29222	18.9008	17.8707	4.95784	13.9456	5.94997	72.8821	26.7839	17.4913	15.1426	12.5408	0	12.3758	7.13009	15.2763	19.0711	20.184	14.7347
1627	IMMADD_08000	IMMADD_08000	CDS	1649643	1650314	+	GMP synthase	-0.394797	0.326936		-1.03042	0.19202		17.6512	11.2253	8.1325	12.3796	11.7739	15.9529	11.4459	13.2306	13.2754	20.8229	11.6688	12.7499	27.3308	31.2479	13.8473	8.41255	25.0816	62.6821	9.77036	9.32396	15.2763	25.4281	20.184	14.7347
549	IMMADD_02610	Gly_trna	tRNA	559499	559573	-	tRNA-Gly	0.349479	0.327937		0.641862	0.441018		16564.1	13664.4	5692.3	16026.1	14851.2	13365.2	11136.9	15171.7	14535.6	15618.2	18877.8	30602.4	40827.6	10079.7	22721.2	22134.3	15754.4	6920.1	12311.3	28632.8	12612.4	12434.3	11709.2	15294.6
604	IMMADD_02885	IMMADD_02885	CDS	592096	592482	-	hypothetical protein	0.443626	0.33092		-1.5797	0.00122719	1	91.7917	35.6188	29.3674	45.3919	74.764	77.9919	55.7988	70.878	59.7393	72.3845	79.12	83.2995	54.6616	31.2479	71.4228	63.9354	75.2449	100.291	108.777	207.869	192.271	133.498	262.392	125.245
2426	IMMADD_11995	nolL	CDS	2440859	2441869	-	acyltransferase	-0.195987	0.331178		-0.589272	0.12514		83.6334	79.2248	68.2227	79.7796	82.8095	60.7729	64.3832	70.4055	76.0783	87.2581	66.5974	63.7496	91.1026	89.2797	94.0158	63.9354	48.5957	112.828	103.566	93.2396	75.328	120.783	121.104	110.51
1222	IMMADD_05975	RFAM:RF02386	ncRNA	1178024	1178098	+	Staphylococcus sRNA sau-19	0.3767	0.331552		0.809608	0.165837		540.737	530.828	183.885	775.788	633.63	597.854	619.51	699.33	402.347	431.332	774.408	736.096	491.954	424.078	1012.31	790.779	667.798	112.828	341.962	835.317	464.083	470.42	307.805	132.612
2152	IMMADD_10625	prfB	CDS	2191274	2192266	+	peptide chain release factor 2	-0.155593	0.333605		-0.478056	0.118965		177.981	150.246	170.105	189.82	159.928	167.126	164.535	163.492	163.39	193.356	143.725	185.299	177.65	249.983	150.863	167.41	183.409	225.656	149.812	176.607	161.718	171.64	295.19	132.612
2218	IMMADD_10955	metN2	CDS	2251877	2252902	+	Methionine import ATP-binding protein MetN 2	-0.202549	0.334571		0.503632	0.371536		80.8939	67.9995	62.5751	79.0919	81.4359	79.5112	105.875	65.2078	93.4385	91.2243	75.7047	76.4996	113.878	80.3517	59.0332	70.6654	144.219	50.1457	109.428	75.6886	73.2209	63.5702	68.1209	73.6733
1507	IMMADD_07400	lldP	CDS	1498278	1499870	+	L-lactate permease	-0.201751	0.334618		0.825669	0.000957558		450.024	577.672	697.814	582.529	428.372	365.144	568.003	511.739	485.063	428.358	534.202	517.647	464.623	455.326	464.977	355.851	473.416	338.483	509.361	325.242	345.56	305.137	262.392	353.632
618	IMMADD_02955	gatB	CDS	604770	606197	-	Asp-tRNA(Asn)/Glu-tRNA(Gln) amidotransferase subunit GatB	-0.141962	0.334618		-0.108883	0.748537		937.998	846.647	792.919	926.406	970.558	929.826	952.872	912.909	830.734	1276.15	800.307	665.546	901.916	1209.74	1047.29	1038.95	863.749	802.331	947.725	815.572	951.871	966.268	1269.07	854.61
1646	IMMADD_08095	RFAM:RF02894	ncRNA	1671265	1671534	+	Staphylococcus sRNA 35 (srn_0335)	-0.167465	0.335433		0.0367554	0.944639		85.8301	79.6565	93.9756	96.9735	97.5268	69.1292	113.028	79.3834	100.587	85.2749	76.2739	67.9996	77.4372	98.2076	77.9821	57.2053	86.2181	87.7549	87.2818	92.1427	92.7113	38.1421	116.058	103.143
1493	IMMADD_07330	IMMADD_07330	CDS	1481575	1482177	+	Membrane spanning protein	0.211614	0.335433		0.00334169	0.996442		48.3686	56.99	49.9245	50.8939	52.7861	48.1119	50.0758	63.7902	44.9322	51.5616	44.9675	56.0997	22.7757	62.4958	24.0505	46.269	36.0548	50.1457	53.4113	70.7524	54.784	31.7851	52.9829	36.8367
2666	IMMADD_13195	porG	CDS	2697433	2699193	+	2-oxoacid:acceptor oxidoreductase subunit alpha	0.159802	0.336858		0.300708	0.479529		136.108	145.066	146.837	155.433	145.8	171.683	103.013	130.416	123.563	118.988	151.979	164.049	141.209	129.456	164.71	163.203	156.76	87.7549	104.868	109.694	161.191	133.498	103.443	117.877
2300	IMMADD_11365	ldhA	CDS	2314542	2315501	+	D-glycerate dehydrogenase	0.203833	0.336972		-0.279007	0.543505		167.842	150.462	170.331	170.563	137.362	175.735	107.305	203.656	114.883	145.761	165.64	232.899	136.654	281.231	144.303	158.156	130.111	150.437	127.015	131.632	170.673	228.853	161.472	265.224
1520	IMMADD_07465	sbnH	CDS	1515719	1516921	+	staphyloferrin B biosynthesis decarboxylase SbnH	-0.318019	0.337428		0.459998	0.699503		13.5641	15.9745	19.4276	20.6327	10.9889	10.6353	11.4459	6.14276	9.70126	11.8988	15.3686	12.7499	18.2205	22.3199	14.5761	18.5076	15.676	12.5364	10.4217	12.6148	8.4283	6.35702	12.615	14.7347
1152	IMMADD_05625	fieF	CDS	1104407	1105273	-	transporter	0.345346	0.337838		0.940342	0.191837		135.394	186.729	166.49	215.267	126.373	190.169	101.582	147.426	120.5	53.5447	166.778	197.199	59.2167	93.7436	115.151	157.315	246.114	12.5364	122.455	105.306	161.718	146.212	45.4139	176.816
246	IMMADD_01095	nfo	CDS	251355	252245	-	deoxyribonuclease IV	-0.176712	0.338263		-0.150062	0.768069		139.146	120.672	114.081	132.049	133.633	154.718	177.412	150.261	122.542	184.432	126.933	107.099	173.095	178.559	139.93	137.966	141.084	37.6093	148.509	117.372	142.228	197.068	196.794	66.306
2567	IMMADD_12700	divIVA	CDS	2584116	2584733	+	cell division protein DivIVA	0.116919	0.339758		-0.023846	0.934019		766.409	734.394	704.139	953.229	775.505	786.25	738.261	690.352	686.747	754.584	671.95	678.296	687.825	727.629	664.67	914.444	703.853	614.285	765.996	896.745	876.017	788.271	797.266	1016.69
167	IMMADD_00700	gpsA	CDS	174547	175545	-	NAD(P)H-dependent glycerol-3-phosphate dehydrogenase	-0.136377	0.341793		0.148302	0.697957		201.807	183.059	193.599	174.002	219.779	206.121	220.334	180.503	233.341	224.095	175.316	138.549	214.091	214.271	260.183	214.52	249.249	137.901	201.921	195.255	204.913	197.068	211.932	191.551
13	IMMADDIOOM_174	IMMADDIOOM_174	regulatory_region	1441151	1441366	+	T-box leader	0.209692	0.342338		-0.344382	0.337148		303.301	243.935	197.439	262.723	260.595	203.336	283.286	254.688	217.002	246.901	260.413	444.548	305.194	294.623	360.758	431.564	235.14	338.483	330.889	391.058	333.972	451.349	252.3	375.734
2652	IMMADD_13125	ftsK	CDS	2682985	2685354	+	DNA translocase FtsK	0.127192	0.343702		-0.102398	0.790294		352.748	280.633	291.866	332.186	351.057	409.711	316.193	361.005	277.762	365.889	371.408	328.098	469.179	415.15	363.673	395.39	308.818	388.629	315.908	351.568	381.381	425.921	287.621	324.163
2138	IMMADD_10555	IMMADD_10555	CDS	2175086	2175964	+	EMYY motif lipoprotein	0.174826	0.343702		-0.131665	0.79436		88.0889	89.1549	94.4274	73.5898	109.104	111.164	74.3984	68.5154	72.5042	85.2749	121.241	82.4495	91.1026	58.0318	94.7446	79.9192	84.6505	112.828	85.9791	83.9156	109.041	114.426	70.6439	58.9386
2711	IMMADD_13420	rpsN	CDS	2746442	2746711	+	30S ribosomal protein S1	-0.277171	0.344182		0.354077	0.700971		24.1013	21.5871	21.4608	24.0714	25.3138	17.219	24.3226	15.5932	35.2309	42.6375	19.9223	30.5998	27.3308	8.92797	36.4402	29.4439	21.9464	25.0728	31.2651	27.4234	21.5975	31.7851	15.138	0
2074	IMMADD_10235	IMMADD_10235	CDS	2109668	2110063	+	Lipoprotein	0.164338	0.346335		-0.107148	0.812898		123.578	112.253	108.659	107.29	161.891	171.177	117.321	118.13	114.373	129.896	135.187	132.599	118.433	80.3517	129.727	149.743	136.381	75.2185	145.253	101.467	132.746	184.354	113.535	66.306
2493	IMMADD_12330	yozB	CDS	2512979	2513440	+	DUF420 domain-containing protein	-0.19476	0.34794		1.07275	0.000245763	1	238.063	317.979	303.613	251.031	259.417	240.813	356.254	265.084	255.807	299.454	219.999	202.299	282.418	299.087	223.014	185.917	239.843	75.2185	280.084	232.002	210.708	139.855	151.38	184.183
1454	IMMADD_07135	azlD2	CDS	1444081	1444410	+	Branched-chain amino acid transport protein (AzlD)	-0.486587	0.34794		-1.08824	0.123621		21.4118	12.5205	17.6204	19.9449	8.63416	8.6095	7.15369	13.7031	26.5508	13.882	3.69985	21.2499	27.3308	17.8559	10.2033	7.57129	21.9464	62.6821	22.1461	15.9056	18.4369	50.8562	17.661	66.306
395	IMMADD_01840	nifS	CDS	410711	411877	-	aminotransferase	-0.192251	0.347957		0.0753819	0.91229		59.1009	51.8091	58.9606	52.9572	63.7751	59.76	92.998	55.7574	56.1652	73.3761	62.8975	46.7497	63.7718	89.2797	64.8636	49.634	59.5689	75.2185	44.2923	45.5229	48.4627	63.5702	50.4599	29.4693
1613	IMMADD_07930	uhpT_W425R	CDS	1627100	1628479	+	hexose phosphate transporter UhpT	0.431087	0.349408		0.31858	0.791767		219.254	89.1549	92.1684	83.9062	61.0278	272.465	280.425	352.973	298.697	20.8229	215.445	331.498	309.749	285.695	222.285	324.724	286.871	200.583	250.772	280.267	246.528	152.569	133.719	250.489
1871	IMMADD_09220	glmU	CDS	1898818	1900170	+	bifunctional UDP-N-acetylglucosamine diphosphorylase/glucosamine-1-phosphate N-acetyltransferase GlmU	0.0974946	0.349408		-0.0434312	0.895914		432.762	458.727	424.246	457.357	423.466	460.355	392.022	473.465	404.9	452.155	462.766	511.697	378.076	544.606	360.758	473.626	401.306	338.483	384.952	421.224	439.852	489.491	439.001	360.999
621	IMMADD_02970	putP	CDS	608338	609876	+	sodium/proline symporter PutP	-0.208643	0.349408		-0.0399163	0.935031		205.458	203.135	245.33	265.474	180.533	150.666	240.364	248.546	241	201.288	115.265	126.649	145.764	129.456	174.913	222.091	214.761	338.483	267.708	245.165	207.547	190.711	179.133	191.551
1973	IMMADD_09730	yjjP	CDS	2014728	2015492	-	Putative threonine/serine exporter	-0.224703	0.349408		-0.0223019	0.978995		168.895	182.627	210.993	188.445	164.442	146.868	226.057	160.657	201.684	116.014	171.616	137.699	223.201	93.7436	130.456	115.252	164.598	351.02	197.361	156.313	148.549	171.64	70.6439	154.714
1607	IMMADD_07900	ugpA	CDS	1620470	1621738	+	sugar ABC transporter permease	0.57329	0.351824		1.95272	0.286769		12.2713	18.9967	20.1054	18.5694	9.22286	18.4851	1.43074	14.6481	8.16948	1.98314	27.6066	33.1498	31.8859	4.46398	13.8473	14.3013	7.83801	0	5.86221	7.67855	4.21415	0	5.04599	14.7347
2530	IMMADD_12515	IMMADD_12515	CDS	2550778	2551284	+	Membrane protein	-0.512496	0.355114		3.74622	0.0356835	1	10.7672	14.4634	16.265	13.7551	11.1852	5.57085	20.0303	7.0878	10.7224	0.991569	12.8072	7.64996	27.3308	22.3199	17.4913	18.5076	6.27041	0	18.238	2.74234	6.848	0	0	7.36733
999	IMMADD_04860	moaA	CDS	955026	956048	-	"GTP 3%2C8-cyclase MoaA"	0.141742	0.355114		0.242705	0.531772		200.156	210.043	232.002	211.141	192.895	221.568	191.719	239.568	203.726	182.449	192.677	255.849	173.095	178.559	145.032	174.981	250.816	175.51	177.169	227.614	194.378	190.711	146.334	235.755
1688	IMMADD_08305	IMMADD_08305	CDS	1718843	1719454	+	DUF5080 domain-containing protein	0.159971	0.356486		-0.40098	0.357249		92.1807	69.5106	78.8401	71.5266	95.5645	93.9448	104.444	94.5041	105.693	79.3255	89.3657	92.6495	54.6616	89.2797	102.033	115.252	65.8393	87.7549	85.3278	81.1733	102.193	152.569	90.8278	117.877
1054	IMMADD_05135	IMMADD_05135	CDS	1002786	1002977	-	Haloacid dehalogenase-like hydrolase	-0.301358	0.356846		-0.359456	0.710785		17.8894	17.0538	23.0421	27.5102	13.9324	11.9014	28.6148	17.4833	13.2754	8.92412	10.2458	19.5499	13.6654	26.7839	12.3897	15.9838	15.676	37.6093	14.9812	20.2933	13.696	6.35702	27.7529	14.7347
243	IMMADD_01080	fur	CDS	249142	249552	-	Ferric uptake regulation protein	-0.264526	0.357981		-0.0995502	0.909624		45.4089	42.3108	42.6956	28.8857	50.8238	53.4295	75.8291	43.9444	64.3347	51.5616	43.829	33.9998	72.8821	44.6398	52.4739	34.4914	17.2436	12.5364	54.714	35.6504	38.9809	88.9983	45.4139	14.7347
238	IMMADD_01055	glpG	CDS	243586	245049	-	rhomboid family intramembrane serine protease	0.161298	0.358709		0.126833	0.795818		187.017	139.453	142.093	136.176	184.261	195.739	171.689	176.25	203.216	223.103	218.007	236.299	177.65	267.839	212.811	211.155	158.328	238.192	179.123	215.548	172.253	146.212	141.288	154.714
1354	IMMADD_06635	nsaS	CDS	1324252	1325139	-	nisin susceptibility-associated two-component system sensor histidine kinase NsaS	0.183013	0.35897		-0.834896	0.00177925		163.325	118.513	132.153	112.792	172.487	174.975	151.658	144.119	135.307	147.744	189.831	171.699	132.099	102.672	174.184	166.568	163.031	238.192	113.336	144.247	178.575	228.853	249.777	213.653
920	IMMADD_04465	IMMADD_04465	CDS	892610	893047	-	Uncharacterized conserved protein with an alpha/beta hydrolase fold	0.29252	0.360095		-0.847409	0.118965		47.7324	33.4601	44.5029	24.0714	48.8615	58.2407	51.5066	48.1971	34.2097	40.6543	73.1433	36.5498	40.9962	80.3517	49.5587	50.4753	25.0816	50.1457	25.4029	52.6529	74.2744	69.9273	78.2129	7.36733
2273	IMMADD_11230	IMMADD_11230	CDS	2286768	2287133	+	phage tail protein	0.37681	0.360095		-0.937308	0.369929		11.5733	5.61266	7.45479	8.25306	10.4002	9.11594	8.58443	11.3405	10.2119	16.8567	11.0996	14.4499	4.55513	8.92797	9.47446	15.1426	14.1084	37.6093	2.60543	14.2602	12.1157	19.0711	7.56899	7.36733
2292	IMMADD_11325	yecE	CDS	2308304	2309152	+	DUF72 domain-containing protein	0.139954	0.360095		-0.30894	0.369929		148.288	123.694	123.569	145.804	157.181	148.894	108.736	137.031	145.519	116.014	141.164	140.249	141.209	165.167	137.015	128.712	175.571	188.046	121.804	158.507	189.637	171.64	153.903	191.551
800	IMMADD_03865	RFAM:RF02396	ncRNA	771313	771371	+	Staphylococcus sRNA sau-5949	0.593983	0.360095		0.822617	0.564618		67.8183	35.6188	5.19577	56.3959	47.8804	53.936	72.9677	68.988	20.4237	64.452	99.0423	124.099	141.209	44.6398	135.558	126.188	81.5153	0	36.476	182.091	49.5163	63.5702	35.3219	14.7347
119	IMMADD_00460	folA	CDS	95797	96276	-	Dihydrofolate reductase	0.20618	0.360095		0.272626	0.633173		91.0447	82.6787	83.1322	87.3449	104.395	106.099	81.5521	111.515	60.7605	85.2749	143.156	118.999	118.433	120.528	111.507	97.5855	112.867	37.6093	70.3466	68.0101	69.0067	63.5702	93.3508	66.306
2517	IMMADD_12450	cvpA	CDS	2535584	2536105	+	colicin V production protein CvpA	0.1846	0.360095		-0.0715132	0.882308		384.345	350.143	362.348	377.578	383.828	338.049	470.713	384.159	420.218	305.403	513.426	423.298	305.194	254.447	281.319	286.027	348.008	250.728	467.023	427.257	393.496	565.775	305.282	626.223
1496	IMMADD_07345	IMMADD_07345	CDS	1484347	1485078	+	50S rRNA methyltransferase	-0.308296	0.360295		-0.781999	0.16134		40.9615	26.9839	35.2408	48.1429	39.05	41.5282	35.7685	58.12	44.9322	47.5953	25.899	28.0498	86.5475	35.7119	41.5419	19.3489	20.3788	62.6821	24.7516	41.1351	28.4455	69.9273	65.5979	14.7347
2563	IMMADD_12680	yggS	CDS	2581673	2582341	+	YggS family pyridoxal phosphate enzyme	0.158416	0.360295		-0.189182	0.60374		373.167	274.588	281.927	294.359	458.592	429.968	420.637	409.203	330.864	329.201	390.477	419.898	419.072	428.542	454.774	475.309	330.764	376.093	313.303	380.088	350.301	457.706	358.265	198.918
1034	IMMADD_05035	gpsA	CDS	983708	984790	-	octopine dehydrogenase	-0.150153	0.360295		0.198689	0.646059		216.094	228.608	249.397	253.094	208.397	186.117	309.04	244.766	261.423	201.288	200.077	224.399	150.319	308.015	216.455	216.202	161.463	238.192	201.269	185.382	193.324	158.926	211.932	162.081
734	IMMADD_03535	fMR2	CDS	702361	702987	+	nitroreductase family protein	0.170353	0.360637		0.36258	0.513295		84.867	84.8374	71.3853	102.476	89.0889	83.816	81.5521	92.1415	114.883	54.5363	86.8043	83.2995	54.6616	80.3517	77.9821	103.474	86.2181	100.291	87.9332	100.918	86.9169	69.9273	47.9369	110.51
1176	IMMADD_05745	nhaP	CDS	1129426	1131504	+	sodium:proton antiporter	-0.131804	0.362461		-0.405011	0.136681		275.423	235.732	254.818	249.655	269.229	272.465	317.624	263.666	285.932	280.614	247.036	222.699	218.646	334.799	304.64	279.297	241.411	401.165	241.002	236.938	282.348	425.921	277.529	191.551
783	IMMADD_03780	ydbS	CDS	751062	751541	-	bPH-2 domain-containing protein	0.282285	0.36408		1.12613	0.234491		24.8197	26.768	32.9818	33.7	30.2196	27.601	31.4762	25.0436	31.1462	18.8398	29.0296	29.7498	22.7757	0	26.237	42.904	21.9464	12.5364	25.4029	41.1351	21.5975	0	17.661	22.102
221	IMMADD_00970	IMMADD_00970	CDS	230500	231081	+	hypothetical protein	0.284175	0.36408		0.630757	0.460477		50.1114	49.4345	55.3462	69.4633	55.1409	71.6614	48.6451	63.7902	65.3559	29.7471	58.9131	77.3496	9.11026	35.7119	63.406	59.7291	47.0281	0	73.6033	39.4897	69.5335	12.714	60.5519	36.8367
468	IMMADD_02205	dAP2	CDS	497935	498705	-	dipeptidyl aminopeptidase	-0.276112	0.36408		-0.372416	0.614432		36.0634	42.0949	37.0481	45.3919	32.3781	28.3607	34.3377	40.6367	53.1016	30.7386	19.0685	22.9499	13.6654	62.4958	18.2201	21.0314	29.7844	75.2185	31.9165	41.6836	42.6683	31.7851	45.4139	29.4693
671	IMMADD_03220	IMMADD_03220	CDS	658896	663425	-	phage tail tape measure protein	0.439814	0.364905		1.68692	0.318012		14.4556	20.2919	17.3945	11.0041	12.5588	16.7126	4.29222	12.758	14.8072	3.96628	22.4837	26.3499	13.6654	49.1038	16.7625	16.8251	1.5676	0	9.77036	9.32396	15.8031	0	7.56899	29.4693
520	IMMADD_02465	traP	CDS	532006	532509	+	signal transduction protein TRAP	-0.147307	0.365345		0.358286	0.248495		259.329	290.995	295.933	291.608	273.938	221.568	291.871	255.161	299.207	248.884	247.89	216.749	378.076	205.343	266.014	174.14	232.005	313.41	267.708	239.132	308.16	209.782	179.133	257.857
2371	IMMADD_11720	pepF	CDS	2389782	2391590	+	oligoendopeptidase F	0.178808	0.367053		-0.491988	0.0951249		597.995	516.796	540.134	563.272	605.373	622.416	443.529	576.002	491.701	667.326	542.171	558.447	391.741	544.606	544.417	536.72	511.038	401.165	573.846	722.881	760.128	737.415	996.583	906.182
1278	IMMADD_06255	IMMADD_06255	CDS	1237072	1237503	+	peptidase M23	-0.215855	0.367053		0.853856	0.0257434		185.664	250.411	235.391	259.284	229.394	164.087	253.241	185.228	174.623	133.862	166.209	162.349	305.194	151.775	182.201	187.6	203.788	137.901	213.645	154.12	104.3	108.069	116.058	191.551
1286	IMMADD_06295	farE	CDS	1246252	1248741	-	fatty acid efflux MMPL transporter FarE	-0.365506	0.368694		-0.227665	0.865998		10.2404	11.0094	9.71382	15.1306	6.86808	8.10306	18.5996	4.7252	8.68008	8.92412	8.53813	5.94997	0	4.46398	11.6609	9.2538	7.83801	50.1457	12.3758	17.551	8.4283	0	7.56899	0
1966	IMMADD_09695	vraX	CDS	2009262	2009429	-	Protein VraX	0.70355	0.368977		-2.36966	0.00192454	1	245.367	48.1393	61.4456	67.4	85.7529	120.786	124.474	189.953	101.097	107.089	161.086	288.148	95.6578	8.92797	120.982	201.06	167.733	250.728	245.562	537.499	500.43	826.413	537.398	795.672	1
87	IMMADD_00300	dapD	CDS	66840	67559	+	2%2C3%2C4%2C5-tetrahydropyridine-2%2C6-dicarboxylate N-acetyltransferase	0.51966	0.369215		-1.42529	0.0926536	1	27.9367	9.28247	16.265	20.6327	18.0533	19.498	0	25.5161	23.9979	29.7471	12.238	27.1998	27.3308	13.3919	8.01685	17.6663	31.352	12.5364	18.238	54.8468	43.1951	57.2132	60.5519	95.7753
1478	IMMADD_07255	IMMADD_07255	CDS	1469737	1470396	+	hypothetical protein	-0.311883	0.370691		1.95693	0.0108079	1	41.1256	33.2442	44.9547	41.9531	39.4424	32.4122	65.814	26.9337	39.8262	71.393	42.9752	16.9999	45.5513	58.0318	51.7451	27.7614	61.1365	0	56.6681	43.329	62.1587	31.7851	7.56899	44.204
771	IMMADD_03720	sprT	CDS	740763	741218	-	SprT family protein	-0.225616	0.371103		1.03488	0.165837		28.6619	31.7331	39.3071	41.2653	35.714	19.7512	40.0607	31.1863	31.1462	28.7555	23.9068	36.5498	31.8859	31.2479	35.7114	25.2376	31.352	12.5364	31.2651	28.5203	24.7581	0	25.23	22.102
1611	IMMADD_07920	ycjR	CDS	1625047	1626015	+	xylose isomerase	0.43318	0.371601		2.93452	0.00478017	1	48.3154	72.9645	65.06	67.4	44.152	69.8889	41.4914	53.3948	33.1885	35.6965	99.6115	124.949	77.4372	49.1038	57.5756	42.904	32.9196	0	29.3111	25.2295	23.1778	19.0711	2.523	44.204
904	IMMADD_04385	ybcI	CDS	874314	874829	-	Membrane-bound metal-dependent hydrolase	0.188244	0.372536		-0.330949	0.517894		61.324	60.0122	49.0209	62.5857	66.5223	58.7472	62.9525	62.3727	39.3156	57.511	87.0889	62.0497	31.8859	58.0318	60.4908	60.5703	56.4337	87.7549	52.1086	46.0713	47.936	69.9273	60.5519	110.51
298	IMMADD_01355	greA	CDS	301114	301590	-	transcription elongation factor GreA	-0.128412	0.372893		-0.149937	0.552991		519.736	494.993	557.754	533.698	527.076	494.286	593.757	531.585	586.16	589.983	391.331	411.398	460.068	473.182	488.299	381.088	501.633	526.53	532.159	603.863	628.435	521.276	668.594	456.775
2587	IMMADD_12800	IMMADD_12800	CDS	2609311	2610282	+	Lipoprotein%2C putative	0.201569	0.372893		-0.187529	0.78628		67.7816	55.4789	67.9968	63.2735	74.3715	71.6614	70.1062	65.2078	87.3114	50.57	77.1277	110.499	40.9962	26.7839	82.3549	69.8241	39.1901	62.6821	85.9791	65.8162	69.5335	95.3554	60.5519	66.306
2139	IMMADD_10560	ytxJ	CDS	2176118	2176438	+	bacillithiol system protein YtxJ	-0.160316	0.374365		-0.248171	0.545887		160.333	148.088	171.46	185.694	125.392	122.812	134.489	162.074	117.947	149.727	135.756	119.849	163.985	174.095	166.896	172.457	153.625	338.483	184.334	191.415	134.326	133.498	153.903	147.347
1219	IMMADD_05960	ydfG	CDS	1176099	1176794	-	Uncharacterized oxidoreductase SAV2478	0.316145	0.378114		-1.45551	1.10936e-06	1	151.231	83.974	91.7166	98.349	135.792	159.022	81.5521	113.877	119.989	146.752	112.703	147.899	100.213	107.136	79.4397	161.521	122.273	137.901	107.474	222.678	209.127	355.993	310.328	272.591
402	IMMADD_01875	serA	CDS	418076	419680	+	phosphoglycerate dehydrogenase	0.335163	0.379158		-1.21649	0.00646013	1	38.479	22.0189	23.268	23.3837	29.8271	30.6397	30.0455	24.5711	31.1462	32.7218	27.6066	27.1998	22.7757	13.3919	26.237	31.9677	32.9196	100.291	35.1733	75.6886	48.4627	31.7851	68.1209	95.7753
1951	IMMADD_09620	sdrD	CDS	1987095	1991267	+	MSCRAMM family adhesin SdrD	-0.366134	0.380802		-0.00765159	0.996442		31.632	26.768	20.1054	24.0714	24.5289	40.2621	42.9222	14.1756	28.0826	40.6543	22.4837	33.1498	0	58.0318	56.1179	20.1901	36.0548	25.0728	48.2004	19.1964	46.3557	76.2843	10.092	14.7347
2337	IMMADD_11550	addB	CDS	2350271	2353747	+	helicase-exonuclease AddAB subunit AddB	0.195752	0.3819		-0.472885	0.250464		194.031	151.326	139.156	160.935	186.027	222.834	114.459	197.041	137.349	167.575	233.091	230.349	300.639	241.055	184.388	240.599	167.733	250.728	140.693	145.893	170.673	292.423	174.087	213.653
2031	IMMADD_10020	mntR	CDS	2065446	2066090	+	metal-dependent transcriptional regulator	-0.125175	0.382203		0.234259	0.50682		346.581	356.619	400.752	378.265	345.367	314.247	443.529	288.71	353.841	283.589	335.264	359.548	437.293	325.871	303.911	296.963	382.495	501.457	354.338	327.436	317.115	241.567	254.823	368.367
256	IMMADD_01145	era	CDS	262919	263818	-	GTPase Era	0.252151	0.382203		-0.194089	0.790709		92.9878	82.6787	86.7467	65.3368	112.637	121.546	70.1062	87.4163	97.5232	116.014	140.025	131.749	50.1064	75.8877	165.439	121.982	73.6773	25.0728	60.5762	90.4973	86.3901	101.712	138.765	36.8367
2285	IMMADD_11290	IMMADD_11290	CDS	2301791	2302186	+	Uncharacterized protein orf66	0.414313	0.383055		-0.860205	0.330479		17.8977	11.8729	7.22889	14.4429	20.0156	18.7383	22.8918	11.813	8.68008	16.8567	27.8912	29.7498	4.55513	0	15.3049	5.04753	26.6492	25.0728	12.3758	15.9056	9.48184	25.4281	22.707	58.9386
1615	IMMADD_07940	hptS	CDS	1629590	1631146	-	Sensor protein kinase HptS	0.175086	0.383104		-0.102446	0.896085		35.5078	35.6188	30.271	43.3286	46.5067	37.2234	40.0607	38.7467	35.2309	32.7218	38.137	37.3998	31.8859	44.6398	29.1522	31.9677	18.8112	37.6093	33.2192	32.9081	42.1415	31.7851	37.8449	29.4693
1877	IMMADD_09250	yabN	CDS	1907990	1909183	+	nucleotide pyrophosphohydrolase	0.219773	0.383623		-0.644922	0.0751045		128.569	98.2215	83.1322	82.5306	110.674	111.923	110.167	119.075	103.14	106.098	103.311	112.199	145.764	124.992	99.1174	159.838	134.814	87.7549	110.079	145.344	128.532	254.281	138.765	287.326
1124	IMMADD_05485	RFAM:RF02894	ncRNA	1075819	1076046	-	Staphylococcus sRNA 35 (srn_0335)	0.248008	0.383623		0.965038	0.00985624		472.698	777.569	585.54	477.302	458.788	515.81	470.713	499.454	504.466	358.948	762.739	753.946	592.167	562.462	376.063	411.374	307.25	338.483	356.944	390.509	416.147	247.924	191.748	515.713
1510	IMMADD_07415	sirC	CDS	1503243	1504241	-	staphyloferrin B ABC transporter permease subunit SirC	0.166238	0.384653		0.514884	0.148021		243.535	278.69	267.695	262.723	218.405	234.482	238.933	250.908	242.021	206.246	259.844	337.448	277.863	258.911	187.303	319.677	180.274	288.338	274.873	219.387	231.252	152.569	126.15	287.326
2682	IMMADD_13275	bsaA	CDS	2716810	2717286	-	Glutathione peroxidase-like protein BsaA	0.152164	0.384653		-0.115416	0.78628		287.305	315.82	284.186	266.849	259.81	260.057	237.503	305.248	277.252	260.783	344.94	257.549	282.418	245.519	174.913	229.663	280.601	300.874	321.77	341.147	346.614	375.064	219.501	419.938
85	IMMADD_00290	dapA	CDS	65207	66094	+	4-hydroxy-tetrahydrodipicolinate synthase	0.584644	0.387525		-2.34101	0.000123467	1	22.1193	9.0666	8.1325	8.25306	16.2872	15.1932	4.29222	14.6481	9.70126	7.93255	10.2458	4.24998	22.7757	0	8.01685	22.7139	14.1084	25.0728	23.4489	41.1351	42.1415	57.2132	63.0749	81.0406
1393	IMMADD_06830	rutF	CDS	1379509	1380120	-	Putative flavin-binding monooxygenase	0.223574	0.387525		0.898045	0.191837		47.2318	63.2503	52.1836	52.9572	48.8615	58.4939	70.1062	52.9223	47.4851	70.4014	52.0826	55.2497	31.8859	26.7839	47.3723	71.5066	36.0548	12.5364	34.5219	61.9769	55.8375	19.0711	35.3219	29.4693
2213	IMMADD_10930	gcvH	CDS	2248868	2249248	+	glycine cleavage system protein GcvH	-0.141261	0.387525		-0.312703	0.282349		1649.76	1736.25	1724.54	1663.68	1595.16	1442.6	1656.8	1604.68	1855.49	1732.27	1436.68	1580.99	1662.62	1044.57	1303.1	1190.38	1622.47	2670.26	1877.21	1815.43	1637.72	1989.75	1481	1620.81
1094	IMMADD_05335	hrtA	CDS	1043820	1044485	-	Putative hemin import ATP-binding protein HrtA	-0.395453	0.388491		-0.988524	0.245989		26.6403	17.7015	28.9156	17.8816	14.7173	21.2705	37.1992	27.4062	24.5085	15.8651	16.507	11.8999	50.1064	26.7839	21.1353	23.5551	1.5676	37.6093	38.4301	25.778	28.4455	12.714	83.2588	29.4693
1476	IMMADD_07245	IMMADD_07245	CDS	1467827	1468450	+	DUF6037 domain-containing protein	0.302191	0.388913		0.17456	0.860853		37.6824	32.1648	27.1083	25.4469	38.8537	36.4638	47.2144	28.8237	31.1462	23.7977	38.4216	25.4999	4.55513	35.7119	32.7962	31.9677	53.2985	50.1457	41.6869	52.1045	33.1864	50.8562	7.56899	117.877
2496	IMMADD_12345	ugpQ	CDS	2515321	2516250	-	glycerophosphodiester phosphodiesterase	-0.176281	0.388913		-0.0131917	0.979852		167.279	194.068	164.909	176.753	155.219	147.374	171.689	178.613	173.602	187.406	119.534	90.0995	145.764	138.383	174.913	115.252	170.869	300.874	181.077	189.222	201.226	82.6413	181.656	206.285
1223	IMMADD_05980	IMMADD_05980	CDS	1178159	1178452	-	hypothetical protein	0.276441	0.388916		0.305094	0.791308		27.833	34.5394	30.4969	33.7	31.5932	33.1719	7.15369	26.4611	20.9343	17.8482	33.0141	37.3998	31.8859	40.1758	26.9658	37.8565	39.1901	0	15.6326	25.2295	30.0258	57.2132	7.56899	22.102
491	IMMADD_02320	IMMADD_02320	CDS	514461	514850	+	Pathogenicity island protein	0.294031	0.389311		1.62433	0.220603		15.6581	11.2253	17.6204	17.1939	12.3626	21.5237	8.58443	12.2855	18.3813	12.8904	22.7683	10.1999	22.7757	17.8559	19.6777	19.3489	17.2436	0	13.0271	20.2933	23.7046	19.0711	0	22.102
2692	IMMADD_13325	IMMADD_13325	CDS	2727982	2728233	+	hypothetical protein	0.229746	0.389436		0.633126	0.368689		42.2101	44.6854	32.9818	39.2021	52.3937	45.8329	41.4914	29.7688	46.9745	57.511	42.6906	50.9997	31.8859	35.7119	32.0674	35.3327	26.6492	37.6093	44.2923	48.8137	35.2935	25.4281	22.707	110.51
2149	IMMADD_10610	comFC	CDS	2186588	2187262	+	amidophosphoribosyltransferase	-0.253332	0.390623		-0.791045	0.221117		21.2187	17.9173	24.8493	15.8184	15.306	15.1932	22.8918	17.9558	17.3602	15.8651	21.0607	25.4999	9.11026	44.6398	17.4913	19.3489	15.676	50.1457	25.4029	15.3571	16.8566	19.0711	37.8449	7.36733
429	IMMADD_02010	cotS	CDS	452568	453359	-	phosphotransferase	-0.136798	0.390776		-0.413045	0.100099		912.998	800.235	954.891	885.141	804.155	795.619	842.705	1018.28	925.705	802.179	730.294	781.146	965.688	973.148	792.939	870.699	884.128	1629.73	901.478	844.093	845.464	705.63	1236.27	1009.32
2452	IMMADD_12125	ccmA	CDS	2469954	2471354	-	heme ABC exporter ATP-binding protein CcmA	-0.178803	0.390901		-0.225984	0.72104		93.0173	105.561	112.5	91.4715	81.6321	86.3482	148.797	95.4491	116.926	79.3255	83.6736	82.4495	22.7757	89.2797	88.9141	95.0618	72.1097	175.51	82.7223	73.4947	83.2295	108.069	75.6899	88.408
592	IMMADD_02825	yajL	CDS	582698	583213	-	Uncharacterized protein SAS1797	0.186368	0.392533		0.230578	0.571494		306.758	410.803	353.538	360.384	317.894	284.873	281.855	275.479	300.229	271.69	477.85	502.347	214.091	308.015	236.861	307.058	250.816	338.483	284.643	310.981	248.108	279.709	189.225	250.489
1201	IMMADD_05870	cntA	CDS	1160267	1161865	-	staphylopine-dependent metal ABC transporter substrate-binding protein CntA	-0.270647	0.393143		0.615768	0.4782		32.3236	39.5045	24.6234	27.5102	32.1819	33.6783	42.9222	27.4062	25.5296	78.3339	28.1758	17.8499	54.6616	40.1758	32.7962	37.0152	28.2168	0	33.2192	37.2958	31.6061	38.1421	25.23	7.36733
529	IMMADD_02510	yhaN	CDS	539167	542103	-	DNA repair protein Rad50	0.150087	0.393277		-0.0896685	0.820908		634.258	496.288	469.652	528.884	648.151	871.838	517.927	638.375	517.741	693.107	660.566	475.997	742.486	821.373	760.872	626.735	490.659	539.066	617.486	689.425	797.001	629.345	714.008	640.958
133	IMMADD_00530	exoIX	CDS	139272	140150	-	flap endonuclease	-0.203848	0.394918		-0.713095	0.0528404		81.9846	78.3613	85.8431	67.4	71.4281	74.4468	68.6755	78.4384	90.3749	73.3761	62.3283	50.9997	95.6578	84.8157	83.0837	52.999	43.8929	150.437	76.8601	95.9819	96.3987	158.926	93.3508	51.5713
523	IMMADD_02480	hinT	CDS	534723	535145	+	HIT family protein	0.184035	0.395257		0.532957	0.332168		101.95	115.491	121.536	74.9653	117.935	115.469	163.104	99.7018	103.65	117.005	118.965	109.649	109.323	49.1038	110.049	96.7443	73.6773	25.0728	86.6305	110.791	127.478	82.6413	83.2588	132.612
1846	IMMADD_09095	yhbS	CDS	1873731	1874255	+	GNAT family N-acetyltransferase	0.157908	0.396973		0.425222	0.44431		55.3925	57.2059	56.7016	55.0204	56.3183	57.7343	54.3681	61.4276	55.144	56.5194	63.1821	45.0498	40.9962	40.1758	56.1179	63.0941	61.1365	0	57.3194	72.3978	53.2037	69.9273	37.8449	103.143
2317	IMMADD_11450	mnhF1	CDS	2330344	2330637	-	Na+/H+ antiporter Mnh1 subunit F	-0.213551	0.396973		-0.24675	0.700272		63.9086	64.3297	65.06	49.5184	45.7218	51.9102	81.5521	87.8888	83.2266	61.4773	48.3827	47.5997	31.8859	66.9597	69.2364	53.8403	47.0281	162.973	83.3737	66.9131	66.8997	19.0711	78.2129	36.8367
2321	IMMADD_11470	mnhB1	CDS	2332948	2333376	-	Na+/H+ antiporter Mnh1 subunit B	-0.186543	0.396973		0.09526	0.860853		126.055	126.501	149.096	132.049	115.384	114.709	147.366	138.921	132.754	128.904	83.389	80.7496	109.323	142.847	110.778	88.3317	145.787	62.6821	156.326	150.28	131.165	63.5702	196.794	191.551
1998	IMMADD_09855	wrbA	CDS	2035389	2035925	+	NAD(P)H-dependent oxidoreductase	0.185577	0.398323		0.630404	0.0551077		641.09	738.928	538.778	790.231	664.438	868.04	482.159	584.508	731.169	538.422	670.812	734.396	924.692	531.214	564.823	526.625	705.421	576.675	629.862	642.805	651.086	451.349	285.098	913.549
1922	IMMADD_09475	rae1	CDS	1952308	1952832	+	Death domain-containing protein	0.271697	0.399524		-0.579667	0.397275		74.8914	63.2503	45.8583	26.8225	76.1376	97.4899	27.184	89.7789	51.0593	95.1906	89.6503	62.0497	68.327	58.0318	112.236	84.1255	75.2449	162.973	76.2088	86.658	89.5507	57.2132	83.2588	44.204
1958	IMMADD_09655	nagB	CDS	2000707	2001465	+	glucosamine-6-phosphate deaminase	0.142993	0.400811		-0.446932	0.252205		90.7868	87.4279	90.587	70.151	92.621	94.4512	80.1214	99.2293	92.9279	85.2749	109.003	90.0995	86.5475	93.7436	85.2701	95.903	92.4885	125.364	56.0167	102.015	83.7563	82.6413	126.15	66.306
2474	IMMADD_12235	yktA	CDS	2491735	2492010	+	UPF0223 protein SaurJH9_1157	-0.318993	0.400811		0.344244	0.724838		26.888	22.4506	31.4005	19.2572	31.0045	24.0559	37.1992	17.4833	22.4661	16.8567	21.9145	9.34995	22.7757	17.8559	48.8299	15.1426	45.4605	25.0728	44.9436	26.3265	43.1951	38.1421	15.138	22.102
2637	IMMADD_13050	cdsA	CDS	2661892	2662674	+	Phosphatidate cytidylyltransferase	-0.184341	0.400811		0.0909105	0.865998		97.5065	103.834	100.979	90.096	108.32	83.5628	117.321	109.625	114.373	112.047	74.2817	61.1997	77.4372	156.239	88.1853	135.442	84.6505	25.0728	123.758	104.757	69.5335	127.14	108.489	66.306
2417	IMMADD_11950	menF	CDS	2431460	2432821	+	isochorismate synthase	0.210062	0.401801		0.204825	0.728128		107.879	100.812	81.7768	70.8388	116.954	129.396	82.9828	87.4163	88.8431	111.056	169.339	144.499	127.544	174.095	125.354	137.966	94.0561	125.364	104.217	85.561	86.9169	114.426	55.5059	66.306
100	IMMADD_00365	moxR	CDS	79109	79900	-	Uncharacterized protein SAS1352	0.220117	0.401929		-0.430274	0.455307		61.4568	41.4473	42.2438	33.0123	72.8017	72.9275	48.6451	46.7795	53.1016	54.5363	77.9815	59.4997	91.1026	71.4237	80.1685	90.0142	53.2985	50.1457	60.5762	65.2677	64.2658	88.9983	73.1669	22.102
728	IMMADD_03505	IMMADD_03505	CDS	696658	697284	-	Hypothetical mobile element-associated protein	0.124665	0.40451		0.362338	0.17348		325.484	333.737	342.243	319.806	373.035	391.732	356.254	336.434	367.627	321.268	387.631	311.948	282.418	379.439	286.42	343.232	316.656	325.947	278.129	236.938	349.248	260.638	216.978	368.367
889	IMMADD_04310	Lys_trna	tRNA	861444	861516	-	tRNA-Lys	-0.253092	0.404796		0.522281	0.221431		10305	10064.4	4058.57	11803.9	10761.1	7669.29	10143.9	10862.8	13731.4	10053.5	9162.26	10741.4	15113.9	17427.4	15053.5	9788.84	11192.7	9527.68	10800.2	12917.5	7725.59	8117.92	6900.39	3396.34
303	IMMADD_01380	IMMADD_01380	CDS	305370	305678	-	UPF0473 protein USA300HOU_1615	0.151449	0.404796		-0.296877	0.326119		749.975	584.58	593.447	807.425	669.736	909.315	573.726	755.087	706.66	681.208	602.792	738.646	642.274	633.886	550.976	798.351	967.21	714.576	793.353	885.228	685.326	1004.41	787.175	1164.04
1257	IMMADD_06150	nfnB	CDS	1218118	1218789	-	Putative NAD(P)H nitroreductase SACOL2534	-0.194975	0.405783		-0.559821	0.06546		163.07	153.7	143.9	165.749	127.746	112.683	200.303	133.723	181.771	168.567	114.411	176.799	150.319	124.992	128.27	89.173	122.273	162.973	171.958	183.737	188.583	298.78	214.455	235.755
271	IMMADD_01220	hrcA	CDS	276301	277278	-	heat-inducible transcriptional repressor HrcA	0.489684	0.406146		-1.23572	0.0314607	1	189.635	109.879	100.075	90.7837	120.682	107.872	62.9525	115.295	118.968	232.027	169.339	104.549	132.099	44.6398	128.27	105.157	167.733	87.7549	221.461	548.468	425.103	394.136	398.633	375.734	1
2518	IMMADD_12455	polX	CDS	2536178	2537890	+	"DNA polymerase/3-5 exonuclease PolX"	0.160847	0.408682		-0.387698	0.302473		146.678	103.402	100.753	134.8	156.789	194.473	117.321	153.097	127.138	132.87	159.948	143.649	154.874	200.879	163.252	155.632	133.246	137.901	126.363	105.306	168.039	209.782	161.472	132.612
538	IMMADD_02555	IMMADD_02555	CDS	551537	551932	-	hypothetical protein	-0.212655	0.408682		0.516745	0.547766		32.0612	30.0061	39.9848	35.7633	32.1819	30.8929	68.6755	32.1314	41.358	31.7302	31.5911	26.3499	9.11026	26.7839	42.2707	29.4439	26.6492	37.6093	32.5679	29.0688	31.0794	0	35.3219	36.8367
1710	IMMADD_08415	nanE	CDS	1739937	1740605	+	Putative N-acetylmannosamine-6-phosphate 2-epimerase	-0.234129	0.408682		0.176549	0.83296		38.7223	41.4473	51.5058	51.5817	31.0045	31.1461	24.3226	33.0764	32.1673	42.6375	29.3142	45.0498	63.7718	22.3199	24.0505	20.1901	34.4872	75.2185	47.5491	36.1989	30.5526	19.0711	30.2759	73.6733
1238	IMMADD_06055	gntR	CDS	1198511	1199188	-	GntR family transcriptional regulator	-0.333363	0.40962		1.02599	0.231236		39.0549	59.7964	56.2498	63.9613	40.4236	45.5797	51.5066	46.307	64.8453	72.3845	46.9597	22.9499	9.11026	13.3919	30.6098	25.2376	48.5957	50.1457	33.8706	16.454	35.2935	0	27.7529	36.8367
2260	IMMADD_11165	IMMADD_11165	CDS	2278174	2278614	+	hypothetical protein	0.329049	0.410215		0.961641	0.467947		18.2253	13.1682	14.9096	31.6367	18.0533	21.0173	10.0152	20.3184	15.8284	17.8482	30.7373	27.1998	31.8859	35.7119	3.64402	27.7614	21.9464	0	20.1921	17.0025	15.2763	0	17.661	7.36733
934	IMMADD_04535	IMMADD_04535	CDS	904623	905039	-	MerR family transcriptional regulator	0.372445	0.411125		-1.17584	0.148001		19.0319	9.93008	12.6506	17.1939	18.6419	20.5109	8.58443	17.9558	12.7648	23.7977	19.0685	5.94997	0	0	18.2201	19.3489	26.6492	0	16.2839	30.7142	26.8652	38.1421	42.8909	51.5713
2306	IMMADD_11395	IMMADD_11395	CDS	2320436	2320678	-	NifU-like domain-containing protein	-0.121378	0.411125		0.0441468	0.905676		576.704	593.862	590.284	698.759	499.408	463.9	671.016	494.256	583.097	536.439	493.219	565.247	596.722	522.286	413.232	566.164	608.23	689.503	752.969	692.167	600.517	553.061	527.306	552.55
1739	IMMADD_08560	tatA	CDS	1770782	1770997	-	twin-arginine translocase TatA/TatE family subunit	-0.299347	0.411384		-1.24076	0.00185342	1	56.9036	29.1426	39.9848	55.0204	61.0278	43.0475	61.5218	43.9444	63.8241	53.5447	18.7839	35.6998	40.9962	40.1758	47.3723	43.7452	62.7041	125.364	42.3382	60.3315	70.0603	69.9273	141.288	58.9386
1130	IMMADD_05515	narI	CDS	1080382	1081059	-	respiratory nitrate reductase subunit gamma	0.204302	0.412074		-0.609828	0.2067		56.835	48.7869	40.4366	39.8898	55.1409	63.3051	72.9677	61.9002	48.5063	58.5026	77.9815	68.8496	27.3308	80.3517	43.7283	42.904	37.6224	37.6093	50.1545	40.0382	56.891	82.6413	83.2588	88.408
474	IMMADD_02235	IMMADD_02235	CDS	502916	503542	+	Endonuclease	0.21039	0.412074		0.628771	0.213999		168.403	141.827	109.563	134.8	164.245	238.28	100.152	191.843	146.03	190.381	182.147	169.149	259.642	223.199	265.285	221.25	181.842	112.828	156.977	175.51	201.226	82.6413	128.673	95.7753
1292	IMMADD_06325	copZ	CDS	1255769	1255975	+	copper chaperone CopZ	-0.279856	0.412074		0.396387	0.640839		37.7163	59.3646	64.8341	41.2653	30.0233	27.3478	35.7685	49.6146	40.3368	19.8314	56.067	25.4999	50.1064	75.8877	29.1522	39.539	31.352	25.0728	32.5679	25.778	28.4455	44.4992	27.7529	7.36733
2451	IMMADD_12120	ecfT	CDS	2469155	2469961	-	cobalt ABC transporter permease	-0.174142	0.412074		0.295577	0.674244		37.9045	39.0727	46.536	35.0755	36.6952	27.3478	35.7685	39.2192	40.3368	49.5784	42.6906	27.1998	68.327	40.1758	34.9826	30.2852	34.4872	12.5364	44.9436	42.7805	42.1415	31.7851	40.3679	29.4693
2564	IMMADD_12685	sepF	CDS	2582338	2582901	+	Cell division protein SepF	0.125135	0.412386		-0.343489	0.163847		739.598	512.263	551.655	718.704	809.257	896.401	749.707	766.9	705.639	705.005	652.882	705.496	724.266	749.949	795.854	858.921	681.907	852.476	581.662	662.001	730.102	724.701	968.83	906.182
583	IMMADD_02780	IMMADD_02780	CDS	572501	574237	-	SAV1866 family putative multidrug efflux ABC transporter	-0.182193	0.412915		0.0306133	0.957809		110.077	91.9612	132.831	99.7245	109.301	94.7045	163.104	94.9766	126.116	101.14	64.3205	85.8495	154.874	58.0318	102.033	101.792	116.003	100.291	99.0063	99.2727	99.5593	127.14	103.443	206.285
255	IMMADD_01140	recO	CDS	262145	262891	-	DNA repair protein RecO	0.17549	0.413367		-0.539029	0.0805171		154.761	144.634	151.129	118.982	147.369	174.975	145.935	137.031	153.178	120.971	233.375	214.199	104.768	133.919	156.693	158.997	137.949	238.192	121.152	141.505	167.513	254.281	143.811	58.9386
511	IMMADD_02420	His_trna	tRNA	526583	526658	-	tRNA-His	0.293315	0.413401		0.375345	0.557093		11581.7	10825.1	3706.16	16737.9	8779.77	10633.5	7449.86	14468.1	11214.1	6964.78	10028.9	19003.3	24884.7	8619.95	12117.1	22918.3	12321.4	7070.54	8366.03	14674.3	8896.6	8893.48	9834.64	7971.45
84	IMMADD_00285	asd	CDS	64216	65205	+	aspartate-semialdehyde dehydrogenase	0.42621	0.413609		-1.82537	0.00105914	1	28.5174	18.3491	14.9096	12.3796	20.9967	25.322	5.72295	25.0436	26.5508	23.7977	12.5226	16.1499	4.55513	4.46398	24.0505	34.4914	25.0816	37.6093	18.238	51.0075	44.2486	63.5702	73.1669	73.6733
361	IMMADD_01670	lysP	CDS	365693	367186	-	gamma-aminobutyrate permease	-0.138316	0.413914		-0.161726	0.684173		417.856	454.193	522.287	440.851	385.79	364.638	472.144	477.718	460.044	527.515	381.654	463.247	273.308	401.758	309.013	334.819	421.685	325.947	382.998	349.374	431.424	476.777	577.766	375.734
2495	IMMADD_12340	ylbF	CDS	2514820	2515254	+	Control of competence regulator ComK%2C YlbF/YmcA	-0.166322	0.414044		-0.355791	0.459011		63.5921	65.409	66.8672	56.3959	51.0201	57.4811	70.1062	61.4276	60.2499	54.5363	50.0903	53.5497	72.8821	80.3517	52.4739	46.269	84.6505	87.7549	46.2464	71.8493	72.6941	95.3554	68.1209	36.8367
1010	IMMADD_04915	modA	CDS	962672	963454	-	molybdate ABC transporter substrate-binding protein	0.230497	0.414765		0.823982	0.0783768		100.144	125.421	98.4936	81.1551	137.558	139.524	115.89	97.3392	88.3325	137.828	142.871	143.649	81.9924	138.383	114.422	153.108	86.2181	12.5364	87.9332	76.2371	69.5335	69.9273	68.1209	36.8367
1921	IMMADD_09470	rlmB	CDS	1951562	1952308	+	"23S rRNA (guanosine(2251)-2-O)-methyltransferase RlmB"	0.208853	0.414765		-0.274951	0.669013		60.8731	43.8219	37.274	47.4551	54.9447	76.4726	57.2295	79.3834	61.7817	74.3677	75.1355	62.8997	77.4372	58.0318	84.5413	42.904	47.0281	37.6093	45.595	86.658	65.8461	63.5702	83.2588	36.8367
2159	IMMADD_10660	hprK	CDS	2200486	2201418	+	HPr(Ser) kinase/phosphatase	0.123695	0.415249		-0.39704	0.15241		244.318	207.884	218.674	220.082	241.953	231.444	157.381	228.227	232.83	210.213	211.461	238.849	296.084	254.447	193.133	272.567	242.978	275.801	224.067	272.04	261.277	311.494	277.529	338.897
108	IMMADD_00405	RFAM:RF02578	ncRNA	88679	88859	+	S. aureus tsr25 small RNA	-0.286134	0.416508		1.2278	0.0583876	1	79.028	115.059	99.8491	90.096	64.3638	57.7343	35.7685	100.174	99.055	55.5279	73.4279	45.0498	173.095	44.6398	115.88	94.2205	137.949	25.0728	97.0522	91.0457	53.7304	44.4992	45.4139	58.9386
477	IMMADD_02250	IMMADD_02250	CDS	505361	505705	+	DUF3969 domain-containing protein	-0.352703	0.416728		-0.0377566	0.97999		14.9689	12.0888	12.8765	10.3163	16.6796	19.498	24.3226	8.97789	11.233	13.882	17.3609	14.4499	0	8.92797	30.6098	10.0951	29.7844	37.6093	17.5866	7.13009	6.848	19.0711	7.56899	7.36733
1231	IMMADD_06020	IMMADD_06020	CDS	1186511	1186777	+	Exported protein	0.309752	0.418019		-0.249635	0.823049		30.5062	37.1299	30.4969	35.0755	36.8914	21.5237	21.4611	17.9558	31.6567	24.7892	37.5678	56.0997	13.6654	0	23.3217	34.4914	18.8112	87.7549	41.6869	43.8775	35.8203	31.7851	5.04599	14.7347
2600	IMMADD_12865	fakA	CDS	2621277	2622923	+	fatty acid kinase catalytic subunit FakA	-0.103466	0.420512		-0.305418	0.0831025		1152.4	1044.17	1153.91	1211.14	1167.97	1162.79	1214.7	1220.99	1151.9	1283.09	1032.26	855.945	906.471	1147.24	1095.39	1125.6	1180.4	1353.93	1083.21	1051.41	1310.6	1265.05	1544.07	943.018
716	IMMADD_03445	IMMADD_03445	CDS	685484	686197	+	transcriptional regulator	-0.250832	0.420512		1.61803	0.0238176	1	39.5149	54.1837	43.5992	58.4592	38.4613	33.6783	65.814	34.0215	50.5487	53.5447	48.9519	50.1497	40.9962	35.7119	37.8978	52.999	54.8661	37.6093	33.8706	26.3265	24.7581	0	17.661	14.7347
732	IMMADD_03525	mroQ	CDS	700152	700895	+	Membrane-embedded CAAX protease MroQ	-0.163008	0.420512		0.41362	0.355201		132.816	158.234	159.713	149.243	108.516	117.494	177.412	103.954	150.625	158.651	113.557	130.049	132.099	71.4237	101.304	123.664	161.463	62.6821	175.215	161.25	161.191	120.783	123.627	132.612
1184	IMMADD_05785	opuBB	CDS	1140989	1141624	-	choline ABC transporter permease	0.292118	0.420512		-0.0409158	0.969918		65.6117	110.958	99.1713	57.0837	60.8316	91.4126	34.3377	70.4055	49.0169	34.7049	104.734	84.1495	18.2205	75.8877	45.1859	68.9829	79.9477	50.1457	53.4113	46.0713	72.1673	12.714	108.489	81.0406
542	IMMADD_02575	queG	CDS	553885	555012	-	tRNA epoxyqueuosine(34) reductase QueG	-0.254839	0.422157		0.598745	0.369929		68.8689	52.8885	67.9968	72.9021	64.56	50.3909	117.321	81.746	64.8453	61.4773	60.6207	55.2497	54.6616	120.528	93.287	70.6654	54.8661	125.364	72.952	42.2321	31.6061	44.4992	20.184	103.143
2662	IMMADD_13175	rny	CDS	2694251	2695810	+	ribonuclease Y	0.130383	0.425055		-0.425888	0.0571513		1219.88	962.354	926.428	1099.03	1211.73	1297.25	894.212	1184.61	959.404	1224.59	1119.92	1002.14	997.574	1191.88	1344.64	1272.82	1194.51	1366.47	1298.81	1422.73	1488.65	1411.26	1609.67	1576.61
2380	IMMADD_11765	rluA	CDS	2395949	2396803	+	RluA family pseudouridine synthase	0.260594	0.425055		0.842511	0.177603		69.4923	88.7231	62.801	44.7041	63.9713	107.619	103.013	48.1971	78.1207	54.5363	103.311	127.499	100.213	22.3199	77.9821	70.6654	86.2181	62.6821	56.6681	73.4947	69.0067	31.7851	35.3219	29.4693
591	IMMADD_02820	sgtB	CDS	581548	582357	-	monofunctional peptidoglycan glycosyltransferase SgtB	0.267996	0.425487		-0.729285	0.0742887		248.883	160.824	164.909	193.259	194.661	184.851	211.749	225.392	248.148	225.086	152.832	205.699	177.65	89.2797	180.015	243.964	274.33	263.265	309.395	449.195	477.779	266.995	456.662	368.367
242	IMMADD_01075	sodA	CDS	248267	248866	-	Superoxide dismutase [Mn/Fe] 1	0.154147	0.425487		0.555106	0.0390285		981.171	1316.17	1186.89	1219.39	908.157	1028.83	812.66	1062.23	1062.54	803.171	1166.88	1326.84	1034.01	723.165	936.514	769.748	1000.13	689.503	943.816	1146.3	896.561	731.058	638.318	1164.04
2626	IMMADD_12995	topA	CDS	2649478	2651553	+	type I DNA topoisomerase	-0.241308	0.425487		-0.627825	0.14927		550.181	330.283	300.677	470.425	549.643	529.991	507.912	411.093	389.582	659.393	365.147	290.698	624.053	767.805	646.45	451.754	443.631	426.238	678.063	731.657	679.532	1112.48	860.341	427.305
1490	IMMADD_07315	IMMADD_07315	CDS	1478214	1479434	-	MFS transporter	-0.279956	0.425487		0.244317	0.812898		23.4419	25.9046	22.8162	26.8225	25.3138	16.2061	54.3681	14.6481	18.8919	17.8482	26.4682	7.64996	18.2205	26.7839	20.4065	21.0314	15.676	50.1457	20.8434	18.0995	18.9637	12.714	15.138	44.204
2050	IMMADD_10115	IMMADD_10115	CDS	2084598	2085095	+	hypothetical protein	-0.0932973	0.425487		-0.0602193	0.83894		807.655	821.175	921.684	890.643	751.761	688.76	771.168	822.185	837.372	687.157	695.288	857.645	747.042	812.445	798.77	806.763	769.693	1002.91	948.376	813.378	830.188	985.339	645.887	670.427
427	IMMADD_02000	RFAM:RF02396	ncRNA	451653	451710	+	Staphylococcus sRNA sau-5949	0.352086	0.425487		0.133958	0.882308		493.838	263.363	74.322	618.98	517.854	404.9	500.758	648.298	334.949	448.189	525.949	894.195	646.829	593.71	605.637	797.509	675.636	225.656	269.01	851.771	359.783	349.636	640.841	110.51
244	IMMADD_01085	znuB	CDS	249539	250411	-	metal ABC transporter permease	-0.251614	0.427648		-0.587136	0.369929		35.9254	22.6665	28.4638	20.6327	25.7063	26.8414	47.2144	32.1314	40.3368	40.6543	19.9223	18.6999	31.8859	26.7839	45.1859	38.6977	40.7577	62.6821	29.9624	31.2627	43.7218	82.6413	25.23	44.204
864	IMMADD_04185	IMMADD_04185	CDS	829771	830697	-	toll/interleukin-1 receptor domain-containing protein	-0.255656	0.427648		-0.512543	0.382052		46.0258	35.6188	30.0451	49.5184	56.7108	48.3651	57.2295	47.7245	38.805	63.4604	46.3905	22.0999	27.3308	44.6398	67.05	50.4753	36.0548	112.828	50.8059	24.6811	41.088	57.2132	50.4599	0
1949	IMMADD_09610	azo1	CDS	1982816	1983382	+	FMN-dependent NADPH-azoreductase	-0.182094	0.428834		0.538149	0.378295		67.5907	68.4312	85.3913	76.3408	61.2241	70.9017	74.3984	70.4055	52.0805	60.4857	71.4356	57.7997	59.2167	169.631	77.2533	52.1578	58.0013	37.6093	60.5762	52.1045	49.5163	38.1421	63.0749	88.408
121	IMMADD_00470	IMMADD_00470	CDS	97856	98293	-	UPF0403 protein SACOL1464	-0.184645	0.429315		-0.580707	0.185583		64.2252	53.5361	56.2498	65.3368	53.7673	63.3051	62.9525	48.6696	59.2288	70.4014	43.829	38.2498	40.9962	58.0318	55.3891	53.8403	48.5957	125.364	71.6493	69.107	50.5698	127.14	50.4599	110.51
1610	IMMADD_07915	mviM	CDS	1623952	1624992	+	gfo/Idh/MocA family oxidoreductase	0.417612	0.429881		2.89322	0.00116068	1	77.099	121.536	92.3943	96.2858	67.6997	122.812	52.9373	87.8888	49.5275	53.5447	130.349	167.449	145.764	120.528	62.6772	84.1255	70.5421	37.6093	32.5679	35.102	27.392	6.35702	5.04599	103.143
2433	IMMADD_12030	qoxD	CDS	2450926	2451216	-	cytochrome aa3 quinol oxidase subunit IV	-0.159798	0.430115		0.442206	0.155926		1408.76	2210.31	1944.8	1280.6	1235.67	1244.83	1781.27	1788.02	1405.66	1282.1	1397.41	1512.99	1817.5	1593.64	1294.36	1075.96	1141.21	1366.47	1347.01	1065.67	1361.17	1169.69	928.462	1156.67
1035	IMMADD_05040	tic20a	CDS	985038	985460	+	DUF4870 domain-containing protein	-0.24335	0.43133		0.0590353	0.94479		110.435	148.304	116.34	125.171	113.422	80.5241	145.935	101.592	167.474	95.1906	94.4886	90.9495	95.6578	31.2479	99.8462	72.3479	105.029	288.338	131.574	103.66	93.2381	31.7851	60.5519	147.347
1024	IMMADD_04985	ureG	CDS	974829	975443	+	urease accessory protein UreG	0.216916	0.433285		-0.217162	0.699503		112.693	145.281	122.665	103.163	96.3494	139.018	62.9525	106.317	82.2054	100.148	213.738	157.249	113.878	138.383	128.27	132.077	83.0829	87.7549	70.9979	91.0457	80.5956	114.426	141.288	81.0406
2006	IMMADD_09895	fepB	CDS	2043620	2044507	+	ABC transporter substrate-binding protein	-0.1758	0.435087		0.958531	0.0519093		66.5716	90.0184	85.1654	91.4715	77.315	63.8116	97.2902	77.0208	66.8876	68.4182	64.3205	66.2996	45.5513	66.9597	75.7957	77.3954	89.3533	25.0728	72.952	51.556	61.632	44.4992	42.8909	29.4693
1000	IMMADD_04865	mobA	CDS	956068	956667	-	molybdenum cofactor guanylyltransferase MobA	0.144913	0.435087		-0.109469	0.839094		95.2641	95.4151	112.048	79.0919	100.863	109.391	82.9828	103.482	86.8008	68.4182	122.949	103.699	45.5513	116.064	117.338	80.7604	108.165	75.2185	87.9332	88.3034	120.103	114.426	98.3968	73.6733
305	IMMADD_01390	IMMADD_01390	CDS	306125	306385	-	IreB family regulatory phosphoprotein	0.150672	0.435445		-0.633287	0.0513346		123.018	102.755	118.147	105.227	130.886	124.078	97.2902	146.009	103.65	120.971	112.703	89.2495	122.989	102.672	106.405	139.648	97.1913	112.828	100.309	118.469	141.174	273.352	116.058	147.347
1592	IMMADD_07825	murP	CDS	1599334	1600788	+	PTS system MurNAc-GlcNAc-specific EIIBC component	0.389668	0.436021		3.19646	0.00218365	1	56.0475	102.107	76.5811	79.7796	84.1831	92.6787	48.6451	66.1528	46.9745	65.4435	92.781	84.1495	72.8821	44.6398	65.5924	89.173	47.0281	0	20.1921	40.5866	40.5612	19.0711	2.523	7.36733
1521	IMMADD_07470	sbnI	CDS	1516925	1517689	+	L-serine kinase SbnI	-0.423174	0.436616		1.18508	0.503367		8.12896	9.49834	15.8132	15.8184	6.47562	6.33051	11.4459	4.25268	2.55296	3.96628	6.8305	11.0499	0	22.3199	6.55924	1.68251	15.676	0	7.16493	9.32396	7.90153	0	7.56899	14.7347
1888	IMMADD_09305	folK	CDS	1918309	1918785	+	2-amino-4-hydroxy-6-hydroxymethyldihydropteridine diphosphokinase	-0.167764	0.436896		-0.243347	0.659253		77.7822	52.025	84.7136	77.7164	77.5112	64.8244	92.998	78.9109	75.5677	71.393	83.9582	60.3497	40.9962	111.6	87.4565	79.0779	86.2181	100.291	76.2088	63.6223	48.4627	133.498	60.5519	81.0406
2478	IMMADD_12255	potC	CDS	2494596	2495405	+	spermidine/putrescine ABC transporter permease PotC	-0.3974	0.43837		0.415203	0.794398		13.3402	10.3618	15.8132	8.94082	11.1852	11.3949	8.58443	16.0657	7.65889	19.8314	13.0918	10.1999	9.11026	71.4237	13.8473	1.68251	9.40561	0	10.4217	8.77549	11.5889	0	22.707	14.7347
2607	IMMADD_12900	rnc	CDS	2629465	2630196	+	ribonuclease III	0.15286	0.43837		0.0413228	0.935031		160.753	143.339	127.409	183.631	163.264	184.345	148.797	144.591	140.924	119.98	174.462	195.499	163.985	165.167	104.948	168.251	195.95	150.437	202.572	186.479	108.514	152.569	143.811	228.387
2708	IMMADD_13405	lysP	CDS	2742573	2744027	-	gamma-aminobutyrate permease	-0.115555	0.439045		0.394214	0.162682		446.353	473.838	578.989	471.8	440.931	412.243	633.817	450.312	529.485	430.341	441.706	458.147	396.296	473.182	401.571	376.041	399.739	451.311	493.077	395.446	445.647	336.922	340.604	434.673
[truncated: 1,424 more rows]

## Sheet: WGS mutations
Predicted mutations by breseq
position	mutation	annotation	gene	description	BSI_1	BSI_2	BSI_3	BSI_4	BSI_5	BSI_6	BSI_7	BSI_8	BSI_9	BSI_10	BSI_11	BSI_12	BSI_13	BSI_14	BSI_15	BSI_16	BSI_17	BSI_18	BSI_19	BSI_20	BSI_21	BSI_22	BSI_23
117120	C→G	A5375P (GCT→CCT)	HILIAA_00505 ←	Extracellular matrix‑binding protein ebh		1
[truncated: 4 more rows]
